# Supplementary material for: Disruption of NIPBL/Scc2 in Cornelia de Lange Syndrome provokes cohesin genome-wide redistribution with an impact in the transcriptome
Source: Nat Commun. 2021 Jul 27;12:4551. doi: 10.1038/s41467-021-24808-z (PMC8316422; doi:10.1038/s41467-021-24808-z)
Supplement: Supplementary file 4 — Dataset 1 [file 41467_2021_24808_MOESM4_ESM.xlsx]

## Sheet: Raw data
Supplementary Data 1. Gene expression raw data in CdLS-derived cells
ProbeName	Control 1	Control 2	Control 3	Control 4	Patient 2	Patient 3	Patient 4	Patient 5	Patient 6	Patient 2-duplicate	Patient 5-duplicate	Target_id	Symbol	Description
A_23_P150609	12.5102	8.4008	9.40539	11.6275	6.32078	6.01082	7.79902	10.5232	7.78511	6.93749	9.74239	NM_000612	IGF2	Homo sapiens insulin like growth factor 2 (IGF2), transcript variant 1, mRNA [NM_000612]
A_33_P3353906	14.2565	8.98889	7.5323	10.3761	7.90815	7.91482	8.34694	8.59824	9.85144	7.15325	8.56382			Unknown
A_23_P31376	11.0629	8.79996	8.08205	9.06702	6.49592	7.0432	7.62757	7.46189	6.03502	6.63438	7.51233	NM_018334	LRRN3	Homo sapiens leucine rich repeat neuronal 3 (LRRN3), transcript variant 3, mRNA [NM_018334]
A_33_P3341686	11.6213	5.92923	5.90535	11.7995	5.89767	11.1874	5.99239	5.86654	5.86879	5.93245	5.80454	NR_001564	XIST	Homo sapiens X inactive specific transcript (XIST), long non-coding RNA [NR_001564]
A_23_P13907	10.6588	8.18208	7.19458	7.81716	6.36042	6.00368	7.22777	6.22759	6.1732	6.6805	6.12703
A_24_P170983	10.2861	9.66829	7.60921	9.86127	6.67281	7.46151	7.81337	7.42859	7.00286	6.64228	7.53389	NM_194312	ESPNL	Homo sapiens espin like (ESPNL), transcript variant 1, mRNA [NM_194312]
A_23_P71037	11.4462	9.92438	10.3075	8.42771	7.58824	7.07783	9.03419	7.91495	6.83266	8.25344	7.95647	NM_000600	IL6	Homo sapiens interleukin 6 (IL6), transcript variant 1, mRNA [NM_000600]
A_19_P00331623	11.4139	5.90535	5.96221	11.9827	5.88108	10.9922	6.0169	5.86654	5.94528	5.82781	5.99239	NR_001564	XIST	Homo sapiens X inactive specific transcript (XIST), long non-coding RNA [NR_001564]
A_19_P00323692	11.3251	5.95271	5.85752	11.3356	5.92923	10.9008	5.87997	6.0169	6.00572	5.85526	5.85752	NR_001564	XIST	Homo sapiens X inactive specific transcript (XIST), long non-coding RNA [NR_001564]
A_19_P00329511	11.1088	5.87997	5.86991	11.6342	5.92059	10.801	5.96746	5.92923	5.90535	5.82781	5.84845	NR_001564	XIST	Homo sapiens X inactive specific transcript (XIST), long non-coding RNA [NR_001564]
A_23_P52227	12.6382	7.24905	8.13106	10.9639	7.7022	5.9893	7.71287	9.11044	6.91321	9.15316	8.07599	NM_004962	GDF10	Homo sapiens growth differentiation factor 10 (GDF10), mRNA [NM_004962]
A_23_P383009	11.8386	12.5397	12.1116	11.1414	8.56685	10.2103	10.3677	10.6445	9.21571	9.58535	11.0491	NM_000599	IGFBP5	Homo sapiens insulin like growth factor binding protein 5 (IGFBP5), mRNA [NM_000599]
A_32_P25050	12.1501	8.66285	9.86739	12.0155	7.64454	7.84338	9.5114	8.30826	7.9599	8.15231	9.15942	NM_172037	RDH10	Homo sapiens retinol dehydrogenase 10 (RDH10), mRNA [NM_172037]
A_23_P6771	13.3411	13.1812	12.2369	11.565	10.0017	10.4954	11.2338	10.9211	10.5671	10.9761	11.3989	NM_014583	LMCD1	Homo sapiens LIM and cysteine rich domains 1 (LMCD1), transcript variant 1, mRNA [NM_014583]
A_33_P3234697	11.6814	9.30125	10.0152	7.90869	7.94134	8.65457	7.06931	9.10395	7.81045	9.03662	9.14148	NM_020169	LXN	Homo sapiens latexin (LXN), mRNA [NM_020169]
A_23_P104318	13.3582	12.673	12.3377	13.186	11.4289	7.7441	11.4332	11.0949	11.6246	12.3091	11.655
A_33_P3514669	5.88108	11.0846	5.90535	5.93567	5.92923	5.92599	5.83242	5.85526	5.90535	5.93245	5.90426	NR_027087	LOC284632	Homo sapiens uncharacterized LOC284632 (LOC284632), long non-coding RNA [NR_027087]
A_23_P104318	13.4579	12.6121	12.146	13.1658	11.4587	7.57986	11.4161	11.0722	11.7121	12.3265	11.6888
ERCC-00098_150	5.88108	10.9513	6.028	5.90645	5.82781	5.95799	5.85526	5.99239	5.86879	5.85526	5.90426
A_33_P3380772	14.6564	14.8149	14.7895	14.6501	13.7921	14.7192	12.3369	14.4516	14.3088	14.7953	7.45518	NM_080625	CCM2L	Homo sapiens CCM2 like scaffold protein (CCM2L), mRNA [NM_080625]
A_23_P104318	13.1289	12.4607	12.0586	12.8911	11.3293	7.57986	11.1658	11.0848	11.5839	12.0426	11.4008
A_23_P121064	15.4827	13.8791	14.9854	15.157	11.1275	10.3651	14.323	12.9958	13.1892	13.8575	13.3732
A_23_P67042	10.5336	10.5844	9.8285	10.5482	9.40621	8.40351	8.53926	8.45917	9.27883	9.63984	7.55793
A_19_P00317597	5.70501	10.9655	10.8951	7.26192	7.07321	6.82978	6.86283	7.25335	7.3061	6.4901	6.00572	ENST00000585822		long intergenic non-protein coding RNA 1901 [Source:HGNC Symbol;Acc:HGNC:52720] [ENST00000585822]
A_32_P151544	12.7444	12.5583	11.3639	10.2396	8.82121	11.4887	10.2446	12.7218	8.49505	8.78984	12.1362	NM_000224	KRT18	Homo sapiens keratin 18 (KRT18), transcript variant 1, mRNA [NM_000224]
A_23_P134237	10.6404	7.56903	9.42355	9.18088	6.44715	7.03647	6.94762	7.1347	7.14493	7.89663	10.4297	NM_002889	RARRES2	Homo sapiens retinoic acid receptor responder 2 (RARRES2), mRNA [NM_002889]
A_23_P121064	15.1971	13.5205	15.0258	15.0494	11.1093	10.063	14.0678	13.1161	13.0974	13.6429	12.9582
A_24_P256063	10.3088	10.3247	8.72708	7.593	6.72519	8.77458	7.67004	9.99059	6.58946	6.71524	9.7782	ENST00000439811		keratin 18 pseudogene 65 [Source:HGNC Symbol;Acc:HGNC:48892] [ENST00000439811]
A_23_P200741	14.6477	13.4722	12.3529	13.3068	10.9404	11.6151	12.5294	11.2818	11.9222	11.2539	13.5277	NM_001937	DPT	Homo sapiens dermatopontin (DPT), mRNA [NM_001937]
A_33_P3225195	5.93781	10.6404	5.83357	5.98205	5.90535	5.95799	5.81156	5.94528	5.90535	5.86879	5.87774	ENST00000399581	CHMP1B2P	charged multivesicular body protein 1B2, pseudogene [Source:HGNC Symbol;Acc:HGNC:49380] [ENST00000399581]
A_23_P121064	14.9035	13.7763	14.9343	14.8231	10.9952	10.2072	14.0598	12.9077	13.0782	13.6566	12.8831
A_23_P257003	10.9229	8.50988	8.35927	8.62398	7.58824	7.15371	7.99733	7.88974	7.61625	7.61908	7.26278	NM_006200	PCSK5	Homo sapiens proprotein convertase subtilisin/kexin type 5 (PCSK5), transcript variant 2, mRNA [NM_006200]
A_23_P121064	15.4265	13.6387	14.7008	15.0886	11.0519	10.2788	14.2422	12.9046	13.1489	13.7797	13.3892
A_23_P104318	12.6423	12.121	11.8747	12.3444	10.9525	7.25464	10.9481	10.7766	11.2845	11.8835	11.1887
A_23_P324754	13.8187	12.6109	12.0368	14.0892	11.9201	9.64214	11.4274	11.4619	11.7926	12.9288	11.8895	NM_018689	CEMIP	Homo sapiens cell migration inducing hyaluronidase 1 (CEMIP), transcript variant 3, mRNA [NM_018689]
A_23_P13907	10.7497	6.22759	7.23388	8.05111	6.36042	5.90863	7.45368	6.25189	6.18496	6.5364	6.27324
A_33_P3342563	9.16143	10.4266	10.2735	11.1171	7.05558	7.57986	10.5159	7.32565	7.78511	8.06721	7.52769	NM_031220	PITPNM3	Homo sapiens PITPNM family member 3 (PITPNM3), transcript variant 1, mRNA [NM_031220]
A_23_P132760	10.4729	6.18045	8.46697	7.57986	5.90535	5.85526	6.9407	7.46708	5.90535	5.83931	8.12014	NM_007117	TRH	Homo sapiens thyrotropin releasing hormone (TRH), mRNA [NM_007117]
A_23_P86470	11.237	13.0157	12.2444	12.5383	10.4779	8.7201	11.9087	9.19477	10.9877	9.97484	10.9749	NM_003956	CH25H	Homo sapiens cholesterol 25-hydroxylase (CH25H), mRNA [NM_003956]
A_21_P0002257	5.85526	10.6854	6.028	5.93567	5.99651	5.9893	5.92599	6.089	6.0539	5.99651	6.08514	ENST00000610384		novel C2H2 type zinc finger protein [ENST00000610384]
A_23_P102364	11.6547	9.66445	9.44906	11.9062	6.20109	8.68085	10.6639	10.8674	7.74898	6.32323	10.7077
A_23_P74042	10.4738	9.25734	9.49745	8.80392	7.66262	7.86407	8.03807	8.97697	7.72996	7.82296	8.71325	NM_012302	ADGRL2	Homo sapiens adhesion G protein-coupled receptor L2 (ADGRL2), transcript variant 1, mRNA [NM_012302]
A_23_P12363	11.597	8.94059	9.68591	10.8788	7.72718	7.17065	10.2953	8.385	7.95369	8.21511	8.78509
A_23_P127948	15.267	15.0999	14.2735	14.9568	13.1331	13.5802	13.8211	13.3059	13.6838	15.0301	11.1947
A_23_P102611	13.7243	13.9231	12.5581	14.2681	11.4159	11.492	12.9828	10.1922	12.7721	13.6777	11.2499	NM_003881	CCN5	Homo sapiens WNT1 inducible signaling pathway protein 2 (WISP2), transcript variant 3, mRNA [NM_003881]
A_23_P102364	11.6246	9.61258	9.38101	11.7912	6.0735	8.64723	10.5796	10.7893	7.81045	6.42137	10.7046
A_24_P406754	11.2452	11.1938	11.2283	12.7696	9.54686	9.58211	10.8551	8.51419	9.00161	10.1153	10.3387	NM_032211	LOXL4	Homo sapiens lysyl oxidase like 4 (LOXL4), mRNA [NM_032211]
A_23_P13907	10.8638	6.06373	7.26683	8.25419	6.38809	5.94528	7.63286	6.36679	6.21793	6.77335	6.19484
A_23_P67042	10.706	10.7154	9.92438	10.6758	9.77288	8.55286	8.58686	8.72801	9.60793	10.2839	8.66575
A_23_P13907	10.6075	6.19574	7.31766	7.62325	6.36042	5.83127	7.43713	6.26388	6.15491	6.6805	6.00572
A_23_P121064	14.848	13.4826	14.8668	14.6592	10.9199	10.1476	14.1468	12.8614	13.0658	13.597	13.0065
A_23_P12363	11.6153	8.91772	9.76661	11.021	7.88434	7.34816	10.2662	8.38941	7.97144	8.50231	8.81678
A_23_P71530	13.5948	12.3781	13.1319	14.7531	11.7556	10.4062	12.3727	10.0526	12.0045	12.8626	12.016
A_23_P159027	10.6612	9.0987	8.73972	10.4499	8.40119	8.28342	8.13001	7.7646	8.25966	9.27285	8.2171	NM_015461	ZNF521	Homo sapiens zinc finger protein 521 (ZNF521), transcript variant 1, mRNA [NM_015461]
A_23_P102364	11.6376	9.63428	9.38484	11.7413	6.0539	8.68596	10.6701	10.9677	7.75173	6.37709	10.7203
A_23_P71530	13.4812	12.0091	12.8785	14.778	11.7835	10.0532	12.0479	10.1825	11.919	12.5279	11.7954
A_24_P109069	12.0365	9.71803	9.39579	9.42164	7.98625	8.84572	10.5723	7.53266	8.06721	8.28521	8.49141	NM_181519	SYT15	Homo sapiens synaptotagmin 15 (SYT15), transcript variant b, mRNA [NM_181519]
A_23_P381368	9.00148	8.31589	8.24005	8.68021	5.95059	5.92599	9.74163	5.96221	5.94528	5.90535	5.90426	NM_002148	HOXD10	Homo sapiens homeobox D10 (HOXD10), mRNA [NM_002148]
A_23_P164057	15.6253	15.4475	14.5344	14.3088	12.6639	13.3307	14.0358	12.9623	13.3134	14.4405	14.6244	NM_002404	MFAP4	Homo sapiens microfibril associated protein 4 (MFAP4), transcript variant 2, mRNA [NM_002404]
A_23_P253536	10.9439	8.58045	8.83168	9.55969	8.28679	7.68478	8.10534	7.91264	8.10843	7.81045	8.77562	NM_000908	NPR3	Homo sapiens natriuretic peptide receptor 3 (NPR3), transcript variant 2, mRNA [NM_000908]
A_33_P3212709	5.88108	10.1615	5.93245	5.90645	5.79748	5.85526	5.94634	5.94528	5.85526	5.85526	5.90426	ENST00000421257		MIR646 host gene [Source:HGNC Symbol;Acc:HGNC:27659] [ENST00000421257]
A_23_P13907	10.419	6.09573	7.15739	7.96016	6.25189	6.01082	7.2585	6.3379	6.14845	6.59761	6.22145
A_23_P71530	13.6087	12.4128	13.257	14.7918	11.8466	10.31	12.457	10.0893	12.0693	12.9996	12.1544
A_23_P67042	10.6827	10.8385	10.1513	10.7568	9.7849	8.77884	8.84451	8.59527	9.65578	10.411	8.85736
A_24_P926960	11.9092	11.9943	11.2566	10.3545	10.3558	9.81971	10.8336	10.2284	10.5373	8.9614	9.03124	NM_001409	MEGF6	Homo sapiens multiple EGF like domains 6 (MEGF6), mRNA [NM_001409]
A_21_P0000629	9.98772	9.31243	9.09822	9.18404	8.28047	8.37278	6.95768	8.15542	8.59959	8.54945	9.08295	NR_034072	SARS	Homo sapiens seryl-tRNA synthetase (SARS), transcript variant 2, non-coding RNA [NR_034072]
A_23_P371824	11.8484	11.8716	11.8299	12.5881	9.18517	10.1243	11.6079	9.77704	9.46581	10.2213	11.3306	NM_020127	TUFT1	Homo sapiens tuftelin 1 (TUFT1), transcript variant 1, mRNA [NM_020127]
A_23_P67042	10.4079	10.5147	9.7739	10.3783	9.59853	8.4195	8.45029	8.59527	9.34092	9.93246	8.64494
A_23_P156880	11.7095	12.6031	12.0142	12.9921	10.7523	11.1957	11.9149	9.27703	9.72731	10.6288	10.4079	ENST00000513998	ENPP1	ectonucleotide pyrophosphatase/phosphodiesterase 1 [Source:HGNC Symbol;Acc:HGNC:3356] [ENST00000513998]
A_23_P167129	8.77278	5.87997	9.53112	9.80806	5.92923	6.01082	7.24862	7.46912	5.99136	5.92383	6.57578	NM_022475	HHIP	Homo sapiens hedgehog interacting protein (HHIP), mRNA [NM_022475]
A_23_P502047	8.68484	9.72262	7.57695	8.82012	7.3945	7.89801	7.37902	7.15048	7.11023	7.96437	7.44317	NM_003741	CHRD	Homo sapiens chordin (CHRD), transcript variant 1, mRNA [NM_003741]
A_33_P3376518	10.0262	5.80571	5.83357	5.83817	5.95059	5.85526	5.78801	5.86654	5.88108	5.73852	5.90426	ENST00000621553	LOC102725019	uncharacterized LOC102725019 [Source:NCBI gene;Acc:102725019] [ENST00000621553]
A_23_P104318	12.9389	11.4614	11.8996	12.4884	11.1766	7.42306	10.987	10.6843	11.3837	11.9879	11.37
A_33_P3376971	13.7945	13.4802	12.95	13.5205	12.2736	9.99895	12.7511	10.8889	12.2117	12.7773	12.6055	NM_024111	CHAC1	Homo sapiens ChaC glutathione specific gamma-glutamylcyclotransferase 1 (CHAC1), transcript variant 1, mRNA [NM_024111]
A_23_P121064	14.7353	13.367	14.7305	14.9682	11.0288	10.0786	14.1961	12.8574	13.0828	13.6411	13.0049
A_23_P64792	9.96772	8.61129	7.97405	9.18562	7.42114	7.76052	8.24708	6.96137	6.63768	8.20003	7.32606	NM_014505	KCNMB4	Homo sapiens potassium calcium-activated channel subfamily M regulatory beta subunit 4 (KCNMB4), mRNA [NM_014505]
A_21_P0011526	10.0099	8.46336	8.21908	7.5323	8.45095	6.12421	6.20998	7.18492	8.78524	8.80047	8.21941	NM_014695	CCDC144A	Homo sapiens coiled-coil domain containing 144A (CCDC144A), transcript variant 1, mRNA [NM_014695]
A_23_P121064	14.8769	13.7935	14.6592	14.0256	11.0336	10.2485	14.0922	12.8986	13.157	13.7763	13.3068
A_23_P104318	12.1487	12.1145	11.7901	12.2955	11.0347	7.398	10.9604	10.6162	11.3032	11.8507	11.2271
A_23_P71530	13.7099	12.2821	12.8583	15.1081	11.8535	10.4989	12.4142	10.4244	12.0383	13.046	12.1342
A_33_P3709525	6.39512	9.51759	5.88108	5.92491	5.88108	5.93245	5.87997	6.00572	5.94528	5.90535	5.99239	NR_103769	LINC02324	Homo sapiens long intergenic non-protein coding RNA 2324 (LINC02324), long non-coding RNA [NR_103769]
A_33_P3386723	9.10919	9.37198	7.76052	6.95398	6.26303	7.71381	7.05163	8.85884	6.26047	6.35162	8.71043	ENST00000434946		keratin 18 pseudogene 64 [Source:HGNC Symbol;Acc:HGNC:48891] [ENST00000434946]
A_23_P71530	13.2269	11.7086	12.7888	14.7209	11.6868	10.0102	11.7277	10.1246	11.8209	12.6693	11.8131
A_23_P61406	8.51903	7.38394	7.37369	7.22973	6.06373	6.19842	6.62644	6.07058	6.028	6.4901	6.57578	NM_016848	SHC3	Homo sapiens SHC adaptor protein 3 (SHC3), mRNA [NM_016848]
A_33_P3275495	10.3036	5.83012	5.88108	6.05784	6.12515	5.90426	6.11761	6.05981	5.96221	5.83931	6.05981	ENST00000412427		novel transcript [ENST00000412427]
A_23_P121064	14.8231	13.6818	15.1253	15.3643	11.2205	10.5527	14.4914	13.085	13.2616	13.9432	13.4645
A_23_P102364	11.0792	9.17045	9.01283	11.3689	6.10147	8.25666	10.1194	10.7177	7.4855	6.23631	10.163
A_23_P79518	8.19265	7.61758	7.97405	9.23564	6.49156	6.73938	7.05681	6.53887	6.27578	7.13657	6.45987
A_23_P102364	10.8676	9.16783	9.07068	11.3663	6.10814	8.36306	10.0037	10.4867	7.33847	6.26644	10.2098
A_21_P0014088	10.1265	6.01994	5.99239	5.99856	5.9893	5.96536	6.20109	6.02398	6.08611	5.90535	6.01893	XR_001739286	LOC101929752	PREDICTED: Homo sapiens uncharacterized LOC101929752 (LOC101929752), transcript variant X1, ncRNA [XR_001739286]
A_23_P79518	8.20548	7.46375	7.98237	9.29844	6.48572	6.79122	6.98175	6.42443	6.19842	7.21326	6.42061
A_23_P7727	12.1781	9.63056	13.3445	13.1249	6.41062	9.98543	12.2595	11.3843	8.58045	6.23631	13.5519	NM_001884	HAPLN1	Homo sapiens hyaluronan and proteoglycan link protein 1 (HAPLN1), mRNA [NM_001884]
A_23_P104318	12.105	12.1108	11.486	11.4706	10.8734	7.37606	10.807	10.6091	11.2636	11.2664	11.1981
A_23_P73429	11.041	10.2159	8.70006	10.4382	7.63682	9.65907	9.40964	9.87404	6.48498	7.87137	10.8352	NM_005335	HCLS1	Homo sapiens hematopoietic cell-specific Lyn substrate 1 (HCLS1), transcript variant 1, mRNA [NM_005335]
A_23_P38271	9.28772	6.47911	8.98164	9.10919	6.79595	6.57165	6.899	6.48279	6.23196	7.5766	7.54254	NM_017534	MYH2	Homo sapiens myosin heavy chain 2 (MYH2), transcript variant 1, mRNA [NM_017534]
A_23_P27795	10.3138	8.72933	9.62965	9.67649	6.89735	6.66054	9.22	8.76292	7.28355	7.14864	9.77003	NM_021102	SPINT2	Homo sapiens serine peptidase inhibitor, Kunitz type 2 (SPINT2), transcript variant a, mRNA [NM_021102]
A_23_P13907	10.1932	6.00674	7.36815	8.04293	6.35483	5.9893	7.44656	6.36202	6.28758	6.47175	6.09669
A_33_P3341499	12.4763	13.5614	12.3674	12.376	11.4477	10.3267	12.4084	11.3837	10.9766	10.7269	11.4253	NM_003392	WNT5A	Homo sapiens Wnt family member 5A (WNT5A), transcript variant 1, mRNA [NM_003392]
A_23_P67042	10.1902	10.7435	10.0917	10.7826	9.648	8.64346	8.73941	8.69738	9.5529	10.337	8.74294
A_23_P373708	10.8822	10.1502	9.70104	8.66575	7.36457	9.69765	8.66341	11.112	6.9962	7.21326	10.4113	NR_028334	KRT18P55	Homo sapiens keratin 18 pseudogene 55 (KRT18P55), non-coding RNA [NR_028334]
A_23_P121064	15.3512	12.457	14.7577	15.0623	10.9759	10.1356	14.1383	12.9275	12.994	13.6704	13.1114
A_21_P0013198	9.62293	5.92923	5.90535	5.89987	5.73606	5.90426	5.92599	5.81738	5.82781	5.81156	5.84845	BC065228	PSPHP1	Homo sapiens phosphoserine phosphatase-like, mRNA (cDNA clone IMAGE:5552627), partial cds. [BC065228]
A_33_P3348714	9.02591	5.87997	7.31766	9.58476	6.41062	5.90863	6.64031	6.15306	6.03802	7.23323	6.17138	NM_002010	FGF9	Homo sapiens fibroblast growth factor 9 (FGF9), mRNA [NM_002010]
A_23_P144476	8.7574	7.22733	6.59286	7.06393	6.29094	5.9893	6.22057	6.16042	6.28758	6.7601	6.5424	NM_199327	SPRY1	Homo sapiens sprouty RTK signaling antagonist 1 (SPRY1), transcript variant 2, mRNA [NM_199327]
A_23_P12363	11.1357	8.30525	9.23966	10.1243	7.60011	6.94123	9.67665	7.91264	7.66391	8.24428	8.45207
A_33_P3300267	7.43637	8.9986	7.69557	8.53096	6.42976	6.32487	6.52399	7.81599	7.0432	6.98175	7.4284	NM_053276	VIT	Homo sapiens vitrin (VIT), transcript variant 1, mRNA [NM_053276]
A_23_P121533	14.1545	14.9797	13.5702	13.5651	13.012	12.5881	12.3298	13.3368	13.6783	13.8919	12.778
A_19_P00316541	12.543	13.0691	12.2094	10.5581	11.2171	9.84161	10.2791	11.6079	11.8012	12.1948	11.7135	NR_003038	SNHG5	Homo sapiens small nucleolar RNA host gene 5 (SNHG5), long non-coding RNA [NR_003038]
A_23_P137665	7.80738	8.09722	6.47175	8.99867	6.23718	5.94528	6.03202	7.26192	6.028	7.99386	7.46931	NM_001276	CHI3L1	Homo sapiens chitinase 3 like 1 (CHI3L1), mRNA [NM_001276]
A_32_P219942	5.88108	9.61848	5.81156	5.93567	5.90535	5.85526	5.83242	5.86654	5.88108	5.92383	5.87774	NM_033132	ZIC5	Homo sapiens Zic family member 5 (ZIC5), transcript variant 1, mRNA [NM_033132]
A_23_P121533	13.7984	14.9153	13.3979	13.0803	12.7752	12.4145	11.9976	13.1548	13.4605	13.7281	12.6202
A_33_P3356857	5.95271	9.61074	5.90535	5.85752	5.95059	5.76167	5.85526	5.90535	5.90535	5.98205	5.97894	ENST00000487440	KIF9	kinesin family member 9 [Source:HGNC Symbol;Acc:HGNC:16666] [ENST00000487440]
A_23_P143029	8.08905	7.63682	7.12064	7.97822	5.85526	5.90863	7.75507	5.96221	5.85526	5.85526	5.95271	NM_021192	HOXD11	Homo sapiens homeobox D11 (HOXD11), mRNA [NM_021192]
A_33_P3293446	10.3912	10.5779	9.98225	10.4483	8.3432	7.81016	10.3793	8.73342	7.98858	9.3225	9.03725	NM_001350022	JCAD	Homo sapiens junctional cadherin 5 associated (JCAD), transcript variant 4, mRNA [NM_001350022]
A_33_P3290709	9.23466	7.67358	6.13265	6.52399	6.19574	5.93245	6.30924	6.29679	6.47911	7.58431	7.11497	NM_001167890	EGFL6	Homo sapiens EGF like domain multiple 6 (EGFL6), transcript variant 2, mRNA [NM_001167890]
A_21_P0014446	8.85212	5.92923	9.40723	8.88245	5.86879	5.88663	7.35939	7.40111	5.88108	5.99651	6.899	ENST00000296575	HHIP	hedgehog interacting protein [Source:HGNC Symbol;Acc:HGNC:14866] [ENST00000296575]
A_23_P79518	8.01873	7.35659	7.78109	8.90287	6.34679	6.53887	6.86902	6.34518	6.13451	7.13657	6.40289
A_33_P3380063	9.3	11.2794	8.73688	10.8118	8.45759	8.31301	8.67059	9.14519	8.8891	9.19	9.5786	NM_025008	ADAMTSL4	Homo sapiens ADAMTS like 4 (ADAMTSL4), transcript variant 2, mRNA [NM_025008]
A_23_P12363	10.927	8.63507	9.36459	10.6356	7.67326	7.05631	9.98355	8.34532	7.88447	8.20925	8.46271
A_23_P67042	9.87404	10.2776	9.63696	9.94861	9.32184	8.26606	8.31651	8.18242	9.23281	9.88955	8.44842
A_23_P10121	12.2568	11.4039	8.36226	10.0199	10.8005	8.7568	8.86926	11.4843	8.89758	10.826	10.0342
A_33_P3347452	12.4142	11.7402	11.855	11.8956	9.79039	9.91215	11.5924	10.0651	10.9085	10.9812	10.5456	NM_001318936	RPS6KA2	Homo sapiens ribosomal protein S6 kinase A2 (RPS6KA2), transcript variant 3, mRNA [NM_001318936]
A_23_P361085	15.0494	15.2721	14.8081	13.2926	13.5378	12.5503	13.0038	13.7754	13.842	14.6501	14.4109	NR_003038	SNHG5	Homo sapiens small nucleolar RNA host gene 5 (SNHG5), long non-coding RNA [NR_003038]
A_23_P156970	8.55138	9.24815	8.68053	8.68277	6.55081	6.64817	7.90295	8.04653	7.06418	7.66051	8.52545	NM_002402	MEST	Homo sapiens mesoderm specific transcript (MEST), transcript variant 1, mRNA [NM_002402]
A_33_P3219398	8.95236	7.95277	7.51322	9.09103	7.11473	7.09832	7.04667	6.76974	7.06785	7.82296	7.23693	NM_015461	ZNF521	Homo sapiens zinc finger protein 521 (ZNF521), transcript variant 1, mRNA [NM_015461]
A_23_P67042	10.1875	9.66901	9.70395	10.2416	9.20935	8.25891	8.28951	8.28847	9.25858	9.85526	8.30307
A_23_P56578	7.17293	9.99927	7.69066	8.73465	6.7516	6.34195	6.61276	8.55365	7.63715	7.47743	8.13771	NM_053276	VIT	Homo sapiens vitrin (VIT), transcript variant 1, mRNA [NM_053276]
A_21_P0006538	8.86596	5.92923	5.90535	8.88578	5.85526	8.34542	5.83242	5.95377	5.88108	5.79866	5.87774	NR_001564	XIST	Homo sapiens X inactive specific transcript (XIST), long non-coding RNA [NR_001564]
A_23_P121253	9.66021	5.95271	5.93245	5.89987	6.00572	5.9893	6.0169	5.96221	5.96221	5.88108	5.92923
A_32_P135336	8.57727	10.0204	8.62198	8.69184	7.42114	7.4844	7.83421	8.3718	8.27794	7.79252	7.82556	NR_002556	LOC388242	Homo sapiens SAGA complex associated factor 29 pseudogene (LOC388242), non-coding RNA [NR_002556]
A_24_P296808	9.61493	9.34813	9.89685	9.8147	6.87852	9.5992	10.2615	6.78944	6.88242	7.44279	7.46634	NM_018215	PNMA8A	Homo sapiens PNMA family member 8A (PNMA8A), transcript variant 1, mRNA [NM_018215]
A_23_P135061	8.69033	8.16253	7.22689	8.19958	6.71524	7.54254	7.06931	6.61778	6.66378	7.07273	6.92189	NM_003389	CORO2A	Homo sapiens coronin 2A (CORO2A), transcript variant 1, mRNA [NM_003389]
A_23_P102364	10.808	8.90013	9.09079	11.5108	6.0539	8.28679	10.2115	10.5433	7.39606	6.31337	10.0764	NM_019850	NGEF	Homo sapiens neuronal guanine nucleotide exchange factor (NGEF), transcript variant 1, mRNA [NM_019850]
A_23_P114883	14.1503	12.5517	11.4504	12.785	11.5358	9.00647	12.3713	11.8936	10.7563	12.5708	12.9828
A_23_P121533	13.8575	14.6623	13.2287	13.1624	12.8816	12.3596	12.0241	13.0614	13.5532	13.6358	12.52
A_23_P102364	10.6876	9.12578	8.87897	11.152	6.10147	8.1959	10.1522	10.2677	7.45891	6.23631	10.1439
A_33_P3507562	5.93781	9.27629	5.85752	5.90645	5.79748	5.90426	5.78801	5.96221	5.85526	5.79866	5.90426	BM548627	SNHG1	AGENCOURT_6573317 NIH_MGC_124 Homo sapiens cDNA clone IMAGE:5732165 5', mRNA sequence [BM548627]
A_23_P114883	13.7361	12.331	11.1096	12.217	11.1553	8.7014	11.9963	11.5539	10.3671	12.3026	12.6699
A_23_P114883	13.8868	12.3427	11.152	12.1272	11.3399	8.77113	12.0208	11.4232	10.4854	12.3324	12.7821
A_24_P122682	9.35551	8.75011	8.47547	9.0237	8.5912	8.88495	6.23805	8.74309	8.4149	8.18872	7.66327	NM_004578	RAB4A	Homo sapiens RAB4A, member RAS oncogene family (RAB4A), transcript variant 1, mRNA [NM_004578]
A_23_P79518	7.93036	7.05336	7.65206	8.78212	6.37393	6.5799	6.82631	6.23805	6.13451	6.59761	6.21087
A_33_P3275801	9.28099	13.0043	9.25251	10.7298	10.0477	8.78517	8.85226	9.46729	11.1514	10.9913	8.9552	NM_001927	DES	Homo sapiens desmin (DES), mRNA [NM_001927]
A_33_P3301620	11.602	11.0713	10.8703	11.0278	8.78145	10.2659	10.7955	9.77767	9.81492	10.9492	8.42809	NM_001184997	RNF32	Homo sapiens ring finger protein 32 (RNF32), transcript variant 2, mRNA [NM_001184997]
A_21_P0011781	8.91106	9.63527	7.92551	8.04293	9.28305	8.66333	6.08611	6.83208	8.56287	9.25649	7.69272	NM_001130167	PSG8	Homo sapiens pregnancy specific beta-1-glycoprotein 8 (PSG8), transcript variant 2, mRNA [NM_001130167]
A_33_P3411388	15.6054	15.183	14.5813	15.0645	12.1948	14.2664	14.4791	13.0584	12.9375	15.1939	15.2351	NM_001080461	UNCX	Homo sapiens UNC homeobox (UNCX), mRNA [NM_001080461]
A_24_P647682	10.3678	10.6538	9.75728	9.86014	10.2978	9.9115	9.32777	10.2536	10.304	7.28102	5.95271	ENST00000416519		tubulin beta class I pseudogene 6 [Source:HGNC Symbol;Acc:HGNC:42175] [ENST00000416519]
A_32_P66881	7.11497	7.90213	7.88739	8.96848	6.64031	6.79122	6.50822	6.64883	6.25189	6.43128	7.06442	NM_138554	TLR4	Homo sapiens toll like receptor 4 (TLR4), transcript variant 1, mRNA [NM_138554]
A_23_P79518	8.01873	7.22207	7.79872	8.26883	6.25189	6.53887	6.92513	6.36202	6.35723	6.36838	6.47617
A_23_P67042	10.3014	10.0593	9.97985	10.7086	9.73252	8.52349	8.64346	8.68373	9.52112	10.0785	8.78204
A_23_P34744	14.5572	15.5747	13.4438	14.1383	12.7102	13.1723	13.6622	12.9338	13.2548	14.6077	13.7821	NM_000396	CTSK	Homo sapiens cathepsin K (CTSK), mRNA [NM_000396]
A_33_P3307363	10.9922	10.3557	7.32299	8.23004	8.43985	8.15886	8.34068	9.51602	8.30411	8.41143	9.45482	NM_001350698	ADGRL2	Homo sapiens adhesion G protein-coupled receptor L2 (ADGRL2), transcript variant 6, mRNA [NM_001350698]
A_23_P60166	9.55377	6.99106	9.18212	9.36847	6.5318	6.10909	8.84451	7.01102	6.81179	7.22251	6.84412	NM_022783	DEPTOR	Homo sapiens DEP domain containing MTOR interacting protein (DEPTOR), transcript variant 1, mRNA [NM_022783]
A_24_P237586	10.1292	8.283	9.97403	8.7845	7.26917	7.14285	8.30193	9.05622	8.27794	7.77347	8.36226	NM_181726	ANKRD37	Homo sapiens ankyrin repeat domain 37 (ANKRD37), mRNA [NM_181726]
A_23_P114883	13.5665	12.1304	11.0629	12.3408	11.0467	8.65912	11.993	11.4475	10.2769	12.1145	12.5517
A_23_P102364	10.8122	8.84657	8.71863	11.3331	6.06373	8.14248	10.0985	10.7128	7.50548	6.22671	9.91531
A_23_P135257	9.71484	8.47511	8.75141	8.73972	7.90623	8.16356	7.14725	8.83082	7.23693	8.17755	8.30836	NM_002771	PRSS3	Homo sapiens serine protease 3 (PRSS3), transcript variant 2, mRNA [NM_002771]
A_23_P100660	13.4639	12.0605	11.8732	12.9146	11.8798	10.4846	11.5999	11.2021	11.0901	12.632	11.2142	NM_002615	SERPINF1	Homo sapiens serpin family F member 1 (SERPINF1), transcript variant 1, mRNA [NM_002615]
A_19_P00317178	11.6283	11.8507	11.4332	9.80013	10.5166	8.97892	9.42346	10.9268	11.1277	11.2036	10.6968	NR_003038	SNHG5	Homo sapiens small nucleolar RNA host gene 5 (SNHG5), long non-coding RNA [NR_003038]
A_23_P93464	10.2785	10.3572	9.85392	10.4595	8.8623	8.76933	9.65037	8.56771	8.85757	9.24524	8.8048	NM_000056	BCKDHB	Homo sapiens branched chain keto acid dehydrogenase E1 subunit beta (BCKDHB), transcript variant 2, mRNA [NM_000056]
A_32_P4018	10.4786	7.78481	8.53352	9.71577	7.13564	6.6324	9.18077	7.92092	7.3061	7.77347	7.73505	NM_005012	ROR1	Homo sapiens receptor tyrosine kinase like orphan receptor 1 (ROR1), transcript variant 1, mRNA [NM_005012]
A_23_P70968	10.1829	9.49377	9.91225	10.4232	8.30805	8.59205	8.23538	9.38705	9.59438	9.15988	9.00959	NM_006896	HOXA7	Homo sapiens homeobox A7 (HOXA7), mRNA [NM_006896]
A_23_P76914	10.9447	10.2609	10.2695	10.1513	8.95176	9.59251	9.15902	9.58719	8.32164	9.92768	9.90898	NM_005982	SIX1	Homo sapiens SIX homeobox 1 (SIX1), mRNA [NM_005982]
A_23_P121665	9.6201	9.60662	8.25269	8.1576	8.00756	7.23475	8.60693	7.18492	7.54517	8.66001	7.85504
A_23_P15174	8.52758	8.08604	8.06268	7.71646	7.28817	6.5197	7.14725	6.94283	6.79595	6.98175	7.19458	NM_005949	MT1F	Homo sapiens metallothionein 1F (MT1F), transcript variant 1, mRNA [NM_005949]
A_33_P3230269	8.40787	6.60504	6.86621	8.43398	6.16316	6.32487	6.53534	6.16408	6.3379	6.42137	6.51038	NM_198182	GRHL1	Homo sapiens grainyhead like transcription factor 1 (GRHL1), mRNA [NM_198182]
A_19_P00319151	8.64469	5.88663	5.84845	8.89297	5.85526	8.34078	5.90426	5.81738	5.71374	5.81156	5.87774	NR_001564	XIST	Homo sapiens X inactive specific transcript (XIST), long non-coding RNA [NR_001564]
A_33_P3353979	9.86739	7.79518	7.52769	7.70598	6.67858	6.94815	8.52171	6.5247	6.62776	6.7452	6.9661	NM_181519	SYT15	Homo sapiens synaptotagmin 15 (SYT15), transcript variant b, mRNA [NM_181519]
A_33_P3352873	9.27714	9.16332	8.85658	9.25793	7.97535	7.7011	8.474	7.64831	7.75598	8.16892	7.55793	NM_000056	BCKDHB	Homo sapiens branched chain keto acid dehydrogenase E1 subunit beta (BCKDHB), transcript variant 2, mRNA [NM_000056]
A_24_P12435	10.6294	9.83946	10.2898	10.3635	8.46827	8.2394	9.72719	8.52545	8.62514	9.47823	9.60241	NM_181782	NCOA7	Homo sapiens nuclear receptor coactivator 7 (NCOA7), transcript variant 1, mRNA [NM_181782]
A_24_P357726	7.1454	10.9536	8.97175	8.63722	9.57284	9.42946	6.36321	6.97707	8.4916	8.91827	7.38864	NM_182707	PSG8	Homo sapiens pregnancy specific beta-1-glycoprotein 8 (PSG8), transcript variant 1, mRNA [NM_182707]
A_33_P3240078	9.79476	8.32727	8.53573	8.76617	8.1051	8.12332	7.10452	9.09727	7.48806	7.49425	8.15656	ENST00000632398		trypsinogen D [ENST00000632398]
A_23_P121665	9.80582	9.95212	8.73688	8.84771	8.15196	7.49207	9.05202	7.36537	7.87515	8.93819	8.75551
A_33_P3372727	12.3039	12.7953	9.2093	8.45497	11.4843	9.36837	8.29829	10.7438	11.525	12.3448	11.2652	NM_003966	SEMA5A	Homo sapiens semaphorin 5A (SEMA5A), mRNA [NM_003966]
A_33_P3347291	8.93055	6.74306	7.962	6.93749	6.19574	6.03602	6.48572	7.25593	6.03502	6.36838	7.71115	NM_001199219	INMT	Homo sapiens indolethylamine N-methyltransferase (INMT), transcript variant 2, mRNA [NM_001199219]
A_23_P114883	13.748	12.2685	10.9794	12.4155	11.3816	8.74531	12.0285	11.4943	10.5264	12.2755	12.7644
A_24_P55295	11.2785	10.9579	10.216	10.7287	10.2687	8.94059	9.59721	9.79874	9.6695	10.5728	9.83214	ENST00000650427	GJA1	gap junction protein alpha 1 [Source:HGNC Symbol;Acc:HGNC:4274] [ENST00000650427]
A_19_P00802872	9.03043	5.73483	5.75075	9.58987	5.85526	9.76129	5.90863	5.88663	5.89437	5.88108	5.79039	NR_001564	XIST	Homo sapiens X inactive specific transcript (XIST), long non-coding RNA [NR_001564]
A_23_P121064	14.4632	12.5796	14.7829	14.964	11.0445	10.3137	14.1484	13.056	13.0514	13.0011	12.6941	NM_002852	PTX3	Homo sapiens pentraxin 3 (PTX3), mRNA [NM_002852]
A_23_P42257	14.1899	13.5987	13.5669	12.4429	12.811	12.3941	11.9459	12.6311	12.5025	12.9582	12.9958	NM_003897	IER3	Homo sapiens immediate early response 3 (IER3), mRNA [NM_003897]
A_24_P154037	11.6325	11.8562	11.2841	11.897	10.2371	9.99246	11.4695	10.078	10.0561	10.1388	10.3962	NM_003749	IRS2	Homo sapiens insulin receptor substrate 2 (IRS2), mRNA [NM_003749]
A_23_P121637	8.04826	7.39956	8.52518	8.34553	7.17383	7.01407	6.52399	7.21458	6.75403	7.17065	6.25189
A_23_P146885	12.1689	14.2231	11.2344	8.72383	12.7419	9.04534	10.3751	13.4368	13.239	7.67197	12.1375	NM_018949	UTS2R	Homo sapiens urotensin 2 receptor (UTS2R), mRNA [NM_018949]
A_33_P3376965	9.87715	9.10145	8.6159	9.46051	8.47215	6.6324	8.68691	7.38825	8.35947	8.55696	8.62481	NM_024111	CHAC1	Homo sapiens ChaC glutathione specific gamma-glutamylcyclotransferase 1 (CHAC1), transcript variant 1, mRNA [NM_024111]
A_23_P336554	9.40341	8.22117	7.80811	8.02642	7.59198	7.5879	7.71287	7.02619	7.23693	7.79813	6.34276	NM_134470	IL1RAP	Homo sapiens interleukin 1 receptor accessory protein (IL1RAP), transcript variant 2, mRNA [NM_134470]
A_23_P79518	7.94746	7.22207	7.10548	8.81285	6.41062	6.51038	6.77155	6.43584	6.31172	6.9001	6.27324
A_24_P230057	9.41393	9.02704	6.736	7.04717	6.46062	7.82151	6.9926	9.19873	6.3379	6.47175	8.93122	ENST00000427083		keratin 18 pseudogene 49 [Source:HGNC Symbol;Acc:HGNC:33419] [ENST00000427083]
A_23_P79518	7.69336	7.23257	7.48769	8.80876	6.37393	6.49374	6.85095	6.44113	6.25361	6.94496	5.92923
A_23_P18798	8.77817	7.75355	6.35162	7.35659	6.7516	6.12421	6.55081	6.21617	6.95926	7.54236	7.02368	NM_019119	PCDHB9	Homo sapiens protocadherin beta 9 (PCDHB9), mRNA [NM_019119]
A_23_P89431	11.2617	9.934	9.6462	8.81532	8.63524	9.67432	8.2406	9.86162	9.0519	9.24324	9.978
A_19_P00321511	14.0892	14.1885	13.6329	12.1852	12.8286	11.5059	11.8662	13.0734	13.1986	13.7574	13.4731	NR_003038	SNHG5	Homo sapiens small nucleolar RNA host gene 5 (SNHG5), long non-coding RNA [NR_003038]
A_23_P127948	14.8722	14.6231	13.9837	14.5911	13.1401	13.3398	13.3979	13.4246	13.6606	14.7209	12.8181
A_23_P121533	14.3551	14.9128	13.3099	13.1986	13.1658	12.7797	12.4589	13.2805	13.8586	14.0811	13.0301
A_33_P3318288	9.26557	9.03999	9.03419	9.40205	6.95133	7.64175	8.66914	8.11979	7.3336	8.19478	8.42084	NM_001014975	CFH	Homo sapiens complement factor H (CFH), transcript variant 2, mRNA [NM_001014975]
A_24_P250922	10.8231	8.24935	8.24005	8.08543	9.04459	8.52794	7.64175	8.14572	6.67634	7.87137	8.66575
A_21_P0001806	8.8599	5.90535	5.85752	5.87774	5.85526	5.87997	5.79748	5.69629	5.79748	5.79866	5.79039	ENST00000431911		novel transcript [ENST00000431911]
A_33_P3348323	9.34335	5.97894	6.08224	6.03602	6.0539	6.16042	6.10624	6.089	6.0169	5.93245	5.92923	lnc-B4GALT3-1:1	lnc-B4GALT3-1	LNCipedia lincRNA (lnc-B4GALT3-1), lincRNA [lnc-B4GALT3-1:1]
A_19_P00317743	12.7218	14.3257	9.40186	6.85265	12.8804	8.62332	7.64831	12.911	13.1301	13.543	11.6738	NR_003038	SNHG5	Homo sapiens small nucleolar RNA host gene 5 (SNHG5), long non-coding RNA [NR_003038]
A_32_P192376	10.7184	10.6324	10.2445	11.8337	9.93064	9.65996	10.8933	7.9825	8.49687	9.458	9.27709	ENST00000360971	ENPP1	ectonucleotide pyrophosphatase/phosphodiesterase 1 [Source:HGNC Symbol;Acc:HGNC:3356] [ENST00000360971]
A_21_P0010973	9.67424	6.36361	6.028	6.07933	6.64556	6.35883	6.08611	6.35162	5.99136	6.35162	6.70207	NM_016931	NOX4	Homo sapiens NADPH oxidase 4 (NOX4), transcript variant 1, mRNA [NM_016931]
A_21_P0011020	7.94014	8.06697	7.72284	7.03147	6.39746	6.88019	6.81296	6.43584	6.95557	6.96557	6.27324	TCONS_l2_00005211	XLOC_l2_002790	BROAD Institute lincRNA (XLOC_l2_002790), lincRNA [TCONS_l2_00005211]
A_23_P97700	12.7246	11.6247	11.2063	10.8061	10.8289	9.33596	11.2355	10.1721	10.2064	10.7549	11.547	NM_006472	TXNIP	Homo sapiens thioredoxin interacting protein (TXNIP), transcript variant 1, mRNA [NM_006472]
A_33_P3221293	10.1334	9.15005	9.2093	9.46051	8.04094	8.20914	8.57753	8.0953	8.35407	8.62863	8.95784	NM_004403	GSDME	Homo sapiens gasdermin E (GSDME), transcript variant 1, mRNA [NM_004403]
A_23_P71316	11.4842	11.2177	11.1195	11.7645	9.30757	9.94249	10.8162	10.2455	10.0401	10.1834	10.4756	NM_001008712	RBPMS	Homo sapiens RNA binding protein, mRNA processing factor (RBPMS), transcript variant 3, mRNA [NM_001008712]
A_24_P250922	10.6711	8.17256	8.28069	8.05494	8.95791	8.59205	7.54324	8.23984	6.52825	7.78481	8.52545
A_21_P0014758	9.00046	6.00674	6.06275	5.93567	5.95059	5.90426	5.94634	5.90535	5.97582	5.89767	5.96536			Unknown
A_33_P3378514	8.2226	9.21736	10.0109	11.572	7.67326	7.66908	9.012	7.49444	7.46597	8.99713	8.2087	NM_001083	PDE5A	Homo sapiens phosphodiesterase 5A (PDE5A), transcript variant 1, mRNA [NM_001083]
A_23_P46039	9.79476	10.1754	8.91256	9.54598	8.97182	8.75498	8.16058	9.03737	8.85509	9.43724	8.15012	NM_032738	FCRLA	Homo sapiens Fc receptor like A (FCRLA), transcript variant 2, mRNA [NM_032738]
A_23_P31143	9.49632	9.41733	9.45944	9.04372	6.70333	7.03172	9.57249	7.61808	7.94134	7.73551	9.30881	NM_001003395	TPD52L1	Homo sapiens TPD52 like 1 (TPD52L1), transcript variant 2, mRNA [NM_001003395]
A_33_P3546363	14.2627	15.0373	15.3888	14.2358	12.7461	13.7788	13.8919	14.0504	13.6441	14.0512	12.547	BQ950045	TUSC8	AGENCOURT_8883169 Lupski_sciatic_nerve Homo sapiens cDNA clone IMAGE:6199956 5', mRNA sequence [BQ950045]
A_23_P121665	9.5419	9.62978	8.39341	8.48822	8.06575	7.3804	8.78747	7.37527	7.77392	8.65327	7.80533	NM_020777	SORCS2	Homo sapiens sortilin related VPS10 domain containing receptor 2 (SORCS2), mRNA [NM_020777]
A_24_P250922	10.4246	7.93532	7.89084	8.03031	8.7945	8.22216	7.30817	8.05321	6.49156	7.46634	8.26713
A_23_P83498	8.27794	8.46697	9.06114	9.19068	8.06207	7.33888	7.09328	6.96898	7.26747	8.1671	8.3718
A_23_P111961	11.2066	11.0224	10.6124	10.7728	10.059	10.0979	10.2878	9.78884	9.9117	10.0349	8.39944
A_23_P114883	13.5004	11.9893	10.8714	12.2159	11.2398	8.58224	11.8392	11.6265	10.4027	12.0501	12.3066
A_23_P161218	8.74263	7.62657	9.76454	10.3151	6.36042	6.28169	9.47689	7.12745	5.99856	6.97577	8.3973	NM_014391	ANKRD1	Homo sapiens ankyrin repeat domain 1 (ANKRD1), mRNA [NM_014391]
A_23_P210210	14.0656	13.6797	12.4367	13.5778	12.1148	13.6155	12.3538	11.7371	12.2713	13.2101	12.5637	NM_001430	EPAS1	Homo sapiens endothelial PAS domain protein 1 (EPAS1), mRNA [NM_001430]
A_32_P58407	10.019	8.52803	8.35026	8.69722	7.99348	7.76052	8.03632	7.47743	8.19467	8.1561	7.89526	ENST00000369697	KCND3	potassium voltage-gated channel subfamily D member 3 [Source:HGNC Symbol;Acc:HGNC:6239] [ENST00000369697]
A_23_P103601	10.3027	9.24551	8.01176	9.66255	8.12849	6.66862	8.95857	7.72934	8.34542	9.59348	8.39419	NM_020379	MAN1C1	Homo sapiens mannosidase alpha class 1C member 1 (MAN1C1), transcript variant 1, mRNA [NM_020379]
A_32_P164593	8.69319	6.27324	7.25421	9.61902	6.75525	6.23805	6.53534	6.55849	7.31395	7.44279	6.2337	NM_024645	ZMAT4	Homo sapiens zinc finger matrin-type 4 (ZMAT4), transcript variant 1, mRNA [NM_024645]
A_24_P88763	13.2028	12.7061	12.9228	11.7535	12.5039	9.73798	12.1776	12.2124	10.4192	12.4486	11.4136	NM_032603	LOXL3	Homo sapiens lysyl oxidase like 3 (LOXL3), transcript variant 1, mRNA [NM_032603]
A_23_P121665	9.34335	9.70017	8.52812	8.63012	8.14688	7.4375	8.88328	7.44317	7.78511	7.54517	8.54402
A_23_P394972	5.9706	9.03999	5.93245	5.90645	5.85526	5.87997	5.98205	5.86654	5.88108	5.95905	6.00572	NM_144991	TSPEAR	Homo sapiens thrombospondin type laminin G domain and EAR repeats (TSPEAR), transcript variant 1, mRNA [NM_144991]
A_32_P133072	12.0397	6.81296	7.55828	9.17669	8.43474	6.72705	7.72934	8.22982	7.54254	9.61401	8.29433	NM_006108	SPON1	Homo sapiens spondin 1 (SPON1), mRNA [NM_006108]
A_23_P28466	8.77817	5.95271	6.65405	6.12421	5.88108	5.9893	6.00572	6.00572	5.92707	5.82781	6.17138	NM_178821	DAW1	Homo sapiens dynein assembly factor with WD repeats 1 (DAW1), transcript variant 1, mRNA [NM_178821]
A_24_P250922	10.3538	8.03607	7.99026	8.02642	8.72383	8.33713	7.37053	7.96542	6.50317	7.61122	8.31795
A_23_P421011	10.8842	10.3009	10.5671	11.5009	8.53202	8.80069	10.4057	10.5561	8.82671	9.65208	9.45814	NM_030929	KAZALD1	Homo sapiens Kazal type serine peptidase inhibitor domain 1 (KAZALD1), transcript variant 1, mRNA [NM_030929]
A_23_P107116	9.3634	9.31078	7.59537	8.27794	8.57125	7.63385	7.65922	7.60383	6.83668	8.78033	7.94134
A_24_P250922	10.6559	8.13934	8.11648	8.0727	8.95731	8.56875	7.56384	8.06941	6.49156	7.78778	8.55461
A_23_P154605	12.5375	11.1062	11.0999	11.3488	9.52228	9.74243	11.6924	9.20852	10.0463	11.1417	10.6628	NM_018837	SULF2	Homo sapiens sulfatase 2 (SULF2), transcript variant 1, mRNA [NM_018837]
A_24_P84396	9.3614	6.65502	7.61892	9.62235	7.12487	6.31007	7.30817	6.48279	7.16518	8.06403	7.07346	NM_018689	CEMIP	Homo sapiens cell migration inducing hyaluronidase 1 (CEMIP), transcript variant 3, mRNA [NM_018689]
A_23_P108823	10.1396	10.5182	9.50501	9.73952	9.51629	9.53161	7.94587	9.25552	9.22823	9.50501	10.0789
A_33_P3298159	8.61297	12.4509	12.4031	13.4742	10.2419	7.97756	11.6108	7.20128	9.80645	12.7045	9.48643	NM_000954	PTGDS	Homo sapiens prostaglandin D2 synthase (PTGDS), mRNA [NM_000954]
A_24_P941167	10.1988	10.3862	10.4701	10.7188	8.1655	9.50424	9.67416	7.58243	8.9675	10.6252	10.057	NM_030641	APOL6	Homo sapiens apolipoprotein L6 (APOL6), mRNA [NM_030641]
A_23_P12363	10.9805	8.60288	9.30835	8.4122	7.5186	7.07783	9.79568	7.98535	7.66262	8.31568	8.39263
A_21_P0011713	11.8158	10.6558	6.36361	7.09496	8.17755	8.2937	7.7088	9.77801	11.1917	8.26564	9.8008	XR_001754011	LOC102724290	PREDICTED: Homo sapiens uncharacterized LOC102724290 (LOC102724290), ncRNA [XR_001754011]
A_23_P89431	11.4037	10.1118	9.94987	9.18088	8.83197	9.95305	8.75551	10.2776	9.33352	9.15902	9.87041
A_24_P227211	7.42916	9.2693	6.56958	6.89515	6.82631	6.9833	6.71649	6.54801	6.64228	6.7452	7.12487	NM_022822	KLC2	Homo sapiens kinesin light chain 2 (KLC2), transcript variant 1, mRNA [NM_022822]
A_23_P71530	12.6966	11.5061	11.1858	12.3937	11.4853	8.84572	11.3667	9.97357	11.7108	11.0722	11.3817
A_23_P44724	14.2186	12.7864	13.7935	13.5397	12.6902	11.95	13.6582	11.3783	11.6341	12.9369	11.1829	NM_001321	CSRP2	Homo sapiens cysteine and glycine rich protein 2 (CSRP2), transcript variant 1, mRNA [NM_001321]
A_23_P391396	10.2255	8.84657	8.81925	7.01407	9.11132	7.4375	6.70333	9.73429	6.62245	9.37421	8.91168	NM_001005463	EBF3	Homo sapiens early B cell factor 3 (EBF3), mRNA [NM_001005463]
A_19_P00321009	11.1872	9.21317	11.3634	11.5263	7.82759	7.90787	10.8462	9.29254	10.2402	8.57787	9.69942	NR_038849	LINC01133	Homo sapiens long intergenic non-protein coding RNA 1133 (LINC01133), long non-coding RNA [NR_038849]
A_23_P121637	8.16161	7.6411	8.54638	8.47667	7.34736	7.05631	6.64031	7.24473	6.69196	7.3859	7.4284
A_23_P114883	13.3545	12.4589	11.2813	12.4084	11.3659	8.79878	12.1463	11.4451	10.4952	12.4241	12.8762
A_24_P252364	7.51788	8.11778	6.31172	6.82862	6.19574	6.12421	6.32323	6.05488	6.03502	7.03822	6.89377	NM_001037132	NRCAM	Homo sapiens neuronal cell adhesion molecule (NRCAM), transcript variant 1, mRNA [NM_001037132]
A_23_P103256	8.14132	7.83909	7.75294	8.0022	6.392	6.53887	7.26427	6.99774	6.48498	6.85209	7.09496
A_23_P256473	11.1975	11.6334	10.7962	11.7077	10.0333	9.47602	10.6254	10.0418	10.2195	10.9492	10.23	NM_006379	SEMA3C	Homo sapiens semaphorin 3C (SEMA3C), transcript variant 2, mRNA [NM_006379]
A_33_P3216090	8.06403	6.95979	7.05508	6.46879	6.11572	6.08996	6.44715	6.06373	5.94528	6.13078	6.36918	NM_016848	SHC3	Homo sapiens SHC adaptor protein 3 (SHC3), mRNA [NM_016848]
A_23_P67042	10.1374	9.90679	7.85674	8.00616	9.38057	7.17429	7.23736	8.40448	9.21201	10.0466	8.57306
A_33_P3241150	5.93781	8.90013	5.99239	5.98205	5.90535	5.85526	5.92599	5.99239	5.93352	5.92383	5.87774			Unknown
A_24_P52697	10.2082	5.96536	11.4356	8.80876	6.09573	5.87997	7.84879	11.0828	6.16042	6.21617	9.97677	NR_002196	H19	Homo sapiens H19, imprinted maternally expressed transcript (H19), transcript variant 1, long non-coding RNA [NR_002196]
A_33_P3220723	8.39419	8.46697	8.29454	7.4604	7.45031	7.56868	6.42061	7.80078	7.57282	7.12487	7.78243	NM_015196	TMEM131L	Homo sapiens transmembrane 131 like (TMEM131L), transcript variant 2, mRNA [NM_015196]
A_33_P3362321	12.763	12.8049	11.8762	12.3204	11.9374	11.5195	10.5941	11.8743	11.854	12.1559	12.2099	NM_201555	FHL2	Homo sapiens four and a half LIM domains 2 (FHL2), transcript variant 2, mRNA [NM_201555]
A_23_P81103	10.8508	8.30525	8.55748	9.20074	7.87081	7.16518	8.40099	8.2603	8.41201	8.08761	9.78464	NM_003013	SFRP2	Homo sapiens secreted frizzled related protein 2 (SFRP2), mRNA [NM_003013]
A_23_P127948	14.7162	14.9035	13.8722	14.6874	13.2028	13.0334	13.4242	13.33	13.6582	14.4648	14.2941
A_21_P0013448	5.85526	8.9257	6.028	5.89987	5.78326	5.9893	5.90426	5.90535	5.90535	5.88108	5.88219	ENST00000447785	HRAT17	heart tissue-associated transcript 17 [Source:NCBI gene;Acc:101928036] [ENST00000447785]
A_33_P3259393	10.555	11.3114	11.3448	11.1512	8.51339	8.24352	10.686	11.0091	10.5353	8.25107	11.3917	NM_001307952	HAPLN3	Homo sapiens hyaluronan and proteoglycan link protein 3 (HAPLN3), transcript variant 1, mRNA [NM_001307952]
A_23_P103256	8.27074	8.0263	7.81279	7.97091	6.38809	6.71524	7.41923	7.03797	6.46879	7.05163	7.33644
A_19_P00803151	9.73783	9.15005	8.72181	8.52171	7.3945	7.28733	8.07295	8.04653	7.94054	9.03768	9.26919	NR_120685	LINC01503	Homo sapiens long intergenic non-protein coding RNA 1503 (LINC01503), transcript variant 1, long non-coding RNA [NR_120685]
A_23_P106024	5.83127	9.31531	5.73606	5.79275	5.79748	5.85526	6.20109	5.88663	5.85526	5.82781	5.90426
A_23_P157865	13.1875	13.7574	11.976	11.2187	12.052	12.1983	11.2798	11.7998	12.1176	12.5612	11.8223	NM_002160	TNC	Homo sapiens tenascin C (TNC), mRNA [NM_002160]
A_23_P118615	9.00634	5.95271	6.09764	6.20643	6.13545	6.02498	6.0169	5.96221	5.97582	5.95905	6.05981	NM_007168	ABCA8	Homo sapiens ATP binding cassette subfamily A member 8 (ABCA8), transcript variant 2, mRNA [NM_007168]
A_23_P127948	14.6609	14.6942	13.9697	14.6332	12.8469	13.2528	13.3907	13.3491	13.6622	14.9087	13.3748
A_19_P00322702	14.7421	15.0113	14.5109	13.2909	13.7099	12.3404	13.012	13.8325	14.0306	14.4817	14.1435	NR_003038	SNHG5	Homo sapiens small nucleolar RNA host gene 5 (SNHG5), long non-coding RNA [NR_003038]
A_33_P3362611	10.1356	10.1409	9.4666	9.67255	9.20052	8.51114	8.98028	8.12544	8.17256	9.87733	9.42618	NM_022159	ADGRL4	Homo sapiens adhesion G protein-coupled receptor L4 (ADGRL4), mRNA [NM_022159]
A_24_P227069	10.1094	10.9469	10.2851	9.27195	9.81076	9.21184	8.99031	8.67316	9.29854	9.96851	9.23336	NM_020918	GPAM	Homo sapiens glycerol-3-phosphate acyltransferase, mitochondrial (GPAM), transcript variant 2, mRNA [NM_020918]
A_33_P3365437	7.6013	9.32163	8.77188	9.5923	7.44354	6.91158	8.71481	6.10624	8.26222	7.21811	7.03272	NM_020204	LHX9	Homo sapiens LIM homeobox 9 (LHX9), transcript variant 1, mRNA [NM_020204]
A_33_P3372426	8.78055	9.91748	9.3871	9.49427	8.40535	7.59436	9.00653	7.8925	8.16115	8.47603	7.68923	NM_007038	ADAMTS5	Homo sapiens ADAM metallopeptidase with thrombospondin type 1 motif 5 (ADAMTS5), mRNA [NM_007038]
A_23_P203920	11.5182	11.2714	10.7933	11.1817	9.47265	9.79888	10.7569	9.36618	10.268	10.7079	10.3719	NM_005086	SSPN	Homo sapiens sarcospan (SSPN), transcript variant 1, mRNA [NM_005086]
A_23_P204286	10.9214	7.23736	8.20047	9.39822	6.39746	7.74685	8.46707	8.27868	7.75173	7.26235	8.92927	NM_000900	MGP	Homo sapiens matrix Gla protein (MGP), transcript variant 2, mRNA [NM_000900]
A_33_P3311750	7.973	6.84126	7.94799	7.15923	6.56889	5.9893	6.03802	6.35643	7.06418	6.9001	6.63438	NM_014695	CCDC144A	Homo sapiens coiled-coil domain containing 144A (CCDC144A), transcript variant 1, mRNA [NM_014695]
A_33_P3391290	10.6846	10.3634	10.2586	10.733	9.72293	8.21908	9.92896	8.96087	9.59649	9.76879	9.42073	NM_001142483	NREP	Homo sapiens neuronal regeneration related protein (NREP), transcript variant 11, mRNA [NM_001142483]
A_33_P3230478	10.5317	10.3009	9.26887	10.2302	9.00927	7.76475	9.68248	8.92584	8.81168	9.65753	9.56585	NM_201442	C1S	Homo sapiens complement C1s (C1S), transcript variant 1, mRNA [NM_201442]
A_23_P121637	7.99168	7.40498	8.34522	8.26883	7.29529	6.88797	6.47875	7.37527	6.69196	6.97577	6.91103
A_23_P131676	10.9014	8.55461	11.4442	11.2544	8.80246	6.86565	8.7945	11.6239	9.39647	9.79586	9.78118	NM_020311	ACKR3	Homo sapiens atypical chemokine receptor 3 (ACKR3), mRNA [NM_020311]
A_23_P24135	9.0134	7.68191	7.46931	9.117	6.85152	6.88797	7.47503	7.43542	7.56661	7.27256	7.34413	NM_001057	TACR2	Homo sapiens tachykinin receptor 2 (TACR2), mRNA [NM_001057]
A_23_P121533	13.214	14.6024	13.2663	13.0144	12.6931	12.3831	12.0549	13.1109	13.463	13.4821	12.3094
A_24_P250922	10.2115	7.76022	7.78109	7.55026	8.69975	8.04653	7.17927	7.92753	6.53534	6.9143	8.19355
A_24_P672240	6.99979	7.64814	7.70142	6.89515	6.54521	6.01082	6.08611	6.25189	6.08611	7.06295	6.34276	NM_014728	FRMPD4	Homo sapiens FERM and PDZ domain containing 4 (FRMPD4), mRNA [NM_014728]
A_23_P210690	14.4161	13.742	13.433	14.3257	12.4496	11.402	14.0211	11.7724	13.0129	14.0617	12.5262	NM_021158	TRIB3	Homo sapiens tribbles pseudokinase 3 (TRIB3), transcript variant 1, mRNA [NM_021158]
A_23_P121637	8.10605	7.65499	8.43114	8.35005	7.3061	6.93696	6.74244	7.13657	6.73076	7.32912	7.36973
A_23_P154771	10.5152	10.49	10.51	10.4517	9.56619	9.18263	9.19415	10.3779	10.5652	10.0225	7.87137	NM_080611	DUSP15	Homo sapiens dual specificity phosphatase 15 (DUSP15), transcript variant 1, mRNA [NM_080611]
A_23_P394166	10.1868	10.0074	9.76921	9.76902	9.33057	9.71881	7.80563	9.4756	9.46256	9.3225	9.64792	NM_013354	CNOT7	Homo sapiens CCR4-NOT transcription complex subunit 7 (CNOT7), transcript variant 1, mRNA [NM_013354]
A_23_P138706	10.2706	10.566	9.99265	10.8875	7.99348	7.96489	11.2174	8.64313	8.11222	9.01124	9.86071	NM_000681	ADRA2A	Homo sapiens adrenoceptor alpha 2A (ADRA2A), mRNA [NM_000681]
A_23_P102364	10.7798	9.07166	8.99083	9.58872	6.10147	8.25236	10.1736	10.601	7.33847	6.21617	9.85509
A_24_P250922	10.2971	8.12332	8.0433	7.79075	8.74538	8.29912	7.5369	7.90295	6.52399	7.56349	8.41624
A_23_P433016	12.0963	11.3751	9.09822	11.9212	10.0501	9.73798	9.8245	10.8186	10.753	11.1468	10.95	NM_001996	FBLN1	Homo sapiens fibulin 1 (FBLN1), transcript variant C, mRNA [NM_001996]
A_23_P82868	13.1342	11.1724	11.752	13.6678	10.5232	9.86781	11.7457	11.9488	10.6072	11.1622	12.6012
A_23_P11697	5.78207	9.14206	5.81156	5.85299	5.9893	5.92599	5.94634	5.94528	6.04399	5.88108	5.90426
A_23_P121637	8.18456	7.34695	8.51903	8.45712	7.42114	6.94815	6.5675	7.19009	6.72643	7.30154	7.35859
A_21_P0011496	9.78081	6.03602	6.16408	5.93567	6.48572	6.23805	6.82631	5.88663	6.10909	5.98205	5.92923	NM_001025195	CES1	Homo sapiens carboxylesterase 1 (CES1), transcript variant 1, mRNA [NM_001025195]
A_23_P83498	8.00934	8.33876	8.8507	9.08597	7.90623	7.27087	7.00235	7.01102	7.1484	8.39282	7.81759
A_23_P121533	13.3219	14.3905	13.241	13.0943	12.7595	12.3093	12.0859	13.1378	13.4357	13.4034	12.2468	NM_012445	SPON2	Homo sapiens spondin 2 (SPON2), transcript variant 1, mRNA [NM_012445]
A_19_P00321795	10.6065	9.42813	9.25734	10.3635	8.57125	9.46451	9.3871	8.81809	8.88675	7.46634	9.31315	ENST00000415215	JPX	JPX transcript, XIST activator [Source:HGNC Symbol;Acc:HGNC:37191] [ENST00000415215]
A_23_P163306	7.06785	10.2096	6.75403	8.03532	7.16655	7.96725	7.28754	6.22759	6.8707	7.35439	7.82556	NM_032866	CGNL1	Homo sapiens cingulin like 1 (CGNL1), transcript variant 2, mRNA [NM_032866]
A_24_P384397	13.4174	13.0473	12.2698	12.3481	10.2536	12.2744	12.0619	11.7219	11.9459	12.4671	12.7111	ENST00000615032	RAVER1	ribonucleoprotein, PTB binding 1 [Source:HGNC Symbol;Acc:HGNC:30296] [ENST00000615032]
A_33_P3590259	8.80905	10.0222	7.0928	8.36763	8.18117	7.81832	7.21679	8.19355	7.07565	9.54097	8.39419	NM_004887	CXCL14	Homo sapiens C-X-C motif chemokine ligand 14 (CXCL14), mRNA [NM_004887]
A_33_P3739260	7.89043	8.52598	7.70598	8.14085	7.37389	7.82151	7.05681	6.53357	6.75919	8.04206	6.39668	NM_001363534	CAP2	Homo sapiens cyclase associated actin cytoskeleton regulatory protein 2 (CAP2), transcript variant 2, mRNA [NM_001363534]
A_23_P10121	12.2575	11.4786	8.40293	9.77457	10.8036	8.82548	8.96888	11.5473	8.85509	10.8834	11.9796
A_23_P99515	14.4352	10.7134	12.1288	12.6265	10.9415	9.26642	12.0925	12.7767	9.46442	12.0999	13.0359	NM_032849	MEDAG	Homo sapiens mesenteric estrogen dependent adipogenesis (MEDAG), mRNA [NM_032849]
A_23_P162589	12.1401	11.5539	11.2898	11.0922	10.8106	9.60258	10.7476	10.2297	10.483	11.6347	10.8878
A_33_P3312030	12.7674	12.0786	11.6229	11.7484	9.80776	11.2299	11.4881	10.5212	10.9001	11.9497	12.0433	ENST00000507296		novel transcript [ENST00000507296]
A_23_P52207	13.7003	12.648	11.9201	12.933	11.3677	11.9261	12.5672	11.2081	11.3219	11.855	12.3797	NM_012342	BAMBI	Homo sapiens BMP and activin membrane bound inhibitor (BAMBI), mRNA [NM_012342]
A_33_P3299639	8.73941	6.00674	6.09764	5.96536	5.9706	6.08127	5.92599	6.00572	5.97582	5.88108	6.00572	NM_001004454	OR1L8	Homo sapiens olfactory receptor family 1 subfamily L member 8 (OR1L8), mRNA [NM_001004454]
A_23_P250212	11.0392	11.6079	9.99722	10.2506	9.5687	10.3636	9.6489	9.93955	9.74858	10.3693	10.6233	NM_001080826	PRAG1	Homo sapiens PEAK1 related, kinase-activating pseudokinase 1 (PRAG1), mRNA [NM_001080826]
A_23_P259251	8.75232	5.87997	7.96542	8.65058	6.38809	5.81039	6.59761	6.69133	6.1732	7.15923	7.64454	NM_012281	KCND2	Homo sapiens potassium voltage-gated channel subfamily D member 2 (KCND2), mRNA [NM_012281]
A_33_P3262555	12.8938	12.3012	11.9141	12.4988	10.2501	11.6014	11.7548	11.0441	11.2326	11.9451	12.1268	NM_001174118	MEX3D	Homo sapiens mex-3 RNA binding family member D (MEX3D), transcript variant 2, mRNA [NM_001174118]
A_19_P00317473	10.8394	12.2299	11.4116	9.8056	10.3871	8.93699	9.55342	10.774	10.9703	11.4393	10.9426	NR_003038	SNHG5	Homo sapiens small nucleolar RNA host gene 5 (SNHG5), long non-coding RNA [NR_003038]
A_19_P00319019	11.6057	14.2873	13.9329	11.9649	13.1104	11.5252	11.9521	13.2548	13.3398	10.0944	10.4536	NR_003038	SNHG5	Homo sapiens small nucleolar RNA host gene 5 (SNHG5), long non-coding RNA [NR_003038]
A_23_P502350	10.0954	9.71195	9.21846	10.014	8.66503	8.30079	9.11842	8.09098	8.88439	9.26754	8.98268	NM_000635	RFX2	Homo sapiens regulatory factor X2 (RFX2), transcript variant 1, mRNA [NM_000635]
A_23_P103256	8.03657	7.86857	7.60921	7.90869	6.30842	6.47691	7.35939	7.03797	6.49156	6.78885	7.11993
A_32_P116840	8.35987	7.90213	7.48769	7.57986	7.18108	6.64817	6.899	6.80066	6.79003	7.73981	6.76372	NM_203356	MIA2	Homo sapiens MIA SH3 domain ER export factor 2 (MIA2), transcript variant 4, mRNA [NM_203356]
A_23_P34915	9.98691	9.73618	9.17579	8.75703	8.28993	8.45179	8.52598	8.61464	8.45777	9.06457	8.91955	NM_001040619	ATF3	Homo sapiens activating transcription factor 3 (ATF3), transcript variant 4, mRNA [NM_001040619]
A_23_P58538	14.2607	13.0284	13.5176	13.8722	12.2622	11.5924	13.0658	12.7661	12.7313	12.8331	12.8167	NR_015370	EPB41L4A-AS1	Homo sapiens EPB41L4A antisense RNA 1 (EPB41L4A-AS1), long non-coding RNA [NR_015370]
A_23_P107116	9.0987	9.16652	6.13265	6.29595	8.60659	6.34195	6.38887	7.63385	6.88797	8.78219	7.55793
A_24_P136866	10.0605	9.80648	9.04769	9.72429	8.36704	7.98055	8.93243	8.46836	8.53042	9.21846	9.73491	NM_021097	SLC8A1	Homo sapiens solute carrier family 8 member A1 (SLC8A1), transcript variant A, mRNA [NM_021097]
A_33_P3382565	7.94746	8.20003	6.84069	6.6945	6.85152	6.26474	6.83668	6.2579	6.74244	7.26235	6.37709	NM_018012	KIF26B	Homo sapiens kinesin family member 26B (KIF26B), mRNA [NM_018012]
A_23_P304450	9.52633	9.33748	9.51252	9.95212	7.79252	6.46062	9.66877	7.25335	9.09984	9.2801	8.40206	NM_005257	GATA6	Homo sapiens GATA binding protein 6 (GATA6), mRNA [NM_005257]
A_23_P1505	8.67011	7.86857	7.26107	6.99363	6.80536	7.23083	6.52825	6.96557	7.12628	7.01407	7.60248	NM_002335	LRP5	Homo sapiens LDL receptor related protein 5 (LRP5), transcript variant 1, mRNA [NM_002335]
A_19_P00322184	9.64685	9.1512	8.65465	8.4666	7.55078	7.25464	8.10534	8.32174	8.03031	8.9515	9.03124	NR_120685	LINC01503	Homo sapiens long intergenic non-protein coding RNA 1503 (LINC01503), transcript variant 1, long non-coding RNA [NR_120685]
A_33_P3225273	9.3932	8.86603	9.02842	9.37515	7.72175	8.28972	8.95044	8.04405	7.84309	8.1441	6.93803	NM_001004128	QSOX1	Homo sapiens quiescin sulfhydryl oxidase 1 (QSOX1), transcript variant 2, mRNA [NM_001004128]
A_33_P3363804	7.6139	7.88003	6.13265	7.07953	6.34679	6.6324	6.23805	6.34518	6.60504	6.47175	6.60504	NM_001242608	NCAM1	Homo sapiens neural cell adhesion molecule 1 (NCAM1), transcript variant 4, mRNA [NM_001242608]
A_32_P72940	14.5409	14.2514	13.8881	14.0378	13.6294	13.9886	13.8034	13.9941	14.073	14.1545	8.5088	NM_007209	RPL35	Homo sapiens ribosomal protein L35 (RPL35), mRNA [NM_007209]
A_24_P158089	14.0019	13.8043	13.1555	13.6435	13.0702	12.6418	13.0828	11.9512	11.8669	12.6516	13.6411
A_23_P162589	11.8923	11.3239	11.1206	10.8564	10.6635	9.36837	10.4619	10.1356	10.2939	11.4174	10.7503
A_23_P367628	9.81397	9.74549	9.14148	9.74224	8.80246	8.8592	8.88078	8.63755	8.65343	9.39588	7.40846	NM_014802	C2CD5	Homo sapiens C2 calcium dependent domain containing 5 (C2CD5), transcript variant 6, mRNA [NM_014802]
A_23_P121637	8.24611	7.49716	8.2272	8.38892	7.30299	7.03647	6.66475	7.28733	6.6821	7.35779	7.52769
A_23_P319565	10.1118	9.45202	10.0863	9.68392	8.26947	7.91006	10.0274	8.34532	7.86182	8.68117	8.8324	NM_170753	PGBD3	Homo sapiens piggyBac transposable element derived 3 (PGBD3), mRNA [NM_170753]
A_24_P37253	8.73056	8.6664	7.74379	7.65157	7.67743	8.45497	6.55081	7.38178	7.25764	7.97144	8.10152	NM_194317	LYPD6	Homo sapiens LY6/PLAUR domain containing 6 (LYPD6), transcript variant 2, mRNA [NM_194317]
A_33_P3410895	15.7118	14.9879	15.0351	15.5747	12.9881	14.7232	14.8432	13.5927	13.8264	14.8217	14.9741	ENST00000421059	POR	cytochrome p450 oxidoreductase [Source:HGNC Symbol;Acc:HGNC:9208] [ENST00000421059]
A_21_P0006963	8.763	5.81738	5.76287	5.81738	5.90535	5.87997	5.78801	5.84731	5.82781	5.95905	5.92923	lnc-PRKCQ-2:1	lnc-PRKCQ-2	LNCipedia lincRNA (lnc-PRKCQ-2), lincRNA [lnc-PRKCQ-2:1]
A_33_P3328659	15.2189	14.9482	14.9623	14.8149	13.667	14.8301	14.8769	14.0332	14.2196	14.9153	10.4735	NM_014246	CELSR1	Homo sapiens cadherin EGF LAG seven-pass G-type receptor 1 (CELSR1), mRNA [NM_014246]
A_32_P101860	8.78621	9.36797	7.4177	6.62178	8.24719	7.5006	6.62644	8.5691	8.44456	7.46634	6.89377	NM_001291586	TMEM106A	Homo sapiens transmembrane protein 106A (TMEM106A), transcript variant 1, mRNA [NM_001291586]
A_23_P115011	6.92081	8.14248	6.38966	7.593	6.16316	6.10147	6.28169	6.33222	6.58946	6.4901	7.01686	NM_019032	ADAMTSL4	Homo sapiens ADAMTS like 4 (ADAMTSL4), transcript variant 1, mRNA [NM_019032]
A_23_P127948	14.6231	15.0712	14.005	14.4389	13.0919	13.2975	13.5176	13.197	13.6468	14.9455	14.4091
A_23_P109133	9.87907	7.3193	8.329	8.69722	6.49592	7.92389	8.23538	6.81413	7.23693	7.96686	7.52769	NM_000490	AVP	Homo sapiens arginine vasopressin (AVP), mRNA [NM_000490]
A_23_P400449	7.76445	8.43209	7.33685	6.57233	7.20661	7.86407	6.67858	6.0169	6.36838	6.78052	6.72209	NM_020927	VAT1L	Homo sapiens vesicle amine transport 1 like (VAT1L), mRNA [NM_020927]
A_21_P0008123	6.23805	8.22117	5.96221	5.99856	5.95059	5.85526	5.90426	5.86654	5.76529	5.88108	5.90426	NR_120392	SOX1-OT	Homo sapiens SOX1 overlapping transcript (SOX1-OT), transcript variant 1, long non-coding RNA [NR_120392]
A_23_P63209	9.37198	8.59781	7.23388	8.52776	6.80536	6.23805	8.06746	7.2282	7.66262	8.83082	8.29433	NM_181755	HSD11B1	Homo sapiens hydroxysteroid 11-beta dehydrogenase 1 (HSD11B1), transcript variant 2, mRNA [NM_181755]
A_23_P121665	9.49827	9.59348	8.43777	8.12214	8.14688	7.27426	8.863	7.22207	7.61625	8.64346	8.47971
A_23_P67042	9.0588	9.75963	9.5684	10.2842	9.4697	8.36306	8.08616	8.59358	9.33677	9.53864	7.72284	NM_017947	MOCOS	Homo sapiens molybdenum cofactor sulfurase (MOCOS), mRNA [NM_017947]
A_24_P608268	8.56495	6.03602	6.028	5.99856	5.90535	5.93245	5.96746	5.92923	5.76529	6.08321	5.97894	ENST00000390636		immunoglobulin heavy variable 3-73 [Source:HGNC Symbol;Acc:HGNC:5623] [ENST00000390636]
A_24_P182929	8.3973	5.80571	6.25275	6.67152	5.95059	5.95799	5.87997	6.00572	5.92707	5.93245	6.05981	NM_003471	KCNAB1	Homo sapiens potassium voltage-gated channel subfamily A member regulatory beta subunit 1 (KCNAB1), transcript variant 2, mRNA [NM_003471]
A_32_P142652	14.3595	13.8412	13.4357	14.1961	13.1255	13.7281	13.4769	13.1998	13.141	11.602	12.3926	ENST00000595905		ribosomal protein S4X pseudogene 16 [Source:HGNC Symbol;Acc:HGNC:36365] [ENST00000595905]
A_23_P216966	12.2931	11.9429	10.6368	11.2036	11.78	9.99133	10.7141	10.9192	11.7734	10.4506	10.0264	NM_000962	PTGS1	Homo sapiens prostaglandin-endoperoxide synthase 1 (PTGS1), transcript variant 1, mRNA [NM_000962]
A_32_P42574	14.6623	13.6534	13.674	13.8635	12.5244	12.4509	13.8315	12.2274	12.0635	13.737	13.4669	NM_032800	C1orf198	Homo sapiens chromosome 1 open reading frame 198 (C1orf198), transcript variant 1, mRNA [NM_032800]
A_19_P00320640	10.5536	9.64304	9.47067	10.4364	8.89159	9.37549	9.43686	8.97143	8.98682	8.00488	9.43615	ENST00000453317	JPX	JPX transcript, XIST activator [Source:HGNC Symbol;Acc:HGNC:37191] [ENST00000453317]
A_23_P110531	12.3855	13.0949	12.8548	14.0424	11.231	9.24308	13.1283	12.2376	12.8634	11.4963	11.9249	NM_013409	FST	Homo sapiens follistatin (FST), transcript variant FST344, mRNA [NM_013409]
A_23_P79518	7.91577	7.0916	7.79872	8.13129	6.41062	6.73938	7.10452	6.41216	6.19842	6.89459	6.37709
A_33_P3404879	7.98315	7.1244	7.10548	6.6945	6.24239	6.32487	6.40367	6.66378	6.19395	6.17592	6.76372	NM_001297706	ADGRL2	Homo sapiens adhesion G protein-coupled receptor L2 (ADGRL2), transcript variant 4, mRNA [NM_001297706]
A_23_P127911	11.4856	12.508	11.6955	12.3951	11.4685	11.713	10.2159	11.3188	10.7506	11.5417	11.8039	NM_015430	PAMR1	Homo sapiens peptidase domain containing associated with muscle regeneration 1 (PAMR1), transcript variant 1, mRNA [NM_015430]
A_23_P119353	11.5103	9.2441	8.90875	10.346	8.46308	7.86407	8.90547	10.9367	8.17755	8.75209	11.7335	NM_017805	RASIP1	Homo sapiens Ras interacting protein 1 (RASIP1), mRNA [NM_017805]
A_23_P211631	15.2472	14.5802	12.9338	14.7676	13.3618	13.3021	13.2934	13.5553	13.7707	14.5143	14.2072	NM_006486	FBLN1	Homo sapiens fibulin 1 (FBLN1), transcript variant D, mRNA [NM_006486]
A_23_P373521	9.03743	8.06084	8.75786	9.58142	7.4284	8.27858	8.35807	7.48879	6.58946	7.74685	7.67165	NM_021973	HAND2	Homo sapiens heart and neural crest derivatives expressed 2 (HAND2), mRNA [NM_021973]
A_23_P127948	14.7232	14.5368	13.8043	14.6974	13.2006	13.2262	13.2557	13.3839	13.6002	14.7554	14.0256
A_23_P89431	10.9109	9.81935	9.32537	8.18726	8.57401	9.30623	8.11104	9.67745	9.0719	9.14542	9.89617
A_23_P121665	9.27714	9.79988	8.51903	8.34553	8.07514	7.3061	8.89145	7.35819	7.63187	8.82743	8.57976
A_33_P3286157	7.97822	6.34195	6.25275	8.10534	6.13545	6.16042	6.19574	6.25189	6.36361	6.26644	6.18135	NM_003327	TNFRSF4	Homo sapiens TNF receptor superfamily member 4 (TNFRSF4), mRNA [NM_003327]
A_32_P20523	9.73352	9.52406	9.06641	8.61347	7.96699	8.54454	8.48676	8.04653	8.12332	8.83082	8.99005	NM_145715	TIGD2	Homo sapiens tigger transposable element derived 2 (TIGD2), mRNA [NM_145715]
A_32_P142818	8.16892	10.1952	7.72996	7.12839	7.98625	7.83622	7.61022	6.93696	8.07477	8.35907	7.21237	NM_178120	DLX1	Homo sapiens distal-less homeobox 1 (DLX1), transcript variant 1, mRNA [NM_178120]
A_32_P97169	12.0568	11.0163	10.4952	11.4349	9.65915	9.49745	11.0685	10.1119	10.4692	10.3925	10.6181	NM_005708	GPC6	Homo sapiens glypican 6 (GPC6), mRNA [NM_005708]
A_24_P404487	6.66378	8.61848	6.32487	6.72023	6.22321	6.31667	6.38887	6.19484	6.12515	6.56819	6.5915	ENST00000587461	ZNF506	zinc finger protein 506 [Source:HGNC Symbol;Acc:HGNC:23780] [ENST00000587461]
A_21_P0005752	8.49669	5.87997	5.82319	5.93567	5.85526	5.83127	5.92599	5.79157	5.81156	5.79866	5.73483	XR_928540	LOC105375707	PREDICTED: Homo sapiens uncharacterized LOC105375707 (LOC105375707), transcript variant X2, ncRNA [XR_928540]
A_23_P72387	9.24064	9.86454	9.16931	9.49427	7.78154	7.93358	9.08125	8.08628	8.22632	8.38794	9.38993	NM_001134647	AFAP1	Homo sapiens actin filament associated protein 1 (AFAP1), transcript variant A, mRNA [NM_001134647]
A_23_P99253	7.01762	8.65188	7.1347	7.19547	6.7841	6.84298	6.50822	6.84298	7.17293	6.58195	6.37709	NM_004664	LIN7A	Homo sapiens lin-7 homolog A, crumbs cell polarity complex component (LIN7A), transcript variant 1, mRNA [NM_004664]
A_23_P431346	8.45619	7.68542	7.92551	8.1655	6.37393	7.12487	7.23257	6.78944	6.85265	7.51412	7.79474	NM_175887	PRR15	Homo sapiens proline rich 15 (PRR15), transcript variant 1, mRNA [NM_175887]
A_23_P82868	13.5874	11.5702	12.2503	14.1734	10.9076	10.3965	12.3256	12.5166	11.1401	11.6283	13.12
A_24_P304423	9.13694	5.78445	6.52825	6.88519	6.26303	5.84731	6.69196	6.20377	6.07155	6.25361	6.04399	NM_000618	IGF1	Homo sapiens insulin like growth factor 1 (IGF1), transcript variant 4, mRNA [NM_000618]
A_21_P0003325	8.97671	6.555	7.99733	7.01407	6.74459	6.48791	6.8036	6.80477	6.46879	6.7601	7.09496	ENST00000514265		novel transcript [ENST00000514265]
A_23_P82868	13.529	11.6635	12.303	14.2186	11.0579	10.4329	12.3085	12.5028	11.2984	11.6808	13.0426
A_32_P231617	12.4477	10.0621	9.54554	10.3016	9.65631	9.33413	10.4856	9.88126	8.72383	9.12096	11.2171	NM_014220	TM4SF1	Homo sapiens transmembrane 4 L six family member 1 (TM4SF1), mRNA [NM_014220]
A_33_P3372368	8.301	8.38911	7.27426	7.64569	6.91539	7.12487	7.00235	7.6383	7.15279	6.55081	7.81759	NR_045962	KRT8	Homo sapiens keratin 8 (KRT8), transcript variant 4, non-coding RNA [NR_045962]
A_33_P3363799	8.16892	9.43293	7.04667	8.42771	6.81529	9.23488	6.92513	7.36537	7.66391	7.63814	8.1679	NM_001242607	NCAM1	Homo sapiens neural cell adhesion molecule 1 (NCAM1), transcript variant 5, mRNA [NM_001242607]
A_24_P914513	8.0977	7.82151	7.71412	7.82889	6.86058	6.81529	7.2585	6.6084	6.74672	7.28733	6.72209	NM_183050	BCKDHB	Homo sapiens branched chain keto acid dehydrogenase E1 subunit beta (BCKDHB), transcript variant 1, mRNA [NM_183050]
A_33_P3702364	12.1021	11.4714	11.1723	11.7123	10.4692	11.088	11.1817	10.2784	10.4044	11.0846	10.0061	NM_014035	SNX24	Homo sapiens sorting nexin 24 (SNX24), transcript variant 1, mRNA [NM_014035]
A_33_P3340639	7.68223	8.22829	7.75583	7.11331	6.77155	6.95873	6.84412	6.72643	6.46879	7.28102	7.02368	ENST00000369425	GPAM	glycerol-3-phosphate acyltransferase, mitochondrial [Source:HGNC Symbol;Acc:HGNC:24865] [ENST00000369425]
A_23_P10121	12.4797	11.3027	8.48246	10.4952	11.0113	9.10157	9.24281	11.5602	8.92179	11.1285	12.2048
A_23_P152305	13.6561	13.2695	12.0925	12.7561	12.167	11.9538	12.3249	11.9429	11.7673	12.6633	12.477	NM_001797	CDH11	Homo sapiens cadherin 11 (CDH11), transcript variant 1, mRNA [NM_001797]
A_23_P8380	10.4113	9.39676	9.28652	9.74748	8.99867	9.51978	9.20264	9.3503	9.3616	7.3336	7.63418	NM_024033	CYREN	Homo sapiens cell cycle regulator of NHEJ (CYREN), transcript variant 1, mRNA [NM_024033]
A_23_P29257	10.6021	10.5037	10.0039	10.8797	9.55355	9.48935	10.3777	9.65948	9.92923	8.97097	7.82556	NM_005318	H1F0	Homo sapiens H1 histone family member 0 (H1F0), mRNA [NM_005318]
A_24_P230540	7.66262	8.36942	6.3379	6.35081	6.42976	6.01082	6.50822	6.70333	6.38809	6.92189	7.14493	NM_194439	RNF212	Homo sapiens ring finger protein 212 (RNF212), transcript variant 2, mRNA [NM_194439]
A_23_P83498	7.973	8.18883	8.87073	8.76028	7.76037	7.15923	6.95768	6.84298	7.10572	8.32061	8.20359
A_33_P3262665	8.64469	8.45544	8.7627	6.46879	8.58592	8.39973	5.75196	8.11979	8.41806	8.42876	6.27324	NM_024597	MAP7D3	Homo sapiens MAP7 domain containing 3 (MAP7D3), transcript variant 1, mRNA [NM_024597]
A_32_P140489	9.01714	6.44188	8.46419	7.5134	6.65144	6.73938	7.59741	6.0169	6.16042	6.93749	6.87908	NM_001001557	GDF6	Homo sapiens growth differentiation factor 6 (GDF6), mRNA [NM_001001557]
A_23_P115064	13.1778	13.3109	11.0941	11.8386	11.2703	11.6103	11.6773	12.4882	11.7018	11.2692	12.5369	NM_001878	CRABP2	Homo sapiens cellular retinoic acid binding protein 2 (CRABP2), transcript variant 1, mRNA [NM_001878]
A_23_P103256	7.81716	7.97261	7.82224	7.76776	6.46062	6.6547	7.30817	6.91049	6.43584	7.01407	7.17497
A_23_P108501	9.45042	7.76746	7.12064	8.19287	7.23736	6.6872	7.12487	7.83392	7.86407	7.90787	7.53778
A_33_P3384462	7.56488	7.65499	8.29067	7.12839	6.18676	6.33303	6.98175	6.70333	6.50822	6.79299	7.07346	NM_024817	THSD4	Homo sapiens thrombospondin type 1 domain containing 4 (THSD4), transcript variant 1, mRNA [NM_024817]
A_24_P185854	7.8468	7.28355	6.9661	6.90558	6.26303	6.66054	6.44715	6.13078	6.04399	6.6805	6.92189	NM_004010	DMD	Homo sapiens dystrophin (DMD), transcript variant Dp427p2, mRNA [NM_004010]
A_32_P103291	13.2528	14.2565	12.0971	12.3437	12.2293	12.6623	12.7517	11.1267	12.165	12.4882	12.4481	NM_022743	SMYD3	Homo sapiens SET and MYND domain containing 3 (SMYD3), transcript variant 2, mRNA [NM_022743]
A_23_P79518	7.07759	7.34695	7.70142	8.31589	6.34679	6.53887	6.81296	6.2579	6.14845	6.82747	6.35162
A_23_P169909	8.03657	7.96581	7.70598	8.79258	6.81529	6.81529	7.64175	6.6945	6.86114	7.06295	7.38864	NM_004717	DGKI	Homo sapiens diacylglycerol kinase iota (DGKI), transcript variant 1, mRNA [NM_004717]
A_23_P23221	12.7541	13.2113	12.1053	12.8338	11.682	12.1487	12.0799	11.1267	11.4742	12.1767	12.3454	NM_001924	GADD45A	Homo sapiens growth arrest and DNA damage inducible alpha (GADD45A), transcript variant 1, mRNA [NM_001924]
A_23_P121637	7.93036	7.63385	8.5777	8.46047	7.37389	7.06638	6.6599	7.59436	6.81936	7.37172	7.45143
A_23_P141005	10.4329	9.89179	9.6309	9.03637	7.9174	9.94914	8.15058	10.0044	9.63906	8.32328	10.3269	NM_001144	AMFR	Homo sapiens autocrine motility factor receptor (AMFR), transcript variant 3, mRNA [NM_001144]
A_23_P104025	10.2388	9.79686	9.36857	9.77288	8.77263	8.70478	9.17227	8.25075	8.903	9.40384	9.16623
A_23_P154566	9.64685	12.3966	11.0565	9.51759	11.0081	10.5855	8.45936	9.89013	9.907	10.8743	10.7809	NM_032883	TOX2	Homo sapiens TOX high mobility group box family member 2 (TOX2), transcript variant 3, mRNA [NM_032883]
A_23_P84565	9.3503	9.03043	8.70855	8.74554	8.08616	8.17755	8.36644	7.91794	7.93787	7.78778	8.25494	NM_001722	POLR3D	Homo sapiens RNA polymerase III subunit D (POLR3D), mRNA [NM_001722]
A_19_P00320140	8.93189	6.65502	6.59286	6.89515	6.48572	6.10147	6.74244	6.20377	6.32569	6.81413	6.89377	NR_109825	NR2F1-AS1	Homo sapiens NR2F1 antisense RNA 1 (NR2F1-AS1), transcript variant 1, long non-coding RNA [NR_109825]
A_23_P218646	8.18004	9.22593	6.91022	8.15426	7.82035	7.15371	6.87462	7.60383	7.18424	7.95462	8.31795	NM_003823	TNFRSF6B	Homo sapiens TNF receptor superfamily member 6b (TNFRSF6B), mRNA [NM_003823]
A_32_P60065	6.23805	9.29081	7.62557	5.83817	6.12515	6.91158	5.85526	7.97717	5.83931	6.08321	8.05111	NM_004101	F2RL2	Homo sapiens coagulation factor II thrombin receptor like 2 (F2RL2), transcript variant 1, mRNA [NM_004101]
A_33_P3411155	8.41143	5.99239	5.85752	5.98205	5.92923	6.03602	5.90426	5.7749	5.79748	5.90535	5.88219	NM_001354435	C4orf54	Homo sapiens chromosome 4 open reading frame 54 (C4orf54), mRNA [NM_001354435]
ERCC-00042_60	5.85526	8.40371	5.72618	5.81738	5.82781	5.73606	5.81156	5.73359	5.82781	5.82781	5.79039
A_23_P83498	8.11424	8.17256	8.92536	9.05338	7.81045	7.24473	7.16746	6.96137	7.27468	8.32061	8.18004
A_23_P125423	12.9984	13.4092	11.9194	12.9459	11.0217	11.1622	12.5537	11.4208	11.9422	13.0926	12.3412	NM_001733	C1R	Homo sapiens complement C1r (C1R), transcript variant 1, mRNA [NM_001733]
A_19_P00317824	10.8371	9.72413	9.42813	10.5066	8.84714	9.76556	9.21527	9.08077	9.15339	9.34798	9.57752	ENST00000415215	JPX	JPX transcript, XIST activator [Source:HGNC Symbol;Acc:HGNC:37191] [ENST00000415215]
A_33_P3254191	9.69464	8.63507	8.69738	8.75407	8.35747	7.94693	8.54735	7.6545	7.75598	8.30525	7.53017	NM_001319653	OSBPL8	Homo sapiens oxysterol binding protein like 8 (OSBPL8), transcript variant 4, mRNA [NM_001319653]
A_24_P158089	13.9886	13.7048	12.7752	12.9039	13.0157	12.4542	12.6902	11.7777	11.8362	12.8619	13.6315
A_21_P0000190	7.53088	8.18208	7.89084	7.72826	6.79595	5.9779	7.70598	6.3109	6.31172	7.42076	6.7071	NM_002285	AFF3	Homo sapiens AF4/FMR2 family member 3 (AFF3), transcript variant 1, mRNA [NM_002285]
A_23_P136573	8.81772	7.78481	7.07638	7.593	6.86058	6.91647	7.46151	6.90284	6.57715	6.90831	7.41616	NM_003896	ST3GAL5	Homo sapiens ST3 beta-galactoside alpha-2,3-sialyltransferase 5 (ST3GAL5), transcript variant 1, mRNA [NM_003896]
A_23_P215913	13.1362	13.1938	12.1082	12.3177	11.6412	11.9374	11.8209	11.6755	12.1684	12.4004	12.3298	NM_001831	CLU	Homo sapiens clusterin (CLU), transcript variant 1, mRNA [NM_001831]
A_23_P6980	7.90555	7.55549	7.36815	7.60551	6.72519	6.70081	7.23736	6.5424	6.67281	6.5364	6.00572	NM_001324026	ZNF717	Homo sapiens zinc finger protein 717 (ZNF717), transcript variant 5, mRNA [NM_001324026]
A_19_P00321521	9.51964	8.44456	8.29067	9.12396	7.61792	8.37772	8.1754	7.62358	7.55793	8.14688	8.12332	NR_024582	JPX	Homo sapiens JPX transcript, XIST activator (JPX), long non-coding RNA [NR_024582]
A_23_P423237	8.99649	7.23257	8.33277	8.01886	7.61558	7.3007	6.47875	7.38178	8.13655	7.39956	7.51842	NM_000231	SGCG	Homo sapiens sarcoglycan gamma (SGCG), mRNA [NM_000231]
A_23_P401606	9.44658	7.25507	7.90869	6.72023	6.08224	7.01812	7.54043	7.86548	7.01762	6.03502	7.62723	NM_005711	EDIL3	Homo sapiens EGF like repeats and discoidin domains 3 (EDIL3), transcript variant 1, mRNA [NM_005711]
A_33_P3289391	10.4729	8.3848	8.05247	9.81094	7.99348	8.16995	8.33043	8.63755	9.40737	8.25107	7.86885			Unknown
A_23_P115366	11.0681	10.9506	10.3022	10.3257	9.96799	9.83487	9.91595	9.72115	9.22143	10.054	10.4723
A_23_P121533	13.0346	14.6677	12.6538	12.0224	12.7856	11.9459	11.6465	12.9815	13.4139	13.5625	12.4164
A_33_P3220152	11.8743	11.9478	11.4777	12.0813	9.64922	11.2652	11.3466	9.89069	9.98057	12.0345	11.9554	NM_014963	SBNO2	Homo sapiens strawberry notch homolog 2 (SBNO2), transcript variant 1, mRNA [NM_014963]
A_23_P122052	12.9146	12.6767	11.7869	11.9604	11.9149	11.1371	11.602	11.4714	11.1093	12.0786	11.9626
A_23_P258964	13.6925	13.7083	13.3428	13.5798	12.4282	12.1867	13.0778	12.1589	12.4453	13.1892	12.994	NM_013417	IARS	Homo sapiens isoleucyl-tRNA synthetase (IARS), transcript variant 2, mRNA [NM_013417]
A_23_P218058	8.64756	5.85413	5.81156	5.85752	6.08224	5.90426	5.86654	5.90316	5.97582	5.82781	5.90426	NM_013431	KLRC4	Homo sapiens killer cell lectin like receptor C4 (KLRC4), mRNA [NM_013431]
A_33_P3560679	7.86041	6.47175	6.71524	6.86565	6.34679	6.00368	5.76287	6.38966	6.1401	6.56819	6.46805	ENST00000568031		novel transcript [ENST00000568031]
A_23_P147245	8.00424	6.58946	8.15426	8.57779	6.48572	6.78499	6.96976	6.58263	6.79003	6.78052	6.27324	NM_017784	OSBPL10	Homo sapiens oxysterol binding protein like 10 (OSBPL10), transcript variant 1, mRNA [NM_017784]
A_24_P206328	9.05548	8.42084	7.88225	8.89641	6.75525	6.87629	8.53069	7.23649	7.96856	7.40692	8.00756	NM_005020	PDE1C	Homo sapiens phosphodiesterase 1C (PDE1C), transcript variant 4, mRNA [NM_005020]
A_33_P3339246	8.90067	5.95271	6.50678	6.52399	5.95059	5.85526	6.28926	6.60167	5.94528	5.97164	7.05508	NM_001001933	LHX8	Homo sapiens LIM homeobox 8 (LHX8), transcript variant 1, mRNA [NM_001001933]
A_23_P216361	8.95645	6.06373	6.36361	6.99363	6.01994	6.00368	6.22057	6.85209	7.06418	6.17592	6.39668	NM_021110	COL14A1	Homo sapiens collagen type XIV alpha 1 chain (COL14A1), mRNA [NM_021110]
A_33_P3244215	5.90535	8.47215	5.79866	5.85752	5.96221	5.83127	5.85526	5.84731	5.88108	5.89767	5.87774	NM_001004482	OR13C5	Homo sapiens olfactory receptor family 13 subfamily C member 5 (OR13C5), mRNA [NM_001004482]
A_23_P92499	5.9706	8.55887	6.028	5.96536	6.0539	5.96536	5.99239	5.87997	5.9706	5.93245	6.03502
A_24_P24790	14.964	14.6911	14.4809	14.6536	14.2799	14.4198	12.5508	14.5246	14.6193	14.2149	14.5254	ENST00000469899		ribosomal protein L21 pseudogene 18 [Source:HGNC Symbol;Acc:HGNC:28362] [ENST00000469899]
A_23_P374844	12.3001	12.8695	11.3593	12.5157	11.5902	11.4873	11.7505	10.8999	10.5667	12.4275	11.2786	NM_015973	GAL	Homo sapiens galanin and GMAP prepropeptide (GAL), mRNA [NM_015973]
A_23_P47304	9.35265	9.52669	9.76797	10.2396	9.54686	8.96986	8.23331	9.91436	9.60241	8.95335	6.61778	NM_004347	CASP5	Homo sapiens caspase 5 (CASP5), transcript variant a, mRNA [NM_004347]
A_33_P3216292	12.6979	13.3051	12.4048	12.7313	10.8794	11.2955	12.6117	11.9194	11.5924	11.4678	12.9868	NM_001267571	TBC1D2	Homo sapiens TBC1 domain family member 2 (TBC1D2), transcript variant 1, mRNA [NM_001267571]
A_23_P88602	9.84396	9.70905	9.49122	10.1277	8.42447	8.50799	9.22768	8.55696	8.88675	9.25434	8.82887	NM_170677	MEIS2	Homo sapiens Meis homeobox 2 (MEIS2), transcript variant a, mRNA [NM_170677]
A_23_P121533	13.1966	14.1265	11.1059	11.2973	12.6268	11.1588	11.0365	12.9878	13.3233	12.6896	11.8814
A_23_P433798	9.49632	9.07056	9.15615	9.34274	7.96699	8.17461	8.94073	8.25075	8.00297	7.85631	8.53202	NM_024825	PODNL1	Homo sapiens podocan like 1 (PODNL1), transcript variant 1, mRNA [NM_024825]
A_33_P3352683	8.46605	6.06373	6.13265	6.03602	5.92923	6.05784	6.07545	5.92923	5.94528	5.98205	6.03502	NR_002714	REG1CP	Homo sapiens regenerating family member 1 gamma, pseudogene (REG1CP), non-coding RNA [NR_002714]
A_32_P226205	7.84338	8.27074	7.37369	7.24473	6.5318	7.02619	6.88797	6.70333	6.07155	7.17065	8.22786	NM_033400	ZFHX2	Homo sapiens zinc finger homeobox 2 (ZFHX2), mRNA [NM_033400]
A_23_P116414	10.4774	8.5052	9.94558	9.09762	8.46827	7.90787	9.19605	8.90109	7.95369	8.8773	7.9825
A_23_P110345	10.3625	9.69393	9.51504	10.2856	9.09894	8.39546	9.2793	8.64486	8.88238	9.38533	9.69551
A_23_P41948	11.1572	11.791	11.2467	10.9038	11.0629	10.3336	10.474	10.6044	11.1362	10.9703	8.62132
A_24_P389916	10.7891	10.1044	9.72417	10.0349	9.64489	8.23135	9.5755	10.097	7.95369	10.1805	9.66506	NM_005512	LRRC32	Homo sapiens leucine rich repeat containing 32 (LRRC32), transcript variant 1, mRNA [NM_005512]
A_33_P3286151	8.63903	6.81296	7.01331	7.27638	6.70018	6.42824	6.85605	6.73938	6.6821	6.12421	6.73631	NR_033651	MSC-AS1	Homo sapiens MSC antisense RNA 1 (MSC-AS1), transcript variant 2, long non-coding RNA [NR_033651]
A_23_P104025	10.2932	9.71803	9.44036	9.89895	8.87199	8.81692	9.23336	8.21985	9.04099	9.40824	9.1307
A_32_P169179	7.27849	8.18681	6.84981	7.57127	6.47911	6.5675	7.15831	6.20998	6.63768	6.82747	6.10624	NR_002307	MSX2P1	Homo sapiens msh homeobox 2 pseudogene 1 (MSX2P1), non-coding RNA [NR_002307]
A_21_P0003826	8.5079	5.94102	5.92167	6.03602	5.88108	5.93245	5.87997	6.03202	5.96221	6.14567	5.95271	lnc-S100P-1:2	lnc-S100P-1	LNCipedia lincRNA (lnc-S100P-1), lincRNA [lnc-S100P-1:2]
A_23_P105664	10.6885	10.4017	9.65399	9.5709	9.72006	9.36026	8.79701	9.57709	9.82775	9.4878	9.76898
A_24_P247454	8.59697	9.16509	8.08205	5.81738	6.34679	7.962	7.21326	9.15994	6.22496	6.40212	8.79362	ENST00000395181		keratin 18 pseudogene 19 [Source:HGNC Symbol;Acc:HGNC:33387] [ENST00000395181]
A_23_P107116	9.10246	8.99482	7.54201	8.48191	8.48704	7.81497	7.81337	7.59436	6.92513	8.64968	7.66327
A_33_P3401647	8.55138	7.62657	8.19467	7.42992	6.0539	5.94528	6.83668	9.21945	6.9516	6.05981	9.22593	NM_033256	PPP1R14A	Homo sapiens protein phosphatase 1 regulatory inhibitor subunit 14A (PPP1R14A), transcript variant 1, mRNA [NM_033256]
A_23_P166779	7.91577	7.78481	7.36178	6.74428	6.30842	6.47691	6.93696	6.67602	6.47911	6.6271	7.16541	NR_024065	LINC00312	Homo sapiens long intergenic non-protein coding RNA 312 (LINC00312), long non-coding RNA [NR_024065]
A_23_P58877	11.108	11.1132	11.3827	11.4963	9.79254	9.99311	10.9453	9.73198	9.87593	10.5599	10.3546	NM_020399	GOPC	Homo sapiens golgi associated PDZ and coiled-coil motif containing (GOPC), transcript variant 1, mRNA [NM_020399]
A_33_P3348239	10.3054	9.75562	10.5813	10.947	9.42021	9.07555	10.6099	9.11807	9.21129	9.87544	6.22145	NM_000138	FBN1	Homo sapiens fibrillin 1 (FBN1), mRNA [NM_000138]
A_23_P83498	7.83392	7.88225	8.71332	9.09762	7.92659	7.2417	7.08002	7.00235	7.1244	8.18275	6.86902
A_24_P303097	9.78081	8.30888	9.2314	8.35907	8.01886	7.98055	8.44513	8.40264	7.85758	6.55081	8.72662	NM_001317781	SNX25	Homo sapiens sorting nexin 25 (SNX25), mRNA [NM_001317781]
A_24_P88696	9.01865	7.62657	6.70648	8.43938	6.85152	6.03602	7.76384	6.86058	6.3379	7.91033	7.77347	NM_003469	SCG2	Homo sapiens secretogranin II (SCG2), mRNA [NM_003469]
A_32_P204205	8.00041	8.05543	7.89911	8.27794	7.13564	7.10452	6.83668	7.22207	7.05508	7.64863	7.68542	NM_017420	SIX4	Homo sapiens SIX homeobox 4 (SIX4), mRNA [NM_017420]
A_23_P115824	11.3663	11.2545	9.51252	9.22817	10.1409	10.3674	8.24708	10.3297	10.5611	10.864	10.9413
A_32_P210572	10.4277	10.4046	9.96648	10.4664	9.34592	8.88952	9.63696	9.08313	9.56342	9.94708	9.56112	NM_001024594	C1orf53	Homo sapiens chromosome 1 open reading frame 53 (C1orf53), mRNA [NM_001024594]
A_23_P110941	10.1083	10.069	9.05733	9.66085	9.20052	9.30208	8.38794	8.86497	9.08125	9.51942	9.50406
A_33_P3241334	7.33807	7.65938	7.35659	7.60551	7.54324	7.88253	5.82319	5.84731	7.38394	7.2035	5.90426	ENST00000595404	PSG9	pregnancy specific beta-1-glycoprotein 9 [Source:HGNC Symbol;Acc:HGNC:9526] [ENST00000595404]
A_23_P110345	9.42317	9.19739	7.59537	6.57233	8.47824	7.08147	7.15831	8.29035	8.16253	8.2718	7.73505
A_23_P258136	11.1622	10.3314	10.6737	12.1809	10.4614	10.119	10.1166	8.20426	10.2481	10.8977	10.4035	NM_015419	MXRA5	Homo sapiens matrix remodeling associated 5 (MXRA5), mRNA [NM_015419]
A_23_P127948	14.8266	14.2491	13.8613	14.6401	13.1755	13.186	13.2311	13.3636	13.6478	14.8607	14.0855
A_23_P121637	7.89043	7.55863	8.17461	7.87137	7.22251	6.85379	6.63372	7.10214	6.74672	7.11521	7.3859
A_21_P0006398	8.39983	5.95271	5.96221	5.88219	5.88108	5.90426	5.87997	5.87997	5.88108	5.98205	6.01893	lnc-BRD3-2:1	lnc-BRD3-2	LNCipedia lincRNA (lnc-BRD3-2), lincRNA [lnc-BRD3-2:1]
A_23_P157299	13.6155	12.6644	12.0403	13.3726	11.5072	11.826	12.3926	12.2793	11.6571	12.2248	12.5595	NM_001129	AEBP1	Homo sapiens AE binding protein 1 (AEBP1), mRNA [NM_001129]
A_24_P406132	8.3973	7.74042	8.0433	7.15923	7.48879	6.61711	6.51684	7.74379	6.53534	7.01762	8.28237	NM_002754	MAPK13	Homo sapiens mitogen-activated protein kinase 13 (MAPK13), transcript variant 1, mRNA [NM_002754]
A_24_P335202	8.27794	6.31172	6.028	6.57233	6.08224	5.96536	5.94634	6.13545	6.08611	6.19663	6.63438	NM_015424	CHRDL2	Homo sapiens chordin like 2 (CHRDL2), transcript variant 1, mRNA [NM_015424]
A_33_P3388948	11.4894	10.6134	10.4588	10.8941	9.92607	9.78144	10.4112	9.86669	9.55473	10.123	10.154	NM_001012994	SNX30	Homo sapiens sorting nexin family member 30 (SNX30), mRNA [NM_001012994]
A_23_P68167	7.92578	7.20261	6.71524	7.3857	6.55709	6.25275	6.36321	6.64228	6.51182	7.15923	6.49374	NM_001298	CNGA3	Homo sapiens cyclic nucleotide gated channel alpha 3 (CNGA3), transcript variant 1, mRNA [NM_001298]
A_21_P0013475	12.1755	11.9381	11.9126	11.9538	10.6188	9.73036	11.9135	10.2527	11.3301	11.7164	11.1499	ENST00000511103		asparagine synthetase pseudogene 4 [Source:HGNC Symbol;Acc:HGNC:39400] [ENST00000511103]
A_23_P110811	14.7192	14.2956	14.3742	14.4601	13.5737	14.1759	14.192	13.6441	13.8395	14.2758	10.5509
A_33_P3255304	7.30652	7.85928	7.62557	8.03782	6.0539	6.10147	6.73076	7.6383	6.26047	7.05163	7.74349	NM_001099781	GGT5	Homo sapiens gamma-glutamyltransferase 5 (GGT5), transcript variant 1, mRNA [NM_001099781]
A_23_P107116	9.68885	9.2414	7.88225	8.88578	8.86926	8.15242	8.28951	7.98016	7.18424	9.02961	8.24395
A_24_P250922	10.0056	7.94374	7.98651	7.12839	8.7208	8.20493	7.3193	7.85206	6.41216	7.48293	8.22786
A_24_P153511	9.00046	7.93023	7.98651	7.90869	7.38786	7.22207	7.86815	6.8968	6.92189	7.57179	7.42306	NM_020841	OSBPL8	Homo sapiens oxysterol binding protein like 8 (OSBPL8), transcript variant 1, mRNA [NM_020841]
A_23_P59807	8.93451	7.89581	6.56958	7.6886	6.74459	5.94528	7.79902	7.01407	7.17293	7.11023	7.1396	NM_003391	WNT2	Homo sapiens Wnt family member 2 (WNT2), transcript variant 1, mRNA [NM_003391]
A_24_P336853	9.30374	9.55368	8.77188	9.00978	8.33043	8.58027	8.36356	8.06941	8.01645	9.06635	8.33795	NM_020143	PNO1	Homo sapiens partner of NOB1 homolog (PNO1), transcript variant 1, mRNA [NM_020143]
A_24_P385313	12.54	12.3268	11.6909	11.2748	11.2291	12.0475	10.7113	11.3707	10.8922	11.5046	12.0375	NM_002840	PTPRF	Homo sapiens protein tyrosine phosphatase, receptor type F (PTPRF), transcript variant 1, mRNA [NM_002840]
A_23_P115366	10.9908	10.8957	10.3257	10.3482	10.0477	9.77063	9.8709	9.67087	9.19728	10.0995	10.5402
A_23_P121665	9.58352	10.0379	8.83168	7.93733	8.35747	7.66327	9.14808	7.55689	7.89001	9.01124	8.77562
A_23_P415706	9.97197	6.62178	7.58755	8.38892	7.3061	6.01082	7.11497	7.37211	6.77694	8.20659	8.8743	NM_001330497	ADGRD1	Homo sapiens adhesion G protein-coupled receptor D1 (ADGRD1), transcript variant 2, mRNA [NM_001330497]
A_23_P100203	10.4086	10.3907	6.25275	6.27916	10.184	7.70409	6.22057	9.70139	9.44742	7.81992	10.1037
A_23_P56759	11.1369	10.9248	10.5133	10.9886	9.84261	10.1655	10.3081	9.79793	9.81094	10.0002	10.195	NM_016618	KRCC1	Homo sapiens lysine rich coiled-coil 1 (KRCC1), transcript variant 1, mRNA [NM_016618]
A_23_P122052	12.974	12.7081	11.834	12.1317	11.8881	11.255	11.7201	11.4092	11.1699	12.3066	12.1867
A_23_P37910	9.00978	8.88606	8.61037	9.09535	8.29944	7.91006	8.11104	8.44738	8.10843	8.36743	7.00184
A_23_P109254	11.6881	11.8895	10.7974	10.652	10.9214	10.8814	9.89479	10.3837	10.2713	11.4566	11.5012
A_23_P433676	8.61765	8.41143	8.18681	8.91671	7.999	8.11979	6.96478	7.99219	7.73689	8.27	7.67165	NM_020951	ZNF529	Homo sapiens zinc finger protein 529 (ZNF529), transcript variant 2, mRNA [NM_020951]
A_24_P326491	9.06353	9.26066	7.99026	10.3998	8.43474	6.5197	8.84451	6.54801	9.01079	9.67905	8.18681	NM_173576	MKX	Homo sapiens mohawk homeobox (MKX), transcript variant 1, mRNA [NM_173576]
A_23_P316974	11.94	11.1791	10.751	11.4685	10.6	10.6255	10.2199	10.6747	10.6928	10.9001	10.7112	NM_003898	SYNJ2	Homo sapiens synaptojanin 2 (SYNJ2), transcript variant 1, mRNA [NM_003898]
A_23_P43164	14.9109	13.214	13.856	15.1419	12.7661	11.7546	13.9712	13.7214	12.2486	13.1812	14.5852	NM_015170	SULF1	Homo sapiens sulfatase 1 (SULF1), transcript variant 3, mRNA [NM_015170]
A_23_P7313	8.72383	10.2671	7.94799	8.57779	8.23222	7.50422	8.05123	8.6368	7.15831	9.25788	9.22593
A_19_P00321364	9.78081	8.59781	8.51509	9.5083	7.86393	8.35407	8.43947	8.05321	8.02453	8.42333	8.42084	NR_024582	JPX	Homo sapiens JPX transcript, XIST activator (JPX), long non-coding RNA [NR_024582]
A_24_P245815	8.02705	7.04021	6.88353	7.593	6.4554	6.53887	6.67858	6.41216	6.73076	7.00107	6.03502	NM_020437	ASPHD2	Homo sapiens aspartate beta-hydroxylase domain containing 2 (ASPHD2), mRNA [NM_020437]
A_23_P168909	9.42432	6.53887	8.36803	8.03532	7.18108	6.64817	7.32912	6.94815	6.41216	7.70063	7.81016	NM_012082	ZFPM2	Homo sapiens zinc finger protein, FOG family member 2 (ZFPM2), transcript variant 1, mRNA [NM_012082]
A_23_P113777	13.2608	12.3233	12.7145	13.206	11.6751	10.4745	12.8785	11.224	11.5324	11.8651	12.6948
A_19_P00315869	8.1969	7.22207	7.07638	7.35659	6.34679	7.10452	6.71337	6.36679	6.35162	6.81413	7.11497	ENST00000606927	DET1	DET1, COP1 ubiquitin ligase partner [Source:HGNC Symbol;Acc:HGNC:25477] [ENST00000606927]
A_23_P30200	8.44569	6.56716	6.52825	8.27794	6.78944	6.19842	6.65274	6.18135	6.44113	7.18739	6.74244	NM_020957	PCDHB16	Homo sapiens protocadherin beta 16 (PCDHB16), mRNA [NM_020957]
A_21_P0010460	8.48777	5.71249	5.83357	5.92491	5.90535	5.76167	5.87997	5.85526	5.97582	5.85526	5.74709	NR_103718	LINC00528	Homo sapiens long intergenic non-protein coding RNA 528 (LINC00528), long non-coding RNA [NR_103718]
A_23_P11390	5.90535	9.22094	5.99239	5.85299	6.22321	6.12421	6.22846	6.26388	6.31172	6.13078	6.01893	NM_004679	VCY	Homo sapiens variable charge Y-linked (VCY), mRNA [NM_004679]
A_24_P557479	8.32716	8.57091	8.77787	8.75703	7.55078	7.65353	8.70855	6.82516	7.29403	6.17592	7.87137	NM_017523	XAF1	Homo sapiens XIAP associated factor 1 (XAF1), transcript variant 1, mRNA [NM_017523]
A_24_P274270	10.3897	9.74549	10.4984	10.5354	9.19	8.58404	9.79254	9.30125	8.81168	9.63709	9.33433
A_23_P114740	8.4764	8.53953	8.1712	8.63722	6.57578	6.82978	8.2139	7.5376	6.80184	7.82816	8.50592	NM_000186	CFH	Homo sapiens complement factor H (CFH), transcript variant 1, mRNA [NM_000186]
A_23_P114929	13.7501	13.8849	13.0702	13.0096	12.7334	13.0738	13.0101	12.2345	11.8155	12.8689	12.7924
A_32_P137939	16.9135	17.9169	16.9135	17.486	16.9135	16.7892	16.7032	16.4651	16.5633	17.486	14.1327	NM_001101	ACTB	Homo sapiens actin beta (ACTB), mRNA [NM_001101]
A_24_P3005	8.00041	6.43432	7.17247	6.57233	6.08224	6.28169	6.0169	6.3109	5.91299	6.40212	7.13003	NM_002977	SCN9A	Homo sapiens sodium voltage-gated channel alpha subunit 9 (SCN9A), mRNA [NM_002977]
A_23_P105251	8.91569	6.43432	6.48352	6.31337	6.7841	6.19842	6.42061	6.17047	6.19395	6.86508	6.32569	NM_005269	GLI1	Homo sapiens GLI family zinc finger 1 (GLI1), transcript variant 1, mRNA [NM_005269]
A_24_P174793	9.55132	8.45759	8.48612	8.68021	7.19278	7.65613	8.42485	8.37318	7.23257	8.66285	7.88225	NM_000439	PCSK1	Homo sapiens proprotein convertase subtilisin/kexin type 1 (PCSK1), transcript variant 1, mRNA [NM_000439]
A_23_P107116	9.18742	9.63428	8.0357	8.63012	8.97521	8.25494	8.23102	7.88655	7.05508	8.84029	8.27879
A_21_P0009343	7.79075	8.13934	7.98237	7.86083	6.96505	6.70081	7.03122	7.90569	6.9516	6.98796	7.20772	NR_125749	TBX2-AS1	Homo sapiens TBX2 antisense RNA 1 (TBX2-AS1), transcript variant 1, long non-coding RNA [NR_125749]
A_23_P100203	10.7852	10.2692	10.0563	10.645	10.2858	9.97677	9.92688	10.0702	9.83498	10.1911	6.49374
A_23_P107116	8.9887	9.0987	8.00041	8.76028	8.78145	8.0428	7.97795	7.79089	7.01762	8.52456	7.74349
A_24_P158089	14.3052	13.9886	13.5519	14.0317	13.3556	13.0702	13.5055	12.4784	12.2139	13.1589	13.9418
A_21_P0006034	6.43128	7.83622	5.81156	5.83817	5.79748	5.87997	5.84845	5.94528	5.88108	5.93245	5.87774	ENST00000420204		novel transcript [ENST00000420204]
A_23_P82868	12.7724	10.9089	11.7197	13.7104	10.5931	9.52219	11.7564	12.1664	10.8914	10.8448	12.1684
A_23_P300033	12.2248	12.368	11.9631	12.9355	11.7968	10.4836	11.6334	11.234	11.8949	12.0975	11.0371	NM_006206	PDGFRA	Homo sapiens platelet derived growth factor receptor alpha (PDGFRA), transcript variant 1, mRNA [NM_006206]
A_33_P3331856	11.1872	9.80293	10.4473	10.9781	8.56009	8.47345	10.6723	9.16309	10.053	9.40094	10.018	NM_001322058	PDE1C	Homo sapiens phosphodiesterase 1C (PDE1C), transcript variant 9, mRNA [NM_001322058]
A_24_P59667	8.04826	8.18208	7.83622	9.23172	7.03822	7.24948	7.83766	7.27976	6.38809	7.8522	7.33888	NM_000215	JAK3	Homo sapiens Janus kinase 3 (JAK3), mRNA [NM_000215]
A_33_P3322328	10.5125	9.58373	9.47997	9.9032	8.28679	9.18955	9.31634	8.85219	8.7571	9.14229	9.66183	NM_001981	EPS15	Homo sapiens epidermal growth factor receptor pathway substrate 15 (EPS15), transcript variant 1, mRNA [NM_001981]
A_33_P3214298	12.5393	12.4241	11.897	12.1196	11.1002	11.4134	11.5365	11.0559	11.4948	12.0005	11.6935	NM_000884	IMPDH2	Homo sapiens inosine monophosphate dehydrogenase 2 (IMPDH2), mRNA [NM_000884]
A_23_P89431	11.1392	9.2974	9.57361	8.8623	8.64919	9.6156	8.42485	10.0246	9.12847	8.78784	9.8357
A_19_P00320866	9.98297	9.38553	8.97175	8.86589	7.88918	7.76052	8.52171	8.75483	8.32676	9.35881	9.69551	NR_120685	LINC01503	Homo sapiens long intergenic non-protein coding RNA 1503 (LINC01503), transcript variant 1, long non-coding RNA [NR_120685]
A_33_P3219651	10.3054	10.6476	10.7732	9.58262	8.78947	9.75056	9.36479	9.52237	9.81339	9.83799	9.93845	NM_133468	BMPER	Homo sapiens BMP binding endothelial regulator (BMPER), transcript variant 2, mRNA [NM_133468]
A_23_P11160	8.97671	8.84258	8.65131	6.77754	8.69009	8.52794	5.85526	8.11234	8.32389	8.98009	8.40651
A_33_P3222019	8.21996	7.76746	7.78109	8.12214	6.88852	7.0072	7.47816	6.86058	7.24473	7.39606	6.45987	NM_014653	WSCD2	Homo sapiens WSC domain containing 2 (WSCD2), transcript variant 1, mRNA [NM_014653]
A_19_P00321303	10.2175	9.77779	9.75113	10.1571	8.70478	9.14055	9.74052	8.71395	9.0303	9.15316	8.4456	ENST00000444184	LINC00963	long intergenic non-protein coding RNA 963 [Source:HGNC Symbol;Acc:HGNC:48716] [ENST00000444184]
A_23_P111961	11.3043	10.8517	10.1909	10.4952	9.94695	9.95305	10.018	9.60751	9.81964	10.0589	10.5861
A_33_P3234882	7.45031	7.04667	6.06275	6.86565	6.16316	5.87997	5.95905	6.38966	6.19395	6.43659	6.41216	NM_002725	PRELP	Homo sapiens proline and arginine rich end leucine rich repeat protein (PRELP), transcript variant 1, mRNA [NM_002725]
A_23_P111995	15.496	15.3581	14.6974	14.8493	14.5669	14.1709	14.1192	14.1796	13.9963	14.9227	15.1103
A_23_P154037	9.3932	10.2579	9.52219	10.6482	8.60659	9.64214	9.60927	7.96542	8.09218	9.31932	9.23793	NM_001159	AOX1	Homo sapiens aldehyde oxidase 1 (AOX1), mRNA [NM_001159]
A_23_P74609	11.2298	7.78838	9.15178	10.9849	8.71761	6.29094	9.65542	8.20125	8.9675	9.69139	8.92927	NM_015714	G0S2	Homo sapiens G0/G1 switch 2 (G0S2), mRNA [NM_015714]
A_23_P83498	7.93036	8.1671	8.85863	8.99867	7.97535	7.27087	7.08002	6.92189	7.27849	8.3292	8.09146
A_24_P142118	15.6537	14.5852	14.4937	15.474	14.2072	13.3536	14.9482	13.4484	12.6257	14.8769	14.9455	NM_003246	THBS1	Homo sapiens thrombospondin 1 (THBS1), mRNA [NM_003246]
A_23_P4536	10.7272	10.0433	10.5001	10.1689	10.0053	9.43965	9.996	9.84938	8.30068	8.4831	9.78728	NM_012307	EPB41L3	Homo sapiens erythrocyte membrane protein band 4.1 like 3 (EPB41L3), transcript variant 1, mRNA [NM_012307]
A_23_P170626	10.9082	10.8083	10.3619	10.9677	10.3261	10.3674	10.4444	10.4647	10.0387	9.12572	8.06672	NM_001011667	CHCHD7	Homo sapiens coiled-coil-helix-coiled-coil-helix domain containing 7 (CHCHD7), transcript variant 1, mRNA [NM_001011667]
A_33_P3318763	8.1014	8.32727	6.36361	6.20643	6.95979	6.32487	6.16408	7.03172	7.32851	7.22251	7.39411	NR_110086	LOC101927497	Homo sapiens uncharacterized LOC101927497 (LOC101927497), transcript variant 1, long non-coding RNA [NR_110086]
A_24_P37887	14.8982	14.5409	14.6942	14.5315	12.4209	14.3673	14.3905	13.5277	13.5004	13.2875	14.4648	NM_199243	GPR150	Homo sapiens G protein-coupled receptor 150 (GPR150), mRNA [NM_199243]
A_23_P104025	10.0734	9.67665	9.18629	9.50139	8.67533	8.57676	9.01777	8.20892	8.84686	9.3639	9.10646
A_23_P108501	9.10002	7.9562	7.32299	8.35907	6.96898	6.93696	7.23736	7.88974	7.90623	8.0129	7.72284
A_19_P00315647	12.4892	12.7654	11.8172	12.7017	11.2251	10.5945	12.0267	11.6873	11.8066	11.7901	11.9419	NR_137178	MIR100HG	Homo sapiens mir-100-let-7a-2-mir-125b-1 cluster host gene (MIR100HG), transcript variant 5, long non-coding RNA [NR_137178]
A_21_P0000287	8.82533	8.72933	8.41864	8.17279	7.5186	8.52527	7.7584	7.78689	7.36775	7.60686	7.95647	NR_002746	SNORD47	Homo sapiens small nucleolar RNA, C/D box 47 (SNORD47), small nucleolar RNA [NR_002746]
A_32_P202759	8.73941	7.68542	7.68382	7.62325	6.84183	6.99054	7.1354	7.38825	6.31172	7.24473	8.5463	NM_177454	FAM171B	Homo sapiens family with sequence similarity 171 member B (FAM171B), mRNA [NM_177454]
A_33_P3309551	8.57151	5.80571	6.40289	5.69503	5.99651	5.9779	5.69012	6.26388	5.82781	5.83931	6.85549	NM_002839	PTPRD	Homo sapiens protein tyrosine phosphatase, receptor type D (PTPRD), transcript variant 1, mRNA [NM_002839]
A_23_P108501	9.66829	7.93532	7.34413	8.56546	7.06442	6.89404	7.46486	7.88447	8.06526	8.26798	8.61481
A_23_P123732	8.84265	8.76526	8.28069	8.57779	7.45667	7.74685	7.99064	7.60248	7.97822	8.08193	7.81016
A_21_P0010492	8.02201	7.94107	6.86621	8.56269	7.8468	7.84338	6.55849	6.49229	6.29762	8.26008	6.92189	NM_001347682	LOC389831	Homo sapiens uncharacterized LOC389831 (LOC389831), transcript variant 4, mRNA [NM_001347682]
A_24_P261734	12.5313	11.6941	11.4984	12.0803	10.9684	9.72099	12.0391	9.58945	11.1956	11.9253	11.3019	NM_030674	SLC38A1	Homo sapiens solute carrier family 38 member 1 (SLC38A1), transcript variant 1, mRNA [NM_030674]
A_23_P133474	8.16892	6.62178	6.93481	6.64817	6.31172	6.08996	6.35563	6.71524	6.04399	6.19663	6.86902	NM_002084	GPX3	Homo sapiens glutathione peroxidase 3 (GPX3), transcript variant 1, mRNA [NM_002084]
A_33_P3351536	8.73941	7.45891	8.33896	8.42771	6.66216	6.92459	7.90896	7.11497	6.94496	7.09448	7.81279	NM_173174	PTK2B	Homo sapiens protein tyrosine kinase 2 beta (PTK2B), transcript variant 1, mRNA [NM_173174]
A_23_P86731	9.08041	9.73352	8.68699	8.42084	8.04665	8.71652	8.2139	7.73551	7.98638	8.92381	8.63738	NM_005674	ZNF239	Homo sapiens zinc finger protein 239 (ZNF239), transcript variant 1, mRNA [NM_005674]
A_23_P114689	9.7399	8.63161	9.03587	8.91188	8.34542	7.87081	8.58686	8.45917	8.00769	7.53725	8.63128
A_33_P3357678	7.79075	9.15851	7.73612	7.39956	7.35419	7.49207	7.44241	6.91049	6.73076	7.9384	7.46226	NM_207338	LCTL	Homo sapiens lactase like (LCTL), transcript variant 1, mRNA [NM_207338]
A_23_P430381	9.36549	9.14206	8.93699	8.79856	8.05617	8.15242	8.68946	7.22207	8.05074	8.4172	8.80825	NM_212551	LYSMD1	Homo sapiens LysM domain containing 1 (LYSMD1), transcript variant 1, mRNA [NM_212551]
A_23_P153320	8.32164	7.35659	6.99106	8.27794	6.77155	6.41216	7.20839	6.47617	6.3379	7.51412	7.36973
A_23_P101342	7.01762	8.85219	6.45987	6.5881	6.5247	6.87629	6.59014	6.71524	6.71399	6.50678	6.81238
A_23_P37144	9.74278	9.50686	9.28652	9.25793	8.51509	8.60541	8.97312	7.9999	8.33429	8.82743	8.98087	NM_080664	DTD2	Homo sapiens D-tyrosyl-tRNA deacylase 2 (putative) (DTD2), mRNA [NM_080664]
A_23_P120316	13.5176	13.2934	12.8357	13.0996	12.1236	11.3948	12.9623	11.854	12.4851	12.7773	12.5294
A_23_P211106	8.77045	8.72662	8.11908	8.215	7.49171	7.57179	8.00233	7.30941	7.31106	8.14166	7.82556	NM_017438	SETD4	Homo sapiens SET domain containing 4 (SETD4), transcript variant 1, mRNA [NM_017438]
A_23_P83498	8.08157	7.88225	8.71652	8.90643	7.91142	7.16518	7.03122	6.83668	7.16518	8.19265	8.09458
A_24_P158089	13.9175	13.5565	12.6758	13.3545	13.0709	12.4665	12.8424	11.9084	11.8493	12.7382	13.5764
A_24_P831309	12.0917	11.7638	12.1834	11.6979	9.15316	11.5896	11.8507	10.751	10.9807	10.7979	11.2666	NM_207401	C1orf229	Homo sapiens chromosome 1 open reading frame 229 (C1orf229), mRNA [NM_207401]
A_23_P205177	7.80019	10.0458	8.26713	8.98229	7.5814	7.6723	8.88675	8.1279	7.68191	7.47743	7.03272	NM_000504	F10	Homo sapiens coagulation factor X (F10), transcript variant 1, mRNA [NM_000504]
A_23_P108501	9.4633	7.97822	7.1347	8.26883	7.13564	6.80477	7.22207	7.68605	8.05531	8.12872	8.53042
A_21_P0004479	10.6373	9.97132	9.9853	10.818	9.04211	9.62119	9.96234	8.76812	9.63081	9.46757	9.20586	NR_045680	HEIH	Homo sapiens hepatocellular carcinoma up-regulated EZH2-associated long non-coding RNA (HEIH), long non-coding RNA [NR_045680]
A_33_P3278144	14.3692	13.7839	13.6534	14.2405	13.6783	14.0027	14.1224	13.3599	13.8021	14.2532	7.63418	NM_001300977	ANKRD42	Homo sapiens ankyrin repeat domain 42 (ANKRD42), transcript variant 6, mRNA [NM_001300977]
A_23_P108501	9.49377	7.3193	7.17973	8.18726	7.04717	6.70081	7.05681	7.80078	7.88447	7.33807	8.08157
A_24_P940115	10.891	11.2398	10.9545	11.3008	9.85339	9.92148	10.7607	9.64128	9.67793	10.5682	10.4525	NM_182643	DLC1	Homo sapiens DLC1 Rho GTPase activating protein (DLC1), transcript variant 1, mRNA [NM_182643]
A_23_P122531	14.5592	14.1335	13.964	14.4611	13.5443	12.952	13.9418	13.7032	13.6818	14.1768	11.4873
A_32_P39003	8.85502	8.90342	8.05568	8.525	7.41827	7.84965	8.23538	7.5534	7.58687	7.82816	7.93626	NR_027503	LOC100133050	Homo sapiens glucuronidase beta pseudogene (LOC100133050), non-coding RNA [NR_027503]
A_23_P83498	7.82816	8.00692	8.87073	9.10372	7.93813	7.33888	6.94762	7.0788	7.25163	8.23962	7.84822
A_23_P114349	6.04697	8.20003	5.92167	5.83817	5.92923	6.05784	5.81156	5.98723	5.92707	5.95905	5.81738
A_24_P944616	12.0081	11.9628	11.7856	12.0081	11.8562	11.843	11.4196	11.7433	11.706	11.5808	7.21237	NM_016287	HP1BP3	Homo sapiens heterochromatin protein 1 binding protein 3 (HP1BP3), mRNA [NM_016287]
A_23_P121533	14.4516	13.4495	13.7628	13.0247	13.2083	12.7901	12.4405	13.4685	13.8621	12.6709	13.0038
A_24_P186346	10.0659	9.80846	9.28241	9.74664	8.56009	9.53603	9.20852	8.47971	8.77503	8.77128	9.08391	NM_022662	ANAPC1	Homo sapiens anaphase promoting complex subunit 1 (ANAPC1), mRNA [NM_022662]
A_23_P114826	11.1989	10.6052	10.2191	10.9055	10.3167	10.7274	8.60153	10.6804	10.549	10.519	10.6353
A_33_P3234202	8.4587	5.83012	6.04399	5.99856	5.90535	5.90426	6.03802	5.86654	5.85526	6.03502	6.04399	NM_004944	DNASE1L3	Homo sapiens deoxyribonuclease 1 like 3 (DNASE1L3), transcript variant 1, mRNA [NM_004944]
A_21_P0010830	7.80738	7.53725	6.94921	7.62757	6.20643	6.71524	7.1354	6.19484	6.45315	6.97577	6.68688	NR_126411	SGMS1-AS1	Homo sapiens SGMS1 antisense RNA 1 (SGMS1-AS1), long non-coding RNA [NR_126411]
A_33_P3367692	7.50621	7.30734	7.42935	7.65157	6.28758	6.34195	7.06295	6.6945	6.28758	6.13078	6.76372	NM_001014975	CFH	Homo sapiens complement factor H (CFH), transcript variant 2, mRNA [NM_001014975]
A_33_P3253634	10.484	9.64304	9.48703	9.44676	8.36565	9.18528	8.85112	8.88217	9.55804	9.16817	9.65631	NR_045529	ADAMTS7P1	Homo sapiens ADAMTS7 pseudogene 1 (ADAMTS7P1), non-coding RNA [NR_045529]
A_33_P3402329	12.2795	12.477	11.7222	11.2945	12.0738	11.8441	11.5054	9.52121	10.2132	12.2983	11.1195	NR_024607	MIR503HG	Homo sapiens MIR503 host gene (MIR503HG), long non-coding RNA [NR_024607]
A_33_P3235721	8.25236	8.35387	9.50501	7.96016	6.59286	6.88019	8.75224	7.60383	7.23693	7.06295	7.18514	NM_207645	C11orf87	Homo sapiens chromosome 11 open reading frame 87 (C11orf87), mRNA [NM_207645]
A_23_P139919	8.67573	7.81861	8.08905	8.02642	7.15923	6.67473	7.73612	7.0916	7.40324	7.31024	7.49789	NM_018413	CHST11	Homo sapiens carbohydrate sulfotransferase 11 (CHST11), transcript variant 1, mRNA [NM_018413]
A_23_P122052	12.8563	12.5462	11.8469	12.0897	11.794	11.2006	11.8089	11.3829	11.1498	12.0053	11.9128
A_23_P133284	10.3429	10.1572	9.68432	9.69147	9.34446	9.32649	9.31274	9.2883	9.15224	8.68548	9.52094
A_23_P110345	10.2376	9.65485	9.32792	10.2196	9.03412	8.42647	9.15902	8.84714	8.82324	9.32894	9.67669
A_33_P3401658	10.9404	12.7072	11.344	11.1153	11.6392	11.6101	10.2369	10.395	10.2892	11.2618	11.2159	NM_031246	PSG2	Homo sapiens pregnancy specific beta-1-glycoprotein 2 (PSG2), mRNA [NM_031246]
A_23_P332326	10.2049	9.2315	9.03112	9.81094	9.27746	8.40873	8.84343	8.15219	8.10009	9.83308	8.89944	NM_153213	ARHGEF19	Homo sapiens Rho guanine nucleotide exchange factor 19 (ARHGEF19), mRNA [NM_153213]
A_23_P113748	7.91033	7.86857	7.55183	8.5553	6.99312	6.64817	6.9407	7.14725	7.67197	7.28733	7.37882
A_23_P254573	11.4763	10.5321	11.0113	10.8194	10.2247	11.0607	10.5244	10.6976	10.5939	10.7889	6.5247	NM_014377	DNAJC2	Homo sapiens DnaJ heat shock protein family (Hsp40) member C2 (DNAJC2), transcript variant 1, mRNA [NM_014377]
A_21_P0005092	7.6013	9.10145	8.00373	7.91264	7.45256	7.37606	8.1978	6.49229	6.77155	7.61122	6.5915	NR_132623	LINC01615	Homo sapiens long intergenic non-protein coding RNA 1615 (LINC01615), transcript variant 2, long non-coding RNA [NR_132623]
A_24_P274270	10.5653	9.86454	10.7642	10.9206	9.23123	8.79155	10.0383	9.71609	9.02961	9.83989	9.65192
A_33_P3321432	9.23161	8.42199	9.04769	8.32992	7.70708	6.47691	7.89718	9.06812	7.32586	8.62148	8.69896	NM_016613	GASK1B	Homo sapiens family with sequence similarity 198 member B (FAM198B), transcript variant 2, mRNA [NM_016613]
A_32_P846696	7.82816	7.82556	7.19458	7.84081	6.66216	6.5675	7.04667	6.42443	6.78052	7.50476	7.10548	NR_027423	FAM66B	Homo sapiens family with sequence similarity 66 member B (FAM66B), long non-coding RNA [NR_027423]
A_23_P103256	8.08157	7.76746	7.593	7.28481	6.38103	6.5915	7.35939	7.03397	6.59286	6.84469	7.14493
A_24_P62505	8.73465	8.1671	7.07638	8.02227	7.66811	7.63385	7.1354	6.74611	6.46211	8.0953	8.04081	NM_015101	COLGALT2	Homo sapiens collagen beta(1-O)galactosyltransferase 2 (COLGALT2), transcript variant 1, mRNA [NM_015101]
A_23_P113777	13.5025	12.7291	13.154	13.667	12.051	10.8992	13.3599	11.6722	11.9542	12.3052	12.7983
A_33_P3238052	11.4356	11.5023	10.8598	10.4756	10.6916	11.0031	10.2246	10.5116	10.6604	10.3005	9.6828	NM_013300	FAM216A	Homo sapiens family with sequence similarity 216 member A (FAM216A), mRNA [NM_013300]
A_23_P53884	7.2247	6.28926	7.78109	7.72826	5.82781	5.83127	7.01508	5.92923	5.85526	5.99651	5.92923	NM_005584	MAB21L1	Homo sapiens mab-21 like 1 (MAB21L1), mRNA [NM_005584]
A_23_P104741	11.2336	10.5432	9.89796	10.8459	9.47427	10.3852	9.8302	9.82558	9.42518	9.83799	10.6823
A_32_P227845	9.47652	11.7548	8.52518	8.51383	8.90451	11.2336	8.92907	8.66535	8.64845	8.84443	9.16246	NR_003266	LOC220729	Homo sapiens succinate dehydrogenase complex flavoprotein subunit A pseudogene (LOC220729), non-coding RNA [NR_003266]
A_24_P92183	8.08157	8.53953	8.10295	8.0022	7.34736	7.60248	7.92389	7.27256	7.00286	7.28102	6.55849	NM_001124756	PABPC1L	Homo sapiens poly(A) binding protein cytoplasmic 1 like (PABPC1L), transcript variant 1, mRNA [NM_001124756]
A_23_P121222	9.87202	9.43127	8.71332	8.81772	7.98133	9.13169	8.53485	8.14572	8.82808	8.52144	8.77861
A_23_P108501	9.32787	7.81191	7.23388	8.20493	7.12487	6.66054	7.18829	7.78689	7.98444	8.01645	8.13129
A_23_P89431	9.79006	9.86454	8.81481	7.85603	8.50158	9.13916	7.41616	9.91595	8.76451	8.9515	9.01156
A_23_P106602	9.89507	9.60914	7.4177	8.23973	9.03737	8.54454	7.82744	7.9999	7.69716	9.77812	8.32951
A_23_P11160	8.72383	8.72135	8.34522	6.55849	8.46308	8.25043	5.85526	7.75507	8.01392	8.77547	8.2171
A_24_P234415	8.60751	8.72344	8.20047	7.86083	7.56868	7.19815	7.82744	6.62975	8.01974	8.22216	7.77945	NM_003149	STAC	Homo sapiens SH3 and cysteine rich domain (STAC), transcript variant 1, mRNA [NM_003149]
A_24_P158089	14.1726	13.5532	13.2311	13.8836	13.1577	12.8976	13.2381	12.2321	11.9665	12.965	13.7003
A_21_P0006580	8.77278	9.62218	8.34522	8.76028	8.35437	8.18591	7.97091	7.89773	8.08435	9.31521	7.79607	NM_001257291	SLC9A7	Homo sapiens solute carrier family 9 member A7 (SLC9A7), transcript variant 1, mRNA [NM_001257291]
A_23_P408675	9.3932	9.05646	8.67091	8.72677	8.17279	8.39029	8.45207	7.72315	7.56661	8.34915	8.70337	NM_003972	BTAF1	Homo sapiens B-TFIID TATA-box binding protein associated factor 1 (BTAF1), mRNA [NM_003972]
A_33_P3233135	7.80738	7.65499	7.20661	7.19547	6.29094	7.24473	6.899	6.48279	6.49156	6.55849	7.02368	NM_001199866	KIF16B	Homo sapiens kinesin family member 16B (KIF16B), transcript variant 1, mRNA [NM_001199866]
A_23_P101237	10.6373	10.3482	10.1211	10.2141	9.78111	10.0444	9.83142	9.51378	9.79468	7.47743	10.1476
A_23_P114929	13.3599	13.7744	12.8608	12.7434	12.4843	12.8533	12.8553	11.9388	11.5508	12.7136	12.6311
A_23_P340848	11.1816	9.88178	9.47625	11.2065	10.0206	9.00046	9.47501	10.1709	8.88578	9.78639	10.5489	NM_000960	PTGIR	Homo sapiens prostaglandin I2 receptor (PTGIR), mRNA [NM_000960]
A_23_P111961	11.1513	10.9101	10.3878	10.5101	9.97738	10.1073	10.1805	9.67239	9.73798	10.5159	9.80278
A_23_P104741	11.1263	10.4283	9.84282	10.7582	9.56381	10.3488	9.75706	10.0161	9.41503	9.62177	10.0684
A_33_P3268892	11.1345	10.9819	9.5715	9.78081	10.0836	10.6041	9.75489	8.56425	9.84973	10.2585	9.70686	NM_001190468	GDNF	Homo sapiens glial cell derived neurotrophic factor (GDNF), transcript variant 3, mRNA [NM_001190468]
A_23_P77965	9.10919	8.66462	8.30432	8.64395	7.59436	8.31959	8.38539	8.00246	7.86407	7.68542	7.02368	NM_022070	HEATR6	Homo sapiens HEAT repeat containing 6 (HEATR6), mRNA [NM_022070]
A_23_P113777	13.1845	12.3416	12.3874	12.7498	11.5888	10.4129	12.7547	11.1314	11.3079	11.9422	12.6399
A_24_P321411	9.43558	9.36529	8.94259	9.14229	8.6791	8.81299	8.88578	8.44541	8.3973	8.91664	6.51038	NM_004705	THAP12	Homo sapiens THAP domain containing 12 (THAP12), transcript variant 1, mRNA [NM_004705]
A_33_P3275220	10.5485	5.85413	6.13265	6.16408	5.92923	5.87997	5.94634	8.81314	5.83931	5.92383	10.3062	NM_198465	NRK	Homo sapiens Nik related kinase (NRK), mRNA [NM_198465]
A_23_P114929	13.1518	13.3883	12.6229	12.4712	12.2169	12.6742	12.4915	11.6643	11.4148	12.415	12.329
A_23_P45011	9.51964	8.57787	7.77467	9.22253	8.2047	6.66054	8.89145	8.12931	7.22908	7.90226	8.07599	NM_030949	PPP1R14C	Homo sapiens protein phosphatase 1 regulatory inhibitor subunit 14C (PPP1R14C), mRNA [NM_030949]
A_23_P107116	9.04676	8.74531	7.5457	8.6012	8.58592	7.76052	7.88918	7.83392	6.97551	8.45675	7.21237
A_23_P111311	8.38284	7.86857	6.69703	7.15923	7.08727	6.6872	6.58058	7.10928	7.0432	7.12016	7.5947
A_21_P0012575	5.93781	8.36366	5.76287	5.83817	5.95059	6.01082	5.90426	5.92923	5.90535	5.85526	5.94102	TCONS_l2_00020442	XLOC_l2_010601	BROAD Institute lincRNA (XLOC_l2_010601), lincRNA [TCONS_l2_00020442]
A_23_P216596	10.7741	10.2363	9.26887	10.7473	9.74687	7.88253	10.1323	8.21809	8.9097	11.0733	9.83415	NM_153366	SVEP1	Homo sapiens sushi, von Willebrand factor type A, EGF and pentraxin domain containing 1 (SVEP1), mRNA [NM_153366]
A_33_P3226439	7.66262	7.62657	7.36178	7.18739	7.11969	6.99054	6.0169	6.8707	7.38708	6.85209	6.9661	NR_126046	GLIDR	Homo sapiens glioblastoma down-regulated RNA (GLIDR), transcript variant 4, long non-coding RNA [NR_126046]
A_24_P118196	9.85767	8.09722	9.10103	8.85708	7.58824	8.02655	9.05843	7.50404	7.11639	7.98263	8.40651	NM_001080393	GXYLT2	Homo sapiens glucoside xylosyltransferase 2 (GXYLT2), transcript variant 1, mRNA [NM_001080393]
A_23_P314191	10.954	10.0425	10.2695	10.2359	9.17613	9.56368	10.0168	9.21626	8.87465	9.75113	10.0087	NM_015336	ZDHHC17	Homo sapiens zinc finger DHHC-type containing 17 (ZDHHC17), transcript variant 1, mRNA [NM_015336]
A_33_P3229032	13.7514	13.622	13.6195	13.6168	12.9582	13.1395	13.598	12.9687	12.1033	13.3972	10.5792	NM_002975	CLEC11A	Homo sapiens C-type lectin domain containing 11A (CLEC11A), mRNA [NM_002975]
A_23_P51291	8.27074	7.88475	7.50747	7.99836	6.94603	7.00107	7.04667	7.18784	7.11023	7.55375	7.52342	NM_152268	PARS2	Homo sapiens prolyl-tRNA synthetase 2, mitochondrial (PARS2), mRNA [NM_152268]
A_23_P321511	8.34149	8.50988	8.46215	7.85603	7.38786	8.37278	7.01102	7.86154	7.67967	7.30154	7.98935	NM_178450	MARCH3	Homo sapiens membrane associated ring-CH-type finger 3 (MARCH3), mRNA [NM_178450]
A_21_P0012584	9.94402	9.41282	8.85863	9.12595	8.90451	8.69382	8.8324	8.64116	8.99745	8.92584	7.32053	NR_121640	LINC02265	Homo sapiens long intergenic non-protein coding RNA 2265 (LINC02265), transcript variant 1, long non-coding RNA [NR_121640]
A_23_P153320	8.32716	7.16472	7.0272	8.10534	6.73415	6.35883	7.07565	6.49738	6.31172	7.51412	7.35499
A_23_P51231	8.68484	9.21317	7.28649	9.32209	8.24956	8.03144	8.07295	7.33279	7.47153	8.1729	8.04578	NM_001031680	RUNX3	Homo sapiens runt related transcription factor 3 (RUNX3), transcript variant 1, mRNA [NM_001031680]
A_21_P0001940	8.62548	8.11778	7.92227	7.97418	6.41447	7.27849	7.79902	7.47153	7.73551	6.43128	8.29433	NR_110457	HAGLROS	Homo sapiens HAGLR opposite strand lncRNA (HAGLROS), long non-coding RNA [NR_110457]
A_32_P387648	9.60494	5.97894	10.5208	9.02924	6.38103	7.04717	8.71738	7.98016	6.32569	6.6805	8.15656	NM_002016	FLG	Homo sapiens filaggrin (FLG), mRNA [NM_002016]
A_23_P114929	13.2834	13.2923	12.0766	11.9685	12.3282	12.3837	12.2648	11.5898	11.2112	12.2572	12.3188
A_23_P215956	12.3613	12.0334	11.5826	11.3424	11.0885	11.0275	10.9276	11.1439	11.0075	11.6926	11.6588
A_24_P372553	7.973	7.66327	6.79122	7.01407	7.03272	6.75373	6.82631	6.75191	6.71399	6.25361	6.61778	NM_015608	EDRF1	Homo sapiens erythroid differentiation regulatory factor 1 (EDRF1), transcript variant 2, mRNA [NM_015608]
A_23_P343594	8.35987	8.29171	8.36803	8.36356	7.14493	7.68796	7.81337	7.1752	7.42153	7.25614	7.75446	NM_018218	USP40	Homo sapiens ubiquitin specific peptidase 40 (USP40), transcript variant 2, mRNA [NM_018218]
A_23_P120845	14.5128	14.4336	13.9039	14.1559	13.2695	13.1919	13.8403	12.9565	13.301	14.0276	13.611
A_23_P103256	7.85504	7.69557	7.74746	7.39956	6.39746	6.5675	7.24473	7.10214	6.41216	6.8707	7.19458
A_23_P118300	9.29144	9.44967	7.67197	7.84537	8.8073	8.54454	6.62644	8.50149	8.61715	8.75922	9.02961
A_23_P116414	10.5418	8.60457	10.1028	9.03912	8.47824	7.95224	9.20264	8.9515	8.06966	8.92584	9.06138
A_23_P115366	10.7173	10.3009	9.91225	10.1014	9.99997	9.48935	9.49072	9.68921	9.23434	9.11807	9.91782
A_23_P214080	12.4682	10.3906	11.9376	10.029	11.6473	10.0499	10.1557	10.6771	10.5289	10.9405	9.95813	NM_001964	EGR1	Homo sapiens early growth response 1 (EGR1), mRNA [NM_001964]
A_23_P401098	8.68037	8.283	7.86407	8.41509	7.36457	7.48	7.51412	7.47743	7.40692	8.0953	7.75446	NM_153211	TTC39C	Homo sapiens tetratricopeptide repeat domain 39C (TTC39C), transcript variant 2, mRNA [NM_153211]
A_23_P10121	11.687	10.7919	8.20903	10.0695	10.6983	8.33713	8.78264	11.6349	8.88675	10.5159	11.3412
A_21_P0008997	8.21246	5.80571	5.83357	5.79275	5.83931	5.87997	5.85526	5.86654	5.82781	5.76649	5.79039	lnc-BANP-4:1	lnc-BANP-4	LNCipedia lincRNA (lnc-BANP-4), lincRNA [lnc-BANP-4:1]
A_23_P120316	13.7083	13.4579	13.1677	13.3027	12.3653	11.5866	13.308	11.9655	12.8061	12.8816	12.7291
A_33_P3369766	10.382	9.49736	9.4666	9.68392	9.3634	9.4158	9.38342	9.15016	9.11724	9.45641	6.6773	NM_014166	MED4	Homo sapiens mediator complex subunit 4 (MED4), transcript variant 1, mRNA [NM_014166]
A_19_P00321259	12.113	10.129	12.7017	12.8995	9.38057	9.06396	12.0397	10.5554	11.1889	10.5917	11.0073	NR_038849	LINC01133	Homo sapiens long intergenic non-protein coding RNA 1133 (LINC01133), long non-coding RNA [NR_038849]
A_23_P146444	7.72718	6.73631	6.25275	7.11331	6.1503	6.6324	6.29845	6.05488	6.0539	6.14567	6.41216	NM_003389	CORO2A	Homo sapiens coronin 2A (CORO2A), transcript variant 1, mRNA [NM_003389]
A_19_P00323082	9.10246	6.10909	11.1559	8.25419	6.03702	5.9779	7.55758	10.5677	6.10909	6.10624	9.59958	NR_002196	H19	Homo sapiens H19, imprinted maternally expressed transcript (H19), transcript variant 1, long non-coding RNA [NR_002196]
A_19_P00320471	9.07664	6.49374	7.0272	8.12214	6.21617	6.12421	7.32912	6.8182	6.6821	6.66378	7.90048	NR_015375	VLDLR-AS1	Homo sapiens VLDLR antisense RNA 1 (VLDLR-AS1), long non-coding RNA [NR_015375]
A_24_P48723	12.1781	9.41541	12.5488	13.4987	8.56806	8.71652	12.932	10.3677	11.4015	9.63366	9.37835	NM_000961	PTGIS	Homo sapiens prostaglandin I2 synthase (PTGIS), mRNA [NM_000961]
A_32_P31182	12.4915	12.0305	11.9653	12.2568	11.4326	11.8155	11.951	11.8843	11.9078	11.7473	8.24849	NM_000971	RPL7	Homo sapiens ribosomal protein L7 (RPL7), transcript variant 1, mRNA [NM_000971]
A_23_P7313	8.37851	10.0615	7.33685	6.90558	8.06207	7.41616	6.69196	8.38343	6.96976	9.18229	9.49618
A_23_P11160	8.70227	8.53953	8.38068	6.79801	8.39429	8.24719	5.95905	7.93706	8.00105	8.46233	8.07842
A_23_P121533	12.9323	14.2457	13.2176	12.5573	12.7315	12.3261	11.9742	13.1182	13.433	13.2663	12.1466
A_23_P116414	11.0367	8.85941	10.5579	9.40205	8.74102	8.40873	9.59153	9.42293	8.41201	9.27555	9.51889
A_23_P101950	13.8749	13.8005	12.4352	12.0823	12.8825	12.8748	11.2955	13.0757	13.1527	13.0517	13.6195
A_33_P3421913	8.35707	8.84956	9.67239	8.16161	7.80738	7.97144	7.72934	6.58263	8.673	9.17113	7.64454	NM_001301043	CADM1	Homo sapiens cell adhesion molecule 1 (CADM1), transcript variant 3, mRNA [NM_001301043]
A_23_P111961	11.047	10.0139	10.5214	10.7845	10.1169	10.121	10.1333	9.61818	9.84589	10.4455	7.48842
A_23_P120316	13.7155	13.4661	13.2349	13.3955	12.3509	11.7819	13.3726	12.1011	12.797	13.0293	12.4004
A_23_P113701	7.93573	7.91115	7.19458	7.30029	6.41062	6.5915	7.14725	6.33222	7.65581	6.81413	7.07346
A_23_P84929	11.6489	11.2654	10.6646	10.9027	10.7507	9.62543	10.3777	10.5945	10.0313	10.656	11.2394	NM_033518	SLC38A5	Homo sapiens solute carrier family 38 member 5 (SLC38A5), mRNA [NM_033518]
A_33_P3252286	14.8797	13.5421	14.6959	14.2828	12.233	11.1999	13.8461	15.1253	13.9674	12.7321	14.7953	NM_004750	CRLF1	Homo sapiens cytokine receptor like factor 1 (CRLF1), mRNA [NM_004750]
A_23_P123732	8.88161	8.68755	8.30432	8.76028	7.40227	7.83952	8.13001	7.67695	8.08435	8.1671	7.68542
A_33_P3313283	7.80019	6.75798	7.06295	6.81588	6.10814	6.12421	6.38887	6.56889	6.35162	6.25361	6.81238	NM_153221	CILP2	Homo sapiens cartilage intermediate layer protein 2 (CILP2), mRNA [NM_153221]
A_23_P19663	15.31	14.3206	14.2861	15.0139	14.192	13.6818	14.6244	13.1845	13.1913	14.6172	13.1705	NM_001901	CCN2	Homo sapiens connective tissue growth factor (CTGF), mRNA [NM_001901]
A_24_P158089	14.2681	13.8613	13.4651	13.6752	13.4006	13.0255	13.43	12.2887	12.1362	13.1065	13.8849
A_23_P94517	7.82816	6.36361	6.22584	6.88519	6.29094	6.03602	6.09669	6.13545	6.09764	6.36838	5.95271	NM_014618	BRINP1	Homo sapiens BMP/retinoic acid inducible neural specific 1 (BRINP1), mRNA [NM_014618]
A_23_P126836	7.63154	6.95979	7.89581	8.89297	6.26303	6.32487	7.54324	6.19842	6.60504	6.67216	7.06442	NM_003326	TNFSF4	Homo sapiens TNF superfamily member 4 (TNFSF4), transcript variant 1, mRNA [NM_003326]
A_23_P113748	7.50621	7.67197	7.10548	8.35226	6.84183	6.5915	6.69703	6.99106	7.38942	6.64228	6.91539
A_19_P00317242	10.9835	10.4833	10.4839	10.8574	8.60086	10.3521	10.5306	8.91093	9.40244	10.3186	10.2755	ENST00000598234	LOC400499	vitellogenin [Source:NCBI gene;Acc:400499] [ENST00000598234]
A_32_P80850	8.41393	6.37393	6.52825	6.89515	6.20643	6.25275	6.31585	6.38966	6.78052	6.36838	6.51038	NM_021110	COL14A1	Homo sapiens collagen type XIV alpha 1 chain (COL14A1), mRNA [NM_021110]
A_23_P6381	9.22297	8.28069	8.42428	8.98682	8.05173	6.71524	8.74798	7.18492	7.42153	8.474	7.64175	NM_002430	MN1	Homo sapiens MN1 proto-oncogene, transcriptional regulator (MN1), mRNA [NM_002430]
A_23_P106602	9.62584	9.25949	7.40711	8.14896	8.88398	8.36614	7.65157	7.78109	7.7066	9.49881	7.84822
A_33_P3384562	13.1686	13.4742	12.1491	12.6887	12.8214	12.4251	11.3403	12.3818	12.3864	13.0614	12.8248	NM_213636	PDLIM7	Homo sapiens PDZ and LIM domain 7 (PDLIM7), transcript variant 4, mRNA [NM_213636]
A_23_P369701	9.45856	8.65188	8.37693	9.07555	8.16218	8.01379	7.75507	8.34905	8.4517	8.73357	8.30836	NM_021214	ABHD17C	Homo sapiens abhydrolase domain containing 17C (ABHD17C), mRNA [NM_021214]
A_23_P99360	9.49145	9.17783	8.96586	9.34547	7.61558	8.47603	8.87136	8.14572	7.54254	8.89944	9.19505	NM_213590	TRIM13	Homo sapiens tripartite motif containing 13 (TRIM13), transcript variant 3, mRNA [NM_213590]
A_23_P104741	11.3466	10.651	9.81069	10.7763	9.67849	10.4095	9.91972	9.85463	9.5325	9.9952	10.6296
A_23_P120316	13.5987	13.4128	13.1395	13.182	12.3516	11.586	13.2037	11.89	12.73	12.7875	12.6957
A_23_P133236	7.83392	7.20261	7.01331	8.11317	6.68497	6.21793	6.94762	6.38966	6.79003	7.0892	6.70207	NM_018934	PCDHB14	Homo sapiens protocadherin beta 14 (PCDHB14), mRNA [NM_018934]
A_23_P38567	9.4257	9.24551	8.39341	8.74988	8.18861	8.62332	8.11104	8.53538	7.67967	8.63359	8.70478	NM_152904	SPECC1	Homo sapiens sperm antigen with calponin homology and coiled-coil domains 1 (SPECC1), transcript variant 3, mRNA [NM_152904]
A_23_P202117	9.08041	7.66327	8.21908	8.71995	7.44204	7.4844	7.94214	7.15923	7.21458	7.7066	7.75446	NR_046310	PCGF5	Homo sapiens polycomb group ring finger 5 (PCGF5), transcript variant 3, non-coding RNA [NR_046310]
A_24_P418816	9.19784	9.86588	8.41066	9.77378	9.07068	9.15183	9.60317	7.74685	8.10629	8.40458	6.47617	NM_015696	GPX7	Homo sapiens glutathione peroxidase 7 (GPX7), mRNA [NM_015696]
A_23_P160025	10.5036	10.1633	9.87216	10.0517	9.00046	9.07968	9.63333	9.17692	9.53603	9.90802	9.30623	NM_005531	IFI16	Homo sapiens interferon gamma inducible protein 16 (IFI16), transcript variant 2, mRNA [NM_005531]
A_24_P389415	6.73569	5.90535	7.49425	7.70598	5.82781	5.66831	5.98205	6.16042	5.90535	5.89767	5.91081	NM_007257	PNMA2	Homo sapiens PNMA family member 2 (PNMA2), mRNA [NM_007257]
A_23_P105873	8.97149	9.62601	8.5777	9.24475	8.283	8.75892	8.46707	7.2075	8.14364	9.3225	8.3973
A_32_P135243	10.5913	10.3301	8.77188	8.30473	9.41753	8.61765	8.46326	9.53458	9.56939	10.0673	8.89421	NM_015440	MTHFD1L	Homo sapiens methylenetetrahydrofolate dehydrogenase (NADP+ dependent) 1 like (MTHFD1L), transcript variant 2, mRNA [NM_015440]
A_33_P3391626	14.4459	13.7692	13.2495	14.2172	13.6002	13.878	13.6838	13.2751	13.5328	14.0011	9.62841	ENST00000505751		ribosomal protein S4X pseudogene 20 [Source:HGNC Symbol;Acc:HGNC:36437] [ENST00000505751]
A_23_P11160	8.68484	8.61848	8.31589	6.74428	8.45759	8.20914	5.90426	7.73551	8.03031	8.76767	8.184
A_23_P162037	9.75489	9.4579	8.87073	9.58872	9.00455	8.48502	9.05474	8.31661	8.27794	8.6939	8.46809	NM_001030273	ARNTL	Homo sapiens aryl hydrocarbon receptor nuclear translocator like (ARNTL), transcript variant 3, mRNA [NM_001030273]
A_19_P00802759	9.23836	8.73772	8.17461	8.8687	7.98625	7.91482	8.0965	7.9999	7.76806	8.17642	8.36226	ENST00000607016	NUDT3	nudix hydrolase 3 [Source:HGNC Symbol;Acc:HGNC:8050] [ENST00000607016]
A_23_P104025	10.0225	9.55316	9.32301	9.47011	8.63061	8.75892	9.15644	7.98948	8.81954	9.37421	8.94273
A_24_P274270	10.0767	9.91684	10.5368	10.5493	9.21184	8.60541	9.70588	9.56333	8.88578	9.62256	9.47873
A_33_P3275707	8.0977	7.38864	7.71412	8.04293	6.5318	6.96872	7.01508	7.28859	6.50317	6.82747	7.80078	NM_001039569	AP1S3	Homo sapiens adaptor related protein complex 1 subunit sigma 3 (AP1S3), transcript variant 1, mRNA [NM_001039569]
A_24_P364236	10.0286	9.74366	9.21405	9.6978	8.42447	9.39408	8.91304	8.47971	8.74905	9.27285	9.60359	NM_004549	NDUFC2	Homo sapiens NADH:ubiquinone oxidoreductase subunit C2 (NDUFC2), transcript variant 1, mRNA [NM_004549]
A_19_P00321613	9.94259	8.88363	8.18681	9.56342	8.13503	8.92381	8.53926	8.32635	8.01227	8.62465	8.51912	NR_024582	JPX	Homo sapiens JPX transcript, XIST activator (JPX), long non-coding RNA [NR_024582]
A_23_P71530	11.6102	10.9139	12.7172	14.6063	11.6175	9.46609	12.0479	10.2352	11.8688	11.9182	9.93845
A_23_P162300	7.81133	7.30734	7.18829	7.33807	6.7601	6.42824	6.8036	6.59286	6.49738	7.01407	6.45987	NM_007199	IRAK3	Homo sapiens interleukin 1 receptor associated kinase 3 (IRAK3), transcript variant 1, mRNA [NM_007199]
A_21_P0009262	8.02705	5.92923	5.7892	5.81738	5.79748	5.85526	5.83242	5.92923	5.82781	5.73852	5.81738	lnc-MSI2-1:1	lnc-MSI2-1	LNCipedia lincRNA (lnc-MSI2-1), lincRNA [lnc-MSI2-1:1]
A_23_P106602	9.53983	9.37958	7.1347	7.85603	8.88841	7.81832	7.52253	7.71817	7.63187	9.56758	8.24395
A_23_P121222	9.66611	9.38077	8.6487	8.64395	8.00985	8.93699	8.31156	8.09937	8.60255	8.91113	8.65798
A_23_P112341	9.83444	9.61622	8.94259	8.64395	9.21725	8.98229	7.62541	9.17454	9.32506	8.8089	9.14502
A_23_P146922	12.0645	12.5872	11.289	11.7118	11.0075	11.6357	11.7623	10.2858	10.5925	11.2545	11.6676	NM_000820	GAS6	Homo sapiens growth arrest specific 6 (GAS6), mRNA [NM_000820]
A_23_P88559	8.11057	6.84126	6.69703	8.73972	6.15766	6.12421	7.48312	6.41216	6.42367	6.90831	6.6547	NM_000236	LIPC	Homo sapiens lipase C, hepatic type (LIPC), mRNA [NM_000236]
A_23_P113777	13.1457	12.3575	12.6948	13.3099	11.6738	10.4607	12.9847	11.3597	11.5412	11.9976	12.7224
A_23_P89431	10.8747	9.53312	9.84432	8.97312	8.7073	9.79239	8.55399	10.2826	9.26018	8.96455	9.6982
A_21_P0000756	6.34357	9.11854	6.22584	5.99856	6.1503	9.04534	6.11761	6.1195	6.09764	5.97164	6.19484	NR_038293	LINC01012	Homo sapiens long intergenic non-protein coding RNA 1012 (LINC01012), transcript variant 2, long non-coding RNA [NR_038293]
A_24_P203226	14.6592	13.4958	13.3558	14.4109	14.2107	14.1456	14.2391	14.16	14.1335	11.4799	8.59426	NM_001143883	PPIAL4A	Homo sapiens peptidylprolyl isomerase A like 4A (PPIAL4A), mRNA [NM_001143883]
A_21_P0008851	9.26152	8.33206	8.08905	9.00863	7.55078	7.80606	8.04752	7.84765	8.07258	7.95831	8.10152	XR_932398	LOC105370873	PREDICTED: Homo sapiens uncharacterized LOC105370873 (LOC105370873), transcript variant X1, ncRNA [XR_932398]
A_24_P77968	12.8553	12.7194	11.9352	11.9147	11.3031	12.199	11.9395	10.9579	10.6928	11.9222	12.8326	NM_001458	FLNC	Homo sapiens filamin C (FLNC), transcript variant 1, mRNA [NM_001458]
A_32_P40288	13.2072	11.2331	10.9368	11.9091	11.256	9.98413	11.1993	11.3086	11.1487	11.5777	11.8672	NM_052913	TMEM200A	Homo sapiens transmembrane protein 200A (TMEM200A), transcript variant 4, mRNA [NM_052913]
A_23_P121637	7.64863	7.44204	8.33896	7.89319	7.24991	6.8707	6.52825	7.29445	6.68688	7.22251	7.40846
A_23_P64617	11.2966	7.95091	9.44215	9.84859	8.38764	8.14734	9.09211	9.07555	7.99348	9.12325	9.71881	NM_012193	FZD4	Homo sapiens frizzled class receptor 4 (FZD4), mRNA [NM_012193]
A_23_P28186	5.9706	8.1671	5.96221	5.85752	5.81156	5.9893	5.99239	5.94528	5.94528	5.85526	5.87774	NM_000348	SRD5A2	Homo sapiens steroid 5 alpha-reductase 2 (SRD5A2), mRNA [NM_000348]
A_24_P362646	10.5098	10.217	9.8037	9.95688	9.77864	9.91388	9.72797	9.74063	9.41012	9.85105	7.1347	NM_005783	TXNDC9	Homo sapiens thioredoxin domain containing 9 (TXNDC9), mRNA [NM_005783]
A_33_P3270172	7.97822	5.87997	5.85752	5.99856	5.79748	5.90426	5.83242	5.71	5.88108	5.86879	5.91081	NR_027022	LINC00628	Homo sapiens long intergenic non-protein coding RNA 628 (LINC00628), long non-coding RNA [NR_027022]
A_23_P123732	8.7277	8.76526	8.29067	8.59205	7.28355	7.64175	8.08869	7.74685	8.01645	8.13899	7.83536
A_33_P3287223	9.95813	11.5864	9.54251	7.97822	10.1858	8.85665	9.04459	7.98703	9.43359	11.4099	9.2467	NM_001935	DPP4	Homo sapiens dipeptidyl peptidase 4 (DPP4), mRNA [NM_001935]
A_24_P935986	13.2582	12.6183	12.218	13.1065	11.7932	12.1231	12.3506	11.6941	11.6394	12.1059	12.3492	NM_005504	BCAT1	Homo sapiens branched chain amino acid transaminase 1 (BCAT1), transcript variant 1, mRNA [NM_005504]
A_23_P10182	9.54554	9.60662	9.28062	9.48762	8.25677	8.76571	8.8654	8.81066	8.38745	8.85212	9.01156
A_24_P416177	10.0444	8.82201	8.90013	8.89297	9.05499	9.0094	8.06746	8.76963	8.75285	9.03174	7.43637	NM_001114	ADCY7	Homo sapiens adenylate cyclase 7 (ADCY7), transcript variant 1, mRNA [NM_001114]
A_23_P123732	8.75232	8.82201	8.15426	8.7721	7.34736	7.68478	8.08314	7.76806	8.11589	8.17755	7.88808
A_21_P0000740	8.31301	8.29652	7.3861	7.881	7.35939	7.27849	7.86013	6.6945	6.59286	7.14447	7.40421	NR_038260	HIVEP3	Homo sapiens human immunodeficiency virus type I enhancer binding protein 3 (HIVEP3), transcript variant 3, non-coding RNA [NR_038260]
A_33_P3327041	8.1327	5.92923	6.69703	6.12421	5.95059	6.01082	6.0169	6.13545	5.82781	5.85526	6.7071	NR_033969	PLCE1-AS1	Homo sapiens PLCE1 antisense RNA 1 (PLCE1-AS1), long non-coding RNA [NR_033969]
A_23_P101351	10.086	9.8451	9.59937	9.9346	8.78769	9.31495	9.22516	8.70478	8.72383	9.52806	9.43724
A_33_P3393821	15.2553	15.1795	14.5389	15.183	13.3398	13.7821	14.7918	13.9497	14.244	14.6652	14.7676	NM_001733	C1R	Homo sapiens complement C1r (C1R), transcript variant 1, mRNA [NM_001733]
A_33_P3325336	13.622	13.3892	13.1705	13.1868	12.8497	12.6086	13.041	11.9764	12.1525	12.2305	12.8441	ENST00000395772		eukaryotic translation elongation factor 1 alpha 1 pseudogene 15 [Source:HGNC Symbol;Acc:HGNC:3198] [ENST00000395772]
A_33_P3335682	11.4561	11.4802	9.80754	8.9515	12.2654	7.61022	8.69896	12.3998	12.6464	7.63385	11.33	NM_033256	PPP1R14A	Homo sapiens protein phosphatase 1 regulatory inhibitor subunit 14A (PPP1R14A), transcript variant 1, mRNA [NM_033256]
A_23_P112652	9.46896	9.51046	6.75403	6.12421	8.82966	7.50855	6.86283	8.90109	8.88314	7.66327	7.28481
A_23_P404091	10.7476	10.5024	10.2572	10.616	10.0114	9.55036	9.86964	9.17692	9.74278	10.0443	9.99953	NM_152407	GRPEL2	Homo sapiens GrpE like 2, mitochondrial (GRPEL2), mRNA [NM_152407]
A_24_P134653	9.8082	8.87465	8.60592	9.83602	8.07514	8.99886	8.71481	8.11979	8.01011	8.58455	8.87681	NM_003611	OFD1	Homo sapiens OFD1, centriole and centriolar satellite protein (OFD1), transcript variant 1, mRNA [NM_003611]
A_24_P206047	11.6057	10.1476	10.856	10.1571	9.54031	10.2674	9.92896	10.0627	9.52023	9.64812	11.0365	NM_001151	SLC25A4	Homo sapiens solute carrier family 25 member 4 (SLC25A4), mRNA [NM_001151]
A_23_P93543	10.2834	10.2047	9.73098	9.84204	8.95441	9.55228	9.31634	9.21361	8.90157	9.74839	9.62543	NM_000288	PEX7	Homo sapiens peroxisomal biogenesis factor 7 (PEX7), mRNA [NM_000288]
A_33_P3349646	8.33297	5.94102	7.01331	7.35659	6.31172	6.12421	6.12609	6.86058	6.81936	6.28758	6.5247	NM_002589	PCDH7	Homo sapiens protocadherin 7 (PCDH7), transcript variant a, mRNA [NM_002589]
A_24_P191312	8.79863	8.83456	8.40535	9.3085	7.98444	7.41155	8.64133	7.26832	7.71287	8.11222	8.2718	NM_003038	SLC1A4	Homo sapiens solute carrier family 1 member 4 (SLC1A4), transcript variant 1, mRNA [NM_003038]
A_21_P0003593	8.00934	5.90535	5.85752	5.90645	5.90535	5.83127	5.85526	5.86654	5.79748	5.85526	5.84845	lnc-PCDH7-6:1	lnc-PCDH7-6	LNCipedia lincRNA (lnc-PCDH7-6), lincRNA [lnc-PCDH7-6:1]
A_33_P3423941	11.3551	11.173	10.7164	11.863	10.0401	9.38533	10.5546	10.8025	11.3043	10.767	10.538	NM_003641	IFITM1	Homo sapiens interferon induced transmembrane protein 1 (IFITM1), mRNA [NM_003641]
A_23_P11507	9.86155	9.45552	9.34713	9.9291	8.94293	8.99005	9.23564	8.59196	9.07677	9.41378	7.3032
A_24_P807031	7.36696	8.28069	7.46412	8.23004	6.61578	7.02619	7.85617	6.53357	6.65144	6.43659	6.95133	NM_001017971	ATP6AP1L	Homo sapiens ATPase H+ transporting accessory protein 1 like (ATP6AP1L), transcript variant 4, mRNA [NM_001017971]
A_23_P153930	8.3973	6.65502	7.50747	7.46783	6.47322	6.55361	6.91158	6.58946	6.38809	7.00797	6.97863	NM_001616	ACVR2A	Homo sapiens activin A receptor type 2A (ACVR2A), transcript variant 2, mRNA [NM_001616]
A_23_P218637	11.7216	11.5271	11.128	11.3129	10.7119	10.6108	10.8544	10.5781	10.1379	10.9436	11.0392	NM_005054	RGPD5	Homo sapiens RANBP2-like and GRIP domain containing 5 (RGPD5), transcript variant 1, mRNA [NM_005054]
A_24_P176079	10.5786	9.91799	10.0517	9.9674	10.0463	9.26642	9.12642	8.86778	8.99745	10.274	9.69425	NM_006646	WASF3	Homo sapiens WAS protein family member 3 (WASF3), transcript variant 1, mRNA [NM_006646]
A_23_P363399	12.2707	11.5191	11.6602	12.3143	10.9595	9.91269	12.063	9.89013	11.0857	11.4601	11.1608	NM_030674	SLC38A1	Homo sapiens solute carrier family 38 member 1 (SLC38A1), transcript variant 1, mRNA [NM_030674]
A_23_P3979	8.50185	9.64812	6.19663	5.99856	9.40142	6.61711	6.23805	9.38062	9.20052	6.42137	6.35883	NM_015971	MRPS7	Homo sapiens mitochondrial ribosomal protein S7 (MRPS7), mRNA [NM_015971]
A_24_P299318	13.8919	14.0456	13.3491	13.9513	12.8406	13.3774	12.8754	12.3177	12.7577	13.8791	14.012	NM_182705	RFLNB	Homo sapiens refilin B (RFLNB), mRNA [NM_182705]
A_19_P00315804	8.42619	7.06638	7.40711	7.85078	6.26303	6.18045	7.43713	6.85492	6.70207	6.82747	7.46931	NR_015375	VLDLR-AS1	Homo sapiens VLDLR antisense RNA 1 (VLDLR-AS1), long non-coding RNA [NR_015375]
A_23_P10121	11.1945	10.8256	8.50068	10.3089	10.8418	8.88952	8.20159	11.8916	8.97586	10.5374	11.4411	NM_003012	SFRP1	Homo sapiens secreted frizzled related protein 1 (SFRP1), mRNA [NM_003012]
A_23_P77000	8.93451	8.59781	8.69738	8.9581	7.73119	7.81497	8.07696	7.69826	8.00297	8.25107	8.41143	NM_014909	VASH1	Homo sapiens vasohibin 1 (VASH1), mRNA [NM_014909]
A_32_P122940	8.89421	9.42556	9.03112	8.59205	8.01176	8.74408	8.41624	7.58551	7.89001	8.70164	8.40206	NR_026943	LOC642852	Homo sapiens uncharacterized LOC642852 (LOC642852), long non-coding RNA [NR_026943]
A_21_P0011015	10.4774	9.66191	10.0174	10.3865	9.43241	9.20946	10.2393	9.70795	9.52966	9.78401	5.97894	ENST00000532441	CASP17P	caspase 17, pseudogene [Source:HGNC Symbol;Acc:HGNC:53657] [ENST00000532441]
A_23_P35414	13.6478	12.8558	13.2557	13.7669	12.2055	11.8543	13.321	12.3623	11.7478	12.9272	12.2459	NM_005398	PPP1R3C	Homo sapiens protein phosphatase 1 regulatory subunit 3C (PPP1R3C), mRNA [NM_005398]
A_23_P121182	10.5497	9.56199	9.65578	10.1154	8.96606	9.21571	9.33723	9.53458	9.15988	9.45468	8.79362
A_23_P52266	10.6608	9.14206	10.2015	8.86589	7.77197	10.187	8.85609	9.77663	8.45777	8.32061	10.0292	NM_001548	IFIT1	Homo sapiens interferon induced protein with tetratricopeptide repeats 1 (IFIT1), transcript variant 1, mRNA [NM_001548]
A_23_P416395	10.8467	10.1384	11.0374	12.3452	10.7424	8.65506	11.2918	8.75975	9.68575	10.7026	8.8048	NM_003714	STC2	Homo sapiens stanniocalcin 2 (STC2), mRNA [NM_003714]
A_23_P59261	12.3018	12.0191	12.0061	12.2871	11.3013	10.9857	11.6671	11.192	10.6265	11.6468	11.8213	NM_006670	TPBG	Homo sapiens trophoblast glycoprotein (TPBG), transcript variant 1, mRNA [NM_006670]
A_23_P120467	9.04844	9.35336	8.75786	8.4666	7.98625	8.60035	8.34068	8.07599	7.52804	8.53706	8.5345
A_23_P102404	13.9858	13.9133	13.5661	13.6118	13.3636	13.6092	13.2083	13.3862	13.2489	10.822	13.6155
A_24_P636318	10.5069	9.90597	9.58851	9.70206	9.36479	9.06396	9.70104	8.84999	8.52652	9.43592	9.18201	NM_001009993	FAM168B	Homo sapiens family with sequence similarity 168 member B (FAM168B), transcript variant 1, mRNA [NM_001009993]
A_23_P101351	9.61233	9.48762	8.94818	9.47011	8.31259	8.80847	8.78747	8.25075	8.18523	9.20375	8.997
A_23_P50504	14.5717	15.3442	14.1585	14.3615	13.9467	13.5262	14.3173	12.9228	13.4742	14.7021	14.3567	NM_000146	FTL	Homo sapiens ferritin light chain (FTL), mRNA [NM_000146]
A_33_P3320272	8.09386	7.78838	7.35659	7.77287	6.74122	7.11023	6.98175	7.01711	7.15279	7.03822	7.48513	NM_032323	TMEM79	Homo sapiens transmembrane protein 79 (TMEM79), transcript variant 1, mRNA [NM_032323]
A_24_P158089	13.9766	13.5874	13.1227	13.2663	13.0614	12.5479	13.186	12.1807	11.9003	12.7953	13.575
A_23_P167401	8.89421	7.93023	7.35017	8.95408	7.78154	6.92459	7.66634	6.9833	7.70911	8.04367	7.67903	NM_018931	PCDHB11	Homo sapiens protocadherin beta 11 (PCDHB11), mRNA [NM_018931]
A_24_P201381	7.66262	6.81296	6.79122	7.22973	6.18676	6.34195	6.62644	6.27578	6.10338	6.42137	6.47617	NM_152429	FGFBP3	Homo sapiens fibroblast growth factor binding protein 3 (FGFBP3), mRNA [NM_152429]
A_21_P0003676	8.11424	5.79157	5.85752	5.75075	5.85526	5.87997	5.78801	5.86654	5.82781	5.83931	5.84845	lnc-GALNTL6-2:1	lnc-GALNTL6-2	LNCipedia lincRNA (lnc-GALNTL6-2), lincRNA [lnc-GALNTL6-2:1]
A_23_P396328	10.1197	10.1315	9.65578	9.65102	8.90451	9.58211	9.19214	8.66285	8.93068	9.86739	9.39807	NM_001330637	MPDZ	Homo sapiens multiple PDZ domain crumbs cell polarity complex component (MPDZ), transcript variant 4, mRNA [NM_001330637]
A_23_P5983	9.5325	9.44967	9.20686	9.48643	8.55731	8.25236	9.0987	8.40119	8.42409	9.04757	8.28826	NM_006227	PLTP	Homo sapiens phospholipid transfer protein (PLTP), transcript variant 1, mRNA [NM_006227]
A_33_P3269806	8.24611	8.0263	7.84623	8.12214	6.9833	7.32892	7.37053	7.18492	7.05508	7.55061	7.71724	NM_178523	ZNF616	Homo sapiens zinc finger protein 616 (ZNF616), transcript variant 1, mRNA [NM_178523]
A_33_P3418025	10.629	10.8702	9.53789	10.3129	9.29081	9.34092	10.0149	9.33149	9.35796	10.3023	10.0069	NM_001334	CTSO	Homo sapiens cathepsin O (CTSO), mRNA [NM_001334]
A_23_P120316	13.6846	13.4189	13.1737	13.3347	12.412	11.7017	13.2854	12.1946	12.7845	12.9042	12.6045
A_23_P210581	11.913	12.5298	11.1574	11.291	11.2171	10.2839	11.6491	10.0239	11.1973	12.0121	10.8418	NM_002237	KCNG1	Homo sapiens potassium voltage-gated channel modifier subfamily G member 1 (KCNG1), mRNA [NM_002237]
A_23_P105664	11.1648	10.7931	10.3239	10.532	9.81288	10.1059	10.186	9.61007	9.99407	10.4626	9.91449
A_23_P101351	10.0594	9.84781	9.47625	9.92506	8.75589	9.20208	9.3054	8.58711	8.64608	9.58855	9.3814
A_33_P3263538	11.2921	11.828	10.9753	11.6965	10.8734	10.6306	11.5851	9.89069	9.16383	10.5134	11.0117	NR_131012	NEAT1	Homo sapiens nuclear paraspeckle assembly transcript 1 (NEAT1), transcript variant MENbeta, long non-coding RNA [NR_131012]
A_33_P3352103	8.39048	7.84537	7.75583	8.49941	6.72952	7.16518	7.74287	7.09448	7.0267	7.42916	7.67903	NM_001350628	LYPLAL1	Homo sapiens lysophospholipase like 1 (LYPLAL1), transcript variant 6, mRNA [NM_001350628]
A_23_P50786	11.3523	11.3659	11.1394	11.2199	10.7244	9.64554	10.8558	10.0761	9.90235	11.458	10.6042	NM_015526	CLIP3	Homo sapiens CAP-Gly domain containing linker protein 3 (CLIP3), transcript variant 2, mRNA [NM_015526]
A_33_P3376341	7.957	8.03882	8.0273	8.28731	7.03822	7.29194	7.34575	7.05508	7.47706	7.46634	7.21591	NM_001024678	LRRC24	Homo sapiens leucine rich repeat containing 24 (LRRC24), mRNA [NM_001024678]
A_23_P55107	10.0116	9.48043	9.63696	10.1277	8.69009	9.06144	9.65134	8.94113	9.03112	9.43127	7.33116	NM_014683	ULK2	Homo sapiens unc-51 like autophagy activating kinase 2 (ULK2), transcript variant 1, mRNA [NM_014683]
A_33_P3236646	10.6987	10.6246	10.0741	10.2631	9.75045	9.88948	10.0632	9.32695	9.22659	10.2409	9.21461	NM_001324062	MIA3	Homo sapiens MIA SH3 domain ER export factor 3 (MIA3), transcript variant 3, mRNA [NM_001324062]
A_23_P116414	10.2588	8.46336	9.61643	8.54314	8.23222	7.57986	8.7051	8.97866	7.8925	8.80495	9.07853
A_23_P25964	9.55647	9.62891	9.24042	9.49772	8.29171	9.1216	8.77891	8.32174	9.0519	8.89944	8.84714	NM_000153	GALC	Homo sapiens galactosylceramidase (GALC), transcript variant 1, mRNA [NM_000153]
A_23_P254741	14.4109	13.4912	13.0272	13.9622	12.4407	11.6262	13.748	12.8357	12.9815	13.3307	13.2213	NM_003102	SOD3	Homo sapiens superoxide dismutase 3 (SOD3), mRNA [NM_003102]
A_23_P320159	8.05986	7.3193	7.21237	7.91794	6.85152	7.01407	7.1354	6.76493	6.63768	6.50678	6.91539	NM_001297563	TCEANC	Homo sapiens transcription elongation factor A N-terminal and central domain containing (TCEANC), transcript variant 2, mRNA [NM_001297563]
A_23_P107116	9.04676	9.19079	7.01331	7.81133	8.55731	7.69241	7.6545	7.5673	6.94496	8.80187	7.91087
A_23_P122052	12.5708	12.5074	11.7159	11.905	11.8694	11.1216	11.6429	11.1596	11.1222	11.9683	11.8581
A_23_P120316	13.7344	13.4881	13.2528	13.4438	12.4131	11.7581	13.4051	12.1849	12.8695	12.9702	12.7419
A_32_P2634	8.86462	7.99232	7.96922	7.68255	7.32463	7.34413	7.81337	7.10214	7.46857	7.46634	7.32053	TCONS_l2_00003976	XLOC_l2_001592	BROAD Institute lincRNA (XLOC_l2_001592), lincRNA [TCONS_l2_00003976]
A_23_P105873	8.7277	9.40205	8.21908	9.20841	8.23375	8.6622	8.33043	7.00082	8.33429	8.43938	8.16333
A_23_P162970	10.4832	10.4383	9.66901	9.88321	9.32782	9.55543	9.38886	9.32608	9.56654	9.7574	9.68782	NM_024658	IPO4	Homo sapiens importin 4 (IPO4), transcript variant 1, mRNA [NM_024658]
A_33_P3565787	8.18827	7.94107	7.86407	8.47667	6.79595	6.83668	7.8205	7.10928	6.94496	7.50042	7.55793	NR_027329	PSMG3-AS1	Homo sapiens PSMG3 antisense RNA 1 (head to head) (PSMG3-AS1), transcript variant 1, long non-coding RNA [NR_027329]
A_32_P195401	9.5325	7.74685	8.0433	8.48822	7.23083	7.6723	8.03057	7.72315	7.26235	7.86027	8.14294	NM_173511	FAM117B	Homo sapiens family with sequence similarity 117 member B (FAM117B), mRNA [NM_173511]
A_23_P89431	10.2528	9.95212	9.71768	8.53662	8.62747	9.58885	8.40332	9.90214	9.14779	9.25316	9.45482
A_24_P291231	7.9641	8.15196	7.57144	7.72315	6.67858	7.5006	7.22777	7.02619	7.25764	7.45031	6.98434	NM_016831	PER3	Homo sapiens period circadian regulator 3 (PER3), transcript variant 4, mRNA [NM_016831]
A_23_P94552	10.5611	10.1761	9.53643	9.24308	9.09547	9.6836	9.37875	9.08077	8.52153	9.50053	9.78995	NM_013390	CEMIP2	Homo sapiens cell migration inducing hyaluronidase 2 (CEMIP2), transcript variant 1, mRNA [NM_013390]
A_23_P13907	8.53979	5.99239	6.79122	7.6886	6.33465	5.92599	7.00235	6.29679	6.14845	6.7601	6.19484
A_23_P218579	8.7277	7.44204	7.5323	7.61675	6.85152	6.84925	7.18829	7.32565	7.24689	7.01762	7.67903	NM_024506	GLB1L	Homo sapiens galactosidase beta 1 like (GLB1L), transcript variant 2, mRNA [NM_024506]
A_24_P178503	8.37575	6.63041	7.56418	7.82556	6.70333	6.32487	6.20109	7.01711	7.40923	7.3859	7.5947	NM_005691	ABCC9	Homo sapiens ATP binding cassette subfamily C member 9 (ABCC9), transcript variant SUR2A, mRNA [NM_005691]
A_23_P44195	8.18827	8.09518	7.45835	7.15923	7.19592	7.76761	7.09328	6.70333	6.72643	7.14447	7.32053	NM_138962	MSI2	Homo sapiens musashi RNA binding protein 2 (MSI2), transcript variant 1, mRNA [NM_138962]
A_23_P216429	10.5166	6.41293	8.4501	7.65157	7.09544	6.9833	8.12332	8.0574	6.45315	6.9332	8.51087	NM_017680	ASPN	Homo sapiens asporin (ASPN), transcript variant 1, mRNA [NM_017680]
A_23_P115366	10.8252	10.6926	9.78297	9.43056	9.89193	9.45585	9.58018	9.41152	9.23597	9.80513	10.2633
A_23_P105313	8.87059	11.0851	10.4972	10.1757	10.9472	10.8118	6.34033	10.8624	10.7699	9.79258	10.7798
A_33_P3338733	8.42619	7.38864	7.35017	7.22973	6.70018	7.01407	6.53534	7.24473	7.35699	7.2035	7.37882	NM_001354607	MITF	Homo sapiens melanogenesis associated transcription factor (MITF), transcript variant 12, mRNA [NM_001354607]
A_23_P165360	10.835	10.4421	10.0266	10.7413	9.42489	9.60595	10.0562	9.91368	9.70139	9.73352	9.76755	NM_001040445	ASB1	Homo sapiens ankyrin repeat and SOCS box containing 1 (ASB1), transcript variant 1, mRNA [NM_001040445]
A_24_P185036	9.44559	9.37697	8.89145	9.3247	8.31825	8.63573	8.60356	8.17324	8.17256	8.94672	9.00959	NM_018348	CMTR2	Homo sapiens cap methyltransferase 2 (CMTR2), transcript variant 1, mRNA [NM_018348]
A_32_P38467	13.5962	13.0614	13.1268	13.346	12.3569	12.4793	12.7045	12.1691	11.827	12.995	13.0105	NR_003584	SNHG8	Homo sapiens small nucleolar RNA host gene 8 (SNHG8), transcript variant 1, long non-coding RNA [NR_003584]
A_23_P41948	11.249	11.7335	11.3671	11.0587	11.1688	10.417	10.1583	10.6507	11.2711	11.1397	10.5607
A_23_P104025	9.75804	9.36021	9.13846	9.53352	8.56572	8.47345	8.97768	8.0574	8.66333	9.0459	8.95394
A_24_P303145	9.34092	7.75598	7.5457	8.54928	7.61558	6.62444	8.32185	7.31313	6.81413	7.8522	7.79104	NM_054027	ANKH	Homo sapiens ANKH inorganic pyrophosphate transport regulator (ANKH), mRNA [NM_054027]
A_23_P118246	10.9064	10.5671	10.1378	10.2804	9.76861	10.6747	9.45398	10.0164	10.0751	9.7898	9.56662
A_23_P120316	13.3064	12.8457	12.7492	12.9772	11.8063	11.2539	12.9015	11.553	12.3239	12.5595	12.317
A_23_P252740	9.16349	8.87213	8.05024	7.94187	8.19287	8.06133	7.52253	8.03807	7.63187	8.25344	8.65798
A_23_P104318	12.2335	10.2502	11.2376	12.1455	11.1389	7.23083	10.8087	10.562	11.3178	11.8333	11.1897
A_19_P00319623	10.3064	9.327	9.13263	9.90539	8.70077	9.42518	9.09966	8.8018	8.61999	8.93993	9.00315	NR_024582	JPX	Homo sapiens JPX transcript, XIST activator (JPX), long non-coding RNA [NR_024582]
A_23_P107116	8.77045	9.13741	7.18829	7.79636	8.57125	7.54254	7.60231	7.50693	6.76312	8.67806	7.84166
A_33_P3256902	11.6206	11.1806	10.9151	10.9011	10.2545	10.5066	10.9627	9.99471	9.80425	10.307	10.8684	NR_130935	C11orf72	Homo sapiens chromosome 11 open reading frame 72 (putative) (C11orf72), long non-coding RNA [NR_130935]
A_33_P3268304	14.6451	12.9187	14.5445	14.5889	11.6585	12.6833	14.2473	13.1728	12.8149	12.7458	13.9467	NM_001161404	LIMS2	Homo sapiens LIM zinc finger domain containing 2 (LIMS2), transcript variant 5, mRNA [NM_001161404]
A_23_P410587	8.98015	8.33713	8.41614	8.04293	7.42114	7.89801	7.74287	7.51681	8.08435	7.67583	8.13316	NM_024900	JADE1	Homo sapiens jade family PHD finger 1 (JADE1), transcript variant 2, mRNA [NM_024900]
A_24_P319923	11.6576	12.372	11.668	12.0074	10.8394	11.2168	11.8001	9.95592	11.1303	11.5846	10.9441	NM_053025	MYLK	Homo sapiens myosin light chain kinase (MYLK), transcript variant 1, mRNA [NM_053025]
A_23_P113748	7.69336	7.86857	7.12064	8.78212	6.94603	6.70081	7.04667	7.15923	7.51412	7.00107	7.26021
A_23_P111995	15.1281	14.6244	14.2107	14.5344	14.5185	13.7978	13.6846	14.1346	14.0332	14.1125	13.9803
A_23_P253221	10.8138	9.17221	8.24395	8.27794	8.02327	7.91482	8.61129	9.24626	8.97012	8.16892	10.1871	NM_032995	ARHGEF4	Homo sapiens Rho guanine nucleotide exchange factor 4 (ARHGEF4), transcript variant 2, mRNA [NM_032995]
A_19_P00321010	10.8436	9.04738	11.3239	11.4685	8.28047	7.82759	10.8158	9.54335	10.5592	8.9339	9.56585	NR_038849	LINC01133	Homo sapiens long intergenic non-protein coding RNA 1133 (LINC01133), long non-coding RNA [NR_038849]
A_23_P115105	12.0616	12.026	11.9434	11.996	11.7311	12.0072	11.5258	11.4892	11.6267	12.025	8.06672
A_23_P42241	7.63682	7.61758	7.68382	7.12839	6.48572	6.72705	6.78469	7.26192	6.6683	6.80184	6.97863	NM_030876	OR5V1	Homo sapiens olfactory receptor family 5 subfamily V member 1 (OR5V1), mRNA [NM_030876]
A_23_P7397	7.298	6.91484	6.59286	7.79075	6.40289	6.12421	6.47875	6.07739	6.46879	6.65535	6.31667	NM_018930	PCDHB10	Homo sapiens protocadherin beta 10 (PCDHB10), mRNA [NM_018930]
A_23_P119907	8.21246	8.06697	7.64208	8.01886	7.16289	7.2957	7.50693	6.76493	7.0432	7.68159	7.26278
A_23_P11507	10.2696	10.1884	9.76027	10.2727	9.24086	9.53019	9.75815	9.09727	9.43544	9.90293	8.36704
A_23_P12173	11.5166	11.2982	10.5301	10.8368	10.4658	10.5433	10.5883	10.4421	10.259	10.957	9.55027
A_33_P3362249	9.35916	8.1671	7.94054	8.65473	7.56384	7.6269	8.11979	7.59436	7.94667	7.85631	7.99386	NR_130727	LOC401357	Homo sapiens uncharacterized LOC401357 (LOC401357), long non-coding RNA [NR_130727]
A_24_P341476	14.8864	14.6609	14.3665	14.6024	14.2917	14.3567	14.2818	14.1383	14.1397	14.3057	11.4863	ENST00000567149		peptidylprolyl isomerase A pseudogene 51 [Source:HGNC Symbol;Acc:HGNC:53675] [ENST00000567149]
A_33_P3332382	9.50785	9.04738	8.93122	9.29081	7.57523	8.33145	8.69896	8.26947	8.40381	8.80341	8.91779	AK092791		Homo sapiens cDNA FLJ35472 fis, clone SMINT2007062. [AK092791]
A_23_P74252	9.03412	7.88225	7.55828	8.39653	7.63154	6.62444	7.50693	7.5534	7.59334	8.09194	8.04578	NR_109762	LINC00339	Homo sapiens long intergenic non-protein coding RNA 339 (LINC00339), transcript variant 3, long non-coding RNA [NR_109762]
A_33_P3216059	9.87551	6.25189	7.90295	7.37882	6.62776	6.77843	7.6545	7.38825	6.3379	6.80184	7.95277	NM_001193335	ASPN	Homo sapiens asporin (ASPN), transcript variant 2, mRNA [NM_001193335]
A_33_P3253682	11.0125	10.5306	10.0423	10.4358	10.1084	9.6836	9.375	9.85986	10.0809	10.3392	10.4025	NM_032472	PPIL3	Homo sapiens peptidylprolyl isomerase like 3 (PPIL3), transcript variant PPIL3a, mRNA [NM_032472]
A_33_P3465247	9.83056	10.1401	9.47067	9.58476	8.8073	9.65806	9.15097	8.74309	9.04496	9.99895	8.20559	NM_001300791	KIF3A	Homo sapiens kinesin family member 3A (KIF3A), transcript variant 1, mRNA [NM_001300791]
A_23_P100602	9.23466	8.58984	8.24935	9.10372	7.83737	8.55286	8.47114	8.50231	8.55635	6.72952	7.3859
A_23_P117683	12.8136	12.2177	11.8129	11.8835	11.6864	11.9488	11.6861	11.6735	11.9194	12.1091	9.73237
A_23_P101351	9.68591	9.47477	9.03912	9.53573	8.42084	8.85665	9.02408	8.16264	8.18208	9.10925	9.00046
A_23_P105664	11.1899	10.7852	10.4527	10.6407	9.89086	10.1129	10.3103	9.79494	9.84182	10.2131	10.2557
A_23_P111961	11.2692	10.7844	10.4779	10.6323	10.1448	10.0354	10.08	9.81946	10.0003	10.4331	10.5497
A_23_P56746	13.7256	12.9818	13.4428	13.4289	12.0196	12.2	13.1745	11.7517	12.0375	13.1249	13.241	NM_004460	FAP	Homo sapiens fibroblast activation protein alpha (FAP), transcript variant 1, mRNA [NM_004460]
A_33_P3249354	10.9734	11.6581	11.1806	10.767	10.8122	10.2423	10.354	10.1589	10.7105	10.8867	10.2942	NM_001329642	SPDL1	Homo sapiens spindle apparatus coiled-coil protein 1 (SPDL1), transcript variant 5, mRNA [NM_001329642]
A_23_P148990	9.37697	10.1439	8.0273	7.53937	8.63722	7.67599	8.57753	7.82989	8.13911	9.09535	8.62481	NM_031935	HMCN1	Homo sapiens hemicentin 1 (HMCN1), mRNA [NM_031935]
A_33_P3210203	7.80019	8.50357	7.55183	7.81133	6.95662	6.8707	7.14725	7.01102	7.07953	7.95171	8.03532	NM_032451	SPIRE2	Homo sapiens spire type actin nucleation factor 2 (SPIRE2), mRNA [NM_032451]
A_23_P101351	9.50135	9.28036	9.15316	9.50447	8.26947	8.88495	8.81896	8.21511	8.19467	9.10067	8.60877
A_23_P105873	8.73465	9.59548	8.40293	9.14055	8.283	8.78294	8.52598	7.14493	8.11222	8.85623	8.03682
A_24_P296907	8.32164	8.76526	7.76052	7.79075	7.56868	7.44204	7.17293	7.38178	7.87752	7.94799	8.22095	NM_152658	THAP8	Homo sapiens THAP domain containing 8 (THAP8), transcript variant 1, mRNA [NM_152658]
A_23_P108761	8.8329	8.70227	7.79872	6.95398	8.41739	7.78034	6.66475	8.12931	8.17256	7.64863	7.92632
A_32_P18440	12.427	12.0365	11.6278	11.7885	10.9567	11.6507	11.7775	10.643	10.3514	11.7371	11.4393	NM_032199	ARID5B	Homo sapiens AT-rich interaction domain 5B (ARID5B), transcript variant 1, mRNA [NM_032199]
A_33_P3217689	9.68348	9.03712	9.20325	9.79313	7.9174	7.93706	9.38062	7.94027	8.2067	9.01948	9.02779	NM_152405	JMY	Homo sapiens junction mediating and regulatory protein, p53 cofactor (JMY), mRNA [NM_152405]
A_24_P943193	10.1801	10.4185	9.99927	9.76725	8.89476	9.47745	9.4108	8.81314	9.50541	10.0473	9.89396	NM_006036	PREPL	Homo sapiens prolyl endopeptidase like (PREPL), transcript variant 1, mRNA [NM_006036]
A_33_P3229370	12.1275	9.94728	10.0541	10.5197	9.90194	9.9339	10.7593	9.085	9.23879	10.4383	9.94402	NM_001546	ID4	Homo sapiens inhibitor of DNA binding 4, HLH protein (ID4), mRNA [NM_001546]
A_23_P102925	10.2605	9.94655	9.58553	9.72688	9.43724	9.97162	8.8497	9.36116	9.39408	8.529	9.65879	NM_005049	PWP2	Homo sapiens PWP2, small subunit processome component (PWP2), mRNA [NM_005049]
A_23_P148015	7.96856	8.40893	6.7835	7.81716	7.58824	7.01407	7.12487	6.61778	6.98796	7.88669	7.08582	NM_004655	AXIN2	Homo sapiens axin 2 (AXIN2), transcript variant 1, mRNA [NM_004655]
A_23_P103631	14.16	13.8586	13.3606	13.6514	13.2531	13.7271	13.1479	13.141	13.2732	13.5802	11.618
A_33_P3270657	9.59187	8.88363	7.96542	8.48447	7.67743	8.47814	7.63286	8.19668	8.06966	8.81256	9.35971	NM_198947	FAM111B	Homo sapiens family with sequence similarity 111 member B (FAM111B), transcript variant 1, mRNA [NM_198947]
A_23_P115366	10.7535	10.4417	9.97797	10.1723	10.0585	9.70795	9.58159	9.78568	9.3503	9.56073	10.0292
A_33_P3335177	9.63205	6.70207	6.81121	6.12421	6.46062	5.96536	6.44113	8.23244	7.40692	6.85209	7.74776	NM_003014	SFRP4	Homo sapiens secreted frizzled related protein 4 (SFRP4), mRNA [NM_003014]
A_23_P90679	9.82098	10.8234	9.86169	9.79645	9.4362	9.68228	9.49555	9.13368	9.0719	9.42145	9.67046	NM_018571	STRADB	Homo sapiens STE20-related kinase adaptor beta (STRADB), transcript variant 1, mRNA [NM_018571]
A_23_P15285	10.8715	10.4623	10.1974	10.0123	9.58842	9.3629	9.65542	9.86064	10.0718	9.91286	10.0051	NM_024109	METTL22	Homo sapiens methyltransferase like 22 (METTL22), transcript variant 1, mRNA [NM_024109]
A_23_P169629	13.7166	13.462	13.5235	13.7271	12.7176	12.4691	13.4092	12.6449	13.0364	11.5916	13.2557	NM_005412	SHMT2	Homo sapiens serine hydroxymethyltransferase 2 (SHMT2), transcript variant 1, mRNA [NM_005412]
A_21_P0011967	10.6471	7.81861	7.28018	6.54801	6.80536	5.92599	7.27933	9.57585	8.45469	7.92551	9.33966	NM_003014	SFRP4	Homo sapiens secreted frizzled related protein 4 (SFRP4), mRNA [NM_003014]
A_23_P217228	9.54554	10.2293	9.26333	8.93859	8.91256	9.07968	8.91304	8.92111	8.25086	9.05128	9.21934	NM_016157	TRO	Homo sapiens trophinin (TRO), transcript variant 3, mRNA [NM_016157]
A_23_P110345	9.74278	9.13169	8.73688	9.71687	8.85835	7.83952	8.67316	8.53538	8.44569	8.93672	9.10014
A_23_P98350	7.56488	6.79299	6.23805	6.75525	5.9893	6.29094	6.22057	6.1195	6.03502	6.42137	6.57578	NM_001165	BIRC3	Homo sapiens baculoviral IAP repeat containing 3 (BIRC3), transcript variant 1, mRNA [NM_001165]
A_24_P215653	6.75767	9.06377	6.75403	7.07953	6.9833	6.47691	5.96746	8.21985	6.44715	7.15923	8.335	NM_175060	CLEC14A	Homo sapiens C-type lectin domain containing 14A (CLEC14A), mRNA [NM_175060]
A_23_P127948	13.6629	13.5369	13.7434	14.6759	13.2582	13.2766	12.8497	13.367	13.6403	13.104	12.2055
A_23_P54006	12.2919	12.1587	11.8702	12.4219	11.4871	11.4338	12.0949	11.0782	11.134	12.1807	9.8008	NM_015382	HECTD1	Homo sapiens HECT domain E3 ubiquitin protein ligase 1 (HECTD1), mRNA [NM_015382]
A_23_P214821	9.54791	11.3053	10.1722	9.54238	10.296	9.88321	9.46358	9.7677	9.55551	10.8295	6.90448
A_23_P27947	9.73352	9.51158	8.96946	8.99539	8.41028	9.09619	8.72049	8.13573	8.94818	8.98203	8.49141	NM_032346	PDCD2L	Homo sapiens programmed cell death 2 like (PDCD2L), transcript variant 1, mRNA [NM_032346]
A_33_P3676515	8.53423	7.4928	6.98252	7.86463	6.84183	6.80477	7.27129	6.92944	6.86114	7.24473	7.43637	NR_027292	SSR4P1	Homo sapiens signal sequence receptor subunit 4 pseudogene 1 (SSR4P1), non-coding RNA [NR_027292]
A_23_P10182	9.55132	9.21841	9.18866	9.50938	8.12332	8.6622	8.74798	8.8347	8.54454	8.61397	8.76872
A_33_P3252884	8.56875	8.17755	8.11057	8.34553	7.52163	7.70409	7.73612	7.17927	7.41366	7.25614	8.11507	NM_001033561	PHF12	Homo sapiens PHD finger protein 12 (PHF12), transcript variant 1, mRNA [NM_001033561]
A_24_P69691	9.43979	8.82201	8.66414	9.1131	7.95171	8.00527	8.63985	7.93452	7.81045	8.54059	8.846	NM_145011	ZNF25	Homo sapiens zinc finger protein 25 (ZNF25), transcript variant 4, mRNA [NM_145011]
A_23_P217704	7.13564	6.93803	6.09764	6.45465	6.33465	5.96536	5.85526	6.16042	6.04399	6.31337	6.17138	NM_003918	GYG2	Homo sapiens glycogenin 2 (GYG2), transcript variant 2, mRNA [NM_003918]
A_24_P896205	7.38668	7.90787	7.46412	7.6723	6.86565	6.72116	6.78469	7.63385	6.74244	6.82052	6.83668	NR_125749	TBX2-AS1	Homo sapiens TBX2 antisense RNA 1 (TBX2-AS1), transcript variant 1, long non-coding RNA [NR_125749]
A_23_P123732	8.60356	8.43966	8.22358	8.79421	7.34736	7.72035	8.00756	7.61625	7.96856	7.82816	7.63418
A_23_P303671	8.71418	8.89145	8.33896	8.50916	7.21502	6.71524	8.21622	8.23113	7.93358	8.04206	8.88273	NM_001393	ECM2	Homo sapiens extracellular matrix protein 2 (ECM2), transcript variant 1, mRNA [NM_001393]
A_24_P759477	6.39512	6.93803	7.79223	8.26883	6.46805	5.90426	6.38887	6.16408	6.25361	6.98796	6.25189	NM_002214	ITGB8	Homo sapiens integrin subunit beta 8 (ITGB8), mRNA [NM_002214]
A_23_P142590	8.44569	8.22687	7.86983	7.85603	7.64454	7.50855	7.5177	7.48348	7.49716	7.8522	6.60504	NM_030768	ILKAP	Homo sapiens ILK associated serine/threonine phosphatase (ILKAP), mRNA [NM_030768]
A_23_P300781	10.2989	10.2677	10.0961	10.1139	9.61493	9.921	9.74301	9.35746	9.4051	8.61899	9.4021	NM_013316	CNOT4	Homo sapiens CCR4-NOT transcription complex subunit 4 (CNOT4), transcript variant 1, mRNA [NM_013316]
A_33_P3343145	9.20863	9.34299	10.194	10.4917	8.44776	9.02961	9.74301	8.0953	8.33916	8.35747	8.63985	NM_005909	MAP1B	Homo sapiens microtubule associated protein 1B (MAP1B), transcript variant 1, mRNA [NM_005909]
A_23_P38468	11.56	11.4558	11.1357	11.6758	11.0113	11.1387	11.3549	9.8709	10.4403	11.0067	9.37015	NM_014604	TAX1BP3	Homo sapiens Tax1 binding protein 3 (TAX1BP3), transcript variant 1, mRNA [NM_014604]
A_24_P342312	7.53088	7.63682	6.21087	6.59829	6.39746	6.73938	6.69703	6.089	5.97582	6.16408	7.01331	NM_001098816	TENM4	Homo sapiens teneurin transmembrane protein 4 (TENM4), mRNA [NM_001098816]
A_24_P79153	8.51392	8.05543	8.0433	8.48822	7.38197	7.40808	7.79902	7.13657	7.22207	7.55375	7.90651	NM_079834	SCAMP4	Homo sapiens secretory carrier membrane protein 4 (SCAMP4), transcript variant 1, mRNA [NM_079834]
A_33_P3322804	8.67011	6.8707	6.25275	7.91794	6.03702	6.51038	6.28926	8.09098	6.38809	7.03822	8.33795	NM_001291937	NTRK2	Homo sapiens neurotrophic receptor tyrosine kinase 2 (NTRK2), transcript variant f, mRNA [NM_001291937]
A_23_P123539	10.4042	10.0278	10.0361	10.6771	10.1291	10.1345	9.00863	9.98633	9.64595	9.08004	9.57374
A_23_P124837	10.339	9.62891	9.27195	9.82392	9.34919	7.78034	9.31274	9.12689	8.67814	9.1636	10.0927
A_23_P349966	8.94059	7.71052	7.83622	9.1307	6.32078	7.17065	8.86926	7.12158	7.1244	6.4901	8.35747	NM_152913	TMEM130	Homo sapiens transmembrane protein 130 (TMEM130), transcript variant 2, mRNA [NM_152913]
A_23_P104741	11.5064	10.6332	10.1534	11.2563	9.88941	10.825	10.1639	10.1254	9.63618	10.1268	10.9213
A_23_P120442	8.18827	8.13934	8.01176	8.33896	6.91539	7.19815	7.62541	7.22207	7.1145	7.61122	8.06146
A_23_P215956	12.4123	12.6639	12.06	12.0061	11.5999	11.6218	11.3835	11.5743	11.4996	12.152	12.1897
A_23_P211007	10.3661	9.98591	9.18629	9.07555	9.05622	9.5466	8.95546	9.15862	8.83929	9.04757	9.55368	NM_003489	NRIP1	Homo sapiens nuclear receptor interacting protein 1 (NRIP1), mRNA [NM_003489]
A_24_P327181	8.84265	9.16509	8.33277	7.70598	7.7022	8.90478	8.54928	7.12745	6.57027	7.47153	8.51392	NM_032387	WNK4	Homo sapiens WNK lysine deficient protein kinase 4 (WNK4), transcript variant 1, mRNA [NM_032387]
A_23_P2705	7.59436	7.48879	6.9661	6.93749	6.4554	6.7607	6.77155	6.48864	6.36838	6.68879	6.6485	NM_005767	LPAR6	Homo sapiens lysophosphatidic acid receptor 6 (LPAR6), transcript variant 1, mRNA [NM_005767]
A_23_P27306	8.94765	11.6272	8.69738	9.9506	10.4278	9.48158	7.9747	8.46382	11.277	11.3256	8.02944	NM_130386	COLEC12	Homo sapiens collectin subfamily member 12 (COLEC12), mRNA [NM_130386]
A_21_P0000646	7.40576	7.83909	7.04667	7.41578	6.34679	6.3959	7.2585	6.00572	6.92189	7.3859	6.28926	NR_034148	LINC00900	Homo sapiens long intergenic non-protein coding RNA 900 (LINC00900), long non-coding RNA [NR_034148]
A_33_P3268910	9.19	6.8707	7.45256	7.68255	7.43334	7.21326	6.28926	8.34532	8.42409	7.10452	6.75677	NM_001258038	SPRY1	Homo sapiens sprouty RTK signaling antagonist 1 (SPRY1), transcript variant 1, mRNA [NM_001258038]
A_23_P103503	8.90684	8.67332	8.29067	8.66575	7.63154	7.97756	8.0965	7.5534	7.91794	8.2238	8.14294
A_23_P119907	8.10605	7.96581	7.65206	8.08881	7.1544	7.38825	7.51412	6.81413	7.09927	7.19637	7.20772
3xSLv1	5.73359	8.21213	5.7892	5.83817	5.85526	5.83127	5.76287	5.84731	5.85526	6.40212	5.87774
A_23_P46936	7.40576	7.51268	7.21899	6.91647	6.5318	6.61042	6.62644	6.35643	6.52399	6.9001	6.7071	NM_000399	EGR2	Homo sapiens early growth response 2 (EGR2), transcript variant 1, mRNA [NM_000399]
A_24_P203056	9.44333	9.19572	7.12064	7.21326	8.77263	7.84965	6.73076	8.63524	7.97822	8.28983	9.25434	NM_020993	BCL7A	Homo sapiens BCL tumor suppressor 7A (BCL7A), transcript variant 1, mRNA [NM_020993]
A_23_P73747	11.7285	12.164	11.7367	12.0475	10.9196	11.1723	11.5789	10.402	10.519	11.6418	11.5595	NM_014782	ARMCX2	Homo sapiens armadillo repeat containing X-linked 2 (ARMCX2), transcript variant 2, mRNA [NM_014782]
A_23_P105392	14.4221	14.1125	13.5625	13.5055	13.0022	14.0072	13.114	13.2311	13.1695	13.6818	13.3368
A_23_P122976	8.80905	8.60777	8.20047	8.49941	7.60248	7.81832	7.90295	7.76022	7.6665	8.12872	8.17438
A_32_P78816	12.3896	11.2624	11.2911	11.5275	11.0715	10.3376	11.4174	10.1101	10.6471	11.5158	10.9624	NM_004577	PSPH	Homo sapiens phosphoserine phosphatase (PSPH), mRNA [NM_004577]
A_24_P227831	9.89203	8.9257	8.81481	9.89472	8.31589	8.5176	9.15902	8.02655	7.95012	8.9845	8.89104	NM_004996	ABCC1	Homo sapiens ATP binding cassette subfamily C member 1 (ABCC1), mRNA [NM_004996]
A_24_P217306	8.35347	8.29171	7.55183	8.11317	7.82296	6.08127	8.02403	6.61778	7.43599	8.28521	6.89377	NM_032153	ZIC4	Homo sapiens Zic family member 4 (ZIC4), transcript variant 3, mRNA [NM_032153]
A_23_P502747	8.70886	8.62995	7.99733	8.41509	7.47226	7.77347	8.02655	7.48568	7.04717	8.0789	8.35176	NM_170692	RASAL2	Homo sapiens RAS protein activator like 2 (RASAL2), transcript variant 2, mRNA [NM_170692]
A_32_P925529	5.85526	7.89581	5.93245	5.96536	5.90535	5.92599	5.83242	5.88663	5.82781	5.85526	5.87774	ENST00000548895		core 1 synthase, glycoprotein-N-acetylgalactosamine 3-beta-galactosyltransferase 1 pseudogene 1 [Source:HGNC Symbol;Acc:HGNC:51614] [ENST00000548895]
A_23_P215454	12.8417	11.1864	12.0475	12.3998	11.4671	9.87983	12.1268	10.6644	10.431	11.6796	11.9429	NM_001278939	ELN	Homo sapiens elastin (ELN), transcript variant 13, mRNA [NM_001278939]
A_23_P106798	8.72383	8.44456	8.07307	8.38892	8.03745	7.81497	8.0574	7.4576	7.58003	7.71599	7.08582
A_23_P212617	12.3831	12.6012	11.7845	11.669	11.6881	12.233	11.0487	11.8758	11.2676	11.6103	11.8106
A_23_P3186	10.484	10.353	9.70741	9.78943	9.82019	9.83056	9.47689	9.65	9.60914	9.98543	8.06672	NM_001099402	CCNK	Homo sapiens cyclin K (CCNK), mRNA [NM_001099402]
A_24_P544882	10.1932	10.2152	8.97736	9.73952	9.05622	9.129	9.38342	9.17454	8.78175	9.15793	9.58681	NM_003144	SSR1	Homo sapiens signal sequence receptor subunit 1 (SSR1), transcript variant 1, mRNA [NM_003144]
A_23_P121345	7.9641	7.66327	7.51322	5.99856	7.02393	6.95873	6.47875	6.87462	6.78052	7.31971	6.39668
A_23_P113701	8.12332	8.16253	7.3861	7.41578	6.5318	6.85379	7.5534	6.46285	8.04925	7.03172	7.25464
A_19_P00324814	8.26201	7.45518	7.24646	8.12214	6.88852	7.1795	7.19815	6.6945	6.74244	7.32912	7.34736	ENST00000639185	JPX	JPX transcript, XIST activator [Source:HGNC Symbol;Acc:HGNC:37191] [ENST00000639185]
A_23_P35082	9.40157	10.2706	9.45426	10.2574	8.97976	7.60248	9.8104	8.23113	9.01777	9.52451	9.51629	NM_031459	SESN2	Homo sapiens sestrin 2 (SESN2), mRNA [NM_031459]
A_23_P162589	11.5932	11.1814	11.3136	11.0376	10.7528	9.52806	10.7234	10.1502	10.4023	11.5802	10.8508
A_24_P98975	12.8594	12.9064	11.9388	12.2074	11.8585	12.3642	11.7491	11.453	11.5333	12.331	12.3609	NM_033121	ANKRD13A	Homo sapiens ankyrin repeat domain 13A (ANKRD13A), mRNA [NM_033121]
A_23_P259451	11.265	10.7279	10.913	10.6566	10.1002	10.4619	10.1951	9.9492	10.5442	10.7238	9.51261	NM_007080	LSM6	Homo sapiens LSM6 homolog, U6 small nuclear RNA and mRNA degradation associated (LSM6), mRNA [NM_007080]
A_24_P639505	10.086	9.73113	9.46896	9.9603	8.7945	9.12325	9.37875	8.69959	8.42619	9.4627	9.58855	NM_005819	STX6	Homo sapiens syntaxin 6 (STX6), transcript variant 1, mRNA [NM_005819]
A_23_P104025	9.83326	9.07458	9.05246	9.61442	8.51742	8.46308	8.9832	7.83894	8.66333	9.10067	8.82229
A_24_P264909	10.2281	9.82037	9.84432	10.0798	9.10049	9.28704	9.387	9.04372	8.73149	9.69622	9.56999	NM_019080	NDFIP2	Homo sapiens Nedd4 family interacting protein 2 (NDFIP2), transcript variant 1, mRNA [NM_019080]
A_24_P75158	12.1959	12.2908	11.8771	12.2119	11.0679	11.5634	11.6814	10.8352	10.7603	11.7702	12.1834	NM_001099666	PTAR1	Homo sapiens protein prenyltransferase alpha subunit repeat containing 1 (PTAR1), mRNA [NM_001099666]
A_23_P101319	7.30652	7.14076	6.69703	6.46879	6.29094	6.3763	6.2493	6.18135	6.31172	6.47175	6.35162
A_23_P12336	9.59958	9.84987	6.899	6.39746	9.18899	8.07234	6.83035	8.90916	8.96586	8.54735	7.93251
A_23_P99063	12.4133	13.6478	14.1559	13.9979	12.1664	11.3221	13.5639	12.5886	12.5369	12.3026	12.3903	NM_002345	LUM	Homo sapiens lumican (LUM), mRNA [NM_002345]
A_23_P214969	14.0424	13.8635	13.4919	14.3673	12.7679	12.7428	13.6966	12.8331	12.5849	13.3051	13.8635	NM_006079	CITED2	Homo sapiens Cbp/p300 interacting transactivator with Glu/Asp rich carboxy-terminal domain 2 (CITED2), transcript variant 1, mRNA [NM_006079]
A_23_P12336	10.1118	10.1827	9.6703	9.63783	9.71218	9.6703	8.8891	9.26317	9.57077	8.36942	10.0981
A_23_P101208	11.8672	11.6864	11.2138	10.6973	10.6091	11.4655	10.4131	10.6742	10.7771	11.1663	11.1795
A_23_P21134	9.21328	8.95731	9.03587	10.0578	8.33317	7.51717	9.32501	7.93706	8.72971	8.74874	7.61189	NM_004083	DDIT3	Homo sapiens DNA damage inducible transcript 3 (DDIT3), transcript variant 5, mRNA [NM_004083]
A_33_P3404899	7.45031	6.85549	6.71524	6.52399	6.21617	6.25275	6.26474	6.35643	6.04399	6.07155	6.7071	NM_001330645	ADGRL2	Homo sapiens adhesion G protein-coupled receptor L2 (ADGRL2), transcript variant 5, mRNA [NM_001330645]
A_24_P57367	10.1952	9.98089	9.05011	9.10616	9.39174	9.12589	9.35831	8.7215	8.80165	9.46757	8.05912	NM_000687	AHCY	Homo sapiens adenosylhomocysteinase (AHCY), transcript variant 1, mRNA [NM_000687]
A_23_P113748	7.67004	7.60988	7.3061	7.85078	6.87852	6.50317	6.8077	6.81413	7.36477	6.99389	7.1347
A_23_P50946	9.39091	8.92111	8.40293	8.94884	8.78502	7.57626	7.89718	8.30929	9.15339	8.16447	8.81881	NM_005855	RAMP1	Homo sapiens receptor activity modifying protein 1 (RAMP1), transcript variant 1, mRNA [NM_005855]
A_33_P3299220	8.27794	10.2987	8.75786	10.9152	8.15875	8.35186	8.7243	9.11263	8.9097	8.85623	9.10157	NM_025008	ADAMTSL4	Homo sapiens ADAMTS like 4 (ADAMTSL4), transcript variant 2, mRNA [NM_025008]
A_24_P274270	9.91616	9.79531	10.5553	10.7126	9.21096	8.65131	9.79039	9.48167	8.72554	9.6617	9.44836	NM_139266	STAT1	Homo sapiens signal transducer and activator of transcription 1 (STAT1), transcript variant beta, mRNA [NM_139266]
A_33_P3387696	9.92438	10.7078	10.4142	10.6018	9.91334	10.08	9.87938	8.7842	8.14942	10.721	9.72076	NM_001282606	TMBIM4	Homo sapiens transmembrane BAX inhibitor motif containing 4 (TMBIM4), transcript variant 1, mRNA [NM_001282606]
A_23_P72157	10.3227	11.0057	10.2921	9.63984	9.36479	9.24058	10.6371	9.438	9.27555	9.83631	8.83814	NM_032219	SLC49A3	Homo sapiens solute carrier family 49 member 3 (SLC49A3), transcript variant 2, mRNA [NM_032219]
A_23_P51906	13.0648	12.9099	12.4808	12.6909	12.0359	12.3408	12.3012	12.0463	11.9135	12.3818	11.7638	NM_012394	PFDN2	Homo sapiens prefoldin subunit 2 (PFDN2), mRNA [NM_012394]
A_19_P00322432	8.91861	8.56495	8.07307	8.70675	7.68111	8.24352	7.70598	7.82556	8.11353	8.04665	8.16333	NR_148534	RNASEH1	Homo sapiens ribonuclease H1 (RNASEH1), transcript variant 5, non-coding RNA [NR_148534]
A_23_P84140	9.30192	9.16931	8.53785	8.48822	8.27773	8.52794	8.07039	8.2771	8.27519	9.02804	8.00985	NM_001023571	IQCB1	Homo sapiens IQ motif containing B1 (IQCB1), transcript variant 3, mRNA [NM_001023571]
A_23_P120845	14.4648	14.2997	14.0011	14.1726	13.3726	13.2176	13.8586	12.933	13.3856	13.9674	13.8283
A_33_P3397399	9.39545	9.18528	8.77787	8.76028	8.69009	8.19355	8.44183	8.01468	7.91536	8.85396	8.75892	NM_001289969	PPP3CB	Homo sapiens protein phosphatase 3 catalytic subunit beta (PPP3CB), transcript variant 5, mRNA [NM_001289969]
A_23_P135990	7.39897	8.15978	6.50678	6.91647	6.92513	6.42137	6.55081	6.53357	6.93749	7.67197	6.42824	NM_005630	SLCO2A1	Homo sapiens solute carrier organic anion transporter family member 2A1 (SLCO2A1), mRNA [NM_005630]
A_23_P218770	11.26	11.9845	11.2036	11.1691	10.292	11.56	11.4792	10.3863	9.49582	9.84589	11.1868	NM_002872	RAC2	Homo sapiens Rac family small GTPase 2 (RAC2), mRNA [NM_002872]
A_23_P1145	9.62912	9.10895	8.82316	9.09906	8.37298	8.73972	8.59849	8.0495	8.32164	8.71504	8.79701
A_23_P253446	7.39897	6.70207	6.79122	7.75173	6.35483	6.01082	6.93696	6.05488	6.1732	6.54521	5.87774	NM_002045	GAP43	Homo sapiens growth associated protein 43 (GAP43), transcript variant 2, mRNA [NM_002045]
A_23_P256855	9.55908	9.29081	9.36031	9.31901	8.50934	8.71246	9.13648	8.28437	8.29474	8.42638	8.68612	NM_020750	XPO5	Homo sapiens exportin 5 (XPO5), transcript variant 1, mRNA [NM_020750]
A_23_P86855	8.49669	8.46336	8.00373	8.24352	7.6269	7.84965	7.72934	7.64831	7.94587	7.87137	6.81238	NM_014067	MACROD1	Homo sapiens MACRO domain containing 1 (MACROD1), mRNA [NM_014067]
A_32_P220739	7.91033	7.55549	7.42935	7.66262	6.61578	6.96872	7.08002	6.74244	6.67634	7.23323	7.22908	NM_001317916	ZNF658	Homo sapiens zinc finger protein 658 (ZNF658), transcript variant 1, mRNA [NM_001317916]
A_23_P335428	10.5418	9.80648	9.87795	10.0965	9.30602	9.36638	9.50008	9.13916	8.93344	9.52957	9.89496	NM_152740	HIBADH	Homo sapiens 3-hydroxyisobutyrate dehydrogenase (HIBADH), mRNA [NM_152740]
A_23_P119789	8.91106	8.5052	8.19724	8.64395	7.71099	7.96489	8.20159	7.69336	7.69272	7.11521	8.49387
A_21_P0003824	5.79157	7.89581	5.83357	5.79275	5.76529	5.73606	5.81156	5.83127	5.83931	5.95905	5.7737	lnc-CRIPAK-1:6		Unknown
A_23_P111961	11.1603	10.8816	10.4527	10.0568	9.93828	9.99613	10.1166	9.66158	9.83383	10.4343	10.4712
A_24_P94651	12.0975	11.3424	11.3051	11.5866	10.7988	11.3063	11.3529	11.2691	11.1599	11.2321	8.64346	NM_006321	ARIH2	Homo sapiens ariadne RBR E3 ubiquitin protein ligase 2 (ARIH2), transcript variant 2, mRNA [NM_006321]
A_21_P0009629	9.00398	8.79258	7.94347	7.83751	8.02025	8.26606	7.11497	8.14201	8.47511	8.58455	7.81279	NR_110792	LINC01478	Homo sapiens long intergenic non-protein coding RNA 1478 (LINC01478), long non-coding RNA [NR_110792]
A_23_P123172	8.38735	7.6018	7.14956	7.94853	7.15923	6.5799	7.78183	6.16408	6.85265	7.82556	6.61109
A_23_P253350	7.51788	5.92923	7.34413	9.12595	6.26303	6.42137	7.10452	6.089	6.10909	6.36838	5.95271	NM_020130	TCIM	Homo sapiens transcriptional and immune response regulator (TCIM), mRNA [NM_020130]
A_23_P38346	9.47652	9.07166	9.13648	9.92688	7.9174	8.52527	9.07239	7.93706	8.89421	9.0011	8.45039	NM_024119	DHX58	Homo sapiens DExH-box helicase 58 (DHX58), mRNA [NM_024119]
A_23_P132444	13.041	12.8762	12.6812	13.0284	11.6635	11.7693	12.6295	11.7845	12.1575	12.5781	12.2561	NM_006756	TCEA1	Homo sapiens transcription elongation factor A1 (TCEA1), transcript variant 1, mRNA [NM_006756]
A_33_P3407564	8.301	8.04318	7.12064	7.50115	6.64031	7.70723	7.13097	6.70333	7.06001	7.99759	7.26278			Unknown
A_23_P101811	7.88142	7.60988	7.40711	7.12839	6.7516	7.12487	7.10452	6.74244	7.00082	7.24473	5.90426
A_23_P214011	7.47816	5.92923	6.65405	8.34553	6.04399	5.94528	6.22057	6.32078	6.03502	6.28758	6.86283	NM_004932	CDH6	Homo sapiens cadherin 6 (CDH6), transcript variant 1, mRNA [NM_004932]
A_33_P3337485	13.1114	12.7334	12.7654	13.4495	12.1072	11.8904	12.5301	12.3503	12.0419	12.6543	11.895	NM_020404	CD248	Homo sapiens CD248 molecule (CD248), mRNA [NM_020404]
A_24_P494454	7.82816	7.52074	7.42935	7.57986	6.62776	6.75373	7.19815	6.47027	6.32569	7.22251	7.33116	NM_001010862	SPIN3	Homo sapiens spindlin family member 3 (SPIN3), transcript variant 1, mRNA [NM_001010862]
A_23_P71328	8.69611	9.39345	8.0273	7.71646	8.19467	7.89801	7.4866	8.10926	9.06494	8.2171	7.68542	NM_030583	MATN2	Homo sapiens matrilin 2 (MATN2), transcript variant 2, mRNA [NM_030583]
A_23_P252740	8.94765	8.67533	7.93237	7.76324	8.07027	7.89526	7.43713	7.68844	7.63715	8.22632	8.32185
A_23_P62741	9.64608	9.12871	9.10966	9.26924	9.57185	8.08302	8.65912	7.65288	7.70441	9.43269	9.17022	NM_022159	ADGRL4	Homo sapiens adhesion G protein-coupled receptor L4 (ADGRL4), mRNA [NM_022159]
A_23_P88435	9.63036	8.36942	8.2735	8.82012	8.22117	7.95012	8.23777	7.94613	7.36477	8.40661	8.81139	NM_005197	FOXN3	Homo sapiens forkhead box N3 (FOXN3), transcript variant 2, mRNA [NM_005197]
A_23_P118246	10.8174	10.2932	9.87572	9.80307	9.47689	10.2971	8.96153	9.96011	9.93574	9.22593	10.6543
A_23_P102202	11.7049	11.9459	9.57881	7.56106	10.8333	10.1768	8.89875	11.3298	10.897	10.5218	10.1976
A_33_P3278303	9.08228	8.42409	8.39019	8.73688	7.46634	7.23736	9.26525	7.15923	7.09496	7.5227	8.04801			Unknown
A_33_P3235004	10.3635	8.42084	8.77188	8.6012	8.36136	8.83484	8.28342	8.80363	8.05247	8.28983	8.96744	NM_001256012	MYH10	Homo sapiens myosin heavy chain 10 (MYH10), transcript variant 1, mRNA [NM_001256012]
A_23_P34983	13.7763	13.4422	13.1346	13.3491	12.7821	12.9323	12.2941	12.9732	12.7602	13.0987	13.519	NM_006694	JTB	Homo sapiens jumping translocation breakpoint (JTB), mRNA [NM_006694]
A_23_P24960	9.02106	8.84956	8.38735	8.20493	7.73366	8.38813	8.1754	7.6269	7.93787	7.77347	8.35747	NM_024678	NARS2	Homo sapiens asparaginyl-tRNA synthetase 2, mitochondrial (NARS2), transcript variant 1, mRNA [NM_024678]
A_21_P0013848	10.7264	10.0379	9.82446	10.244	9.20641	9.64431	9.86732	8.99031	8.67814	9.82861	10.274	NM_005197	FOXN3	Homo sapiens forkhead box N3 (FOXN3), transcript variant 2, mRNA [NM_005197]
A_23_P110712	13.3625	13.2786	12.2385	12.5255	12.3416	12.416	11.874	12.3275	12.257	12.7888	13.0325
A_33_P3278362	7.2247	7.62657	7.19458	7.56106	6.77155	6.13171	6.59761	6.10624	7.68637	6.94496	6.87908	NM_001291218	ANKRD2	Homo sapiens ankyrin repeat domain 2 (ANKRD2), transcript variant 1, mRNA [NM_001291218]
A_23_P113803	11.046	10.6705	10.3777	10.5716	9.62235	10.0963	10.0504	9.94605	9.86402	10.3402	10.2993
A_33_P3375934	9.24064	8.91772	8.47547	9.04652	7.83536	8.13316	8.2937	8.13573	8.12156	8.94233	8.4406	NM_005746	NAMPT	Homo sapiens nicotinamide phosphoribosyltransferase (NAMPT), mRNA [NM_005746]
A_23_P160537	9.88979	9.62343	9.10966	8.96848	8.71012	9.07306	8.69564	8.16824	8.80099	9.25938	9.33271	NM_024037	AUNIP	Homo sapiens aurora kinase A and ninein interacting protein (AUNIP), transcript variant 2, mRNA [NM_024037]
A_33_P3221438	10.8975	10.3285	10.2091	10.4986	9.84746	10.0833	10.1308	9.66021	9.97517	9.88234	8.71325	NM_001308069	XXYLT1	Homo sapiens xyloside xylosyltransferase 1 (XXYLT1), transcript variant 2, mRNA [NM_001308069]
A_23_P110473	7.99168	7.9825	6.94921	7.99476	6.82284	7.59758	7.45368	6.49738	6.81936	7.28102	6.84412
A_23_P121825	8.78784	8.30888	7.96922	8.23004	7.46894	7.6269	7.68828	7.66407	7.59334	7.78778	8.14039
A_23_P158096	9.38234	10.227	8.98721	9.2145	9.16086	9.05165	9.08464	8.27868	8.26862	9.14096	8.86624	NM_032888	COL27A1	Homo sapiens collagen type XXVII alpha 1 chain (COL27A1), mRNA [NM_032888]
A_23_P1145	9.75246	9.40559	9.03587	9.23988	8.58592	9.01207	8.78947	8.20426	8.46317	9.03768	8.997
A_33_P3408678	5.9706	8.00169	5.96221	5.90645	5.96221	5.96536	5.92599	5.94528	5.97582	5.98205	6.00572			Unknown
A_23_P10121	12.1852	10.5569	8.10617	9.76902	10.7437	8.73126	8.88078	11.45	8.81423	10.8049	11.7311
A_23_P253464	8.62365	8.24935	8.06746	8.36763	7.29904	7.51717	7.81745	7.66407	7.86548	7.7202	7.51842
A_33_P3295803	8.17665	7.78034	7.5323	7.97091	7.17383	7.46931	7.06931	6.63899	7.01	7.78064	7.51842	NM_032846	RAB2B	Homo sapiens RAB2B, member RAS oncogene family (RAB2B), transcript variant 1, mRNA [NM_032846]
A_23_P104025	10.0273	9.79837	9.42984	9.85509	8.94426	8.83829	9.34526	8.50592	9.05585	9.51557	9.31233
A_32_P36046	8.17268	7.89581	7.72656	7.99039	7.14493	7.06638	7.37053	6.90284	6.94496	7.61908	7.74027	NM_001013649	C2orf68	Homo sapiens chromosome 2 open reading frame 68 (C2orf68), mRNA [NM_001013649]
A_33_P3299170	12.1824	12.3282	11.1849	11.0424	11.4737	11.6955	10.5611	11.4007	11.5127	10.8156	12.0201	NM_018032	LUC7L	Homo sapiens LUC7 like (LUC7L), transcript variant 1, mRNA [NM_018032]
A_24_P123347	9.75068	9.30125	9.01283	8.69184	8.47215	9.17136	8.33551	8.33936	8.51581	8.89145	9.05819	NM_002703	PPAT	Homo sapiens phosphoribosyl pyrophosphate amidotransferase (PPAT), transcript variant 1, mRNA [NM_002703]
A_33_P3380331	9.61359	9.8831	8.65685	9.35541	8.80392	8.70635	8.88834	8.84451	8.84372	8.67806	8.84714	NM_001144927	NKIRAS2	Homo sapiens NFKB inhibitor interacting Ras like 2 (NKIRAS2), transcript variant 3, mRNA [NM_001144927]
A_23_P123732	8.47095	8.27519	7.91821	8.45057	7.33807	7.46151	7.71817	7.55793	7.7444	7.78778	7.51233
A_23_P58819	8.61297	8.06941	7.24646	7.43788	6.95133	7.26576	7.27129	7.35098	7.03622	7.31971	8.23375	NM_022897	RANBP17	Homo sapiens RAN binding protein 17 (RANBP17), mRNA [NM_022897]
A_21_P0009468	7.13564	6.33222	6.16408	7.22973	5.9706	5.88663	6.07545	6.0169	6.028	6.04598	6.03502	lnc-HRH4-7:1	lnc-HRH4-7	LNCipedia lincRNA (lnc-HRH4-7), lincRNA [lnc-HRH4-7:1]
A_23_P113803	11.2781	10.8589	10.5736	10.7568	9.86865	10.2324	10.253	9.9933	10.298	10.5419	10.4987
A_23_P120845	14.4572	14.2917	13.7895	14.3156	13.2751	13.2329	13.9245	13.1316	13.3281	14.0027	13.5409
A_19_P00811178	8.96225	9.08753	8.37693	8.19958	8.87674	8.43682	8.11672	6.91593	7.46597	8.90916	7.92955	NR_024607	MIR503HG	Homo sapiens MIR503 host gene (MIR503HG), long non-coding RNA [NR_024607]
A_33_P3350207	12.07	11.993	11.1533	11.5421	10.5365	11.2197	11.0465	10.8737	11.379	11.7334	11.1789	NM_017885	HCFC1R1	Homo sapiens host cell factor C1 regulator 1 (HCFC1R1), transcript variant 1, mRNA [NM_017885]
A_23_P139500	9.5894	8.47511	7.75583	8.48822	7.87305	7.4303	8.67854	7.52555	7.37666	8.24676	8.18681	NM_030762	BHLHE41	Homo sapiens basic helix-loop-helix family member e41 (BHLHE41), mRNA [NM_030762]
A_33_P3403773	10.0001	10.169	9.50501	9.80172	9.07567	9.51522	9.36787	8.6368	8.79568	9.47482	9.70139	NM_152484	ZNF569	Homo sapiens zinc finger protein 569 (ZNF569), transcript variant 1, mRNA [NM_152484]
A_23_P153320	7.47171	7.05336	6.3379	7.41578	6.73415	6.18045	6.61276	6.53887	6.19842	6.37709	6.18135
A_33_P3293529	10.0376	9.84671	9.89912	9.94382	9.54554	10.0139	9.56082	10.1192	10.3948	8.29474	6.18135	ENST00000530034		nucleolar pre-rRNA processing protein, homolog (S. cerevisiae) (ESF1) pseudogene [ENST00000530034]
A_33_P3261505	10.4277	10.7968	10.2389	10.5098	9.12795	10.2248	9.92148	9.3629	9.44827	9.884	10.7689	NM_020964	EPG5	Homo sapiens ectopic P-granules autophagy protein 5 homolog (EPG5), mRNA [NM_020964]
A_23_P99163	12.8602	11.7294	11.9631	11.6798	10.7137	11.0288	11.822	10.9285	10.7807	12.0999	12.152	NM_018370	DRAM1	Homo sapiens DNA damage regulated autophagy modulator 1 (DRAM1), mRNA [NM_018370]
A_23_P109774	9.934	9.75227	9.59416	9.80013	8.97768	9.07306	9.08464	8.92381	8.89628	9.29557	9.46256
A_33_P3214625	7.86857	7.37902	7.3061	8.40274	7.14493	7.09256	6.73076	6.57921	6.85605	7.86379	7.1396	NM_003866	INPP4B	Homo sapiens inositol polyphosphate-4-phosphatase type II B (INPP4B), transcript variant 1, mRNA [NM_003866]
A_33_P3362353	8.95824	8.85566	8.50592	8.68277	8.04094	8.19355	8.04479	8.02126	7.56661	8.36176	8.66236	NM_001256197	ARAF	Homo sapiens A-Raf proto-oncogene, serine/threonine kinase (ARAF), transcript variant 3, mRNA [NM_001256197]
A_23_P110473	7.20772	8.0755	6.04399	6.07933	6.64031	6.67473	6.03802	6.32569	6.52399	6.95133	6.73631
A_23_P162589	11.2467	11.0581	10.9761	10.6985	10.6227	9.23738	10.4331	10.0677	10.3527	11.268	10.3837
A_33_P3319937	15.3154	14.3589	13.634	14.5762	12.813	14.1245	14.2873	13.3021	13.5369	14.2681	14.4336			Unknown
A_23_P112412	11.4685	11.2617	10.5235	10.5671	10.4586	10.7495	10.1267	10.2372	10.5844	10.9014	10.3196
A_23_P256948	8.26404	6.91484	7.0928	7.62757	6.80536	6.34195	7.01102	6.64883	6.53534	6.92621	7.15532	NM_005098	MSC	Homo sapiens musculin (MSC), mRNA [NM_005098]
A_33_P3234197	8.05986	8.17256	7.63418	7.4833	7.00133	7.55375	7.1354	7.00695	6.94496	7.37567	7.8907	NM_025188	TRIM45	Homo sapiens tripartite motif containing 45 (TRIM45), transcript variant 1, mRNA [NM_025188]
A_23_P123172	8.23179	7.51268	7.21899	7.86801	7.20661	6.43584	7.62541	6.17047	6.77155	7.78778	6.5915
A_33_P3315719	7.78005	7.17065	6.61511	7.16792	6.19574	6.42824	6.71649	6.53887	6.429	6.52327	7.15532	NM_172069	PLEKHH2	Homo sapiens pleckstrin homology, MyTH4 and FERM domain containing H2 (PLEKHH2), mRNA [NM_172069]
A_33_P3315355	8.47345	7.55863	6.8292	7.67775	6.73415	7.16518	7.35939	7.26192	6.99157	7.66327	5.95271	NM_001160305	SETD6	Homo sapiens SET domain containing 6 (SETD6), transcript variant 1, mRNA [NM_001160305]
A_24_P355649	9.15351	8.66462	8.6006	9.24832	8.12108	8.72142	8.8891	7.92092	7.93358	8.5184	6.28926	NM_002017	FLI1	Homo sapiens Fli-1 proto-oncogene, ETS transcription factor (FLI1), transcript variant 1, mRNA [NM_002017]
A_21_P0000728	8.26404	7.52804	6.88353	8.12214	7.11969	6.84298	7.15831	7.01102	6.80184	7.12487	7.35098	NR_038227	RASSF8-AS1	Homo sapiens RASSF8 antisense RNA 1 (RASSF8-AS1), transcript variant 1, long non-coding RNA [NR_038227]
A_32_P137266	8.84265	8.81445	8.38353	8.76617	7.66262	8.05555	8.11104	7.8925	7.76806	8.24806	8.53882	NM_032437	EFCAB7	Homo sapiens EF-hand calcium binding domain 7 (EFCAB7), mRNA [NM_032437]
A_23_P113748	7.54271	7.52804	7.14956	8.525	6.93696	6.3959	6.81296	6.96898	7.54517	6.97577	7.07953
A_21_P0009773	6.78291	7.46857	6.45987	6.99363	6.19574	6.14196	6.25361	6.23805	6.06373	6.64228	6.6945	lnc-BBC3-1:1	lnc-BBC3-1	LNCipedia lincRNA (lnc-BBC3-1), lincRNA [lnc-BBC3-1:1]
A_23_P91930	9.35551	9.14675	8.67091	8.79856	8.31825	8.41739	8.41624	8.51813	8.44211	8.7243	7.90048	NM_024638	QTRT2	Homo sapiens queuine tRNA-ribosyltransferase accessory subunit 2 (QTRT2), transcript variant 1, mRNA [NM_024638]
A_24_P82032	9.99285	7.81191	9.3623	10.4675	6.99054	8.85502	9.75489	8.53202	7.56661	7.54517	8.31795	NM_020663	RHOJ	Homo sapiens ras homolog family member J (RHOJ), mRNA [NM_020663]
A_24_P306720	8.1969	7.77197	7.57695	8.03532	6.94603	7.3061	7.10452	7.14076	7.2417	7.47743	7.63418	NR_036500	FOXN3-AS1	Homo sapiens FOXN3 antisense RNA 1 (FOXN3-AS1), long non-coding RNA [NR_036500]
A_24_P56388	12.2415	12.3204	11.732	11.7274	11.0301	10.635	11.5461	11.6035	11.3959	11.8681	11.6123
A_23_P7313	8.69033	10.0292	7.80811	8.54542	8.24719	7.46931	8.07927	8.70933	7.23693	9.16109	9.56585	NM_001040058	SPP1	Homo sapiens secreted phosphoprotein 1 (SPP1), transcript variant 1, mRNA [NM_001040058]
A_23_P153320	8.0738	7.0916	6.25275	8.18726	6.63438	6.41216	6.96976	6.61778	6.25189	7.26832	6.95133
A_23_P75811	12.0723	12.4652	11.9502	12.1928	11.6085	10.9487	12.1399	10.7556	10.9483	11.6625	11.4802	NM_001012662	SLC3A2	Homo sapiens solute carrier family 3 member 2 (SLC3A2), transcript variant 2, mRNA [NM_001012662]
A_23_P37484	12.9921	12.96	12.3012	12.0992	11.791	12.4457	12.1015	11.4885	11.9453	12.2423	12.1818	NM_014918	CHSY1	Homo sapiens chondroitin sulfate synthase 1 (CHSY1), mRNA [NM_014918]
A_33_P3260053	9.24432	8.84258	8.6006	8.81285	7.20661	8.96166	8.8385	7.50404	7.13143	8.31764	8.76338	NM_001185095	AIF1L	Homo sapiens allograft inflammatory factor 1 like (AIF1L), transcript variant 3, mRNA [NM_001185095]
A_24_P272352	11.0646	10.8049	10.4987	10.8188	9.46051	10.4286	10.552	9.70324	9.31129	10.3784	10.587	ENST00000521432		ARP2 actin-related protein 2 homolog (yeast) (ACTR2) pseudogene [ENST00000521432]
A_23_P405129	11.687	10.7287	9.97403	10.6692	10.7569	9.87363	10.1796	9.94105	9.47099	10.5017	11.0579	NM_000428	LTBP2	Homo sapiens latent transforming growth factor beta binding protein 2 (LTBP2), mRNA [NM_000428]
A_23_P75741	9.48739	8.95731	8.93699	8.90287	8.28448	8.54928	8.59485	8.52883	8.30929	8.42638	8.08157	NM_198183	UBE2L6	Homo sapiens ubiquitin conjugating enzyme E2 L6 (UBE2L6), transcript variant 2, mRNA [NM_198183]
A_24_P382187	12.0595	11.1596	10.5261	11.7335	10.8987	9.53019	10.9436	11.2145	10.5829	10.8848	11.0233	NM_001552	IGFBP4	Homo sapiens insulin like growth factor binding protein 4 (IGFBP4), mRNA [NM_001552]
A_23_P10442	9.96622	9.88053	9.41311	9.78943	8.62082	9.09127	9.1445	8.79701	9.13712	9.45239	9.64136
A_33_P3379199	11.951	12.0235	11.8829	11.8521	10.936	11.8993	11.632	11.1837	11.3111	11.4508	9.75573	NM_013387	UQCR10	Homo sapiens ubiquinol-cytochrome c reductase, complex III subunit X (UQCR10), transcript variant 1, mRNA [NM_013387]
A_23_P409541	9.0134	8.88078	8.60592	9.03637	7.97795	8.49378	8.55103	7.42859	7.74685	8.28195	8.46085	NM_152705	POLR1D	Homo sapiens RNA polymerase I and III subunit D (POLR1D), transcript variant 2, mRNA [NM_152705]
A_24_P181149	9.18088	9.27629	8.90643	9.49772	7.98948	8.47077	9.02106	7.86548	8.27794	8.529	8.71325	NM_024685	BBS10	Homo sapiens Bardet-Biedl syndrome 10 (BBS10), mRNA [NM_024685]
A_23_P59950	13.156	13.2277	12.8885	12.7679	12.0494	12.487	12.5462	12.1983	11.4821	12.6202	13.0584	NM_015359	SLC39A14	Homo sapiens solute carrier family 39 member 14 (SLC39A14), transcript variant 2, mRNA [NM_015359]
A_23_P91512	7.54271	6.18045	7.17973	6.78944	6.03202	6.18045	6.30924	6.17047	6.16042	6.13078	6.28926	NM_144492	CLDN14	Homo sapiens claudin 14 (CLDN14), transcript variant 1, mRNA [NM_144492]
A_24_P336417	10.4237	9.62152	9.29217	9.78416	9.02917	8.98682	9.48607	8.45001	8.62332	9.48433	9.69662	NM_004736	XPR1	Homo sapiens xenotropic and polytropic retrovirus receptor 1 (XPR1), transcript variant 1, mRNA [NM_004736]
A_23_P121182	10.0838	9.51252	9.74274	10.022	8.82121	9.21345	9.10413	9.59776	9.06194	9.24524	8.92111
A_23_P82065	8.33297	7.85928	7.39645	7.03147	7.41616	7.40382	7.21679	6.79299	6.80184	7.21326	6.93803	NM_022726	ELOVL4	Homo sapiens ELOVL fatty acid elongase 4 (ELOVL4), mRNA [NM_022726]
A_24_P332739	10.9266	11.0171	10.2435	10.6927	9.6902	10.0949	10.7052	9.63783	9.77108	9.98795	10.0142	NR_027028	GUSBP1	Homo sapiens glucuronidase, beta pseudogene 1 (GUSBP1), transcript variant 3, non-coding RNA [NR_027028]
A_23_P17663	6.5247	8.48968	6.4137	6.85265	6.50822	6.81529	6.36321	6.61778	6.54801	6.68879	6.58366	NM_002462	MX1	Homo sapiens MX dynamin like GTPase 1 (MX1), transcript variant 2, mRNA [NM_002462]
A_23_P133284	10.7349	10.6692	10.1534	10.2141	9.7739	9.73036	9.92506	9.66603	9.72866	9.91782	10.0845
A_23_P144369	8.9515	8.88606	8.34522	7.99836	8.02327	7.91482	8.0574	7.89084	7.40324	8.25709	8.32951	NM_153757	NAP1L5	Homo sapiens nucleosome assembly protein 1 like 5 (NAP1L5), mRNA [NM_153757]
A_21_P0008939	5.73359	7.93224	5.7892	5.72122	5.85526	5.81039	5.76287	5.76167	5.79748	5.90535	5.84845	NR_110916	LINC01571	Homo sapiens long intergenic non-protein coding RNA 1571 (LINC01571), long non-coding RNA [NR_110916]
A_24_P35169	9.81601	9.32904	9.19918	9.67649	8.46827	8.68237	9.16417	8.41739	8.35567	8.9885	9.25434	NM_021167	GATAD1	Homo sapiens GATA zinc finger domain containing 1 (GATAD1), transcript variant 1, mRNA [NM_021167]
A_23_P120710	11.5338	11.2516	11.0044	11.3321	10.7255	10.5077	10.8466	9.99265	10.3693	10.6543	10.9669
A_23_P114689	9.34698	8.22687	8.84372	8.95408	7.9641	7.76475	8.34905	8.10534	7.76806	8.40245	8.1894
A_23_P328206	10.7089	10.306	9.78746	10.072	9.45407	9.82695	9.68997	9.60081	9.03974	9.62675	10.1449	NM_015221	DNMBP	Homo sapiens dynamin binding protein (DNMBP), transcript variant 1, mRNA [NM_015221]
A_23_P75516	8.97449	8.45207	8.37693	8.51383	7.86182	7.91251	8.04094	7.71817	7.38394	8.02126	8.47215	NM_003626	PPFIA1	Homo sapiens PTPRF interacting protein alpha 1 (PPFIA1), transcript variant 2, mRNA [NM_003626]
A_33_P3262191	11.9965	11.8501	11.7977	11.7556	9.69444	11.1097	12.6915	9.78185	11.3424	10.4857	10.7004	NM_014427	CPNE7	Homo sapiens copine 7 (CPNE7), transcript variant 2, mRNA [NM_014427]
A_23_P200976	13.1574	11.9122	12.2124	12.053	11.6312	12.4084	11.512	11.5199	11.8175	11.3095	12.1941	NM_001330526	HYI	Homo sapiens hydroxypyruvate isomerase (putative) (HYI), transcript variant 5, mRNA [NM_001330526]
A_23_P206280	10.131	9.81855	8.48886	8.61012	10.4499	8.94944	7.22777	9.66332	8.99173	9.67223	9.66934	NM_201525	ADGRG1	Homo sapiens adhesion G protein-coupled receptor G1 (ADGRG1), transcript variant 3, mRNA [NM_201525]
A_23_P410017	9.21494	8.9756	8.62198	9.10812	8.18117	8.23647	8.53211	7.89773	7.84309	8.83254	8.49141	NM_001363644	TBCEL	Homo sapiens tubulin folding cofactor E like (TBCEL), transcript variant 3, mRNA [NM_001363644]
A_23_P29303	8.39419	8.63507	8.08905	8.08881	7.46634	8.1959	7.74898	7.30631	7.80078	7.50042	7.74776	NM_015703	RRP7A	Homo sapiens ribosomal RNA processing 7 homolog A (RRP7A), mRNA [NM_015703]
A_23_P110473	7.54798	8.02831	6.67538	7.66262	6.78944	7.17065	7.27129	6.3109	6.67634	6.96557	6.5675
A_23_P370989	10.7379	10.5288	9.97985	10.2631	10.0604	10.3186	9.28115	9.36469	9.59208	10.274	10.4561	NM_005914	MCM4	Homo sapiens minichromosome maintenance complex component 4 (MCM4), transcript variant 1, mRNA [NM_005914]
A_21_P0004443	7.89043	5.94102	5.99239	5.90645	6.01488	5.92599	5.96746	5.81738	5.97582	5.92383	5.81738	lnc-FBN2-4:1	lnc-FBN2-4	LNCipedia lincRNA (lnc-FBN2-4), lincRNA [lnc-FBN2-4:1]
A_23_P351467	8.24611	6.63041	6.84069	7.75173	6.32078	6.34195	7.05163	6.37709	6.80184	6.6271	6.84412	NR_002174	CMAHP	Homo sapiens cytidine monophospho-N-acetylneuraminic acid hydroxylase, pseudogene (CMAHP), transcript variant 1, non-coding RNA [NR_002174]
A_33_P3378126	9.79748	10.3901	9.79645	9.44338	9.34592	7.83622	10.2115	8.22457	8.49687	9.71652	9.39647	NM_058229	FBXO32	Homo sapiens F-box protein 32 (FBXO32), transcript variant 1, mRNA [NM_058229]
A_23_P112113	11.3558	11.2162	9.84938	11.305	10.3656	10.4388	10.4103	10.3179	10.2153	10.6086	10.2462
A_23_P18641	9.73783	8.5837	9.05011	8.59781	8.38343	8.14734	8.53211	8.35907	7.85617	8.22731	8.80319	NM_001317781	SNX25	Homo sapiens sorting nexin 25 (SNX25), mRNA [NM_001317781]
A_33_P3362521	10.2984	9.70442	8.72708	8.80392	8.73695	8.81299	8.75361	8.84614	8.78175	9.38406	9.51261	NM_016474	CCDC174	Homo sapiens coiled-coil domain containing 174 (CCDC174), transcript variant 1, mRNA [NM_016474]
A_23_P41599	7.28775	6.72952	6.32487	6.89515	6.19574	5.87997	6.23805	6.06373	6.23196	6.4554	6.25189	NM_019120	PCDHB8	Homo sapiens protocadherin beta 8 (PCDHB8), mRNA [NM_019120]
A_19_P00324839	10.8693	11.4593	10.7614	11.0096	9.9895	10.8293	10.8152	9.83401	9.04248	10.5496	10.9637	NR_002819	MALAT1	Homo sapiens metastasis associated lung adenocarcinoma transcript 1 (MALAT1), transcript variant 1, long non-coding RNA [NR_002819]
A_24_P56388	12.9028	12.478	12.6472	12.8094	11.4338	11.4585	12.4117	12.2222	11.8936	12.0463	11.9683
A_23_P395555	9.43558	9.19359	9.12842	9.5233	8.1051	8.65131	8.847	8.48822	8.28941	8.98203	8.68612	NM_001032372	ZNF226	Homo sapiens zinc finger protein 226 (ZNF226), transcript variant 1, mRNA [NM_001032372]
A_33_P3359473	8.57727	8.79701	8.20047	8.90643	7.27595	7.92389	8.17767	8.39204	7.78971	7.51412	8.26713	NM_032701	KMT5C	Homo sapiens lysine methyltransferase 5C (KMT5C), mRNA [NM_032701]
A_19_P00321546	13.3326	13.8919	13.742	10.7708	12.7311	11.2087	11.9271	13.0468	13.1346	13.3791	13.0902	NR_003038	SNHG5	Homo sapiens small nucleolar RNA host gene 5 (SNHG5), long non-coding RNA [NR_003038]
A_21_P0011047	11.7711	11.8591	11.6943	11.6115	11.1334	10.9388	11.2582	11.1303	11.0113	11.2301	10.5439	ENST00000539977		poly(A) binding protein cytoplasmic 1 pseudogene 4 [Source:HGNC Symbol;Acc:HGNC:8563] [ENST00000539977]
A_23_P112135	13.6582	12.8149	12.8995	13.385	12.605	12.209	12.5612	12.5479	12.0005	12.6644	12.9864
A_24_P56388	12.4048	11.9827	12.0917	12.2941	11.2272	10.9759	11.9953	11.9655	11.5818	11.4561	10.5275
A_33_P3705884	9.495	9.76114	9.3503	10.2556	8.62747	8.1959	9.9548	8.14201	8.42619	8.56087	9.45967	ENST00000561521	LINC00662	long intergenic non-protein coding RNA 662 [Source:HGNC Symbol;Acc:HGNC:27122] [ENST00000561521]
A_24_P183264	12.5347	12.2975	11.8172	11.9346	11.7869	11.8077	11.7144	11.7028	11.6237	12.0419	10.018	NM_001037637	BTF3	Homo sapiens basic transcription factor 3 (BTF3), transcript variant 1, mRNA [NM_001037637]
A_23_P309224	8.763	8.45759	7.95752	8.22161	7.88918	7.76761	7.77945	7.64208	7.52982	7.69557	8.01987	NM_018238	AGK	Homo sapiens acylglycerol kinase (AGK), transcript variant 1, mRNA [NM_018238]
A_23_P110345	9.75573	9.14043	8.62198	9.69997	8.77488	7.90404	8.69564	8.56191	8.61473	8.94672	9.18444	NM_012110	CHIC2	Homo sapiens cysteine rich hydrophobic domain 2 (CHIC2), mRNA [NM_012110]
A_32_P144920	8.70227	8.45544	8.08905	8.29035	7.76671	7.73551	7.86407	7.31313	7.3193	7.962	8.30422	NM_015509	NECAP1	Homo sapiens NECAP endocytosis associated 1 (NECAP1), transcript variant 1, mRNA [NM_015509]
A_24_P274270	10.0128	9.48043	10.2818	10.0842	9.04633	8.53175	9.58159	9.1377	8.74592	9.47823	9.20419
A_23_P151970	9.22779	8.58045	8.58062	8.97768	7.76671	8.31764	8.68141	7.86154	8.11589	7.13657	8.54998	NM_015322	FEM1B	Homo sapiens fem-1 homolog B (FEM1B), mRNA [NM_015322]
A_23_P61674	8.27074	8.01239	7.72996	8.02642	7.23083	7.64175	7.29821	7.35819	6.90831	7.69272	7.62723	NM_020666	CLK4	Homo sapiens CDC like kinase 4 (CLK4), mRNA [NM_020666]
A_23_P64990	8.48777	8.00973	8.11057	8.19958	7.13564	7.46931	7.81337	7.18492	7.16518	7.68159	7.83076	NM_134424	RAD52	Homo sapiens RAD52 homolog, DNA repair protein (RAD52), transcript variant 1, mRNA [NM_134424]
A_32_P216872	8.62548	8.7694	7.92875	9.16669	8.00233	7.75446	8.05123	7.86548	7.17293	8.1348	8.64494	BX647358	PDXDC2P-NPIPB14P	Homo sapiens mRNA; cDNA DKFZp686B0962 (from clone DKFZp686B0962). [BX647358]
A_19_P00317683	9.96248	9.74877	9.81935	10.2196	8.81532	9.10848	9.66223	8.896	9.08125	8.94233	9.31073	ENST00000444184	LINC00963	long intergenic non-protein coding RNA 963 [Source:HGNC Symbol;Acc:HGNC:48716] [ENST00000444184]
A_33_P3402565	12.7338	12.1874	12.2187	12.7313	11.967	11.1645	12.4649	11.4517	9.62376	12.1248	12.5268	NM_004415	DSP	Homo sapiens desmoplakin (DSP), transcript variant 1, mRNA [NM_004415]
A_23_P121875	9.91938	9.61848	9.50501	9.74534	8.51903	8.69896	9.60843	8.40758	8.28437	9.30974	9.51163	NM_022483	TMEM267	Homo sapiens transmembrane protein 267 (TMEM267), mRNA [NM_022483]
A_23_P122531	14.9854	14.5224	14.1875	14.706	13.6013	13.7855	14.0798	13.7532	13.7945	14.2186	14.4221
A_24_P941487	7.93036	7.83909	7.33685	7.61189	7.11473	7.15371	7.28754	6.47027	6.92513	7.33807	6.87908	NM_001008401	ZNF761	Homo sapiens zinc finger protein 761 (ZNF761), transcript variant 1, mRNA [NM_001008401]
A_23_P1014	8.65498	8.81583	8.0273	8.62398	7.55793	7.62258	8.05123	7.73551	8.51339	8.16447	7.62723
A_23_P110473	7.56488	8.03082	6.66443	7.02368	6.65144	7.11544	7.09328	6.32569	6.63107	6.95133	6.5247
A_23_P56505	9.11103	8.75209	8.3973	8.49941	7.70708	9.03955	8.07696	7.2247	7.97483	8.55138	8.15955	NM_000885	ITGA4	Homo sapiens integrin subunit alpha 4 (ITGA4), transcript variant 1, mRNA [NM_000885]
A_33_P3280945	11.7447	11.4887	11.0379	10.7263	10.0237	11.6418	10.883	11.0612	10.1288	10.8733	10.0473	NR_036473	SNHG3	Homo sapiens small nucleolar RNA host gene 3 (SNHG3), transcript variant 1, long non-coding RNA [NR_036473]
A_23_P110712	13.3689	13.2557	12.1755	12.4624	12.3336	12.4464	11.8835	12.3992	12.2437	12.7061	12.9847
A_23_P1145	9.54791	9.02351	8.69168	9.02924	8.30805	8.65457	8.51383	8.06648	8.23375	8.75604	8.69896
A_23_P120710	11.8226	11.6213	11.3606	11.6157	10.9677	10.7877	11.2433	10.5454	10.6118	10.9286	11.224
A_23_P253464	8.42619	8.14248	8.0433	8.18726	7.25464	7.7011	7.78659	7.84152	7.9193	7.67583	6.27324
A_23_P253561	11.8672	11.2894	11.2002	11.4414	10.4289	10.9266	10.8751	10.6709	10.3655	11.1088	11.2411	NM_024331	TTPAL	Homo sapiens alpha tocopherol transfer protein like (TTPAL), transcript variant 1, mRNA [NM_024331]
A_23_P113701	8.0738	7.93224	7.21899	7.35659	6.49592	6.60504	7.36556	6.45987	7.95012	7.21811	7.16541
A_23_P57137	9.82374	9.18528	9.0261	8.94313	9.07068	8.28972	8.08157	9.22812	9.22659	8.64346	9.06138	NM_018347	AP5S1	Homo sapiens adaptor related protein complex 5 subunit sigma 1 (AP5S1), transcript variant 2, mRNA [NM_018347]
A_23_P111995	15.3888	15.4067	14.9087	15.0189	14.8432	14.4144	14.3401	14.3035	14.2422	15.0026	15.3339
A_23_P10182	9.23966	9.45552	9.21846	9.40026	8.1153	8.7934	8.85976	8.5691	8.26862	8.65847	8.97031
A_21_P0000069	9.51441	9.86226	9.51629	9.47983	8.52126	9.14392	9.2003	8.93625	8.89524	8.46707	9.05178	NM_001167915	VEPH1	Homo sapiens ventricular zone expressed PH domain containing 1 (VEPH1), transcript variant 4, mRNA [NM_001167915]
A_23_P147845	11.7693	11.5105	11.3239	11.4145	10.9042	10.9937	11.0446	10.6198	10.2091	10.7184	11.3526	NM_015027	PDXDC1	Homo sapiens pyridoxal dependent decarboxylase domain containing 1 (PDXDC1), transcript variant 1, mRNA [NM_015027]
A_23_P11160	8.59697	8.60457	8.26713	6.51038	8.52126	8.16995	5.88552	8.07914	8.09614	8.73357	8.10629
A_33_P3337931	9.95228	9.17783	9.26333	9.03637	8.40777	8.40351	8.95744	8.41739	8.31877	9.24324	9.20852	ENST00000529945		phosphodiesterase 4D interacting protein [Source:HGNC Symbol;Acc:HGNC:15580] [ENST00000529945]
A_23_P252211	9.11346	9.58373	8.71332	8.93545	8.84272	8.30991	8.52883	7.72315	7.86407	9.37144	8.86624	NM_024010	MTRR	Homo sapiens 5-methyltetrahydrofolate-homocysteine methyltransferase reductase (MTRR), transcript variant 2, mRNA [NM_024010]
A_23_P117037	9.41229	9.39647	8.90875	9.22998	8.60861	8.61481	8.79701	8.60693	8.43872	8.01898	8.96494
A_23_P37910	9.15189	9.07689	9.03587	9.20841	8.39429	8.14491	8.51087	8.64313	8.26222	7.67197	9.30192
A_33_P3359047	7.94014	7.22207	6.89184	6.74428	6.87852	7.44354	6.11761	6.60167	6.67634	6.98796	6.86902	NM_001195685	LYPD6	Homo sapiens LY6/PLAUR domain containing 6 (LYPD6), transcript variant 1, mRNA [NM_001195685]
A_24_P126651	8.93451	8.58984	8.99854	9.23988	7.76037	8.24719	8.9253	8.09266	8.64608	7.96437	6.48572	NM_006756	TCEA1	Homo sapiens transcription elongation factor A1 (TCEA1), transcript variant 1, mRNA [NM_006756]
A_23_P104438	6.43128	9.16652	6.31172	7.76022	7.45667	7.34816	6.67858	6.13545	7.01762	7.3859	6.51038
A_23_P121396	9.1709	8.88217	8.5837	8.76028	7.98133	8.28972	8.42065	7.67999	8.16459	8.19757	8.62481
A_23_P42802	10.8788	11.3255	6.63372	8.38892	11.1057	10.0872	6.28926	10.5239	10.7967	10.4923	10.9749	NM_004911	PDIA4	Homo sapiens protein disulfide isomerase family A member 4 (PDIA4), mRNA [NM_004911]
A_32_P76853	8.46605	8.93297	8.35927	8.33896	7.72175	8.343	8.08869	7.28355	7.06001	7.97795	8.61782	NM_001282484	GOLGA8R	Homo sapiens golgin A8 family member R (GOLGA8R), mRNA [NM_001282484]
A_23_P46781	7.8468	7.42535	8.31063	6.8077	6.44715	6.32487	6.89377	7.01102	7.83392	6.96557	7.12487	NM_003638	ITGA8	Homo sapiens integrin subunit alpha 8 (ITGA8), transcript variant 1, mRNA [NM_003638]
A_23_P41948	11.0293	11.5041	11.2364	10.7744	11.1553	10.2688	10.2968	10.6545	11.157	10.5969	9.77416
A_23_P109774	9.88788	9.82453	9.43734	9.6978	8.95176	9.07099	9.06848	8.84015	8.88578	9.39588	9.4414
A_23_P113748	7.1544	7.88918	7.47853	8.56269	6.82631	6.5915	6.96976	6.86058	7.58687	6.86508	7.32053
A_33_P3242014	8.8329	8.22829	8.16333	8.48822	7.79577	8.1805	8.16824	7.76143	7.92092	8.21511	5.84845	NM_004426	PHC1	Homo sapiens polyhomeotic homolog 1 (PHC1), mRNA [NM_004426]
A_33_P3272165	9.39783	9.38077	8.65131	8.93545	8.05173	8.97293	8.55103	8.17733	8.38343	8.63078	8.88522	NM_001354525	NDUFAF6	Homo sapiens NADH:ubiquinone oxidoreductase complex assembly factor 6 (NDUFAF6), transcript variant 12, mRNA [NM_001354525]
A_24_P389038	9.36837	9.17221	7.3804	7.36358	8.71395	7.37211	7.78659	8.24676	8.4517	8.19757	7.65548	NM_005452	WDR46	Homo sapiens WD repeat domain 46 (WDR46), transcript variant 1, mRNA [NM_005452]
A_23_P122464	7.76445	7.87585	6.42596	6.16408	7.12487	6.64817	6.28926	7.07053	6.84469	6.77335	6.59761
A_23_P110712	13.5343	13.3625	12.3215	12.639	12.6742	12.496	11.9367	12.6995	12.4898	12.8248	13.081
A_23_P110712	13.4357	13.1686	12.2581	12.5369	12.3549	12.3177	11.9723	12.2893	12.2883	12.7901	13.0346
A_23_P14105	8.70227	8.99083	8.63755	8.59205	7.74715	8.08881	8.37288	7.62358	7.68191	8.51204	8.19958	NM_001268	RCBTB2	Homo sapiens RCC1 and BTB domain containing protein 2 (RCBTB2), transcript variant 2, mRNA [NM_001268]
A_23_P18078	7.89581	6.62178	6.27324	6.38103	6.10814	5.9779	6.34033	6.25189	6.26047	6.52327	6.5247	NM_002888	RARRES1	Homo sapiens retinoic acid receptor responder 1 (RARRES1), transcript variant 2, mRNA [NM_002888]
A_33_P3413905	10.2364	9.41733	10.1741	11.055	9.24702	7.89801	10.5321	8.19668	9.32792	9.14229	9.50081	NM_001253845	ADM2	Homo sapiens adrenomedullin 2 (ADM2), mRNA [NM_001253845]
A_24_P264664	9.46896	9.30887	8.83556	9.43724	8.62398	8.83614	8.97449	8.37861	8.47511	7.69272	8.89104	NM_001271	CHD2	Homo sapiens chromodomain helicase DNA binding protein 2 (CHD2), transcript variant 1, mRNA [NM_001271]
A_24_P328819	8.60103	8.39204	7.96542	8.37624	8.21644	7.76052	7.90896	7.41693	7.21458	7.86027	7.34736	NM_199053	TRAPPC11	Homo sapiens trafficking protein particle complex 11 (TRAPPC11), transcript variant 2, mRNA [NM_199053]
A_23_P114929	12.9389	13.3839	12.5727	12.2764	12.2364	12.6562	12.5277	11.732	11.4485	12.3653	12.3941
A_23_P121222	9.76492	9.3503	8.65871	8.50176	8.09122	9.03681	8.46326	8.07599	8.86061	8.95593	8.77712
A_21_P0007470	8.11424	8.15495	7.16381	7.84537	7.37092	6.70081	7.32381	7.13143	7.36993	7.42076	7.43637	ENST00000649544	MIR100HG	mir-100-let-7a-2-mir-125b-1 cluster host gene [Source:HGNC Symbol;Acc:HGNC:39522] [ENST00000649544]
A_23_P212617	12.6804	12.8313	11.9718	12.0146	12.0693	12.5545	11.3775	12.2191	11.5333	11.8845	12.0568
A_23_P89543	9.33586	9.76499	9.30602	9.47477	8.68069	8.76285	8.92395	8.7215	8.6433	8.9339	8.94579	NM_014804	KIAA0753	Homo sapiens KIAA0753 (KIAA0753), transcript variant 1, mRNA [NM_014804]
A_23_P121182	10.3443	9.64661	9.86067	10.0016	8.92118	9.18528	9.32955	9.38896	9.3503	9.40384	9.46933
A_23_P24633	10.154	9.86226	9.78746	9.3627	8.62082	9.2928	9.39836	9.11464	8.91548	9.17284	9.54554	NM_199297	THYN1	Homo sapiens thymocyte nuclear protein 1 (THYN1), transcript variant 2, mRNA [NM_199297]
A_32_P91042	8.43588	8.34945	7.63418	7.71646	8.11222	7.34816	7.51412	6.88797	7.03272	7.91495	7.63204	NR_027406	LOC100129034	Homo sapiens uncharacterized LOC100129034 (LOC100129034), long non-coding RNA [NR_027406]
A_23_P252740	9.32787	9.01536	8.1712	8.03532	8.3432	8.36614	7.67855	8.18839	7.87067	8.7243	8.81299
A_23_P120467	9.0134	9.14675	8.50357	8.40893	8.01886	8.67974	8.25215	7.91046	7.5947	8.49014	8.47704
A_32_P155506	8.88834	8.41143	7.73612	8.11317	7.76037	7.68478	7.76052	7.36218	7.41366	8.10534	8.15955	NM_152653	UBE2E2	Homo sapiens ubiquitin conjugating enzyme E2 E2 (UBE2E2), mRNA [NM_152653]
A_33_P3255544	10.706	10.1884	10.0018	10.4059	9.41282	9.21461	9.79907	9.37623	9.66603	10.1573	10.0859	NM_001280801	RNF130	Homo sapiens ring finger protein 130 (RNF130), transcript variant 2, mRNA [NM_001280801]
A_19_P00322621	9.17692	8.78391	8.52518	8.46047	7.87305	7.75446	8.20426	8.40264	8.25204	7.82556	8.69588	NR_120685	LINC01503	Homo sapiens long intergenic non-protein coding RNA 1503 (LINC01503), transcript variant 1, long non-coding RNA [NR_120685]
A_23_P80594	8.64756	7.23257	7.10548	7.17701	6.87852	7.08727	6.61276	7.5143	6.61778	7.26235	7.84166	NM_015184	PLCL2	Homo sapiens phospholipase C like 2 (PLCL2), transcript variant 2, mRNA [NM_015184]
A_24_P316939	11.3845	10.6804	10.5165	11.1077	10.0604	9.94695	10.6406	10.1565	10.357	10.1752	10.1086	NM_001137550	LRRFIP1	Homo sapiens LRR binding FLII interacting protein 1 (LRRFIP1), transcript variant 1, mRNA [NM_001137550]
A_23_P118289	10.2785	10.0166	9.57602	9.9506	9.73821	9.51014	9.51252	9.59123	9.7849	8.50231	8.58113
A_21_P0010949	8.06403	8.12108	7.5323	8.44475	7.38197	7.33888	7.89084	7.07053	6.84126	7.82816	6.51038	NR_120611	NUTM2B-AS1	Homo sapiens NUTM2B antisense RNA 1 (NUTM2B-AS1), transcript variant 1, long non-coding RNA [NR_120611]
A_23_P113972	8.89421	8.85219	8.22358	8.4068	8.3095	8.16356	8.29829	7.90815	7.81861	8.56443	6.6773
A_23_P11507	10.2024	10.266	9.65655	10.1442	9.14542	9.32153	9.58957	8.92219	9.38342	9.78828	9.83113
A_23_P101319	7.20772	7.1145	6.67538	6.29595	6.27578	6.47691	6.16408	6.10147	6.26047	6.4554	6.41216
A_23_P104146	9.48286	9.12578	9.0436	9.41513	8.39282	8.9182	9.08621	8.19668	8.23658	9.05843	7.56522
A_24_P274270	9.51252	9.44045	10.2144	10.4185	8.99102	8.40187	9.43208	9.24199	8.64469	9.0987	9.00046
A_24_P101629	10.2687	9.32291	9.97985	10.4839	10.3299	9.78728	8.67477	9.98423	10.059	9.44827	7.48202	NM_001078172	RTL8A	Homo sapiens retrotransposon Gag like 8A (RTL8A), transcript variant 1, mRNA [NM_001078172]
A_23_P103503	9.00978	8.45123	8.25269	8.73972	7.67326	8.01671	8.0755	7.81104	7.77392	8.28521	8.11211
A_33_P3342081	8.16892	8.9552	8.82316	9.27698	8.17846	8.50961	7.61022	8.20003	8.05247	8.75604	7.68542	NM_001198	PRDM1	Homo sapiens PR/SET domain 1 (PRDM1), transcript variant 1, mRNA [NM_001198]
A_19_P00804093	8.21996	7.87585	7.27426	7.46783	7.47706	7.34413	7.32912	7.3193	7.16014	6.58195	6.68688	NM_173463	CCDC149	Homo sapiens coiled-coil domain containing 149 (CCDC149), transcript variant 1, mRNA [NM_173463]
A_33_P3494748	10.0037	9.30498	8.75528	9.37515	8.763	8.65131	8.51383	9.22462	9.04955	9.11073	8.76872	NM_194291	TMEM65	Homo sapiens transmembrane protein 65 (TMEM65), mRNA [NM_194291]
A_19_P00809614	10.3212	10.7204	10.0308	10.357	9.98264	9.47965	9.86064	9.94987	9.15016	9.71788	9.90539	NR_002819	MALAT1	Homo sapiens metastasis associated lung adenocarcinoma transcript 1 (MALAT1), transcript variant 1, long non-coding RNA [NR_002819]
A_23_P1014	8.8073	9.00959	8.56287	9.23988	7.81759	8.05247	8.52598	7.9825	8.65506	8.474	7.64831
A_23_P91850	9.92664	11.67	11.958	12.9868	9.4362	8.97645	12.5849	8.54568	10.6003	11.069	10.0408	NM_144717	IL20RB	Homo sapiens interleukin 20 receptor subunit beta (IL20RB), mRNA [NM_144717]
A_21_P0010267	12.1986	11.6602	11.1083	11.4842	10.4832	10.5453	11.063	11.0681	11.2968	11.4731	11.5125	lnc-TPTE-3:3	lnc-TPTE-3	LNCipedia lincRNA (lnc-TPTE-3), lincRNA [lnc-TPTE-3:3]
A_21_P0007694	9.93051	9.18528	8.16333	9.07007	8.61012	7.94693	8.65449	8.65685	7.87752	9.01688	9.32281	lnc-BHLHE41-2:12	lnc-BHLHE41-2	LNCipedia lincRNA (lnc-BHLHE41-2), lincRNA [lnc-BHLHE41-2:12]
A_23_P120710	11.2869	11.0862	10.6679	11.0577	10.4658	10.2788	10.597	10.1406	10.0948	10.441	10.5941
A_23_P122624	10.7305	10.8094	10.439	10.3728	10.1245	10.0567	10.121	9.86767	9.94002	9.80513	9.77333
A_23_P122662	9.08228	9.00161	8.53979	8.53662	8.3712	8.31589	8.28342	8.36694	8.06966	7.65548	8.34179
A_23_P123172	8.23832	7.61758	7.23388	7.6723	7.21502	6.53887	7.58294	6.23805	6.899	7.88669	6.63438
A_23_P10121	11.3538	10.8832	7.94799	10.059	10.6929	8.59612	8.72631	11.6204	8.78524	10.5244	11.4232
A_23_P121875	10.0501	9.82558	9.5923	9.91	8.55731	8.84244	9.85459	8.40873	8.67156	9.49446	9.57185
A_23_P122052	12.5664	12.3705	11.6436	11.6562	11.8503	11.1216	11.6822	11.0821	11.0722	11.9222	11.8713
A_23_P16722	11.2286	12.1202	10.8517	10.645	10.7664	11.5684	10.3857	10.2662	10.0564	11.0846	11.4671	NM_014689	DOCK10	Homo sapiens dedicator of cytokinesis 10 (DOCK10), transcript variant 1, mRNA [NM_014689]
A_33_P3369550	10.3685	9.57439	9.57881	9.49772	9.16623	6.42824	9.47339	9.49446	9.26685	10.0247	9.82164	NM_001350615	SRSF11	Homo sapiens serine and arginine rich splicing factor 11 (SRSF11), transcript variant 13, mRNA [NM_001350615]
A_21_P0009752	9.05548	9.29081	8.4501	9.25627	8.3432	7.66908	8.97449	7.49207	7.77227	8.80047	8.84	lnc-UQCRFS1-9:21	lnc-UQCRFS1-9	LNCipedia lincRNA (lnc-UQCRFS1-9), lincRNA [lnc-UQCRFS1-9:21]
A_23_P117037	9.93985	9.93925	9.54554	9.78661	8.99668	8.97423	9.39111	8.84015	8.79568	9.52957	9.43615
A_23_P7313	8.46605	10.1212	7.94054	8.56546	8.20936	7.53301	8.13316	8.61012	7.14122	9.19672	9.59353
A_32_P19752	9.42432	9.01321	8.82316	9.0604	8.01886	8.65131	8.65449	8.1279	8.10843	8.42084	8.9552	NM_144664	FAM76B	Homo sapiens family with sequence similarity 76 member B (FAM76B), transcript variant 1, mRNA [NM_144664]
A_23_P213562	7.75992	10.0292	9.45005	8.12626	8.95573	8.1959	7.10452	9.47873	8.3431	8.63078	8.45675	NM_001992	F2R	Homo sapiens coagulation factor II thrombin receptor (F2R), transcript variant 1, mRNA [NM_001992]
A_23_P345220	10.2727	9.74151	9.56619	9.80013	8.24956	9.21571	9.88567	8.86989	8.35807	9.36638	9.64881	NM_014631	SH3PXD2A	Homo sapiens SH3 and PX domains 2A (SH3PXD2A), transcript variant 1, mRNA [NM_014631]
A_23_P134835	9.10455	6.80536	6.9415	7.74685	6.59286	6.13171	7.15302	8.65058	6.63107	6.4981	7.94134	NM_018371	CSGALNACT1	Homo sapiens chondroitin sulfate N-acetylgalactosaminyltransferase 1 (CSGALNACT1), transcript variant 2, mRNA [NM_018371]
A_32_P105549	11.0848	10.603	10.0831	9.2467	9.35566	9.96468	10.7756	9.09511	9.65436	8.25344	9.98601	NM_001098845	ANXA8L1	Homo sapiens annexin A8 like 1 (ANXA8L1), transcript variant 1, mRNA [NM_001098845]
A_24_P56281	8.94059	7.81191	8.01974	8.57779	7.6411	7.56868	7.9376	7.38531	7.09208	7.69019	8.05111	NM_001002259	CAPRIN2	Homo sapiens caprin family member 2 (CAPRIN2), transcript variant 1, mRNA [NM_001002259]
A_23_P123172	8.01873	7.53248	7.21237	7.50115	7.13564	6.42137	7.41232	6.09573	6.80536	7.81045	6.44565
A_33_P3499174	12.6169	12.1296	12.2478	12.4304	12.0316	11.5909	11.9864	12.2691	12.1525	11.6468	9.70139	NM_001265582	URM1	Homo sapiens ubiquitin related modifier 1 (URM1), transcript variant 3, mRNA [NM_001265582]
A_23_P105873	8.51114	9.27386	8.13316	9.06371	8.2047	8.44013	8.16824	7.07565	8.02667	8.91113	8.05641
A_33_P3406449	9.73506	9.33586	9.17896	9.9346	8.43474	9.23597	9.2793	8.91548	8.52509	8.8969	8.15955	NM_145648	SLC15A4	Homo sapiens solute carrier family 15 member 4 (SLC15A4), mRNA [NM_145648]
A_23_P11543	8.70518	8.41143	7.79223	9.55969	7.86182	7.65353	7.99064	7.65678	7.92861	8.08193	8.2108
A_23_P202496	9.9603	9.99927	9.56221	9.25386	9.04459	9.31634	8.847	8.85644	9.17658	9.73352	9.46358
A_33_P3348011	7.96856	7.61758	7.35017	7.81133	6.60975	6.76734	7.46968	6.47027	6.54801	7.34897	7.52769	NR_002936	TOB2P1	Homo sapiens transducer of ERBB2, 2 pseudogene 1 (TOB2P1), non-coding RNA [NR_002936]
A_23_P29939	5.88108	7.90213	5.81156	5.83817	5.95059	5.9893	5.78801	5.90535	5.88108	6.03502	5.90426
A_23_P111487	8.73941	8.67894	8.12872	8.19668	7.72175	8.43104	7.84879	7.77825	7.87067	7.62408	7.88475
A_23_P126037	10.0677	9.85456	9.77827	9.8963	8.56009	9.39408	9.64136	8.64649	8.76812	9.56472	9.57499	NM_012421	RLF	Homo sapiens rearranged L-myc fusion (RLF), mRNA [NM_012421]
A_23_P113701	7.98315	7.96581	7.06295	7.35659	6.52327	6.77843	7.42878	6.44715	7.78971	6.88852	7.05508
A_33_P3243887	12.2318	11.0457	9.97985	10.1006	12.026	10.3488	9.90898	10.8097	8.82179	10.8747	11.5261	NM_000641	IL11	Homo sapiens interleukin 11 (IL11), transcript variant 1, mRNA [NM_000641]
A_23_P123866	10.1237	9.61622	9.62193	9.99911	8.72383	9.0094	9.2883	9.15016	8.88675	9.30384	9.76386
A_32_P47754	10.1166	9.82316	9.2267	9.97576	9.0604	9.07099	9.58493	8.45001	8.3937	9.59484	9.51889	NM_001286233	SLC2A14	Homo sapiens solute carrier family 2 member 14 (SLC2A14), transcript variant 1, mRNA [NM_001286233]
A_33_P3251332	9.98079	9.59688	9.58851	9.93788	8.76504	8.82215	9.43918	8.8018	8.67332	9.4878	9.2746	NM_015473	HEATR5A	Homo sapiens HEAT repeat containing 5A (HEATR5A), mRNA [NM_015473]
A_33_P3294372	7.28775	7.03622	6.63372	6.33222	6.28758	6.92944	6.12609	6.25189	6.04399	6.4901	6.1503	NR_036480	VPS9D1-AS1	Homo sapiens VPS9D1 antisense RNA 1 (VPS9D1-AS1), long non-coding RNA [NR_036480]
A_23_P122174	8.89421	8.67027	8.71332	8.93545	8.15196	8.40873	7.92092	8.19018	8.28037	8.08193	8.21941	NM_022550	XRCC4	Homo sapiens X-ray repair cross complementing 4 (XRCC4), transcript variant 3, mRNA [NM_022550]
A_24_P56388	12.8762	12.6461	12.7033	12.8849	11.5051	11.5977	12.5637	12.2849	11.9757	12.008	12.0406
A_23_P106998	10.0684	9.82868	9.17896	9.72122	9.02917	9.19706	9.0987	8.98695	8.97827	9.20425	9.46358
A_23_P103864	8.43265	8.04665	7.82701	7.82889	7.22251	7.30962	7.52253	7.45031	7.13143	7.54517	7.83076
A_23_P11160	8.59697	8.39204	8.0971	6.49592	8.53202	8.09985	5.83242	7.90295	7.85163	8.61765	8.10629
A_23_P208310	10.4532	9.59438	9.13041	8.88245	8.98087	8.98469	8.77458	8.53538	9.3623	9.58442	9.55368	NM_012099	CD3EAP	Homo sapiens CD3e molecule associated protein (CD3EAP), transcript variant 2, mRNA [NM_012099]
A_33_P3347392	8.80158	8.50988	8.2272	8.56018	8.11222	8.20493	8.07039	7.44317	7.52982	7.37172	8.37575	NM_138773	SLC25A46	Homo sapiens solute carrier family 25 member 46 (SLC25A46), transcript variant 1, mRNA [NM_138773]
A_23_P314642	8.09386	7.78838	7.36815	7.6886	6.96898	7.27849	7.17293	6.9143	6.95557	7.27256	7.44656	NM_017666	ZNF280C	Homo sapiens zinc finger protein 280C (ZNF280C), mRNA [NM_017666]
A_33_P3368109	8.21555	7.87585	7.32912	8.05986	6.81529	6.91158	7.51412	6.99106	7.2035	7.47743	7.59978	THC2686826		Q6V5H5_9BRAS (Q6V5H5) Pollen coat oleosin-glycine rich protein, partial (13%) [THC2686826]
A_23_P120710	11.4127	11.3397	10.9883	11.2465	10.7927	10.3693	10.7491	10.4192	10.3976	10.5834	10.922
A_23_P76159	11.315	10.9683	10.648	11.2103	10.2607	10.287	10.5781	9.87666	9.98714	10.9398	10.6812	NM_003566	EEA1	Homo sapiens early endosome antigen 1 (EEA1), mRNA [NM_003566]
A_23_P80778	10.4893	10.2716	10.1005	10.3803	9.21615	9.86141	9.98248	9.26088	9.17952	9.49582	10.2075	NM_032839	SLC49A4	Homo sapiens disrupted in renal carcinoma 2 (DIRC2), mRNA [NM_032839]
A_33_P3763846	8.23179	7.76022	7.4177	7.84537	7.26235	7.47743	7.27129	6.80477	6.95926	7.17973	7.50404	NM_001303252	MAPK12	Homo sapiens mitogen-activated protein kinase 12 (MAPK12), transcript variant 2, mRNA [NM_001303252]
A_23_P82868	12.7253	11.3403	11.8984	14.0162	10.8258	10.1854	12.1187	12.112	11.0196	11.5358	13.0057
A_33_P3241250	8.21246	7.1347	7.00491	7.76324	6.75525	6.75373	6.94762	6.98045	7.22207	6.85209	6.89377	NR_130727	LOC401357	Homo sapiens uncharacterized LOC401357 (LOC401357), long non-coding RNA [NR_130727]
A_24_P20746	8.65107	8.46336	8.28321	9.02521	7.72423	7.47743	8.35807	7.24473	7.48275	8.15426	8.30307	NM_016644	PRR16	Homo sapiens proline rich 16 (PRR16), transcript variant 2, mRNA [NM_016644]
A_23_P119923	10.2715	9.69551	9.53112	9.65655	8.81285	9.34395	9.31274	8.73203	9.15489	9.37929	9.48158
A_33_P3423551	12.6573	11.6968	12.4128	11.4485	11.546	11.203	11.4692	11.5982	11.2458	11.3928	11.5608	NM_003897	IER3	Homo sapiens immediate early response 3 (IER3), mRNA [NM_003897]
A_21_P0002702	7.71131	7.3336	7.26107	7.92551	6.38809	6.70648	7.09328	6.55849	6.429	6.85209	7.78838	NR_109996	PRKAR2A-AS1	Homo sapiens PRKAR2A antisense RNA 1 (PRKAR2A-AS1), transcript variant 1, long non-coding RNA [NR_109996]
A_23_P105571	10.2739	9.94085	9.1431	9.66255	9.11535	9.30819	9.34672	9.15316	9.11901	9.05412	9.30062
A_32_P122793	9.65923	9.12325	8.53979	8.98682	7.96699	8.35767	9.04893	8.36694	7.92092	8.56087	8.67091	NR_026920	MORC2-AS1	Homo sapiens MORC2 antisense RNA 1 (MORC2-AS1), long non-coding RNA [NR_026920]
A_23_P106602	9.65261	9.06922	7.32299	8.01886	8.88633	8.39973	7.66634	7.76806	7.53266	9.58625	8.26393
A_23_P215956	12.2426	12.6812	12.0766	11.9478	11.6351	11.5798	11.3659	11.6661	11.504	12.2003	12.1689
A_23_P110473	7.90034	7.83909	6.89184	7.84537	6.82631	7.46151	7.45031	6.56889	6.70648	7.22251	6.47617
A_23_P121222	9.32163	9.18955	8.32144	8.70926	7.96055	8.70965	8.19355	7.88447	8.70777	8.78219	8.60877
A_23_P112201	8.69033	8.55461	7.77467	8.33267	8.04665	7.64667	7.89084	7.86983	7.61089	8.0129	7.24473
A_23_P104438	6.43128	9.28788	6.71524	7.91794	7.45031	7.64978	7.0964	6.14845	7.09208	7.06295	6.60504
A_23_P25019	9.89957	9.81492	8.99854	9.3523	8.83764	9.18787	8.68691	8.96238	9.36643	8.8828	9.47302
A_19_P00318495	8.69611	8.81445	8.65131	9.23172	7.90295	8.30991	8.41624	8.18004	8.74905	8.47603	6.58366	NR_026761	LINC00467	Homo sapiens long intergenic non-protein coding RNA 467 (LINC00467), long non-coding RNA [NR_026761]
A_23_P50907	13.0996	12.2813	12.3713	12.8504	12.2204	11.6819	12.5595	11.961	11.492	12.3228	10.8715	NM_002210	ITGAV	Homo sapiens integrin subunit alpha V (ITGAV), transcript variant 1, mRNA [NM_002210]
A_23_P26905	9.48739	9.45389	9.10395	9.38788	8.51339	8.77263	8.60541	8.5512	8.49387	9.18882	9.28326	NM_007215	POLG2	Homo sapiens DNA polymerase gamma 2, accessory subunit (POLG2), mRNA [NM_007215]
A_23_P118306	11.6008	11.5307	11.1755	11.3858	10.7945	10.8037	10.8574	10.9055	10.9398	10.1638	11.1876
A_32_P76156	8.51724	8.38313	7.60921	8.23004	7.73582	7.54675	7.66262	7.40111	7.42916	7.78064	7.7649	NM_152682	RWDD4	Homo sapiens RWD domain containing 4 (RWDD4), transcript variant 1, mRNA [NM_152682]
A_23_P110473	7.47816	7.9562	6.63372	6.99363	6.78944	7.22207	7.18829	6.25189	6.72085	6.08321	6.51038
A_23_P10442	9.95813	9.94824	9.51369	9.9674	8.60861	9.18787	9.21863	9.25074	9.24815	9.44192	9.64824
A_21_P0000804	10.9031	10.623	10.5249	10.7552	9.48433	9.5914	10.2331	10.0325	10.053	10.3227	10.4558	NR_038435	HOXD-AS2	Homo sapiens HOXD cluster antisense RNA 2 (HOXD-AS2), long non-coding RNA [NR_038435]
A_33_P3535523	8.33043	7.83909	7.89581	7.27638	7.72175	7.24473	7.7088	6.88797	7.65938	6.96557	5.97894	BC015720		Homo sapiens, clone IMAGE:3909165, mRNA. [BC015720]
A_23_P254842	9.74664	8.93752	8.59171	9.77801	8.5912	9.54344	8.51912	8.19668	8.39058	8.63804	8.74523	NM_012080	PUDP	Homo sapiens pseudouridine 5'-phosphatase (PUDP), transcript variant 2, mRNA [NM_012080]
A_23_P121345	8.29474	8.03607	7.57144	7.82889	7.28355	7.11544	7.5711	6.8707	7.04717	7.55375	7.74349
A_23_P102262	12.1304	11.6816	11.5138	11.6128	11.0035	11.5888	11.1339	10.8999	11.125	10.8989	11.3482
A_23_P106481	13.5815	13.301	12.6382	12.9755	12.5829	12.5553	12.493	12.6295	12.5262	12.4988	12.9747
A_32_P129968	8.51392	8.37733	8.13316	8.13129	7.34413	7.63781	7.90295	7.22207	7.0432	8.20925	8.11211	NM_001037813	ZNF284	Homo sapiens zinc finger protein 284 (ZNF284), mRNA [NM_001037813]
A_23_P103864	8.37239	7.74685	7.60383	7.62325	7.14725	7.30962	7.27933	7.17927	7.00082	7.35779	7.53778
A_24_P116909	8.00041	8.1978	6.65405	7.27638	6.95662	7.15371	7.40576	6.47027	6.88797	7.1326	7.10262	NM_006785	MALT1	Homo sapiens MALT1 paracaspase (MALT1), transcript variant 1, mRNA [NM_006785]
A_23_P12336	10.3592	10.5192	9.73952	9.61785	9.73683	9.70206	9.04298	9.38258	9.66732	10.0155	10.1105
A_24_P278126	9.24432	9.10895	8.50068	8.88245	8.75209	8.40351	8.2937	8.04405	8.00527	8.673	8.52803	NM_001024688	NBN	Homo sapiens nibrin (NBN), transcript variant 2, mRNA [NM_001024688]
A_23_P115824	11.5388	11.5412	11.1696	10.8488	10.3783	11.0322	10.4661	10.5923	10.6471	11.224	11.1004
A_33_P3385750	7.47816	7.65125	6.63372	7.5323	6.49592	7.06638	6.83668	6.39668	6.71399	6.95133	6.7071	NM_001013659	ZNF793	Homo sapiens zinc finger protein 793 (ZNF793), mRNA [NM_001013659]
A_23_P159671	9.2693	8.81037	8.57616	9.23564	8.17108	8.31301	8.94393	8.25666	7.82412	7.2035	8.65798	NM_000292	PHKA2	Homo sapiens phosphorylase kinase regulatory subunit alpha 2 (PHKA2), mRNA [NM_000292]
A_23_P63896	11.1284	11.1414	10.4017	10.8951	10.5432	10.5509	9.89919	10.3916	10.1088	10.6932	10.8094
A_24_P308029	9.43558	9.24815	8.70313	9.00206	8.78502	7.57986	8.82302	8.20892	8.23004	8.81511	8.80128	NM_144617	HSPB6	Homo sapiens heat shock protein family B (small) member 6 (HSPB6), mRNA [NM_144617]
A_23_P32253	11.2835	12.0777	11.3411	11.8009	11.0479	10.4432	10.9397	11.2873	10.7379	11.3959	11.1449	NM_005384	NFIL3	Homo sapiens nuclear factor, interleukin 3 regulated (NFIL3), transcript variant 3, mRNA [NM_005384]
A_24_P69095	8.35987	8.94059	7.49425	7.37013	7.68111	8.08108	7.24862	7.74379	7.35058	7.69272	8.13771	NM_003633	ENC1	Homo sapiens ectodermal-neural cortex 1 (ENC1), transcript variant 1, mRNA [NM_003633]
A_23_P32414	7.93036	9.25316	8.80715	8.28427	7.78034	8.74661	7.50079	7.6383	7.97483	8.23353	8.26222	NM_016542	STK26	Homo sapiens serine/threonine kinase 26 (STK26), transcript variant 1, mRNA [NM_016542]
A_33_P3353051	14.7021	14.2799	14.0027	14.5866	13.2909	13.516	14.0228	13.4064	13.4289	14.1645	14.1645	NM_001287483	C6orf48	Homo sapiens chromosome 6 open reading frame 48 (C6orf48), transcript variant 4, mRNA [NM_001287483]
A_23_P153320	8.31795	7.3336	7.12064	7.37882	6.92513	6.51038	7.24862	6.6683	6.28758	7.50476	7.36258
A_23_P36865	9.27386	9.16931	8.79988	9.08403	7.82296	8.64346	8.69896	8.10224	8.2937	8.66285	8.75551	NM_025114	CEP290	Homo sapiens centrosomal protein 290 (CEP290), mRNA [NM_025114]
A_24_P277747	8.51903	7.66327	7.61491	7.96016	7.60433	7.22207	7.18829	7.68382	7.68191	7.49425	6.76372	NM_006586	CNPY3	Homo sapiens canopy FGF signaling regulator 3 (CNPY3), transcript variant 1, mRNA [NM_006586]
A_23_P121527	9.37421	9.5894	9.03587	9.18562	8.33511	8.58224	9.23445	7.68844	8.29046	9.2023	8.76872	NM_015990	KLHL5	Homo sapiens kelch like family member 5 (KLHL5), transcript variant 1, mRNA [NM_015990]
A_23_P66948	9.21328	9.00449	7.67197	8.23004	8.10772	7.70723	8.33267	7.65678	7.58892	8.58027	8.3012	NM_022751	GAREM1	Homo sapiens GRB2 associated regulator of MAPK1 subtype 1 (GAREM1), transcript variant 2, mRNA [NM_022751]
A_23_P93009	8.54454	7.9193	7.17973	8.14896	7.47226	7.4303	7.35939	7.15371	7.10429	7.79813	7.55323	NM_001204199	SRP19	Homo sapiens signal recognition particle 19 (SRP19), transcript variant 6, mRNA [NM_001204199]
A_23_P25019	9.75068	9.4646	8.65871	9.00206	8.61297	9.01321	8.33043	8.58027	9.03762	8.94353	9.0987
A_23_P135769	13.3193	12.9871	13.198	13.2386	12.8435	12.3791	12.7419	11.7084	12.4155	12.4164	12.736
A_33_P3755633	7.01762	7.5513	7.27426	6.67152	6.39746	6.5247	6.55081	6.49229	6.55849	6.55849	6.61109	DA515661		DA515661 FEBRA2 Homo sapiens cDNA clone FEBRA2003826 5', mRNA sequence [DA515661]
A_23_P98963	9.50785	9.1819	8.84714	9.08597	8.51509	8.69073	8.55399	8.11234	8.28437	8.92016	8.95784	NM_001277842	CCNT1	Homo sapiens cyclin T1 (CCNT1), transcript variant b, mRNA [NM_001277842]
A_23_P119907	8.15426	7.91115	7.64208	8.20493	7.27976	7.33888	7.52253	6.9833	7.12628	7.64503	7.2035
A_33_P3399019	8.06403	8.04318	7.68382	7.50115	7.18919	7.37211	6.9407	7.16632	7.01762	8.00985	7.61892	NM_001031665	ZNF816	Homo sapiens zinc finger protein 816 (ZNF816), transcript variant 1, mRNA [NM_001031665]
A_23_P101208	11.3171	11.312	10.686	9.9083	10.3954	10.9315	10.0074	10.4263	10.4276	11.2413	9.55193
A_33_P3381127	10.382	10.6621	9.51504	10.0066	9.7616	9.74243	9.52148	9.65208	9.2694	10.0425	9.61764	NM_000043	FAS	Homo sapiens Fas cell surface death receptor (FAS), transcript variant 1, mRNA [NM_000043]
A_23_P110846	9.78921	9.27629	8.88363	9.32777	9.11535	8.57461	8.78517	8.40758	8.42619	8.88134	8.96494
A_33_P3213377	8.87227	8.49596	8.0971	7.881	7.57866	8.18275	7.7088	7.91495	7.81483	7.75628	7.92335	NM_001350961	IMMP2L	Homo sapiens inner mitochondrial membrane peptidase subunit 2 (IMMP2L), transcript variant 5, mRNA [NM_001350961]
A_32_P9575	10.3912	9.58719	9.36031	9.14426	9.04819	9.03149	9.24281	8.9515	8.60684	9.22593	9.4158	NM_032351	MRPL45	Homo sapiens mitochondrial ribosomal protein L45 (MRPL45), transcript variant 1, mRNA [NM_032351]
A_23_P111753	12.6114	12.6906	12.1346	12.1091	11.7988	11.9754	11.6943	12.0185	11.8438	12.0819	11.6479
A_23_P11237	7.55793	7.58824	6.92513	7.01407	6.76644	6.77843	6.93696	6.6945	6.75919	6.40212	6.44565
A_24_P940166	10.7365	12.0426	11.7657	11.2718	11.0181	10.9424	10.893	10.9413	9.80322	10.1965	11.4289	NM_001015880	PAPSS2	Homo sapiens 3'-phosphoadenosine 5'-phosphosulfate synthase 2 (PAPSS2), transcript variant 2, mRNA [NM_001015880]
A_24_P388252	9.1709	8.47215	8.49433	8.71418	7.27256	8.31959	8.32185	7.84466	7.87515	8.34542	8.35005	NM_000945	PPP3R1	Homo sapiens protein phosphatase 3 regulatory subunit B, alpha (PPP3R1), mRNA [NM_000945]
A_23_P141248	8.18827	8.00973	7.37369	7.90869	7.33888	7.61022	7.41232	6.79299	7.35058	7.32422	7.11497	NM_021947	SRR	Homo sapiens serine racemase (SRR), transcript variant 1, mRNA [NM_021947]
A_23_P115316	10.7702	11.1487	10.4828	10.122	10.2129	10.0139	10.1783	9.50514	9.78118	10.636	10.2671
A_23_P417918	7.973	10.1544	10.9557	11.8354	8.20681	10.0647	8.38539	10.5336	9.43502	8.19478	10.3033	NM_001135690	PENK	Homo sapiens proenkephalin (PENK), mRNA [NM_001135690]
A_23_P150249	13.2839	13.1518	12.8365	12.5994	11.928	12.3416	12.5409	12.4649	12.4736	12.6745	12.2256	NM_006848	CCDC85B	Homo sapiens coiled-coil domain containing 85B (CCDC85B), mRNA [NM_006848]
A_23_P125717	8.58677	8.18411	7.63418	7.91264	7.39645	7.54254	7.90896	6.83208	7.14493	7.77766	7.58824	NM_004538	NAP1L3	Homo sapiens nucleosome assembly protein 1 like 3 (NAP1L3), mRNA [NM_004538]
A_23_P44257	12.1176	11.9997	11.5956	12.0616	11.1284	11.4725	11.4487	10.9835	10.801	11.7551	11.5602	NM_017845	COMMD8	Homo sapiens COMM domain containing 8 (COMMD8), transcript variant 1, mRNA [NM_017845]
A_23_P370097	11.5238	12.3623	11.8651	11.9814	11.3581	11.1106	11.5473	10.3149	11.4431	11.8217	10.949	NM_001044385	TMEM237	Homo sapiens transmembrane protein 237 (TMEM237), transcript variant 1, mRNA [NM_001044385]
(+)E1A_r60_a104	11.4842	11.0855	9.92181	10.0428	11.9502	10.1367	7.66634	11.794	12.1948	11.1863	10.9596
A_23_P10385	10.7302	10.3134	9.71768	10.0264	9.58621	9.94914	9.3623	9.19617	9.73699	9.95533	10.4029
A_23_P71790	7.55218	8.05074	7.4177	7.60551	6.67281	7.11544	7.2585	6.8182	6.78826	7.12016	7.30734	NM_206920	MAMDC4	Homo sapiens MAM domain containing 4 (MAMDC4), mRNA [NM_206920]
A_33_P3376551	9.92181	10.844	9.96004	10.1819	9.46153	9.4158	10.0673	8.71652	9.94355	9.72715	9.3814	NM_001039585	PTGFR	Homo sapiens prostaglandin F receptor (PTGFR), transcript variant 2, mRNA [NM_001039585]
A_23_P393401	8.24103	8.76526	8.41393	9.17221	8.02818	7.71381	8.3715	7.75507	7.32381	7.18739	8.474	NR_003610	PDXDC2P-NPIPB14P	Homo sapiens nuclear pore complex-interacting protein (PDXDC2P-NPIPB14P), non-coding RNA [NR_003610]
A_33_P3782469	8.06403	7.48495	7.63418	7.72826	6.90448	7.09256	7.06931	6.57921	7.06418	7.72346	7.25464	NM_015617	PYGO1	Homo sapiens pygopus family PHD finger 1 (PYGO1), transcript variant 1, mRNA [NM_015617]
A_33_P3393311	5.9893	7.9247	5.94634	5.90645	6.49592	5.87997	5.90426	5.94528	6.01082	5.90535	5.90426	NM_005297	MCHR1	Homo sapiens melanin concentrating hormone receptor 1 (MCHR1), mRNA [NM_005297]
A_33_P3272385	7.75992	5.88663	5.81156	5.81738	5.85526	5.92599	5.81156	5.81738	5.82781	5.93245	5.92923	NM_001001912	OR4E2	Homo sapiens olfactory receptor family 4 subfamily E member 2 (OR4E2), mRNA [NM_001001912]
A_23_P431853	12.5957	12.6887	10.7372	10.8206	12.3018	11.4134	10.1112	11.5888	12.3402	11.7252	12.6055	ENST00000361453	ND2	mitochondrially encoded NADH:ubiquinone oxidoreductase core subunit 2 [Source:HGNC Symbol;Acc:HGNC:7456] [ENST00000361453]
A_23_P25019	9.84039	9.48286	8.66414	9.05128	8.84015	8.99237	8.40815	8.7463	9.06494	8.84714	9.02106
A_23_P86653	10.2539	5.97894	9.50379	7.99476	7.66811	6.77843	7.57695	7.99412	7.28901	7.95831	8.48173	NM_002727	SRGN	Homo sapiens serglycin (SRGN), transcript variant 1, mRNA [NM_002727]
A_23_P100602	8.96848	8.94346	8.15852	7.62757	7.94134	8.31764	8.00756	8.43777	8.69041	8.385	6.00572
A_24_P418044	13.119	13.7821	14.3257	13.5135	12.7259	13.5135	14.0946	12.8349	12.9718	13.5519	8.98631
A_23_P101185	13.046	12.8721	12.6428	12.1011	11.9175	11.8217	12.492	11.5409	11.7162	12.3998	12.386
A_23_P120048	7.94746	7.62657	7.31127	7.42992	6.99312	7.14771	7.08679	6.69133	6.62776	7.21811	7.14956
A_23_P114689	9.36995	8.24503	8.93122	8.94884	7.93398	7.78034	8.52598	8.26393	7.64831	8.47179	8.19958
A_23_P152353	8.39983	8.30339	8.0273	8.03031	7.51233	7.97144	7.58926	7.61122	7.15279	7.73119	7.6519	NM_001083614	EARS2	Homo sapiens glutamyl-tRNA synthetase 2, mitochondrial (EARS2), transcript variant 1, mRNA [NM_001083614]
A_23_P160200	7.91033	7.2443	7.09856	7.60551	6.71774	6.81063	7.08679	6.41216	6.6683	7.03822	6.87908	NM_023070	ZFP69B	Homo sapiens ZFP69 zinc finger protein B (ZFP69B), mRNA [NM_023070]
A_33_P3577142	7.72718	7.64814	6.9415	8.22161	6.44715	7.2957	6.9926	6.93803	6.94496	6.95133	7.47448	lnc-ANKRD11-5:1	lnc-ANKRD11-5	Homo sapiens cDNA FLJ40824 fis, clone TRACH2011113. [AK098143]
A_24_P273203	14.2997	14.0874	13.6678	13.8868	13.2641	13.4495	13.7228	12.8968	13.2443	13.0049	13.8055	ENST00000492925		ribosomal protein L23a pseudogene 49 [Source:HGNC Symbol;Acc:HGNC:35689] [ENST00000492925]
A_24_P319942	10.466	9.57219	8.84208	9.71687	8.98721	9.81521	9.32291	8.24374	8.20581	9.23912	9.86739	NM_007107	SSR3	Homo sapiens signal sequence receptor subunit 3 (SSR3), transcript variant 2, mRNA [NM_007107]
A_23_P52402	11.3758	11.4873	11.2636	11.033	10.8185	10.3492	10.9642	10.071	10.5214	10.9154	10.7664	NM_014889	PITRM1	Homo sapiens pitrilysin metallopeptidase 1 (PITRM1), transcript variant 2, mRNA [NM_014889]
A_23_P252817	8.73672	5.78445	6.50678	7.35659	6.18676	5.90426	6.03802	8.27519	6.41216	6.29345	7.23693	NM_001048	SST	Homo sapiens somatostatin (SST), mRNA [NM_001048]
A_23_P326691	10.6476	10.4911	9.92438	9.95589	9.60102	9.6828	9.58159	9.63972	9.79586	9.95364	10.0619	NM_005610	RBBP4	Homo sapiens RB binding protein 4, chromatin remodeling factor (RBBP4), transcript variant 1, mRNA [NM_005610]
A_33_P3363720	7.84338	6.21617	6.13265	6.05784	5.9706	6.05784	6.18406	6.05488	5.96221	6.01994	6.24152	NR_033691	ZNF436-AS1	Homo sapiens ZNF436 antisense RNA 1 (ZNF436-AS1), transcript variant 2, long non-coding RNA [NR_033691]
A_33_P3288219	10.382	9.40853	8.92819	9.47477	8.12332	9.24199	9.66748	8.63755	8.78524	9.07664	8.63128	AK127589		Homo sapiens cDNA FLJ45684 fis, clone FCBBF3005160. [AK127589]
A_33_P3376636	7.93573	8.33043	6.97603	7.71646	7.27595	7.12487	7.39567	7.17927	7.3061	7.12487	7.0267	NM_001017989	OPA3	Homo sapiens OPA3, outer mitochondrial membrane lipid metabolism regulator (OPA3), transcript variant 1, mRNA [NM_001017989]
A_23_P106737	9.47071	9.39549	9.03912	9.29583	8.26947	9.18955	8.65912	8.57702	8.46317	8.93256	8.89421
A_23_P120557	8.25859	7.86857	7.55183	7.78511	7.23736	7.23736	7.3857	7.05705	7.16518	7.34413	7.46634
A_23_P11543	8.87227	8.5747	8.00373	9.57842	8.06746	7.84965	8.20803	7.70849	8.09614	8.14815	8.39944
A_23_P102364	9.76492	8.87465	8.28069	8.43398	6.16316	7.51717	9.42699	10.4783	7.17973	6.23631	9.86739
A_23_P164035	11.546	11.3509	10.8085	11.0653	10.9112	10.8205	10.8116	10.7412	10.4792	9.24324	11.2065	NM_002805	PSMC5	Homo sapiens proteasome 26S subunit, ATPase 5 (PSMC5), transcript variant 1, mRNA [NM_002805]
A_23_P121825	8.53979	8.0263	6.49374	7.37013	7.25786	7.21326	6.87908	7.37211	7.32851	7.52946	7.51842
A_23_P120048	8.12332	7.72423	7.33685	7.61675	7.09304	7.19323	7.20839	6.8968	6.67281	7.3336	7.44993
A_23_P141847	11.0956	10.8508	10.4958	10.2252	9.87153	10.3215	10.2842	9.80307	10.0244	9.64522	10.7606	NM_003969	UBE2M	Homo sapiens ubiquitin conjugating enzyme E2 M (UBE2M), mRNA [NM_003969]
A_23_P21548	10.0326	9.57219	9.03419	9.5317	8.89834	9.0094	9.00653	8.90725	8.85509	8.82562	9.43998	NM_024605	ARHGAP10	Homo sapiens Rho GTPase activating protein 10 (ARHGAP10), mRNA [NM_024605]
A_23_P300905	9.69993	9.75364	9.39749	10.0671	8.44522	8.92536	9.50839	8.35907	8.77757	9.47321	9.3623	NM_145012	CCNY	Homo sapiens cyclin Y (CCNY), transcript variant 1, mRNA [NM_145012]
A_23_P113184	11.4169	11.6777	10.9283	11.4303	10.6647	10.9126	10.8819	10.0883	10.4035	11.2442	11.1493
A_23_P63847	8.73672	8.33713	7.83133	7.93345	7.999	7.8597	7.72934	7.72687	7.84708	8.29474	6.28926	NM_003171	SUPV3L1	Homo sapiens Suv3 like RNA helicase (SUPV3L1), transcript variant 1, mRNA [NM_003171]
A_21_P0007407	9.19	8.8623	7.79872	7.70598	8.93135	7.47743	8.03057	9.14136	8.8891	6.6271	6.73631	lnc-RP11-158I9.5.1-2:1	lnc-RP11-158I9.5.1-2	LNCipedia lincRNA (lnc-RP11-158I9.5.1-2), lincRNA [lnc-RP11-158I9.5.1-2:1]
A_24_P181998	10.6963	10.8005	9.94708	10.5214	9.78639	9.727	10.2911	9.66158	9.72429	9.9603	9.86739	NR_024448	GUSBP11	Homo sapiens glucuronidase, beta pseudogene 11 (GUSBP11), non-coding RNA [NR_024448]
A_23_P129856	9.50135	9.01321	8.43114	8.30473	8.12849	8.08881	8.29829	8.21511	8.26585	8.50637	8.91392	NM_006497	HIC1	Homo sapiens HIC ZBTB transcriptional repressor 1 (HIC1), transcript variant 1, mRNA [NM_006497]
A_23_P2873	12.0661	11.662	11.1292	11.8138	10.9929	10.7633	11.3869	10.9109	10.68	10.9769	11.4759	NM_182923	KLC1	Homo sapiens kinesin light chain 1 (KLC1), transcript variant 2, mRNA [NM_182923]
A_24_P288915	7.1454	6.70207	7.48769	6.67152	6.6573	6.05784	5.99239	6.17047	6.70207	6.70207	6.5424	ENST00000445752	CCDC144B	coiled-coil domain containing 144B (pseudogene) [Source:HGNC Symbol;Acc:HGNC:26704] [ENST00000445752]
A_23_P26713	15.8827	15.565	15.3238	15.3605	14.6609	15.2115	14.9153	14.999	14.9194	14.402	15.6825	NM_000978	RPL23	Homo sapiens ribosomal protein L23 (RPL23), mRNA [NM_000978]
A_23_P108823	10.3503	10.8751	10.0213	10.2968	9.6879	9.84403	9.89479	9.48575	9.54817	10.1752	10.0342
A_32_P105195	8.61531	7.87277	7.51322	7.69352	7.34413	7.63385	7.29403	7.36537	7.48275	7.29236	7.56522	NM_014829	DDX46	Homo sapiens DEAD-box helicase 46 (DDX46), transcript variant 2, mRNA [NM_014829]
A_23_P212617	12.4968	12.6224	11.7608	11.7047	11.9143	12.2415	11.1402	12.1333	11.5049	11.7	11.8386
A_33_P3238215	10.5861	9.67062	9.74274	10.1611	9.26696	8.93806	9.55969	9.46937	8.87806	9.23597	10.4228	NM_001278458	COBLL1	Homo sapiens cordon-bleu WH2 repeat protein like 1 (COBLL1), transcript variant 1, mRNA [NM_001278458]
A_23_P120467	9.23836	9.53617	9.10103	8.71995	8.3973	8.99379	8.71246	8.46623	7.89801	8.64739	8.84429
A_33_P3441583	14.8651	14.4161	14.4379	14.5572	12.8594	14.2997	14.2532	13.519	13.5595	14.3447	14.3088	BM453041		AGENCOURT_6387596 NIH_MGC_71 Homo sapiens cDNA clone IMAGE:5529651 5', mRNA sequence [BM453041]
A_23_P110941	10.0985	10.0973	9.38278	9.75174	9.26887	9.42946	9.18764	8.90916	9.05449	9.87237	9.4614
A_23_P213319	9.0134	8.47215	7.98237	8.26222	7.58824	8.2394	7.93439	7.69177	7.42153	8.08761	8.32635	NM_197941	ADAMTS6	Homo sapiens ADAM metallopeptidase with thrombospondin type 1 motif 6 (ADAMTS6), mRNA [NM_197941]
A_23_P154235	9.62742	9.24308	9.1652	9.4523	7.86576	8.21489	9.44986	8.41393	8.67517	8.61397	8.84935
A_24_P98914	11.4506	11.3696	11.0471	10.606	10.5653	10.9615	10.64	10.4336	10.2945	10.9412	10.1604	NM_000289	PFKM	Homo sapiens phosphofructokinase, muscle (PFKM), transcript variant 4, mRNA [NM_000289]
A_23_P215956	11.9649	12.0255	11.4082	11.3493	11.1863	11.0378	10.7831	11.3469	11.0947	11.6991	11.5945
A_23_P133284	10.4246	10.433	9.87959	9.87593	9.66841	9.56956	9.57361	9.36618	9.4493	9.86257	9.86739
A_23_P214211	12.9868	12.4453	12.3233	12.5825	11.6231	12.044	12.1694	11.9055	11.7035	12.0041	12.1737	NM_020320	RARS2	Homo sapiens arginyl-tRNA synthetase 2, mitochondrial (RARS2), transcript variant 1, mRNA [NM_020320]
A_23_P112113	11.7619	11.4946	10.1905	11.529	10.6829	10.6973	10.744	10.2744	10.5535	11.1341	11.1387
A_23_P107724	8.68484	8.76526	8.5526	8.50447	7.5814	7.96489	8.2139	7.51053	7.7793	8.37713	8.38068	NM_013380	ZNF112	Homo sapiens zinc finger protein 112 (ZNF112), transcript variant 2, mRNA [NM_013380]
A_33_P3431595	8.99031	8.66163	8.59171	9.07166	7.8322	7.74685	8.515	8.15081	7.45891	8.67493	8.34179	NR_126398	C8orf31	Homo sapiens chromosome 8 open reading frame 31 (putative) (C8orf31), transcript variant 2, long non-coding RNA [NR_126398]
A_23_P410312	7.88503	7.86857	7.97405	8.24708	7.40711	7.3061	7.55078	7.41693	7.31106	7.76671	5.95271	NM_207435	C12orf76	Homo sapiens chromosome 12 open reading frame 76 (C12orf76), mRNA [NM_207435]
A_23_P2683	9.00774	8.6664	8.35707	8.67717	8.13992	8.25666	7.94587	7.9999	7.881	8.18872	8.48758
A_23_P105571	10.2235	9.92357	9.09079	9.68798	9.17255	9.23118	9.26653	9.27381	9.15489	9.05597	9.29233
A_33_P3400828	6.808	7.36815	7.00491	7.31395	6.12515	6.40367	6.5675	6.50317	6.25189	6.47175	6.76372	NM_001161625	NXNL2	Homo sapiens nucleoredoxin like 2 (NXNL2), transcript variant 1, mRNA [NM_001161625]
A_23_P30956	10.2502	9.85675	9.77146	9.88011	9.02672	9.27206	9.68643	8.80788	9.07956	9.51557	9.40384	NM_015323	UFL1	Homo sapiens UFM1 specific ligase 1 (UFL1), mRNA [NM_015323]
A_23_P106998	9.94162	9.05326	8.7914	9.40704	9.18787	9.16965	8.13678	9.25074	9.02534	8.70965	8.62132
A_23_P84836	10.3592	10.1443	10.2486	10.2898	9.37786	9.64779	9.68029	9.3321	9.13181	9.92863	10.0772	NM_006310	NPEPPS	Homo sapiens aminopeptidase puromycin sensitive (NPEPPS), transcript variant 1, mRNA [NM_006310]
A_23_P202496	9.78746	9.64177	9.23847	8.96848	8.81983	9.18263	8.52883	8.61765	8.95791	9.42975	9.22741
A_23_P82738	8.67011	8.62564	7.86983	8.30898	8.06746	8.28972	7.23736	7.58243	8.06966	8.0905	8.47584
A_23_P117734	8.28342	7.85149	7.88225	8.6039	7.72175	7.65613	7.22777	7.93706	7.58003	7.73981	6.89377
A_33_P3571901	10.4185	9.869	9.47823	10.8534	9.42394	9.44389	9.81135	9.04893	8.97768	10.0761	9.25434	NR_157851	LOC100287387	Homo sapiens uncharacterized LOC100287387 (LOC100287387), long non-coding RNA [NR_157851]
A_33_P3695162	7.66262	5.83012	5.93245	5.92491	5.85526	5.87997	5.90863	5.80454	5.88108	5.76649	5.76167	NR_038232	LOC285889	Homo sapiens uncharacterized LOC285889 (LOC285889), long non-coding RNA [NR_038232]
A_21_P0011373	7.98315	8.1931	7.61491	7.64569	6.68974	7.46931	7.56384	7.19009	6.73631	7.2035	7.83894	NR_040058	RAD51-AS1	Homo sapiens RAD51 antisense RNA 1 (RAD51-AS1), long non-coding RNA [NR_040058]
A_23_P218858	10.1049	8.32727	9.90303	9.82392	8.01645	6.96872	9.35466	9.72293	8.53308	8.72786	9.10824	NM_015429	ABI3BP	Homo sapiens ABI family member 3 binding protein (ABI3BP), transcript variant 5, mRNA [NM_015429]
A_23_P392126	9.60494	9.49377	8.98721	10.0235	8.52865	8.12332	9.29854	8.76812	9.01555	8.83456	9.00161	NM_001076680	LYRM9	Homo sapiens LYR motif containing 9 (LYRM9), mRNA [NM_001076680]
A_23_P412409	10.5054	10.321	9.44036	9.11889	9.90597	9.88407	8.65912	9.19873	9.17329	10.1902	10.206	NM_015172	PRRC2C	Homo sapiens proline rich coiled-coil 2C (PRRC2C), mRNA [NM_015172]
A_23_P104996	7.43637	6.77335	6.72643	7.27638	6.16316	6.14196	6.64031	6.13545	6.21175	6.70207	6.66378
A_33_P3709327	7.72066	5.80571	6.38966	5.95165	5.88108	5.85526	5.94634	5.99856	5.92707	5.89767	6.04399	NR_034138	EPHA5-AS1	Homo sapiens EPHA5 antisense RNA 1 (EPHA5-AS1), long non-coding RNA [NR_034138]
A_32_P100683	9.51593	9.13169	9.07883	9.37816	8.55181	8.22216	8.88328	8.2368	8.15495	9.07312	9.05178	NM_001145418	TTC28	Homo sapiens tetratricopeptide repeat domain 28 (TTC28), mRNA [NM_001145418]
A_23_P10442	9.8271	9.80432	9.30488	9.7594	8.64075	8.99796	9.06212	8.79303	9.256	9.35004	9.53705
A_33_P3221284	9.7674	10.3201	9.94498	10.3251	9.31346	9.06286	9.91324	8.97384	9.25466	9.06806	9.61133	NM_199511	CCDC80	Homo sapiens coiled-coil domain containing 80 (CCDC80), transcript variant 1, mRNA [NM_199511]
A_23_P10182	9.16914	8.9711	8.99488	9.1565	7.86857	8.46697	8.50484	8.66624	8.18275	8.52144	8.66785
A_24_P89509	8.86863	8.37278	7.99733	8.23004	7.88434	7.72718	7.82744	7.62092	7.43599	8.0129	8.23984	NM_001031712	TRMT11	Homo sapiens tRNA methyltransferase 11 homolog (TRMT11), transcript variant 1, mRNA [NM_001031712]
A_32_P310335	7.87277	7.9562	6.63372	6.86565	6.59286	6.86565	6.64031	6.95133	6.74244	7.02519	8.03532	NM_021219	JAM2	Homo sapiens junctional adhesion molecule 2 (JAM2), transcript variant 1, mRNA [NM_021219]
A_23_P135769	13.4184	13.4163	13.4174	13.3995	13.182	12.6202	12.7679	11.9106	12.6086	13.1473	13.182
A_23_P24077	10.7218	9.71679	10.4035	11.2867	8.99482	8.48502	10.1783	9.68997	9.79387	10.264	10.3054	NM_022153	VSIR	Homo sapiens V-set immunoregulatory receptor (VSIR), mRNA [NM_022153]
A_23_P120710	11.3409	11.2652	10.9238	11.2274	10.6277	10.5221	10.826	10.234	10.1922	10.7062	10.6408
A_23_P120467	8.83843	9.13169	8.85863	8.39282	7.89911	8.63144	8.41393	8.06428	7.61892	8.32328	8.37772
A_23_P97265	11.5412	11.2168	10.7784	10.5757	9.61061	10.9558	10.5327	10.3088	10.2233	10.9503	11.0503	NM_182679	GPATCH4	Homo sapiens G-patch domain containing 4 (GPATCH4), transcript variant 2, mRNA [NM_182679]
A_23_P122174	9.00148	8.92111	8.83556	9.04372	8.41739	8.66495	8.18883	8.29035	8.42084	8.23353	8.184
A_33_P3226425	9.11724	9.04546	8.71652	8.8687	8.34542	8.08712	8.51912	8.24676	8.3973	8.31568	8.26713	NM_001034025	ERP29	Homo sapiens endoplasmic reticulum protein 29 (ERP29), transcript variant 2, mRNA [NM_001034025]
A_23_P115645	7.94294	6.75798	7.06295	7.86801	6.66216	6.5915	6.82631	6.37709	6.96662	6.94496	6.7071
A_33_P3290532	6.808	6.60504	6.59286	7.11331	5.95059	5.78801	6.48572	5.98723	5.97582	5.98205	5.97894	NR_038440	TBX5-AS1	Homo sapiens TBX5 antisense RNA 1 (TBX5-AS1), long non-coding RNA [NR_038440]
A_23_P111811	10.395	10.0222	9.78021	10.1298	9.14438	9.71881	9.55342	9.05042	9.30804	9.80065	9.74549
A_23_P109171	7.47816	7.5814	6.98252	7.03872	6.52327	6.79122	6.8036	6.67602	6.80536	6.60504	6.77694
A_23_P147822	8.82533	7.75355	8.08205	8.55277	7.73119	7.71381	8.14723	8.10224	7.81045	6.47911	6.80096	NM_022772	EPS8L2	Homo sapiens EPS8 like 2 (EPS8L2), mRNA [NM_022772]
A_23_P105571	10.2183	9.87404	9.19617	9.61902	9.13904	9.2822	9.32184	8.95586	9.10854	9.1359	9.33433
A_21_P0002505	8.84771	9.9915	7.97405	7.47669	8.00985	9.11936	8.10772	7.91264	8.28037	8.5526	8.07356	lnc-C2orf27B-3:2	lnc-C2orf27B-3	LNCipedia lincRNA (lnc-C2orf27B-3), lincRNA [lnc-C2orf27B-3:2]
A_23_P212617	12.138	12.3601	11.6688	11.5907	11.3945	12.1353	10.9985	11.791	11.3418	11.5656	11.4008
A_23_P138524	10.6366	12.5595	8.10295	11.9509	11.1216	10.1533	10.2716	10.2577	9.79771	11.5831	10.4746	NM_198148	CPXM2	Homo sapiens carboxypeptidase X, M14 family member 2 (CPXM2), mRNA [NM_198148]
A_23_P88404	8.40787	7.18514	7.3804	7.41578	7.14076	6.53887	7.23736	6.8707	6.35723	7.53725	7.21591	NM_003239	TGFB3	Homo sapiens transforming growth factor beta 3 (TGFB3), transcript variant 1, mRNA [NM_003239]
A_23_P202206	7.55218	6.54801	6.23805	5.99856	6.05981	6.08996	6.06275	6.20377	6.05981	6.21617	6.27324	NM_183239	GSTO2	Homo sapiens glutathione S-transferase omega 2 (GSTO2), transcript variant 1, mRNA [NM_183239]
A_33_P3310475	14.3257	14.4611	14.084	14.5539	13.5135	13.4605	14.2253	12.9994	13.0702	14.2338	13.7921	NM_001306147	SEPT11	Homo sapiens septin 11 (SEPT11), transcript variant 1, mRNA [NM_001306147]
A_33_P3285470	7.0267	9.21598	7.29904	8.97937	8.04268	8.11222	7.05681	6.57165	8.35727	8.57787	6.41216	NM_001702	ADGRB1	Homo sapiens adhesion G protein-coupled receptor B1 (ADGRB1), mRNA [NM_001702]
A_23_P209962	10.3526	9.77401	9.50821	9.77142	9.17613	9.1102	9.26349	9.29071	9.43856	9.49318	9.33433
A_24_P134392	11.794	11.5489	11.4274	11.8636	10.713	11.1114	11.545	10.773	11.0613	9.89796	11.1996	NM_006948	HSPA13	Homo sapiens heat shock protein family A (Hsp70) member 13 (HSPA13), mRNA [NM_006948]
A_24_P50437	12.2818	11.9787	11.9997	12.1928	12.1741	11.8394	11.8288	11.8263	12.3018	11.5473	8.26713	ENST00000472161		ribosomal protein S3a pseudogene 49 [Source:HGNC Symbol;Acc:HGNC:36810] [ENST00000472161]
A_33_P3250463	8.68731	8.43966	8.30815	8.23004	7.20128	8.07234	8.06207	7.15371	7.44241	8.43474	8.09146	NM_001321051	PMS1	Homo sapiens PMS1 homolog 1, mismatch repair system component (PMS1), transcript variant 13, mRNA [NM_001321051]
A_23_P63929	10.3272	10.1224	9.74274	9.94861	9.16315	9.31336	9.57464	9.40945	8.96153	9.76379	9.9264	NM_018117	WDR11	Homo sapiens WD repeat domain 11 (WDR11), mRNA [NM_018117]
A_24_P332926	9.54344	10.0252	9.59111	9.51203	9.03737	9.76129	9.34526	9.2974	9.25466	9.42073	6.95133	NM_014884	SUGP2	Homo sapiens SURP and G-patch domain containing 2 (SUGP2), transcript variant 2, mRNA [NM_014884]
A_33_P3417620	7.88142	6.7516	6.51899	7.40614	6.38103	6.75373	6.61276	6.2579	6.53534	6.65535	6.71524	ENST00000380308	ZRSR2	zinc finger CCCH-type, RNA binding motif and serine/arginine rich 2 [Source:HGNC Symbol;Acc:HGNC:23019] [ENST00000380308]
A_24_P344295	8.14132	7.75598	7.25421	7.76776	7.36854	6.53322	7.11497	7.2282	7.32851	7.39099	7.36596	NM_015528	RNF167	Homo sapiens ring finger protein 167 (RNF167), transcript variant 1, mRNA [NM_015528]
A_33_P3380567	11.8681	11.598	11.5088	11.9013	10.6356	11.4566	11.3418	10.5316	10.6305	11.0819	11.5004	NM_030974	SHARPIN	Homo sapiens SHANK associated RH domain interactor (SHARPIN), transcript variant 1, mRNA [NM_030974]
A_23_P122531	15.1715	14.7305	14.3764	14.2997	13.5105	14.0135	14.3191	13.7921	13.764	14.5686	14.5802
A_24_P298420	8.64756	8.65498	8.0273	7.97091	7.95409	8.08108	7.3032	7.70441	7.96542	8.02126	8.51087	NM_001039619	PRMT5	Homo sapiens protein arginine methyltransferase 5 (PRMT5), transcript variant 2, mRNA [NM_001039619]
A_23_P113701	7.90555	7.65125	6.99979	6.84126	6.47322	6.61711	7.06931	6.47027	7.58003	6.72952	6.87908
A_24_P181506	10.2115	9.96569	9.81492	10.197	9.19806	9.67596	9.77341	9.30628	9.19303	9.22039	9.03419	NM_014699	ZNF646	Homo sapiens zinc finger protein 646 (ZNF646), mRNA [NM_014699]
A_33_P3282614	8.55138	8.07246	7.92551	8.20493	7.4284	7.61758	7.89388	7.5673	7.79592	6.59761	7.80078	NM_001256699	STPG3	Homo sapiens sperm-tail PG-rich repeat containing 3 (STPG3), transcript variant 1, mRNA [NM_001256699]
A_23_P106602	9.3932	9.50834	7.24646	8.42771	8.88064	8.48026	7.85617	8.08302	7.67004	9.72099	8.29798
A_33_P3414591	12.1423	11.6926	11.1265	11.7548	10.9452	11.2272	11.2576	11.0204	11.1929	10.7862	11.3002	NM_000474	TWIST1	Homo sapiens twist family bHLH transcription factor 1 (TWIST1), transcript variant 1, mRNA [NM_000474]
A_33_P3228266	13.1277	12.4357	12.6979	13.3215	12.2309	12.0549	12.8831	12.1967	12.3336	12.611	10.0802	NM_000099	CST3	Homo sapiens cystatin C (CST3), transcript variant 1, mRNA [NM_000099]
A_23_P112341	10.6191	10.268	9.64881	10.0671	9.6748	9.652	9.33723	9.48167	9.67649	10.0255	10.0211
A_23_P15669	8.63375	8.45544	7.21899	6.73323	7.60433	7.57986	7.18334	7.4576	7.28901	7.75355	7.51233	NM_001114118	NCBP3	Homo sapiens nuclear cap binding subunit 3 (NCBP3), mRNA [NM_001114118]
A_21_P0001641	5.83127	7.97822	5.83357	5.83817	5.95059	6.01082	5.90426	5.92923	5.88108	6.04598	5.91081	lnc-EGLN1-1:1	lnc-EGLN1-1	LNCipedia lincRNA (lnc-EGLN1-1), lincRNA [lnc-EGLN1-1:1]
A_33_P3415560	7.8468	7.61491	7.40711	7.52627	6.92513	6.99054	6.93106	6.87796	6.92189	7.34413	7.23693	NM_001321917	ZFP82	Homo sapiens ZFP82 zinc finger protein (ZFP82), transcript variant 2, mRNA [NM_001321917]
A_23_P166051	10.1049	10.0575	10.0374	10.0178	9.33768	9.37806	9.07944	9.73314	9.61493	9.77101	9.66506	NM_031229	RBCK1	Homo sapiens RANBP2-type and C3HC4-type zinc finger containing 1 (RBCK1), transcript variant 2, mRNA [NM_031229]
A_23_P11774	11.1402	10.7701	10.3743	10.5177	10.1343	10.5578	10.1347	9.93091	10.0286	10.2184	10.1793
A_23_P110643	8.23179	8.15196	7.85178	8.10104	7.21502	7.38825	7.74012	7.12487	7.15279	7.74685	7.64175
A_23_P100203	10.741	10.6464	10.2079	9.69147	10.3374	10.0979	10.0352	9.92559	9.90912	10.5709	7.5814
A_24_P124349	8.1327	7.75355	6.49374	7.22973	7.03822	5.96536	6.64031	7.02619	7.2867	8.10128	7.32053	NM_025208	PDGFD	Homo sapiens platelet derived growth factor D (PDGFD), transcript variant 1, mRNA [NM_025208]
A_23_P415652	9.00545	6.22759	6.61511	7.44505	6.49592	6.10909	7.22777	6.55849	6.47911	6.73692	7.28481	NM_024642	GALNT12	Homo sapiens polypeptide N-acetylgalactosaminyltransferase 12 (GALNT12), mRNA [NM_024642]
A_33_P3371320	9.21494	9.29557	8.91691	9.27423	8.28993	8.07575	8.94393	8.17029	8.31877	8.96868	8.60491	NM_001261840	BABAM2	Homo sapiens BRISC and BRCA1 A complex member 2 (BABAM2), transcript variant 6, mRNA [NM_001261840]
A_33_P3663705	10.0326	9.56559	9.19617	9.63984	9.03906	9.17136	8.91304	8.85509	8.98779	9.13345	9.4478	NM_014675	CROCC	Homo sapiens ciliary rootlet coiled-coil, rootletin (CROCC), mRNA [NM_014675]
A_23_P105664	11.136	10.6818	10.5015	10.6927	10.0801	10.1434	10.333	9.74541	10.1241	10.3251	10.2335
A_23_P1014	8.49669	8.92907	8.46419	8.99539	7.66035	7.91835	8.29056	7.79089	8.55286	8.36594	7.65548
A_32_P217510	9.67159	9.543	8.91691	9.24475	8.6939	9.05128	8.79701	8.55365	8.74171	9.12325	8.73372	NM_032168	WDR75	Homo sapiens WD repeat domain 75 (WDR75), transcript variant 1, mRNA [NM_032168]
A_23_P118246	11.0497	10.5493	10.0751	10.2665	9.72974	10.5471	9.39963	10.1308	10.3092	9.81324	10.8215
A_21_P0002961	5.80454	7.9193	5.7892	5.85752	5.92059	5.85526	5.90426	5.9706	5.92707	5.93245	5.84845	lnc-FLNB-2:1	lnc-FLNB-2	LNCipedia lincRNA (lnc-FLNB-2), lincRNA [lnc-FLNB-2:1]
A_23_P151209	10.2049	10.0433	9.87314	10.1655	9.44658	9.70206	9.61989	9.05314	9.06769	9.64812	9.3912	NM_030809	CSRNP2	Homo sapiens cysteine and serine rich nuclear protein 2 (CSRNP2), transcript variant 1, mRNA [NM_030809]
A_19_P00806911	9.65858	9.08621	8.68053	9.35816	8.54875	8.4588	8.79701	8.32931	8.28941	8.63804	9.06469	ENST00000607016	NUDT3	nudix hydrolase 3 [Source:HGNC Symbol;Acc:HGNC:8050] [ENST00000607016]
A_21_P0000318	8.65107	8.2344	8.12285	8.1655	7.13143	7.91835	7.82412	7.49207	7.66391	8.03657	7.76957	NR_002963	SNORA24	Homo sapiens small nucleolar RNA, H/ACA box 24 (SNORA24), small nucleolar RNA [NR_002963]
A_24_P200427	11.922	12.1834	11.7121	11.3829	11.1732	11.8743	10.9343	10.8367	11.5004	11.6561	11.4128	NM_001079525	PAICS	Homo sapiens phosphoribosylaminoimidazole carboxylase and phosphoribosylaminoimidazolesuccinocarboxamide synthase (PAICS), transcript variant 1, mRNA [NM_001079525]
A_23_P55011	13.104	12.7644	12.6857	12.9747	12.0863	12.4808	11.8771	12.6202	12.1344	12.472	12.8574	NM_001037984	SLC38A10	Homo sapiens solute carrier family 38 member 10 (SLC38A10), transcript variant 1, mRNA [NM_001037984]
A_33_P3245937	7.78005	5.88663	5.88108	5.93567	5.95059	5.9893	5.87997	5.92923	6.03502	5.82781	5.84845	AK124574		Homo sapiens cDNA FLJ42583 fis, clone BRACE3009090. [AK124574]
A_23_P89550	8.1823	7.95277	7.72656	8.38304	7.21149	6.8707	8.07696	6.99106	6.74244	7.44693	7.58824	NM_033004	NLRP1	Homo sapiens NLR family pyrin domain containing 1 (NLRP1), transcript variant 1, mRNA [NM_033004]
A_23_P403424	9.26013	8.84258	8.51294	8.68564	7.86576	8.43104	8.34694	8.18636	7.80548	8.4985	8.69896	NM_005090	JMJD7-PLA2G4B	Homo sapiens JMJD7-PLA2G4B readthrough (JMJD7-PLA2G4B), transcript variant 1, mRNA [NM_005090]
A_23_P55936	13.2239	13.2464	12.78	13.2225	12.2074	12.3125	12.8748	11.818	12.1442	13.0144	12.7585	NM_004107	FCGRT	Homo sapiens Fc fragment of IgG receptor and transporter (FCGRT), transcript variant 2, mRNA [NM_004107]
A_23_P71300	8.7574	8.13316	7.82224	8.1655	7.75446	7.85617	7.46151	7.65678	7.75598	7.83995	7.73505	NM_018246	CCDC25	Homo sapiens coiled-coil domain containing 25 (CCDC25), transcript variant 1, mRNA [NM_018246]
A_21_P0000149	8.53423	7.93787	7.57695	7.80137	7.39956	7.47743	7.3857	7.25593	7.40923	7.43637	7.75446	NM_001201335	GCFC2	Homo sapiens GC-rich sequence DNA-binding factor 2 (GCFC2), transcript variant 3, mRNA [NM_001201335]
A_24_P299685	9.0891	9.59688	8.11353	8.9184	8.76504	8.90957	7.62541	7.60719	8.10009	10.2657	9.29479	NM_198389	PDPN	Homo sapiens podoplanin (PDPN), transcript variant 2, mRNA [NM_198389]
A_23_P257538	9.5731	9.83415	8.99854	9.14229	8.56443	8.97423	9.05054	8.16424	8.6973	9.12572	9.25852	NM_006606	RBBP9	Homo sapiens RB binding protein 9, serine hydrolase (RBBP9), mRNA [NM_006606]
A_23_P113701	7.64863	7.77766	7.3061	7.22207	6.34679	6.73323	7.14122	6.48279	7.74058	6.78052	7.03272
A_23_P217015	9.68591	9.56978	9.49745	9.56216	8.76504	9.44977	9.10288	9.13916	9.35271	9.24107	7.46931	NM_003011	SET	Homo sapiens SET nuclear proto-oncogene (SET), transcript variant 2, mRNA [NM_003011]
A_23_P113184	11.4552	11.6811	10.8295	11.1858	10.7617	10.7504	10.8107	10.1329	10.3389	11.3292	11.1328
A_23_P207400	9.28945	9.43127	8.6159	8.6012	8.4487	8.76722	8.01683	8.36346	8.918	8.8623	8.89283
A_23_P42975	7.63682	7.85149	6.9661	7.18739	6.9833	7.15923	6.83668	6.34518	6.81936	7.31971	6.99106	NM_002736	PRKAR2B	Homo sapiens protein kinase cAMP-dependent type II regulatory subunit beta (PRKAR2B), mRNA [NM_002736]
A_23_P60718	8.10605	7.80606	7.40189	7.83751	7.42114	7.36457	6.64031	7.54833	7.52484	7.31024	7.69272	NM_024105	ALG12	Homo sapiens ALG12, alpha-1,6-mannosyltransferase (ALG12), mRNA [NM_024105]
A_24_P179504	7.09496	7.71381	6.43584	6.12421	6.68497	6.23805	6.37155	6.41216	6.23631	6.33303	6.79151	NM_144668	WDR66	Homo sapiens WD repeat domain 66 (WDR66), transcript variant 1, mRNA [NM_144668]
A_23_P153256	8.0977	8.58984	8.95942	9.07713	7.94799	8.22698	7.46968	7.95805	8.13316	8.03144	8.40873	NM_198542	ZNF773	Homo sapiens zinc finger protein 773 (ZNF773), transcript variant 1, mRNA [NM_198542]
A_23_P60283	9.50135	8.79413	8.56849	9.03637	8.08616	8.34542	8.48904	8.35387	8.16115	8.50231	8.78755	NM_000380	XPA	Homo sapiens XPA, DNA damage recognition and repair factor (XPA), transcript variant 1, mRNA [NM_000380]
A_23_P50907	13.4475	12.6516	12.7238	13.0824	12.2931	11.9847	12.8945	11.8953	11.5734	12.7055	12.3831
A_23_P18422	11.9638	11.9992	11.3343	11.4528	10.9624	11.3365	11.154	10.9055	11.0883	11.3904	11.3648	NM_007208	MRPL3	Homo sapiens mitochondrial ribosomal protein L3 (MRPL3), mRNA [NM_007208]
A_33_P3360426	10.0179	9.88747	9.72626	9.5317	9.33768	9.71148	9.50008	9.41743	9.05714	9.18229	7.87529	NM_017491	WDR1	Homo sapiens WD repeat domain 1 (WDR1), transcript variant 1, mRNA [NM_017491]
A_23_P95029	8.04417	7.5513	7.45835	6.91647	7.27595	6.6547	6.77155	7.1347	6.80536	7.53725	7.00899	NM_021021	SNTB1	Homo sapiens syntrophin beta 1 (SNTB1), mRNA [NM_021021]
A_23_P109442	10.0262	9.89037	9.66255	9.98128	8.64919	9.34234	9.33723	9.31129	9.16177	9.49582	9.60359
A_23_P11214	9.46715	8.99482	8.71481	8.74309	8.13783	8.47603	8.28951	8.5042	8.36226	8.75209	8.84714
A_24_P28619	9.96622	9.70905	9.48926	9.83113	8.82808	9.26109	9.28378	8.90109	8.88314	9.27285	9.4052	NM_144567	ANGEL2	Homo sapiens angel homolog 2 (ANGEL2), transcript variant 1, mRNA [NM_144567]
A_23_P98085	9.18466	8.84956	8.62198	8.89641	8.18681	8.31301	8.66341	7.80078	8.26585	8.70965	7.60534
A_23_P204751	8.28342	8.06697	7.5457	7.43788	7.27595	7.91006	6.93106	7.69826	7.25163	7.40692	7.53017	NM_020039	ASIC1	Homo sapiens acid sensing ion channel subunit 1 (ASIC1), transcript variant 1, mRNA [NM_020039]
A_23_P112341	10.3678	10.1044	9.30835	9.60662	9.49427	9.36976	9.02408	9.14727	9.60241	9.74163	9.74358
A_23_P121141	7.51788	7.30734	6.54941	6.5881	6.59286	6.51038	6.64031	6.45987	6.57027	6.26644	6.41216
A_23_P119102	11.2545	11.655	10.9687	11.2222	10.2401	11.3251	10.7666	10.2359	10.519	11.5188	10.2942
A_24_P106357	8.47915	8.46336	8.08905	8.25086	7.58824	7.87612	7.75507	7.50115	7.51233	7.97444	8.00985	NM_139281	WDR36	Homo sapiens WD repeat domain 36 (WDR36), mRNA [NM_139281]
A_33_P3264505	8.65498	8.31589	8.01974	8.25419	7.60988	7.99296	7.75507	7.66262	7.9981	7.27256	7.92335	NM_001318508	FCF1	Homo sapiens FCF1, rRNA-processing protein (FCF1), transcript variant 2, mRNA [NM_001318508]
A_23_P117694	8.32716	7.65499	7.70598	7.70598	7.20661	7.02619	7.17927	7.54113	6.72643	7.32912	8.05111
A_23_P120710	11.4676	11.2528	11.0359	10.9719	10.718	10.5653	10.8291	10.0741	10.1932	10.659	10.9474
A_23_P1145	9.38641	8.98592	8.01176	8.69722	8.26393	8.56148	8.30867	7.82989	7.95012	8.57358	8.59196
A_23_P120845	14.8253	14.643	14.5013	14.812	13.6765	13.7945	14.4503	13.5306	13.7868	14.3846	14.3156
A_23_P29953	8.21996	8.72933	8.86131	8.58147	7.75446	8.08556	7.82744	7.92753	7.06418	8.42638	8.5088	NM_172175	IL15	Homo sapiens interleukin 15 (IL15), transcript variant 2, mRNA [NM_172175]
A_23_P111811	10.2834	9.95533	9.55429	9.95945	8.97619	9.50135	9.41412	9.13916	9.10729	9.73352	9.71171
A_23_P106481	13.6468	13.3254	12.7993	13.0667	12.5967	12.6786	12.6486	12.6149	12.5409	12.7202	13.0648
A_24_P288424	10.3721	10.0087	9.6046	9.60927	9.38435	9.20447	9.38621	9.23885	9.1352	9.61007	9.69942	NM_016045	PRELID3B	Homo sapiens PRELI domain containing 3B (PRELID3B), transcript variant 1, mRNA [NM_016045]
A_23_P114929	12.9127	13.3246	12.8338	12.7055	12.4371	12.8563	12.6979	12.0201	11.5969	12.2781	12.2575
A_23_P106998	10.0711	9.76114	9.17136	9.5709	9.12795	9.23847	8.98028	9.09571	8.91311	9.22039	9.48643
A_21_P0013767	9.48739	9.33169	9.07664	8.9146	7.82035	8.28342	9.19605	8.16264	8.01645	8.78703	9.39647	NM_001348129	NBDY	Homo sapiens negative regulator of P-body association (NBDY), mRNA [NM_001348129]
A_23_P140427	11.9833	11.0224	11.2497	11.2268	10.4712	10.617	10.9834	10.8164	10.7724	10.9146	10.6492	NM_016337	EVL	Homo sapiens Enah/Vasp-like (EVL), transcript variant 1, mRNA [NM_016337]
A_21_P0010444	5.78207	8.50068	6.11572	5.83817	6.25361	6.06667	5.94634	6.37709	6.46879	6.03502	6.27324	lnc-NFAM1-1:1		Unknown
A_33_P3221868	9.35551	9.0669	8.54638	9.00647	8.25494	8.12872	8.35176	8.58882	8.55399	8.88134	8.53644	NM_001330285	TMEM216	Homo sapiens transmembrane protein 216 (TMEM216), transcript variant 4, mRNA [NM_001330285]
A_23_P93792	8.5807	8.22117	8.2272	8.525	7.66811	7.78258	7.9641	7.43542	7.60484	7.84552	7.71396	NM_000535	PMS2	Homo sapiens PMS1 homolog 2, mismatch repair system component (PMS2), transcript variant 1, mRNA [NM_000535]
A_23_P111804	8.92111	8.06084	7.44656	8.04293	6.88852	7.94134	7.78659	7.53266	7.60921	7.58431	7.82556
A_23_P2683	8.96416	8.63705	8.0941	8.54928	8.0495	8.14734	7.86407	8.01772	7.83392	8.23962	8.28479
A_23_P122662	9.21107	9.14797	8.90875	9.26578	8.38343	8.71418	8.74798	8.57056	8.31259	8.89944	7.6519
A_23_P127584	14.9568	14.3384	14.2532	14.8458	13.8412	13.0841	14.8022	14.1016	13.7243	14.2799	12.7327	NM_006169	NNMT	Homo sapiens nicotinamide N-methyltransferase (NNMT), mRNA [NM_006169]
A_23_P19938	13.1574	13.3177	12.8267	13.2786	12.9009	12.5984	12.9127	11.9777	11.5257	12.921	12.4275	NM_006854	KDELR2	Homo sapiens KDEL endoplasmic reticulum protein retention receptor 2 (KDELR2), transcript variant 1, mRNA [NM_006854]
A_21_P0014494	9.17692	8.64395	8.48612	8.84771	7.79813	8.27858	8.64543	7.97444	7.44241	8.22216	8.35747	NR_109909	CTC-338M12.4	Homo sapiens uncharacterized LOC101928649 (CTC-338M12.4), long non-coding RNA [NR_109909]
A_23_P40059	9.12084	9.66191	8.98411	9.08295	8.52652	8.75892	8.72631	8.15403	8.61473	9.2604	8.40651	NM_000534	PMS1	Homo sapiens PMS1 homolog 1, mismatch repair system component (PMS1), transcript variant 1, mRNA [NM_000534]
A_33_P3396389	10.2642	8.00373	8.29454	8.75407	8.69722	8.88078	8.19556	8.42495	8.55922	8.55696	7.11497	NM_001320980	IL1R1	Homo sapiens interleukin 1 receptor type 1 (IL1R1), transcript variant 4, mRNA [NM_001320980]
A_24_P287756	10.1638	9.29217	8.85658	9.13467	8.82497	9.09619	8.63985	8.62148	8.93979	9.18528	9.20419	NM_007006	NUDT21	Homo sapiens nudix hydrolase 21 (NUDT21), mRNA [NM_007006]
A_33_P3245389	9.72068	9.61848	9.26056	9.72429	8.49968	9.04279	9.25294	8.5777	8.5512	9.36479	9.17613	NM_017799	TMEM260	Homo sapiens transmembrane protein 260 (TMEM260), mRNA [NM_017799]
A_24_P75917	7.41155	6.42367	7.46931	6.20643	6.59286	5.92599	6.0169	6.10147	6.6683	6.4901	6.47617	NM_014695	CCDC144A	Homo sapiens coiled-coil domain containing 144A (CCDC144A), transcript variant 1, mRNA [NM_014695]
A_23_P259874	10.2175	9.71679	9.66901	9.76084	9.60005	9.67873	9.45398	9.64812	9.64881	9.03412	7.44993	NM_012430	SEC22A	Homo sapiens SEC22 homolog A, vesicle trafficking protein (SEC22A), mRNA [NM_012430]
A_23_P252201	7.53088	7.15923	6.75403	6.38103	6.42367	6.5799	6.35563	6.35643	6.30759	6.7601	6.77095	NM_018456	EAF2	Homo sapiens ELL associated factor 2 (EAF2), transcript variant 1, mRNA [NM_018456]
A_23_P111804	8.92395	7.94107	7.47522	7.93345	6.92944	7.85617	7.69177	7.54833	7.56384	7.50042	7.79474
A_23_P111804	8.85729	7.90213	7.593	7.99039	7.01407	7.77017	7.77377	7.27722	7.57282	7.47743	7.77945
A_23_P131526	10.8462	10.687	10.3247	10.5136	9.68137	10.1615	10.1011	9.61342	9.76763	10.4209	10.3682	NM_024520	MAIP1	Homo sapiens matrix AAA peptidase interacting protein 1 (MAIP1), mRNA [NM_024520]
A_23_P114947	8.7277	7.76746	6.86621	7.07953	7.23736	7.14285	6.79003	8.18839	7.33847	7.10452	7.52769
A_23_P13873	12.3336	12.2642	11.8633	11.9403	11.5464	11.6839	11.5632	11.2299	11.1851	11.6334	11.985	NM_005439	MLF2	Homo sapiens myeloid leukemia factor 2 (MLF2), transcript variant 1, mRNA [NM_005439]
A_23_P113701	7.71599	7.71724	7.17247	7.20395	6.32078	6.80477	7.06931	6.57165	7.74058	6.7452	7.00184	NM_002607	PDGFA	Homo sapiens platelet derived growth factor subunit A (PDGFA), transcript variant 1, mRNA [NM_002607]
A_23_P109774	9.4633	9.62152	9.17579	9.2862	8.74661	8.84572	8.75892	8.68181	8.4517	9.03768	9.31809
A_23_P202988	10.481	10.4246	10.0563	10.1555	9.53965	10.0567	9.65935	9.44977	9.48757	10.1089	9.83749	NM_015423	AASDHPPT	Homo sapiens aminoadipate-semialdehyde dehydrogenase-phosphopantetheinyl transferase (AASDHPPT), mRNA [NM_015423]
A_33_P3248602	6.00674	8.72437	8.67091	7.11969	6.85436	6.77215	6.94762	7.00235	7.0432	6.85209	6.77095	NM_001293798	DUX4	Homo sapiens double homeobox 4 (DUX4), transcript variant 2, mRNA [NM_001293798]
A_33_P3358521	7.91033	7.71381	7.62557	8.14085	7.46634	7.84338	6.87462	7.42363	7.17293	7.13657	7.09496	NM_020829	RIC1	Homo sapiens RIC1 homolog, RAB6A GEF complex partner 1 (RIC1), transcript variant 1, mRNA [NM_020829]
A_23_P129801	9.98225	9.60309	9.27703	9.87788	9.20403	9.01802	9.38062	8.43474	8.6973	9.21466	9.28804	NM_006822	RAB40B	Homo sapiens RAB40B, member RAS oncogene family (RAB40B), mRNA [NM_006822]
A_21_P0000003	8.28342	7.98935	7.46931	8.17755	7.09544	7.35218	7.49716	7.01711	7.49353	7.60011	7.70708	NM_007244	PRR4	Homo sapiens proline rich 4 (PRR4), transcript variant 2, mRNA [NM_007244]
A_23_P64873	15.4995	15.5969	15.5772	14.2034	13.948	13.3059	15.5452	14.1071	14.2457	15.6362	14.8797	NM_001920	DCN	Homo sapiens decorin (DCN), transcript variant A1, mRNA [NM_001920]
A_33_P3414389	8.32716	8.76752	7.91821	8.11317	7.62125	7.68796	7.80928	7.28355	7.51412	8.1671	8.14039	NM_001359228	SH2B2	Homo sapiens SH2B adaptor protein 2 (SH2B2), transcript variant 2, mRNA [NM_001359228]
A_33_P3242458	10.2215	9.5448	9.72146	9.65216	8.90643	8.64723	9.71343	9.05622	9.04955	9.35461	8.79546	NM_017836	SLC41A3	Homo sapiens solute carrier family 41 member 3 (SLC41A3), transcript variant 2, mRNA [NM_017836]
A_23_P104996	7.39372	6.75798	6.71524	7.21326	6.25361	6.15122	6.67216	6.09573	6.19842	6.59761	6.51899
A_24_P122137	7.19815	6.67634	7.04667	6.16408	6.23021	6.19842	5.96746	6.45987	6.028	6.25361	6.73631	NM_002309	LIF	Homo sapiens LIF, interleukin 6 family cytokine (LIF), transcript variant 1, mRNA [NM_002309]
A_23_P106835	10.131	10.018	9.81069	9.95826	9.56281	9.13916	9.46757	9.29474	9.06641	9.90074	9.1776
A_23_P165355	9.96248	9.77052	9.12842	9.43979	9.1793	9.19862	8.88578	9.00206	9.07494	9.12572	9.26333	NM_005687	FARSB	Homo sapiens phenylalanyl-tRNA synthetase subunit beta (FARSB), transcript variant 1, mRNA [NM_005687]
A_23_P115215	10.7733	10.559	10.4623	10.68	10.0456	10.65	10.3193	10.2724	10.4776	9.41503	8.39058
A_23_P104892	14.8081	14.6063	14.3384	14.4245	14.1177	14.4964	14.2482	13.5651	13.5559	14.2701	13.1762
A_24_P65616	11.0261	9.49118	9.6309	10.2611	9.6836	9.47085	9.51014	9.68921	8.6973	9.38052	10.3785	NM_006505	PVR	Homo sapiens poliovirus receptor (PVR), transcript variant 1, mRNA [NM_006505]
A_24_P362572	12.1102	11.6218	11.2708	11.4885	11.2245	11.0956	11.1179	10.936	10.6612	11.0855	11.4777	NM_014670	BZW1	Homo sapiens basic leucine zipper and W2 domains 1 (BZW1), transcript variant 4, mRNA [NM_014670]
A_23_P122624	11.2087	10.9893	10.5569	10.3506	10.1599	10.4286	10.2302	10.1573	9.99407	10.5592	10.4781
A_23_P110961	11.6798	11.4846	10.8687	11.7345	10.6498	10.9067	10.9525	10.5481	10.5947	11.1059	11.2078
A_24_P211565	9.20208	8.29652	8.58062	8.84771	8.41028	7.69241	8.56953	7.64634	8.02453	8.67027	7.0267	NM_031910	C1QTNF6	Homo sapiens C1q and TNF related 6 (C1QTNF6), transcript variant 1, mRNA [NM_031910]
A_23_P25019	9.72262	9.55752	8.81925	9.06836	8.81678	8.98113	8.48264	8.47501	9.14183	9.0781	9.1688
A_23_P120048	8.08616	7.55863	7.2417	7.56106	6.94603	7.23475	7.08002	6.80477	6.66378	7.31971	7.41616
A_23_P118306	11.7268	11.8434	11.453	11.6401	10.895	11.0232	11.0909	10.9439	11.0081	11.2427	11.4075
A_23_P110473	7.62557	7.86393	6.52825	7.12839	6.62776	7.23736	7.08002	6.32078	6.62245	7.00107	6.58366
A_23_P318581	12.3538	11.993	12.0208	12.1387	10.9109	11.5202	11.7038	11.3747	11.1795	11.6638	11.9903	NM_020827	CFAP97	Homo sapiens cilia and flagella associated protein 97 (CFAP97), transcript variant 1, mRNA [NM_020827]
A_23_P120442	7.99168	8.13316	8.0162	8.1655	6.95662	7.52627	7.5711	7.3032	7.1347	7.42076	8.01569
A_33_P3212092	8.52758	8.20003	8.47547	8.46047	7.59198	7.09256	8.35387	7.25335	7.45518	7.89167	7.80078	NM_145341	PDCD4	Homo sapiens programmed cell death 4 (PDCD4), transcript variant 2, mRNA [NM_145341]
A_23_P2683	9.40964	8.9986	8.67797	8.96061	8.48026	8.62332	8.40815	8.26776	8.22073	8.56598	8.7627
A_24_P277934	16.4236	16.4916	16.0502	16.1281	15.9364	15.6054	16.0261	15.0928	15.5877	16.3574	14.9343
A_23_P253921	8.32716	7.47263	7.73612	8.0727	7.06442	7.15923	7.54043	6.75191	6.99157	7.51878	7.48513	NM_018651	ZKSCAN7	Homo sapiens zinc finger with KRAB and SCAN domains 7 (ZKSCAN7), transcript variant 1, mRNA [NM_018651]
A_23_P11685	9.7474	7.01102	8.49433	8.57203	7.23736	7.05631	8.38794	8.11234	7.60484	7.63385	7.61892
A_23_P36157	10.4312	10.212	9.45426	9.8624	9.45893	9.74713	9.19051	9.58262	9.86067	9.82623	9.30327	NM_018093	WDR74	Homo sapiens WD repeat domain 74 (WDR74), transcript variant 1, mRNA [NM_018093]
A_23_P32404	9.72115	7.74042	8.2331	8.7029	7.33807	7.31189	8.48264	8.49642	7.81861	7.63385	8.34895	NM_002201	ISG20	Homo sapiens interferon stimulated exonuclease gene 20 (ISG20), transcript variant 1, mRNA [NM_002201]
A_32_P41405	11.4487	11.732	11.0928	10.8816	10.7458	10.5741	10.6875	10.9576	10.5485	10.7491	11.3705	NM_032361	THOC3	Homo sapiens THO complex 3 (THOC3), mRNA [NM_032361]
A_23_P259328	9.49068	9.44798	8.86131	9.18866	8.763	8.76089	8.68141	8.31321	8.68085	8.90916	8.9097	NM_003630	PEX3	Homo sapiens peroxisomal biogenesis factor 3 (PEX3), mRNA [NM_003630]
A_33_P3236868	10.8525	11.076	9.43165	9.63123	10.1014	9.62343	9.87237	9.30291	9.65655	10.2059	10.5924	NM_005952	MT1X	Homo sapiens metallothionein 1X (MT1X), mRNA [NM_005952]
A_23_P112412	11.6938	11.594	11.0384	11.1923	10.8753	10.9944	10.5554	10.6843	11.0607	11.2862	11.0623
A_24_P244470	8.59697	8.15748	7.98237	8.58515	7.74042	7.41616	8.0755	7.33279	7.48806	7.7202	7.72841	NM_194358	RNF41	Homo sapiens ring finger protein 41 (RNF41), transcript variant 2, mRNA [NM_194358]
A_21_P0003269	7.2247	6.57096	6.61511	6.8077	6.18676	6.23805	6.25361	6.05488	6.08611	6.19663	6.45315	ENST00000610001		novel transcript [ENST00000610001]
A_23_P356565	11.8591	11.81	11.6059	11.7094	10.2947	11.6342	11.3042	10.9701	10.9179	11.2668	11.4743	NM_015324	RRP8	Homo sapiens ribosomal RNA processing 8 (RRP8), mRNA [NM_015324]
A_23_P116829	9.25434	8.63507	8.18681	8.41739	8.18861	8.36306	7.94054	7.70849	8.02126	8.30016	8.65961
A_24_P110983	11.9308	11.1851	11.1463	11.4943	10.4571	10.8255	11.3626	10.3238	10.2991	11.167	10.7718	NM_005465	AKT3	Homo sapiens AKT serine/threonine kinase 3 (AKT3), transcript variant 1, mRNA [NM_005465]
A_23_P106822	10.3983	10.0749	9.81222	9.99471	9.52023	9.40964	9.49218	9.57051	9.68575	9.23597	9.70383
A_23_P82738	8.52331	8.59578	7.98651	8.24708	8.06575	8.37772	7.2585	7.86983	8.19175	8.03457	7.71724
A_23_P24004	8.54454	7.8556	8.28069	7.66262	6.77155	7.59436	7.59436	7.54113	7.22908	7.42916	8.25215	NM_001547	IFIT2	Homo sapiens interferon induced protein with tetratricopeptide repeats 2 (IFIT2), mRNA [NM_001547]
A_19_P00316726	8.62365	8.50988	8.14688	8.32676	7.28355	8.43909	8.13678	7.39508	7.66262	8.19478	7.3032	ENST00000421406		zinc finger protein pseudogene [ENST00000421406]
A_23_P206441	8.74966	8.85941	7.89911	8.35226	7.881	8.55696	7.52946	7.72035	8.47814	8.28342	8.10926
A_23_P55998	11.6456	12.2934	11.6549	11.6302	10.913	10.9082	11.9943	10.6762	11.0338	10.2528	11.7077	NM_005628	SLC1A5	Homo sapiens solute carrier family 1 member 5 (SLC1A5), transcript variant 1, mRNA [NM_005628]
A_33_P3216337	12.9064	12.7551	12.263	12.8023	11.8829	12.194	12.5619	11.5038	11.6049	12.1362	12.1983	NM_177439	FTSJ1	Homo sapiens FtsJ RNA methyltransferase homolog 1 (FTSJ1), transcript variant 3, mRNA [NM_177439]
A_23_P11652	11.3569	11.0308	10.5609	10.9128	10.4794	10.7362	10.3066	10.2564	10.568	10.2703	10.614
A_33_P3315504	9.76069	9.33586	9.10966	9.47477	9.05412	9.13916	8.94393	9.2339	9.27434	9.32649	6.80536	NM_001354636	ERI1	Homo sapiens exoribonuclease 1 (ERI1), transcript variant 4, mRNA [NM_001354636]
A_33_P3262537	7.85504	7.67967	6.94921	7.12839	6.57578	6.61711	7.39995	6.25189	6.55361	7.21326	7.04444			Unknown
A_32_P150876	8.02705	7.50259	7.01863	8.45057	7.87529	6.91158	6.96976	6.74244	6.64228	8.08193	6.99106	NR_015389	LINC00667	Homo sapiens long intergenic non-protein coding RNA 667 (LINC00667), long non-coding RNA [NR_015389]
A_23_P104438	6.55431	9.6138	6.60504	7.42992	7.53584	7.57986	7.18334	6.089	7.21458	7.55375	6.7071
A_23_P111811	9.84877	9.5466	9.30726	9.63783	8.67043	9.13485	9.05751	8.80942	8.76609	9.20852	9.32281
A_24_P147252	8.03657	8.28962	7.50115	7.22207	7.48623	7.20883	7.35939	6.84754	6.9516	7.54517	7.56522	NM_145911	ZNF23	Homo sapiens zinc finger protein 23 (ZNF23), transcript variant 1, mRNA [NM_145911]
A_23_P212617	12.1841	12.2034	11.3692	11.4008	11.7777	12.0127	10.8772	12.0208	11.4327	11.2653	10.6277	NM_003234	TFRC	Homo sapiens transferrin receptor (TFRC), transcript variant 1, mRNA [NM_003234]
A_23_P204967	9.85427	9.69654	9.44036	9.50447	8.76963	9.1501	9.31036	8.06133	8.78933	9.39588	9.5393	NM_017520	MPHOSPH8	Homo sapiens M-phase phosphoprotein 8 (MPHOSPH8), mRNA [NM_017520]
A_23_P333951	8.73465	8.56287	8.36803	8.32676	7.76671	8.16778	7.92713	7.5534	7.91264	8.31063	7.92335	NM_144989	DNAH14	Homo sapiens dynein axonemal heavy chain 14 (DNAH14), transcript variant 3, mRNA [NM_144989]
A_23_P11543	8.47345	8.10617	7.20661	9.37144	7.80107	7.57179	7.55078	7.70849	7.97639	7.81045	7.46226
A_23_P90612	12.2685	12.0884	11.6401	11.855	11.4761	11.2336	11.4621	10.6016	11.0465	12.0433	12.0541	NM_005915	MCM6	Homo sapiens minichromosome maintenance complex component 6 (MCM6), mRNA [NM_005915]
A_23_P123172	8.1327	7.57832	6.81121	7.07273	7.18108	6.48791	7.24473	6.17047	6.75919	7.79252	6.55849
A_23_P11507	9.86454	9.81062	9.37035	9.5233	8.68213	9.00046	9.30021	8.52883	9.02106	9.32501	9.48643
A_23_P127793	8.74416	8.30722	8.0971	8.60726	7.77377	7.66327	7.9641	7.48	7.55026	8.06721	8.28237	NM_153265	EML3	Homo sapiens echinoderm microtubule associated protein like 3 (EML3), transcript variant 3, mRNA [NM_153265]
A_33_P3210218	10.7365	9.14206	9.11742	9.35541	9.24086	8.94059	9.46284	9.09042	9.22943	9.55429	7.60534	NM_020474	GALNT1	Homo sapiens polypeptide N-acetylgalactosaminyltransferase 1 (GALNT1), mRNA [NM_020474]
A_33_P3409672	7.90034	7.71052	7.37369	7.69352	6.85436	7.27087	7.2585	7.03397	6.83668	7.25335	6.94603	NM_001242896	DEPDC5	Homo sapiens DEP domain containing 5 (DEPDC5), transcript variant 4, mRNA [NM_001242896]
A_23_P253464	8.73672	8.37733	7.8173	8.23462	7.28355	7.62258	7.90623	7.64831	7.95012	7.97795	7.81016
A_24_P248053	10.367	10.7731	10.0707	10.0965	9.58211	9.91863	9.76027	9.7833	9.54914	10.3186	9.76386	NM_052963	TOP1MT	Homo sapiens DNA topoisomerase I mitochondrial (TOP1MT), transcript variant 1, mRNA [NM_052963]
A_33_P3326989	7.68223	8.8186	8.01176	7.74119	6.97551	7.40382	8.87479	6.35643	6.32569	7.18739	7.2247	NM_001353828	MOK	Homo sapiens MOK protein kinase (MOK), transcript variant 9, mRNA [NM_001353828]
A_23_P122531	15.0139	14.3742	14.0972	14.6652	13.4128	13.7763	14.1709	13.6168	13.6253	14.4773	14.4503
A_23_P70843	11.3608	10.8844	10.9622	11.1696	10.2419	10.1459	10.9805	10.1171	9.68077	10.648	10.7636	NM_199186	BPGM	Homo sapiens bisphosphoglycerate mutase (BPGM), transcript variant 2, mRNA [NM_199186]
A_24_P407717	10.9432	10.6569	10.2545	10.4974	9.84589	10.2754	10.2002	9.55956	9.6384	10.0213	10.5635	NM_002086	GRB2	Homo sapiens growth factor receptor bound protein 2 (GRB2), transcript variant 1, mRNA [NM_002086]
A_33_P3249773	8.87681	8.68755	8.4009	8.79856	7.9717	8.15886	8.32185	7.5673	7.67967	8.30525	8.38735	NM_001146171	TATDN3	Homo sapiens TatD DNase domain containing 3 (TATDN3), transcript variant 5, mRNA [NM_001146171]
A_23_P103503	8.34149	8.14456	7.97405	8.35907	7.54324	7.72035	7.87137	7.57763	7.61625	6.7452	7.67903
A_23_P211748	9.90379	9.67504	9.40375	9.42499	8.91813	9.2073	9.21791	8.31136	8.68612	9.37806	9.39647	NM_005513	GTF2E1	Homo sapiens general transcription factor IIE subunit 1 (GTF2E1), mRNA [NM_005513]
A_19_P00316288	7.82816	7.17065	6.99979	7.29278	6.92513	6.77843	6.92513	6.2579	6.50317	7.03822	6.72209	NR_023915	IPW	Homo sapiens imprinted in Prader-Willi syndrome (IPW), long non-coding RNA [NR_023915]
A_23_P115645	7.98315	6.83208	6.99106	7.85603	6.64031	6.6872	6.899	6.38966	6.87462	7.03822	6.85549
A_23_P150281	8.69896	7.94374	8.54945	8.3793	7.87081	7.77766	7.8205	7.54833	7.94054	7.53336	7.61558	NM_001258320	TP53I11	Homo sapiens tumor protein p53 inducible protein 11 (TP53I11), transcript variant 1, mRNA [NM_001258320]
A_23_P431330	9.98079	8.93752	8.63993	9.07007	8.3973	8.59468	8.78747	8.25075	8.43171	8.9845	8.91779	NM_175918	CRIPAK	Homo sapiens cysteine rich PAK1 inhibitor (CRIPAK), mRNA [NM_175918]
A_23_P111672	8.86863	9.327	9.14762	9.55969	7.72175	8.56	9.36956	7.79577	7.49353	8.18591	9.42965
A_23_P102404	13.8264	13.5246	12.7002	12.9553	12.9023	13.0038	12.4275	12.8558	12.8754	12.953	13.1728
A_32_P206293	10.6987	10.6949	10.3837	10.5861	9.77063	9.94105	10.1814	9.37993	9.60519	10.473	10.4631	NM_001242797	ZNF322	Homo sapiens zinc finger protein 322 (ZNF322), transcript variant 1, mRNA [NM_001242797]
A_33_P3280993	9.01549	8.91949	8.70006	8.89641	7.6269	8.07429	8.67059	8.27382	7.83622	8.06721	8.91168	NR_102326	HCG18	Homo sapiens HLA complex group 18 (HCG18), transcript variant 3, long non-coding RNA [NR_102326]
A_23_P112113	11.8527	11.3659	10.2352	11.6814	10.6971	10.7324	10.7933	10.4192	10.5799	11.1968	11.1158
A_33_P3232047	11.3732	12.1358	12.0975	12.3896	11.6401	11.9106	11.6598	11.9943	11.9355	9.48259	9.76642	NM_030969	TMEM14B	Homo sapiens transmembrane protein 14B (TMEM14B), transcript variant 1, mRNA [NM_030969]
A_24_P325520	9.88979	9.49118	9.51077	9.75258	8.68069	9.438	9.11689	8.70933	8.1051	8.95441	10.2745	NM_002959	SORT1	Homo sapiens sortilin 1 (SORT1), transcript variant 1, mRNA [NM_002959]
A_23_P119143	6.85209	6.88797	6.67538	7.74119	6.42367	6.55849	6.35563	6.28842	6.29762	6.392	6.18135
A_23_P106798	8.68213	8.4008	8.06268	8.44475	7.98444	7.79252	8.02831	7.42076	7.51233	8.2238	7.56522
A_23_P111311	8.47345	7.96095	6.67538	7.29278	7.18919	6.91158	7.00235	7.07565	7.26107	7.73119	7.73505
A_23_P159956	8.69033	8.52803	8.40796	8.54928	7.54324	7.94401	8.37733	7.73181	7.51735	8.12872	7.71115	NM_012216	MID2	Homo sapiens midline 2 (MID2), transcript variant 1, mRNA [NM_012216]
A_21_P0014908	8.18827	7.26384	6.36361	6.95398	6.18045	7.37211	6.55081	7.03797	6.86565	6.33303	7.50729	ENST00000586348		novel transcript [ENST00000586348]
A_23_P12503	10.4924	10.4309	10.3225	10.3036	9.84103	10.3353	9.99805	9.78609	9.97217	8.07599	10.2527	NM_018230	NUP133	Homo sapiens nucleoporin 133 (NUP133), mRNA [NM_018230]
A_23_P122233	12.1118	11.7823	11.6489	11.9854	11.4829	11.8591	11.3864	11.6722	11.5537	9.31665	11.6014
A_23_P104438	6.43128	9.15851	6.59286	7.71646	7.26917	7.38825	7.14725	6.14845	7.01762	7.20839	6.41216
A_24_P603890	12.8533	12.4717	11.9363	12.1253	11.7383	12.0104	11.791	11.6701	11.6585	12.0361	12.1584	ENST00000406156		solute carrier family 25 member 5 pseudogene 7 [Source:HGNC Symbol;Acc:HGNC:513] [ENST00000406156]
A_23_P101208	11.7367	11.6497	11.0987	10.6512	10.5456	11.2792	10.2953	10.7751	10.7506	11.5672	11.4451
A_23_P97221	7.69336	7.65499	7.21899	7.65157	6.89239	6.89845	6.899	6.85492	6.79003	7.30154	7.39645	NM_015911	ZNF691	Homo sapiens zinc finger protein 691 (ZNF691), transcript variant 2, mRNA [NM_015911]
A_23_P209449	11.4881	11.599	11.4411	11.9103	10.9617	10.706	11.3139	10.7561	10.1204	11.1435	11.1981	NM_003507	FZD7	Homo sapiens frizzled class receptor 7 (FZD7), mRNA [NM_003507]
A_33_P3240702	10.8248	10.0114	9.49745	9.89988	9.64702	9.57568	9.5466	9.53965	9.97328	8.67637	10.1621	NM_002894	RBBP8	Homo sapiens RB binding protein 8, endonuclease (RBBP8), transcript variant 1, mRNA [NM_002894]
A_23_P119923	10.2127	9.66877	9.56355	9.69512	8.72971	9.40069	9.37371	9.00046	8.98203	9.37144	9.50198
A_23_P33196	14.5518	14.166	14.0626	13.7048	13.4769	12.9591	14.0493	12.3855	13.1677	14.1734	14.2098	NM_000393	COL5A2	Homo sapiens collagen type V alpha 2 chain (COL5A2), mRNA [NM_000393]
A_23_P116829	9.63906	8.97404	8.72181	8.92111	8.51069	8.76089	8.41624	8.38715	8.24103	8.63804	9.04279
A_33_P3211628	8.89607	8.60457	8.30432	8.58147	7.97039	8.11648	8.13678	7.74379	7.74898	8.15426	8.24655	NM_004705	THAP12	Homo sapiens THAP domain containing 12 (THAP12), transcript variant 1, mRNA [NM_004705]
A_24_P341019	11.115	10.9766	10.5494	10.7955	10.5888	10.2611	10.5003	9.65834	9.59721	10.5381	10.755	NM_001009924	TMEM230	Homo sapiens transmembrane protein 230 (TMEM230), transcript variant 2, mRNA [NM_001009924]
A_33_P3300757	8.51903	8.23059	7.86983	8.35907	7.33888	7.38825	8.02025	7.23649	7.21943	8.05321	7.92955	NM_001199942	DOP1A	Homo sapiens DOP1 leucine zipper like protein A (DOP1A), transcript variant 2, mRNA [NM_001199942]
A_23_P137705	8.49087	7.97261	7.66262	8.43938	7.38197	7.0432	7.8205	7.33644	7.20794	7.84936	7.8522	NM_005149	TBX19	Homo sapiens T-box 19 (TBX19), mRNA [NM_005149]
A_33_P3352432	9.39783	9.22374	8.92111	9.26237	8.38764	8.80069	8.83089	8.40332	8.40642	8.78784	8.4406	NM_001129899	KRBOX4	Homo sapiens KRAB box domain containing 4 (KRBOX4), transcript variant 3, mRNA [NM_001129899]
A_23_P342091	10.8189	11.002	10.3688	10.6831	9.84589	10.4286	10.122	10.1217	9.99805	10.2839	10.5308	NM_145063	OARD1	Homo sapiens O-acyl-ADP-ribose deacylase 1 (OARD1), transcript variant 4, mRNA [NM_145063]
A_19_P00320536	7.55218	7.29612	7.12064	7.04717	6.44715	6.59761	6.69196	6.67602	6.63107	6.77335	7.1347	AK124562		Homo sapiens cDNA FLJ42571 fis, clone BRACE3008036. [AK124562]
A_23_P10442	10.0388	9.95688	9.44714	9.88906	8.71293	9.31202	9.28636	9.0987	9.26685	9.61401	9.67046
A_23_P26810	7.36696	7.05336	6.91647	7.21326	6.73415	6.26474	6.61276	6.42443	6.60504	6.64883	6.45987
A_23_P145376	7.79577	6.93803	7.20661	6.55849	6.85152	6.21793	6.37155	6.92189	6.37472	6.76644	7.10262	NM_002754	MAPK13	Homo sapiens mitogen-activated protein kinase 13 (MAPK13), transcript variant 1, mRNA [NM_002754]
A_23_P144165	8.57727	8.83857	8.53979	8.33267	7.4833	8.40873	8.15369	7.65678	7.96686	8.1671	7.99064	NM_014648	DZIP3	Homo sapiens DAZ interacting zinc finger protein 3 (DZIP3), mRNA [NM_014648]
A_23_P145501	8.59697	8.42409	8.12285	8.17279	8.15587	7.77017	7.74898	7.61122	7.42687	7.67197	8.16333	NM_004830	MED23	Homo sapiens mediator complex subunit 23 (MED23), transcript variant 1, mRNA [NM_004830]
A_23_P201808	14.0276	13.0272	12.7534	12.5458	12.4131	11.3798	12.4364	13.0532	12.7534	13.3237	13.4826	NM_003713	PLPP3	Homo sapiens phospholipid phosphatase 3 (PLPP3), mRNA [NM_003713]
A_24_P941268	8.7763	8.00973	7.87375	9.26578	7.25786	7.8878	8.06207	7.57179	7.90021	7.89911	7.87137	NM_007220	CA5B	Homo sapiens carbonic anhydrase 5B (CA5B), mRNA [NM_007220]
A_23_P117274	8.17665	8.12872	7.55828	7.88531	7.50404	7.44843	7.4866	7.33279	7.41923	7.73981	6.77694
A_33_P3232562	9.18088	8.93752	8.46419	8.51383	8.46827	8.49687	8.1441	7.89773	8.08712	8.39282	8.61045	NM_005610	RBBP4	Homo sapiens RB binding protein 4, chromatin remodeling factor (RBBP4), transcript variant 1, mRNA [NM_005610]
A_24_P161036	11.9568	11.1387	11.1551	12.3562	11.255	10.9165	11.0033	10.8687	10.9047	11.0807	10.9465	NM_001037161	ACOT1	Homo sapiens acyl-CoA thioesterase 1 (ACOT1), mRNA [NM_001037161]
A_23_P88589	11.7847	11.5758	12.0589	11.5461	10.8513	11.1611	11.4525	10.692	10.4646	11.5101	11.0155	NM_021005	NR2F2	Homo sapiens nuclear receptor subfamily 2 group F member 2 (NR2F2), transcript variant 1, mRNA [NM_021005]
A_23_P115743	8.99828	8.17755	8.42743	8.40274	7.45031	8.00782	8.05123	7.72687	7.76806	8.12872	8.0965
A_23_P160466	9.68464	9.34813	8.55748	8.23004	8.56443	8.88661	8.48676	8.37476	8.05074	8.28731	9.36837	NM_006996	SLC19A2	Homo sapiens solute carrier family 19 member 2 (SLC19A2), transcript variant 1, mRNA [NM_006996]
A_23_P11160	8.34149	8.3848	8.12285	6.43735	8.4319	8.06133	5.94634	7.59978	7.82845	8.4455	8.05111
A_23_P301360	7.70441	7.16472	7.26107	7.70598	6.64031	6.68178	6.98175	6.57165	6.75403	7.13657	6.84412	NM_152412	ZNF572	Homo sapiens zinc finger protein 572 (ZNF572), mRNA [NM_152412]
A_33_P3302255	13.5225	12.963	12.8614	12.8938	12.4178	12.1847	12.7021	12.2561	12.3177	12.6127	12.8194	NM_021999	ITM2B	Homo sapiens integral membrane protein 2B (ITM2B), mRNA [NM_021999]
A_24_P372217	9.47071	9.57525	8.89145	9.30041	8.43474	8.71839	8.63722	8.86778	8.9986	9.10067	8.92745	NM_007175	ERLIN2	Homo sapiens ER lipid raft associated 2 (ERLIN2), transcript variant 1, mRNA [NM_007175]
A_23_P114947	8.79273	7.89581	6.9661	6.88519	7.23736	7.16518	6.82631	8.15656	7.39606	7.27256	7.79104
A_23_P110846	9.86658	9.52669	9.12054	9.49081	9.23123	8.77113	9.00481	8.55365	8.65912	9.23597	9.21934
A_23_P1145	9.39783	9.0585	8.69342	8.99539	8.29944	8.67541	8.54735	8.17324	8.16858	8.73572	8.79841
A_33_P3269203	14.7257	14.708	14.3822	14.402	14.1814	13.4368	14.4838	13.2839	13.8658	14.8231	13.1564	NM_001207014	SERPINH1	Homo sapiens serpin family H member 1 (SERPINH1), transcript variant 1, mRNA [NM_001207014]
A_23_P135769	13.2721	12.9272	13.0218	13.214	12.7993	12.2833	12.5857	11.9814	12.496	12.4461	12.7017
A_23_P46396	9.11103	8.91079	7.92227	8.48007	8.40777	8.20025	8.21091	7.83894	7.87515	8.35747	8.05111	NM_021190	PTBP2	Homo sapiens polypyrimidine tract binding protein 2 (PTBP2), transcript variant 6, mRNA [NM_021190]
A_33_P3234277	7.0267	9.05079	6.69703	7.01407	6.67281	6.99054	6.85605	7.34816	7.04717	6.96557	7.90048	NM_001242524	HLA-DPA1	Homo sapiens major histocompatibility complex, class II, DP alpha 1 (HLA-DPA1), transcript variant 2, mRNA [NM_001242524]
A_21_P0000250	8.48521	8.5747	8.18681	8.11317	7.87529	8.23135	7.9376	7.7646	7.67759	7.93224	6.95873	NR_002448	SNORD36A	Homo sapiens small nucleolar RNA, C/D box 36A (SNORD36A), small nucleolar RNA [NR_002448]
A_32_P116857	6.85209	8.34945	6.63372	6.78944	6.27324	6.84925	6.50822	6.39668	6.19842	6.75403	8.36942	NM_016953	PDE11A	Homo sapiens phosphodiesterase 11A (PDE11A), transcript variant 4, mRNA [NM_016953]
A_23_P2998	10.9481	10.663	10.1781	10.3693	10.363	8.85219	10.0734	10.1477	9.98792	10.2787	10.4327	ENST00000412791	OXA1L	OXA1L, mitochondrial inner membrane protein [Source:HGNC Symbol;Acc:HGNC:8526] [ENST00000412791]
A_23_P209360	11.0962	10.2797	10.6495	10.7708	9.2023	10.1086	10.0734	10.8234	9.1565	9.92313	11.3102	NM_052920	KLHL29	Homo sapiens kelch like family member 29 (KLHL29), mRNA [NM_052920]
A_33_P3404701	9.52295	9.34813	9.03112	9.65485	8.58301	8.52349	9.34249	8.00833	8.01011	9.23597	8.95394	NM_005065	SEL1L	Homo sapiens SEL1L, ERAD E3 ligase adaptor subunit (SEL1L), transcript variant 1, mRNA [NM_005065]
A_23_P10995	7.43637	7.07856	6.899	7.24473	6.52327	6.58366	6.59761	6.28169	6.45987	6.71524	6.94603
A_23_P122464	8.33297	8.06415	7.75583	7.76324	7.37389	7.46931	7.40576	7.39508	7.29654	7.68542	7.61558
A_24_P418619	15.0159	14.8301	14.2701	14.5505	13.9595	14.3334	14.2648	13.8695	14.1899	13.7754	14.4992	NM_001014	RPS10	Homo sapiens ribosomal protein S10 (RPS10), transcript variant 2, mRNA [NM_001014]
A_23_P212617	12.1946	12.2451	11.4143	11.4429	11.7162	11.9631	10.8809	11.9469	11.3677	11.3809	11.1091
A_23_P118246	10.9307	10.6009	10.0349	10.0734	9.85002	10.5888	9.24702	10.1861	10.049	9.81142	10.9662
A_23_P253958	6.46211	7.3032	6.91022	6.62178	6.13545	6.23805	6.23805	6.66378	6.13451	6.13078	6.10624	NM_005824	LRRC17	Homo sapiens leucine rich repeat containing 17 (LRRC17), transcript variant 2, mRNA [NM_005824]
A_23_P114689	9.37198	8.2634	8.94645	8.71418	8.17755	7.78034	8.45936	8.18636	7.75598	8.55879	8.14294
A_23_P126393	10.7254	10.5598	10.4104	10.6335	9.49063	10.0466	10.1942	9.80432	9.91	10.1034	10.0822	NM_012432	SETDB1	Homo sapiens SET domain bifurcated 1 (SETDB1), transcript variant 2, mRNA [NM_012432]
A_23_P122976	9.0134	8.82201	8.56096	8.67381	7.83536	8.17755	8.28342	8.03607	7.8925	8.36594	8.80128
A_33_P3407985	7.5252	7.9562	7.4177	7.37013	6.91973	6.99054	6.87462	6.57921	7.11639	7.71287	7.2247	NM_001195386	TMEM99	Homo sapiens transmembrane protein 99 (TMEM99), transcript variant 1, mRNA [NM_001195386]
A_23_P134614	10.1888	10.4277	9.72297	9.29583	9.2884	9.41916	9.66877	8.84714	9.29055	9.7258	9.56796	NM_006348	COG5	Homo sapiens component of oligomeric golgi complex 5 (COG5), transcript variant 1, mRNA [NM_006348]
A_23_P6119	9.04459	9.56403	8.6359	8.65839	8.76051	8.54191	8.75756	7.79089	7.86182	8.48062	8.81139	NM_032985	SEC23B	Homo sapiens Sec23 homolog B, coat complex II component (SEC23B), transcript variant 2, mRNA [NM_032985]
A_24_P213643	7.33807	7.63385	7.04667	7.27638	6.84183	6.53322	6.65274	6.97707	7.13657	6.89459	6.60504	NM_031945	TSPAN10	Homo sapiens tetraspanin 10 (TSPAN10), transcript variant 2, mRNA [NM_031945]
A_33_P3237634	12.0894	11.7207	11.3817	12.0099	10.8414	10.457	12.053	10.2159	10.2002	11.6108	11.8694	NM_001318468	TSC22D3	Homo sapiens TSC22 domain family member 3 (TSC22D3), transcript variant 4, mRNA [NM_001318468]
A_23_P30913	6.14567	9.51862	6.16408	5.96536	6.1503	7.06638	6.00572	7.35819	6.76312	6.58195	7.94799	NM_033554	HLA-DPA1	Homo sapiens major histocompatibility complex, class II, DP alpha 1 (HLA-DPA1), transcript variant 1, mRNA [NM_033554]
A_23_P109171	7.42038	7.52804	6.86621	7.06393	6.41062	6.77843	6.8036	6.71149	6.72643	6.61511	6.7516
A_19_P00811717	7.51788	8.2937	6.79122	6.85265	7.27976	7.06638	6.37155	7.01407	7.38942	7.32912	7.27807	ENST00000487084	CDHR3	cadherin related family member 3 [Source:HGNC Symbol;Acc:HGNC:26308] [ENST00000487084]
A_23_P15944	8.94339	8.35206	8.21533	8.65058	8.11778	8.06746	8.23962	8.2344	8.30618	8.11009	6.28926	NM_018696	ELAC1	Homo sapiens elaC ribonuclease Z 1 (ELAC1), mRNA [NM_018696]
A_21_P0010750	7.83766	7.96908	7.19458	7.90869	6.99054	7.69621	7.28355	7.50115	6.70207	6.38731	7.5814	ENST00000424587		ribosomal protein L23a (RPL23A) pseudogene [ENST00000424587]
A_23_P110076	8.70227	8.51813	8.15426	8.19287	8.43474	8.18951	7.99733	7.94613	8.11222	7.962	6.21087
A_33_P3404316	12.6538	12.61	12.1439	12.281	11.7174	11.3251	12.3001	11.3236	11.4367	12.368	12.113	NR_137190	MIR100HG	Homo sapiens mir-100-let-7a-2-mir-125b-1 cluster host gene (MIR100HG), transcript variant 17, long non-coding RNA [NR_137190]
A_23_P63816	9.06482	8.50718	8.48612	8.65473	8.07258	8.04653	8.46326	7.82122	7.59334	7.68159	8.51392	NM_030759	NRBF2	Homo sapiens nuclear receptor binding factor 2 (NRBF2), transcript variant 1, mRNA [NM_030759]
A_23_P92687	12.7402	12.1102	11.469	11.9386	11.5215	11.6746	11.7917	11.1631	10.852	11.6014	12.2323	NM_004394	DAP	Homo sapiens death associated protein (DAP), transcript variant 2, mRNA [NM_004394]
A_23_P166899	12.8328	12.6502	12.0753	12.2282	11.7795	11.9464	12.1375	11.5041	11.7411	12.0945	12.1525	NM_016306	DNAJB11	Homo sapiens DnaJ heat shock protein family (Hsp40) member B11 (DNAJB11), mRNA [NM_016306]
A_23_P10497	8.54454	7.9247	7.94054	8.54928	7.61122	7.63385	7.87529	7.61808	7.69716	7.89388	6.67152
A_23_P116829	9.40824	8.65498	8.38735	8.63012	8.11778	8.45497	8.13316	7.96908	8.09218	8.4517	8.83814
A_23_P111811	9.87202	9.63263	9.26887	9.66085	8.78145	9.26642	9.15339	8.63144	8.84265	9.25938	9.29594
A_23_P10385	10.5048	10.0699	9.57361	9.82164	9.4288	9.76793	9.17227	9.03187	9.63527	9.8037	10.192
A_23_P115743	9.00545	8.283	8.53573	8.44475	7.49425	8.15886	8.13678	7.78897	7.80548	8.02705	8.26925
A_23_P47004	10.0538	9.07871	8.91256	9.08125	8.85198	8.49032	9.07507	8.58711	8.20903	8.74874	9.03824	NM_018180	DHX32	Homo sapiens DEAH-box helicase 32 (putative) (DHX32), mRNA [NM_018180]
A_33_P3267230	8.57727	8.67894	6.43584	6.62178	7.47226	7.20395	7.11497	7.26406	7.24689	7.7202	8.03682	NM_001001417	TBC1D3B	Homo sapiens TBC1 domain family member 3B (TBC1D3B), mRNA [NM_001001417]
A_23_P202496	9.8258	9.74366	9.21405	9.02924	8.87409	9.16806	8.77891	8.70933	8.97768	9.44827	9.18567
A_24_P158089	13.7669	13.0043	12.7055	13.3873	13.0658	12.4031	12.9611	11.7835	11.837	12.6957	13.4976
A_23_P41246	9.53983	9.22768	8.95388	9.11889	9.02672	8.73972	7.83421	9.27381	9.10336	8.83872	9.2677	NM_001120	MFSD10	Homo sapiens major facilitator superfamily domain containing 10 (MFSD10), transcript variant 1, mRNA [NM_001120]
A_23_P218079	13.257	12.9422	13.205	13.5246	12.4462	12.2887	13.3254	11.2025	11.811	13.2705	12.4262	NM_018976	SLC38A2	Homo sapiens solute carrier family 38 member 2 (SLC38A2), transcript variant 1, mRNA [NM_018976]
A_33_P3271930	8.1823	8.01911	7.86069	7.92551	7.26235	7.12487	7.87137	7.15923	7.18919	7.51412	7.15532	NM_153824	PYCR1	Homo sapiens pyrroline-5-carboxylate reductase 1 (PYCR1), transcript variant 2, mRNA [NM_153824]
A_23_P58102	10.6835	10.9574	10.5635	10.7263	10.0768	10.2039	10.1506	10.0418	10.681	9.58074	10.4005	NM_015004	EXOSC7	Homo sapiens exosome component 7 (EXOSC7), transcript variant 1, mRNA [NM_015004]
A_23_P110661	11.4263	11.1404	10.8462	10.3916	10.5283	10.8412	10.5853	10.4227	10.2416	10.8407	9.65996
A_23_P218111	6.39512	9.28378	6.45987	6.38103	6.56889	7.59758	6.23805	6.9143	6.43584	7.24473	7.50729	NM_001002236	SERPINA1	Homo sapiens serpin family A member 1 (SERPINA1), transcript variant 2, mRNA [NM_001002236]
A_33_P3315190	8.3973	8.60457	8.08205	8.06844	7.68955	7.962	7.82744	7.30631	7.64143	8.02705	7.7857	NM_001282666	MICAL2	Homo sapiens microtubule associated monooxygenase, calponin and LIM domain containing 2 (MICAL2), transcript variant 5, mRNA [NM_001282666]
A_23_P1331	10.4457	11.5332	10.367	11.3363	10.4687	10.3532	10.2784	10.1087	9.72378	10.8071	10.7499
A_23_P257593	8.91569	8.69208	8.30815	8.67059	7.74042	8.08881	8.09146	8.01772	7.8878	8.39282	8.50357	NM_058169	BORCS5	Homo sapiens BLOC-1 related complex subunit 5 (BORCS5), transcript variant 1, mRNA [NM_058169]
A_23_P120237	12.4524	12.2376	11.8466	11.8876	11.7645	11.9875	11.4948	11.545	11.203	11.1772	12.1331	NM_020151	STARD7	Homo sapiens StAR related lipid transfer domain containing 7 (STARD7), mRNA [NM_020151]
A_23_P119102	11.3509	11.6312	10.8937	11.2222	10.1061	11.4069	10.799	10.0933	10.428	11.4112	10.9388
A_23_P111672	8.66624	9.18043	8.88147	9.16143	7.56868	8.15242	8.9832	7.96016	7.51233	8.15852	9.03824
A_32_P123629	11.3858	10.4017	10.4588	11.0399	10.0342	10.3336	10.12	9.88906	10.1467	10.8606	10.5249	NM_001292030	TTC39C	Homo sapiens tetratricopeptide repeat domain 39C (TTC39C), transcript variant 4, mRNA [NM_001292030]
A_23_P250813	9.89957	9.72533	8.85658	9.7945	9.12366	9.11097	9.07129	8.8773	8.67019	9.30974	9.20941
A_23_P2573	10.3707	10.032	9.41872	10.1747	9.46868	9.19135	9.62543	9.32153	8.82324	9.33692	10.2724	NM_032256	TMEM117	Homo sapiens transmembrane protein 117 (TMEM117), transcript variant 1, mRNA [NM_032256]
A_23_P50907	13.3313	12.4006	12.5143	12.9984	12.1781	11.7773	12.8127	11.5958	11.3942	12.4084	12.441
A_23_P68851	9.62912	8.64395	8.56849	9.16143	8.46308	8.33713	8.59612	9.21703	8.65115	8.87506	6.74244	NM_001039570	KREMEN1	Homo sapiens kringle containing transmembrane protein 1 (KREMEN1), transcript variant 3, mRNA [NM_001039570]
A_19_P00319225	7.69336	7.21657	6.97603	7.39956	6.68497	6.79122	6.52825	7.05508	6.44715	6.97577	7.28481	NR_026867	ZNF300P1	Homo sapiens zinc finger protein 300 pseudogene 1 (ZNF300P1), non-coding RNA [NR_026867]
A_23_P79221	10.9343	11.0501	10.3331	10.5872	10.2819	10.0614	10.336	9.9582	9.80681	10.4706	10.4571	NM_001105	ACVR1	Homo sapiens activin A receptor type 1 (ACVR1), transcript variant 1, mRNA [NM_001105]
A_23_P106798	8.57727	8.34542	8.00373	8.45712	7.98133	7.88253	7.94054	7.36218	7.47706	7.95171	7.63814
A_24_P352445	10.2235	9.86078	9.50686	9.49081	9.76507	9.7569	9.29854	9.56472	9.36643	9.68615	7.39975	NM_172177	MRPL42	Homo sapiens mitochondrial ribosomal protein L42 (MRPL42), transcript variant 2, mRNA [NM_172177]
A_23_P11685	9.25627	7.06638	8.20903	8.07672	7.07321	6.87629	8.07039	7.86983	7.15647	7.38001	7.55793
A_33_P3609033	8.33043	7.5485	7.59537	7.593	6.74459	7.32892	7.5369	6.67602	6.88797	7.06295	7.84166	NR_110458	HAGLR	Homo sapiens HOXD antisense growth-associated long non-coding RNA (HAGLR), transcript variant 1, long non-coding RNA [NR_110458]
A_23_P11507	10.0711	10.0379	9.58416	9.93788	9.20403	9.15925	9.4193	9.17692	9.29259	9.4878	9.67046
A_24_P702813	9.2801	8.23059	7.89911	8.76028	7.93143	7.64978	8.0965	7.64831	7.881	8.33145	8.46809	NM_004736	XPR1	Homo sapiens xenotropic and polytropic retrovirus receptor 1 (XPR1), transcript variant 1, mRNA [NM_004736]
A_23_P144827	11.0028	11.3191	10.9011	10.9989	9.884	10.2265	10.8403	10.4407	10.1974	10.5885	10.6784	NM_012304	FBXL7	Homo sapiens F-box and leucine rich repeat protein 7 (FBXL7), transcript variant 1, mRNA [NM_012304]
A_23_P349566	11.3827	9.44328	8.92111	10.3482	9.86578	9.56809	9.36787	9.43497	8.04342	10.3129	10.7214	NM_001348512	CCDC85A	Homo sapiens coiled-coil domain containing 85A (CCDC85A), transcript variant 1, mRNA [NM_001348512]
A_23_P121825	8.70227	8.11222	8.0433	8.29829	7.64454	7.6723	7.69747	7.51681	7.54254	7.96437	8.12332
A_23_P23006	12.965	12.8637	12.46	12.34	12.0482	12.218	12.2197	11.7018	11.7948	12.3882	12.5749	NM_002525	NRDC	Homo sapiens nardilysin convertase (NRDC), transcript variant 1, mRNA [NM_002525]
A_23_P100455	7.43637	7.74685	7.17247	7.37013	6.74459	6.71524	6.97655	6.53887	6.76312	7.21811	7.11497
A_23_P121356	11.1129	10.931	10.7809	11.1371	10.0529	10.2955	10.6453	9.97011	10.0579	10.5032	10.8488
A_23_P120557	8.31568	8.15748	7.67197	7.61675	7.32892	7.40382	7.44241	7.22207	7.41366	7.65288	7.69716
A_24_P23625	11.225	10.4266	10.0817	9.94498	10.7569	10.2184	10.1011	9.69401	8.86589	10.3338	9.61359	NM_006041	HS3ST3B1	Homo sapiens heparan sulfate-glucosamine 3-sulfotransferase 3B1 (HS3ST3B1), transcript variant 1, mRNA [NM_006041]
A_21_P0002087	7.56488	5.90535	5.96221	5.99856	5.88108	5.93245	5.93245	5.85526	5.86879	5.90535	5.85752	ENST00000455614	LINC01789	long intergenic non-protein coding RNA 1789 [Source:HGNC Symbol;Acc:HGNC:52578] [ENST00000455614]
A_21_P0013060	10.0838	9.9085	9.28515	9.80307	9.1793	9.47085	9.31531	8.96848	9.12513	9.16623	9.44281	TCONS_l2_00024608	XLOC_l2_012870	BROAD Institute lincRNA (XLOC_l2_012870), lincRNA [TCONS_l2_00024608]
A_23_P70818	9.40597	9.19739	8.65465	9.10919	8.26947	9.21736	8.70996	7.77347	8.1051	8.73857	8.93122	NM_005631	SMO	Homo sapiens smoothened, frizzled class receptor (SMO), mRNA [NM_005631]
A_24_P218006	8.59205	8.16459	8.00373	8.13129	7.13143	7.97144	7.72656	7.48879	7.68478	7.7066	7.96542	NM_032317	DNAJC30	Homo sapiens DnaJ heat shock protein family (Hsp40) member C30 (DNAJC30), mRNA [NM_032317]
A_33_P3411427	9.84699	9.56654	9.44389	9.852	8.52865	9.13263	9.34092	8.99796	8.83456	9.22039	9.115	NM_138466	ZNF837	Homo sapiens zinc finger protein 837 (ZNF837), transcript variant 2, mRNA [NM_138466]
A_23_P136058	9.67159	10.0147	8.94393	8.81772	9.28599	9.15793	8.92111	9.19672	9.23554	8.91827	7.92955	NM_001184	ATR	Homo sapiens ATR serine/threonine kinase (ATR), transcript variant 1, mRNA [NM_001184]
A_33_P3300361	7.11497	7.22207	7.0928	7.50115	6.6945	6.35883	6.91158	6.67602	6.26047	6.67216	6.1503	AK095841		Homo sapiens cDNA FLJ38522 fis, clone HCHON2000818. [AK095841]
A_33_P3340718	8.79273	7.97626	7.36178	8.23462	7.74715	7.73551	7.54324	7.5534	7.40324	7.79813	7.52342	NM_001291415	KDM6A	Homo sapiens lysine demethylase 6A (KDM6A), transcript variant 1, mRNA [NM_001291415]
A_23_P121141	7.99168	7.6411	7.24646	7.53937	6.79595	6.99054	7.23257	6.78944	6.86565	7.31024	7.35098
A_33_P3417452	8.33297	8.27773	7.91821	8.48447	7.55793	7.87975	7.71287	7.24818	7.11639	8.05321	8.05641	NM_001103167	ZGLP1	Homo sapiens zinc finger, GATA-like protein 1 (ZGLP1), mRNA [NM_001103167]
A_23_P12272	11.437	10.9604	10.8315	11.031	10.2231	10.6902	10.6137	10.302	10.2631	10.6471	10.691
A_23_P355824	12.6516	12.6285	12.5039	12.632	12.2444	12.5088	12.5545	11.8148	11.9653	12.2478	9.87404	NM_015246	MGRN1	Homo sapiens mahogunin ring finger 1 (MGRN1), transcript variant 1, mRNA [NM_015246]
A_21_P0011142	13.2948	13.385	12.7449	13.0862	12.6502	12.7814	12.8976	12.0091	12.3402	12.6449	12.4405	NM_001307924	NAP1L1	Homo sapiens nucleosome assembly protein 1 like 1 (NAP1L1), transcript variant 3, mRNA [NM_001307924]
A_23_P82738	8.69033	8.64894	7.87375	8.36763	7.91414	8.38343	7.47816	7.67999	7.99399	8.04367	8.49524
A_23_P21363	11.9369	11.0521	11.1136	12.3538	10.5587	10.3956	12.139	11.0161	10.7992	8.26564	11.6316	NM_024060	AHNAK	Homo sapiens AHNAK nucleoprotein (AHNAK), transcript variant 2, mRNA [NM_024060]
A_19_P00325768	12.7349	12.6461	12.3628	12.5967	11.6491	11.913	12.2919	11.5602	11.8591	12.3079	12.1358			Unknown
A_23_P121806	10.8454	10.7191	10.3406	10.2712	10.2131	10.4042	9.96353	9.48433	9.7703	10.2257	10.2907
A_23_P121875	9.7935	9.71542	9.4666	9.7881	8.60861	8.68596	9.73506	8.34098	8.61999	9.3389	9.42775
A_23_P103149	11.9335	11.5461	11.2063	11.3317	10.8788	10.6152	11.0181	11.0403	10.9397	11.1184	11.2984
A_33_P3278435	11.6117	11.5958	11.2806	11.1961	10.4371	11.1857	10.8421	10.6744	10.9014	11.1741	11.0904	NM_016565	COA4	Homo sapiens cytochrome c oxidase assembly factor 4 homolog (COA4), mRNA [NM_016565]
A_23_P115824	11.5775	11.4198	11.0602	10.7786	10.5404	10.935	10.4814	10.484	10.7569	11.1741	11.0548
A_32_P136402	11.8867	11.5653	11.3164	11.3469	11.2706	11.2427	11.1094	11.0113	11.0403	10.8233	10.3458	NM_025075	THOC7	Homo sapiens THO complex 7 (THOC7), transcript variant 1, mRNA [NM_025075]
A_23_P123172	8.16892	7.47724	7.36178	8.00616	7.24473	6.6324	7.74898	6.29679	6.9516	7.79813	6.6271
A_24_P207139	8.05247	7.93023	8.10295	8.02227	7.21502	7.4844	7.8205	7.49444	7.20794	7.70441	6.27324	NM_033238	PML	Homo sapiens promyelocytic leukemia (PML), transcript variant 1, mRNA [NM_033238]
A_23_P120442	7.87277	7.84765	7.5814	7.68255	6.85152	7.06638	7.40576	7.07565	6.64228	7.21326	7.70157
A_23_P75402	12.1525	11.7483	11.6719	11.895	11.1966	11.6489	11.5358	11.2928	11.5094	11.5494	9.95331	NM_004551	NDUFS3	Homo sapiens NADH:ubiquinone oxidoreductase core subunit S3 (NDUFS3), mRNA [NM_004551]
A_33_P3365408	6.584	7.57832	6.7835	7.33807	6.19574	6.46062	6.71649	6.47027	6.22496	6.4901	6.35162	NR_026947	C1RL-AS1	Homo sapiens C1RL antisense RNA 1 (C1RL-AS1), long non-coding RNA [NR_026947]
A_33_P3288684	7.23257	6.72952	6.54941	7.11331	6.08224	6.51038	6.28926	6.16042	6.60504	6.25361	6.51038	NR_148348	LOC107984035	Homo sapiens uncharacterized LOC107984035 (LOC107984035), long non-coding RNA [NR_148348]
A_23_P111995	15.0051	15.0026	14.6387	14.6822	14.5686	14.0811	14.0135	14.2681	14.0626	14.5932	14.9651	NM_002318	LOXL2	Homo sapiens lysyl oxidase like 2 (LOXL2), mRNA [NM_002318]
A_23_P114095	8.18456	7.84338	6.93481	7.593	7.09544	7.35218	7.35939	6.77454	7.20794	7.09448	7.09496
A_23_P111804	9.20863	8.24503	7.80811	8.45057	7.24473	8.1561	8.19355	7.8468	7.89801	7.79813	8.03682
A_23_P109171	7.35218	7.60988	6.77335	6.89515	6.55709	6.70081	6.73076	6.5247	6.61578	6.83266	6.72209
A_33_P3386716	11.148	10.7744	10.8347	10.49	10.0385	10.0845	10.5314	9.80806	10.0789	10.745	10.1544	NM_032833	PPP1R15B	Homo sapiens protein phosphatase 1 regulatory subunit 15B (PPP1R15B), mRNA [NM_032833]
A_23_P109171	7.31333	7.36815	6.76372	6.90558	6.42367	6.5799	6.64621	6.48864	6.61778	6.67216	6.55849
A_33_P3223648	7.93036	7.6411	7.40711	7.70598	6.74459	7.24473	7.14725	6.75525	7.1145	7.36178	7.37882	NM_001322373	CEBPZOS	Homo sapiens CEBPZ opposite strand (CEBPZOS), transcript variant 1, mRNA [NM_001322373]
A_21_P0007412	8.281	8.70777	7.593	8.29035	7.72423	6.86058	8.0045	7.35819	7.80078	7.84552	8.00373	ENST00000649544	MIR100HG	mir-100-let-7a-2-mir-125b-1 cluster host gene [Source:HGNC Symbol;Acc:HGNC:39522] [ENST00000649544]
A_23_P115824	11.3716	11.3923	10.9728	10.682	10.4046	10.9254	10.3167	10.4276	10.7837	11.1407	10.767
A_23_P105571	9.51736	9.4344	8.70604	9.3321	8.77263	8.84286	8.8143	8.51204	8.67332	8.54059	8.85609
A_23_P122464	8.31795	8.13316	7.68382	7.76324	7.47226	7.53725	7.3193	7.50693	7.25464	7.76037	7.69716
A_23_P45108	10.6443	10.647	10.2132	10.2842	10.1559	10.2524	9.32378	10.3227	10.0512	10.178	10.1777	NM_017730	QRICH1	Homo sapiens glutamine rich 1 (QRICH1), transcript variant 1, mRNA [NM_017730]
A_23_P121956	9.35551	9.36668	8.99488	9.09535	8.39282	8.82345	8.74798	8.76526	8.73503	8.06084	8.98268
A_24_P845072	8.07051	7.82556	7.32299	7.47669	7.27595	7.47337	7.38138	7.34494	7.14493	6.17592	7.12487	NM_144963	FAM91A1	Homo sapiens family with sequence similarity 91 member A1 (FAM91A1), transcript variant 1, mRNA [NM_144963]
A_23_P359214	11.6766	10.4096	8.15426	9.36847	9.02811	9.45375	10.2568	9.16177	9.58459	9.56628	10.2788	NR_033957	LINC00842	Homo sapiens long intergenic non-protein coding RNA 842 (LINC00842), long non-coding RNA [NR_033957]
A_23_P19313	8.95236	8.45759	8.35026	8.14085	7.88434	8.2344	7.79548	7.8468	7.94134	8.24428	8.08157
A_23_P417113	8.70227	8.18681	8.41393	8.53397	7.61558	8.02353	7.95197	7.72687	7.95012	7.84552	7.70157	ENST00000287912	RBM33	RNA binding motif protein 33 [Source:HGNC Symbol;Acc:HGNC:27223] [ENST00000287912]
A_32_P353072	10.0005	9.73714	9.55891	9.47698	8.88064	8.8037	9.43686	8.81983	8.8891	9.47173	9.36837	NM_018374	TMEM106B	Homo sapiens transmembrane protein 106B (TMEM106B), transcript variant 1, mRNA [NM_018374]
A_23_P121875	9.69464	9.51504	9.26578	9.44526	8.63243	8.53573	9.31634	8.53042	8.36624	9.14415	9.32991
A_23_P202737	8.38735	8.15495	7.0928	7.49025	7.35659	7.24948	7.15831	7.35419	7.36477	7.77766	7.68542	NM_003772	JRKL	Homo sapiens JRK like (JRKL), transcript variant 1, mRNA [NM_003772]
A_23_P103442	11.3656	10.969	10.6332	10.9703	10.5087	10.4366	10.4322	10.4723	10.2939	10.584	10.4996
A_23_P110961	11.8419	11.6611	11.2201	11.9097	10.7553	11.0483	11.4768	10.4679	10.6099	11.2847	11.385
A_23_P205584	8.67332	8.24676	6.77335	6.89515	7.53584	7.03647	7.27933	7.29445	7.27849	7.75355	7.48202	NM_001284201	JKAMP	Homo sapiens JNK1/MAPK8 associated membrane protein (JKAMP), transcript variant 3, mRNA [NM_001284201]
A_19_P00316405	10.3707	10.3266	9.90584	9.84859	9.12795	10.0636	9.64661	9.46469	9.36066	9.59853	9.89957	NM_001113434	C17orf51	Homo sapiens chromosome 17 open reading frame 51 (C17orf51), mRNA [NM_001113434]
A_23_P205913	7.72718	7.71724	7.49425	7.61189	6.93696	7.17065	7.06295	6.90284	6.95926	7.25335	7.22908	NM_004727	SLC24A1	Homo sapiens solute carrier family 24 member 1 (SLC24A1), transcript variant 1, mRNA [NM_004727]
A_23_P10081	7.98315	7.55863	7.14956	7.4604	7.20661	6.88797	7.01508	6.84298	6.84469	7.25335	7.17497
A_23_P121806	11.0653	10.8106	10.4126	10.3361	10.2419	10.5249	10.0846	9.53197	9.9151	10.4227	10.5768
A_23_P10081	7.90555	7.56903	7.09856	6.96505	7.27595	6.73938	6.82631	6.62975	6.88797	7.2035	7.04866
A_32_P49616	15.592	15.4235	15.1017	15.0301	14.1899	14.9109	15.0258	14.5298	14.6853	15.2205	14.4318	NM_001959	EEF1B2	Homo sapiens eukaryotic translation elongation factor 1 beta 2 (EEF1B2), transcript variant 1, mRNA [NM_001959]
A_23_P115703	9.69993	9.12578	8.86131	8.90287	8.65896	8.84	8.69263	8.25344	8.40148	8.81256	8.83082
A_23_P217098	9.5894	9.26525	9.61902	9.64259	8.00233	9.07099	9.02251	8.90451	8.40864	8.94233	9.67552	NM_033305	VPS13A	Homo sapiens vacuolar protein sorting 13 homolog A (VPS13A), transcript variant A, mRNA [NM_033305]
A_23_P120335	11.6231	11.3809	10.934	11.0765	10.4741	10.5728	10.8116	10.5454	10.5208	11.0599	11.1747
A_23_P98183	9.47983	10.5055	10.1284	10.7137	10.0433	10.6229	7.90896	10.6517	10.5376	10.3907	9.23074
A_24_P126741	9.81397	7.84537	5.96221	6.48498	8.48895	6.12421	6.62644	9.08621	7.89001	6.36838	8.76872	ENST00000470810		glutaredoxin pseudogene 3 [Source:HGNC Symbol;Acc:HGNC:34049] [ENST00000470810]
A_23_P10081	7.9641	7.62225	7.17973	7.27638	7.20661	6.87629	6.93696	6.83668	6.91321	7.31971	7.20772
A_23_P117933	11.9976	11.8771	11.4993	11.5263	11.2321	11.4402	11.1666	11.063	11.1583	11.3626	11.1169	NM_004483	GCSH	Homo sapiens glycine cleavage system protein H (GCSH), transcript variant 1, mRNA [NM_004483]
A_21_P0014874	8.14723	7.90869	7.83622	8.09674	6.91973	7.4375	7.6545	7.73181	7.7202	7.57179	6.44565	NM_001350575	LOC107984974	Homo sapiens uncharacterized LOC107984974 (LOC107984974), transcript variant 1, mRNA [NM_001350575]
A_33_P3231888	10.6801	10.709	10.2572	10.2688	9.99789	10.0414	10.1405	9.28378	9.08125	10.3108	10.6084	NM_020199	C5orf15	Homo sapiens chromosome 5 open reading frame 15 (C5orf15), mRNA [NM_020199]
A_33_P3253807	11.5075	11.3593	11.3286	11.5358	10.3981	10.1828	11.169	10.4219	10.7946	11.1224	11.2124	NM_001806	CEBPG	Homo sapiens CCAAT enhancer binding protein gamma (CEBPG), transcript variant 1, mRNA [NM_001806]
A_23_P12526	9.74473	9.63634	9.13263	9.31614	8.81532	9.28583	8.90738	8.53042	8.40148	9.43269	9.35366	NM_005426	TP53BP2	Homo sapiens tumor protein p53 binding protein 2 (TP53BP2), transcript variant 2, mRNA [NM_005426]
A_33_P3369128	8.79051	9.59042	9.62522	8.79421	9.04819	8.70274	8.8497	8.94898	9.18955	6.25361	8.79147	ENST00000624686	SRGAP2	SLIT-ROBO Rho GTPase activating protein 2 [Source:HGNC Symbol;Acc:HGNC:19751] [ENST00000624686]
A_23_P306105	10.8758	9.11854	8.65871	8.94393	9.02917	8.57787	9.09715	8.83886	8.35186	9.65631	9.57374	NM_020474	GALNT1	Homo sapiens polypeptide N-acetylgalactosaminyltransferase 1 (GALNT1), mRNA [NM_020474]
A_24_P81841	9.61032	9.37697	9.50821	9.29447	8.79288	9.1501	9.012	8.81983	8.80934	8.83082	8.43209
A_23_P157215	11.9323	12.1635	11.7454	11.5525	11.2725	11.922	11.2061	11.1482	11.0425	11.7572	11.1608	NM_014038	BZW2	Homo sapiens basic leucine zipper and W2 domains 2 (BZW2), transcript variant 2, mRNA [NM_014038]
A_23_P11685	9.68885	6.95979	8.53096	8.54314	7.21502	7.04717	8.34068	8.2771	7.56384	7.63385	7.57265
A_23_P53390	8.62548	6.88797	6.71524	7.93345	7.03822	6.23805	6.83035	7.57006	6.35162	6.58195	8.91779	NM_002837	PTPRB	Homo sapiens protein tyrosine phosphatase, receptor type B (PTPRB), transcript variant 2, mRNA [NM_002837]
A_23_P116414	10.2739	8.55461	10.0224	9.04372	8.50799	8.04454	9.30623	9.03775	8.17755	9.00449	9.15828
A_23_P139998	10.2623	10.0742	9.64881	9.97282	9.11044	9.47745	9.62651	9.0085	8.94353	9.72928	10.0733	NM_177967	UBAC2	Homo sapiens UBA domain containing 2 (UBAC2), transcript variant 2, mRNA [NM_177967]
A_23_P133814	13.156	12.7742	12.5612	12.7382	12.5416	12.8353	12.5867	12.5793	12.8142	12.7615	9.26919	NM_003531	HIST1H3C	Homo sapiens histone cluster 1 H3 family member c (HIST1H3C), mRNA [NM_003531]
A_23_P313389	10.562	10.616	10.9861	11.1441	10.0074	9.61785	10.5607	9.50785	9.76054	10.2624	10.5671	NM_003358	UGCG	Homo sapiens UDP-glucose ceramide glucosyltransferase (UGCG), mRNA [NM_003358]
A_23_P119778	8.76005	8.04318	7.56418	8.26883	8.36136	7.5134	7.58721	7.59436	7.26235	8.09817	7.3032
A_23_P121926	7.82816	8.71418	6.37709	9.03912	7.99348	7.25464	6.66475	7.6411	8.51339	8.61548	7.23693
A_33_P3292525	11.5297	11.5178	10.7092	10.7877	10.4517	11.0222	10.1957	10.9426	10.7296	10.8005	11.5163	NM_001010866	TMEM201	Homo sapiens transmembrane protein 201 (TMEM201), transcript variant 2, mRNA [NM_001010866]
A_23_P119923	10.5376	9.89179	9.78297	10.0496	9.08633	9.69171	9.72076	9.37549	9.40737	9.36638	9.72974
A_23_P26094	10.2235	10.0869	9.92559	9.91595	9.28036	9.63783	9.31036	9.59404	9.38827	9.64358	9.86317	NM_024755	SLTM	Homo sapiens SAFB like transcription modulator (SLTM), transcript variant 1, mRNA [NM_024755]
A_23_P121825	8.55138	8.2634	7.98651	7.89787	7.41155	7.71381	7.76052	7.40846	7.58003	7.77347	7.8907
A_21_P0003931	8.97149	9.97491	8.83986	8.69722	8.30536	8.88661	9.56758	8.48822	8.04925	7.55375	8.27498	ENST00000505254	CARMN	cardiac mesoderm enhancer-associated non-coding RNA [Source:HGNC Symbol;Acc:HGNC:42872] [ENST00000505254]
A_23_P98085	9.57842	9.25852	9.15896	9.38254	8.42961	8.84115	9.10288	8.22128	8.56495	9.13181	8.62132
A_23_P206441	8.44569	8.51903	7.70142	7.91264	7.53584	8.16161	7.31354	7.39508	8.07696	7.89911	7.99386
A_23_P119143	6.808	7.05336	6.93481	7.95277	6.50822	6.70648	6.55081	6.20377	6.32569	6.59761	6.47617
A_23_P9415	10.7551	10.5688	10.2971	10.4649	9.72681	10.0051	10.2353	9.51176	9.47099	10.1283	10.3695	NM_002197	ACO1	Homo sapiens aconitase 1 (ACO1), transcript variant 2, mRNA [NM_002197]
A_32_P3572	7.11497	7.02368	6.67538	7.17701	6.20109	6.38809	6.5675	6.29679	6.60504	6.392	6.34276	NR_144530	THORLNC	Homo sapiens testis associated oncogenic lncRNA (THORLNC), long non-coding RNA [NR_144530]
A_21_P0000211	9.96772	10.1476	9.63696	9.65655	9.16177	9.69468	9.76235	9.06144	8.59959	9.16246	9.21234	NR_000011	SNORA70	Homo sapiens small nucleolar RNA, H/ACA box 70 (SNORA70), small nucleolar RNA [NR_000011]
A_24_P411749	8.53573	7.26384	7.61491	7.57986	6.32651	8.515	6.83668	7.60383	6.52825	6.82747	8.48173	NM_020455	ADGRG6	Homo sapiens adhesion G protein-coupled receptor G6 (ADGRG6), transcript variant a1, mRNA [NM_020455]
A_23_P252740	8.88161	8.52171	7.77467	7.81716	8.01379	7.96489	7.50079	7.79577	7.53584	8.20448	8.33795
A_23_P112201	9.01194	9.09589	8.47547	8.9146	8.42647	8.14954	8.42961	7.86154	8.10629	8.59765	8.74661
A_24_P98385	8.63903	8.44192	8.08905	8.42084	7.95171	7.79607	7.89718	7.51681	7.74898	8.06158	7.979	NM_019592	RNF20	Homo sapiens ring finger protein 20 (RNF20), mRNA [NM_019592]
A_23_P119778	9.08228	8.31877	7.66617	8.54928	8.64075	7.61758	7.70598	7.82989	7.49353	8.35086	8.19958
A_24_P378019	10.0711	9.42651	9.47997	10.3257	8.9259	9.5749	9.68248	9.16177	9.19056	9.18229	7.90295	NM_004031	IRF7	Homo sapiens interferon regulatory factor 7 (IRF7), transcript variant d, mRNA [NM_004031]
A_33_P3323718	8.38382	8.28962	8.07307	7.43788	7.58824	7.59096	7.04667	7.98016	7.85758	7.84552	7.90651	NM_001008224	UACA	Homo sapiens uveal autoantigen with coiled-coil domains and ankyrin repeats (UACA), transcript variant 2, mRNA [NM_001008224]
A_23_P121356	10.7108	10.7052	10.3012	10.6831	9.76405	10.0051	10.3513	9.79331	9.80278	9.61526	10.5017
A_21_P0014753	7.94014	7.61758	7.51322	8.03532	6.5799	7.03172	7.5177	6.67216	7.13657	7.39606	7.39975	THC2507047		HUMFNC fibronectin {Homo sapiens} (exp=-1; wgp=0; cg=0), partial (21%) [THC2507047]
A_33_P3211804	11.1886	10.2133	11.1441	11.2469	9.37973	10.2212	10.8361	9.91782	9.73314	10.4986	10.2737	NM_001001890	RUNX1	Homo sapiens runt related transcription factor 1 (RUNX1), transcript variant 2, mRNA [NM_001001890]
A_23_P104109	9.64444	9.44967	8.94645	9.22817	8.57616	8.753	8.94685	8.7215	8.55635	8.92016	8.99005
A_23_P10305	7.51788	7.23736	7.0928	7.30734	6.39746	7.20395	6.77754	6.78529	6.31172	6.4901	7.06442
A_33_P3769406	8.85729	8.77278	8.33896	8.31949	8.13316	8.08556	7.81337	7.92349	8.01645	8.25344	8.71535	NM_080476	PIGU	Homo sapiens phosphatidylinositol glycan anchor biosynthesis class U (PIGU), mRNA [NM_080476]
A_23_P12336	9.87907	10.1633	9.4204	9.2467	9.3634	9.37357	8.77891	8.93337	9.3632	9.78483	9.65
A_23_P105276	8.44569	8.31259	8.10617	8.39282	7.56175	7.74042	7.88392	7.74685	7.37666	7.95831	7.72841
A_33_P3771039	13.7434	13.6655	12.8049	12.7721	13.205	12.6866	12.7797	13.0902	13.0996	11.6808	13.3523	ENST00000416734		ribosomal protein L18 (RPL18) pseudogene [ENST00000416734]
A_33_P3362274	5.85526	7.56903	5.71249	5.81738	5.76529	5.83127	5.79748	5.90535	5.90535	5.76649	5.87774	ENST00000390456		T cell receptor alpha variable 8-7 (non-functional) [Source:HGNC Symbol;Acc:HGNC:12152] [ENST00000390456]
A_19_P00321333	12.3437	12.5673	11.8494	12.6004	12.162	11.5345	11.7472	11.9293	10.568	11.5054	13.1737	NR_028272	NEAT1	Homo sapiens nuclear paraspeckle assembly transcript 1 (NEAT1), transcript variant MENepsilon, long non-coding RNA [NR_028272]
A_23_P344555	8.51903	7.40498	7.07638	7.22973	7.22251	7.35218	7.12064	6.38966	6.54801	7.58021	7.63418	NM_006403	NEDD9	Homo sapiens neural precursor cell expressed, developmentally down-regulated 9 (NEDD9), transcript variant 1, mRNA [NM_006403]
A_23_P105571	10.1504	9.77655	9.00647	9.47011	9.10049	9.23488	9.28262	8.78747	8.97436	9.11073	9.32496
A_21_P0012077	10.0734	10.01	9.53643	9.89155	8.75862	10.0451	9.69171	8.52545	9.09054	9.29557	9.4659	NR_136161	MIR4435-2HG	Homo sapiens MIR4435-2 host gene (MIR4435-2HG), transcript variant 3, long non-coding RNA [NR_136161]
A_23_P41948	11.089	11.0234	11.2921	10.9176	11.1608	10.2674	10.4293	10.6284	11.1275	10.95	8.87681
A_23_P124044	10.6439	10.1521	9.52797	9.9083	9.59132	9.09966	9.71343	9.48433	9.53161	10.0995	9.46757
A_23_P21706	13.1319	13.3307	12.0612	11.837	11.6832	13.1644	12.2121	11.6014	11.7454	12.3941	12.9711	NM_001905	CTPS1	Homo sapiens CTP synthase 1 (CTPS1), transcript variant 1, mRNA [NM_001905]
A_33_P3251430	10.8156	10.6529	9.87959	9.82055	9.86067	10.3651	9.74805	9.66466	9.39408	10.1078	10.1587	NM_003489	NRIP1	Homo sapiens nuclear receptor interacting protein 1 (NRIP1), mRNA [NM_003489]
A_21_P0010639	15.774	15.9364	15.6914	15.3864	15.3984	15.724	15.6638	15.848	15.7801	15.7557	11.1653	NM_001355287	RPSAP58	Homo sapiens ribosomal protein SA pseudogene 58 (RPSAP58), transcript variant 2, mRNA [NM_001355287]
A_23_P18887	7.89043	7.9825	7.16381	7.34736	7.1544	7.16518	7.25335	6.97707	6.79003	7.38001	7.03272	NM_022132	MCCC2	Homo sapiens methylcrotonoyl-CoA carboxylase 2 (MCCC2), transcript variant 1, mRNA [NM_022132]
A_23_P135769	13.3254	12.995	13.0549	13.2131	12.7759	12.3152	12.6826	11.9875	12.4524	12.7752	12.7336
A_23_P205567	7.74746	7.89911	7.65206	7.98237	6.79595	7.12487	7.62757	6.72643	6.83266	7.61122	7.22908	NM_006255	PRKCH	Homo sapiens protein kinase C eta (PRKCH), mRNA [NM_006255]
A_33_P3340060	13.7895	14.3236	10.5527	9.907	13.7311	11.2006	10.0997	13.5842	13.7844	13.2113	14.0498	NM_012423	RPL13A	Homo sapiens ribosomal protein L13a (RPL13A), transcript variant 1, mRNA [NM_012423]
A_21_P0013685	10.4605	10.4557	10.4893	10.3036	9.27545	10.0845	10.0623	9.52237	9.49446	10.0801	10.0594	ENST00000437852		programmed cell death 2 (PDCD2) pseudogene [ENST00000437852]
A_23_P122976	8.69896	8.51249	8.41864	8.79856	7.91414	8.01379	8.2139	7.9825	7.91536	6.9143	8.82562
A_23_P79441	8.67332	8.77876	8.0357	8.30898	8.03745	7.60652	8.09458	7.35819	7.75173	8.4172	8.2718	NM_017880	C2orf42	Homo sapiens chromosome 2 open reading frame 42 (C2orf42), transcript variant 2, mRNA [NM_017880]
A_33_P3356711	8.94765	8.03357	7.98651	8.34553	7.46412	7.66327	8.21622	7.46708	7.52484	7.63814	7.93251	NM_198267	ING3	Homo sapiens inhibitor of growth family member 3 (ING3), transcript variant 3, mRNA [NM_198267]
A_23_P30024	10.4856	10.3649	9.96395	10.3768	9.56619	9.67697	9.94435	9.32695	9.28131	10.0874	10.0981
A_21_P0014114	8.28595	7.5513	7.79872	7.50115	6.95662	8.36306	7.03122	7.36973	6.54169	7.02519	7.78838	NR_125398	GATA2-AS1	Homo sapiens GATA2 antisense RNA 1 (GATA2-AS1), long non-coding RNA [NR_125398]
A_23_P6762	11.8033	11.8085	11.7249	11.8777	11.2114	11.5202	11.4565	10.3523	11.0671	11.3979	11.0909	NM_032492	JAGN1	Homo sapiens jagunal homolog 1 (JAGN1), transcript variant 1, mRNA [NM_032492]
A_23_P319133	11.6822	11.209	11.3991	11.7598	10.8409	10.9394	11.3705	10.2306	10.4623	11.2246	10.4179	NM_018981	DNAJC10	Homo sapiens DnaJ heat shock protein family (Hsp40) member C10 (DNAJC10), transcript variant 1, mRNA [NM_018981]
A_23_P41948	11.4799	12.0723	11.7266	11.3864	11.625	10.7809	10.9343	11.0125	11.5402	11.3998	10.8443
A_23_P59528	10.0099	9.88178	9.45426	9.40868	8.82497	9.54075	9.09211	9.0604	9.26349	9.266	9.51163	NM_020186	SDHAF3	Homo sapiens succinate dehydrogenase complex assembly factor 3 (SDHAF3), mRNA [NM_020186]
A_23_P35916	7.6013	7.47724	7.40711	7.29278	6.8707	6.80477	6.96478	6.45987	6.77155	7.14864	7.09496
A_32_P34116	10.5592	10.447	10.2409	10.0767	9.70666	10.0567	10.0225	9.48757	9.45117	10.0909	9.47689	NM_138459	NUS1	Homo sapiens NUS1, dehydrodolichyl diphosphate synthase subunit (NUS1), mRNA [NM_138459]
A_23_P11507	9.58082	9.7569	9.2974	9.65102	8.99102	8.94818	9.27677	9.00046	9.01555	8.1348	9.33849	NM_015534	ZZZ3	Homo sapiens zinc finger ZZ-type containing 3 (ZZZ3), transcript variant 1, mRNA [NM_015534]
A_23_P121926	7.86435	8.63936	6.53887	9.29233	7.94799	7.46931	6.55081	7.91794	8.53308	8.70965	7.46226
A_21_P0014948	9.18466	9.17323	8.64477	9.21571	8.5405	8.38343	8.8497	8.47971	8.3789	8.74462	7.6519	ENST00000575568		glucosidase, beta, acid (GBA) pseudogene [ENST00000575568]
A_23_P406438	9.33849	8.88078	8.57323	8.65058	8.13992	8.48795	8.41393	8.22128	8.11589	8.59103	8.52162	NM_182691	SRPK2	Homo sapiens SRSF protein kinase 2 (SRPK2), transcript variant 2, mRNA [NM_182691]
A_23_P76851	11.3854	11.5143	10.9181	10.7099	10.7582	11.0237	10.6622	10.7296	10.8881	10.9223	9.67408	NM_001039619	PRMT5	Homo sapiens protein arginine methyltransferase 5 (PRMT5), transcript variant 2, mRNA [NM_001039619]
A_24_P256692	7.92578	7.62225	7.33685	7.42306	6.90448	7.03647	7.24862	6.6945	6.74672	7.24473	7.26021	NM_001324062	MIA3	Homo sapiens MIA SH3 domain ER export factor 3 (MIA3), transcript variant 3, mRNA [NM_001324062]
A_23_P391164	8.53979	8.80319	7.82701	8.58848	8.0045	8.0495	7.9747	7.23649	7.47816	8.4455	8.32951	NM_032434	ZNF512	Homo sapiens zinc finger protein 512 (ZNF512), transcript variant 1, mRNA [NM_032434]
A_32_P6172	7.78005	7.40923	6.91647	7.957	6.76644	7.00107	6.96976	7.0432	6.55849	7.0834	7.25464	NR_027387	LINC01003	Homo sapiens long intergenic non-protein coding RNA 1003 (LINC01003), long non-coding RNA [NR_027387]
A_23_P117274	8.46168	8.33206	7.67807	8.04702	7.58482	7.4375	7.78659	7.28355	7.5527	7.81045	7.81279
A_23_P33407	9.69187	8.99083	8.98164	9.21328	8.92469	8.50799	8.47805	8.62772	8.41672	8.91113	9.21107	NM_004667	HERC2	Homo sapiens HECT and RLD domain containing E3 ubiquitin protein ligase 2 (HERC2), mRNA [NM_004667]
A_33_P3683076	9.32424	9.37958	9.07068	9.4523	8.07027	8.6893	9.2434	8.33277	8.11837	8.8089	9.0398	AK091003	MAGED2	Homo sapiens cDNA FLJ33684 fis, clone BRAWH2002630, highly similar to Human hepatocellular carcinoma associated protein (JCL-1) mRNA. [AK091003]
A_23_P159382	12.2121	12.2024	11.702	12.1184	11.526	11.1944	11.8046	11.2154	11.0238	11.7517	11.7135	NM_014822	SEC24D	Homo sapiens SEC24 homolog D, COPII coat complex component (SEC24D), transcript variant 1, mRNA [NM_014822]
A_33_P3415820	11.4232	10.5536	10.1698	11.2832	10.2389	9.46775	11.011	9.81659	9.09882	10.5671	10.8855	NM_003246	THBS1	Homo sapiens thrombospondin 1 (THBS1), mRNA [NM_003246]
A_21_P0014781	8.29474	8.38911	7.66262	7.55026	8.2272	7.44354	7.56678	7.47153	7.72996	7.97795	6.21087	NM_001037163	FAM220A	Homo sapiens family with sequence similarity 220 member A (FAM220A), mRNA [NM_001037163]
A_23_P502343	9.53365	10.1729	9.55547	9.58698	9.05843	9.05566	9.94279	8.06941	8.84807	9.69622	8.30525	NM_025220	ADAM33	Homo sapiens ADAM metallopeptidase domain 33 (ADAM33), transcript variant 1, mRNA [NM_025220]
A_23_P89249	10.8028	10.522	10.3257	10.7552	9.69654	10.2506	10.428	9.7677	9.71023	10.38	9.37371
A_23_P204850	11.4881	11.1197	10.8776	10.9594	10.5025	11.0055	10.4064	10.2622	10.9251	10.8233	10.5757
A_23_P78108	8.14132	7.79518	7.46412	7.49425	7.06442	7.48	7.30817	6.82516	7.17973	7.33807	7.28481	NM_005165	ALDOC	Homo sapiens aldolase, fructose-bisphosphate C (ALDOC), mRNA [NM_005165]
A_23_P320261	9.67424	8.70227	10.1276	10.2631	9.39345	7.09496	9.81244	7.48879	7.52484	11.1769	8.3792	NM_001035516	DMKN	Homo sapiens dermokine (DMKN), transcript variant 1, mRNA [NM_001035516]
A_23_P121875	9.80417	9.56654	9.03419	9.55586	8.61698	8.64494	9.55969	8.20426	8.27159	9.22039	9.35701
A_23_P96641	7.82816	7.71724	7.17973	7.19547	7.05163	7.06638	6.75403	6.92944	6.94016	7.31395	7.39975	NM_001039091	PRPS2	Homo sapiens phosphoribosyl pyrophosphate synthetase 2 (PRPS2), transcript variant 1, mRNA [NM_001039091]
A_23_P119102	11.3772	11.8727	11.1567	11.4824	10.3367	11.5715	11.0167	10.3321	10.5602	11.5678	11.098
A_23_P48747	9.62293	9.64812	8.53096	9.1527	8.71481	8.8773	8.85778	8.31136	8.9054	8.83786	9.03318	NM_138452	DHRS1	Homo sapiens dehydrogenase/reductase 1 (DHRS1), transcript variant 2, mRNA [NM_138452]
A_23_P102842	10.2194	10.1208	9.69084	9.75056	9.01321	9.51786	9.36479	9.2801	9.25294	9.78125	10.035
A_23_P101811	7.85036	7.57832	7.28649	7.62757	6.74459	7.18334	7.14725	6.82805	6.95557	7.1326	7.17973
A_24_P64039	8.93189	8.69611	8.67091	8.69935	8.41028	8.44691	8.42485	8.20892	8.45469	8.53361	6.43584	NM_006803	AP3M2	Homo sapiens adaptor related protein complex 3 subunit mu 2 (AP3M2), transcript variant 2, mRNA [NM_006803]
A_23_P81158	6.72643	7.19009	6.06275	6.57233	5.9893	6.01082	6.27493	6.08321	6.07155	6.38731	6.2337	NM_000669	ADH1C	Homo sapiens alcohol dehydrogenase 1C (class I), gamma polypeptide (ADH1C), transcript variant 1, mRNA [NM_000669]
A_33_P3366540	7.87277	6.3216	6.40289	6.95398	6.0735	5.9779	6.47175	6.81413	6.09764	6.26644	6.81762	NM_001354491	CSGALNACT1	Homo sapiens chondroitin sulfate N-acetylgalactosaminyltransferase 1 (CSGALNACT1), transcript variant 16, mRNA [NM_001354491]
A_33_P3399943	7.85036	6.78826	6.81121	7.12839	6.23021	6.33303	6.8036	6.68624	6.92756	6.4901	6.60504	NM_001318936	RPS6KA2	Homo sapiens ribosomal protein S6 kinase A2 (RPS6KA2), transcript variant 3, mRNA [NM_001318936]
A_33_P3371115	7.66262	7.28355	6.31172	6.07933	6.17229	6.34195	6.64031	6.27578	6.31172	6.43128	7.03272	NR_026558	AQP7P3	Homo sapiens aquaporin 7 pseudogene 3 (AQP7P3), non-coding RNA [NR_026558]
A_23_P111303	10.0342	9.83509	9.05868	9.40026	9.18517	9.09966	9.16246	8.93886	9.09054	9.49727	8.88883
A_23_P101319	7.09496	7.06001	6.65405	6.41216	6.28758	6.51038	6.37155	6.13545	6.26984	6.33303	6.27324	NM_152354	ZNF285	Homo sapiens zinc finger protein 285 (ZNF285), transcript variant 2, mRNA [NM_152354]
A_23_P422981	7.87277	7.54324	7.14122	7.88988	7.00133	7.05631	7.01508	7.15371	7.06001	7.11023	7.11497	NM_174899	FBXO36	Homo sapiens F-box protein 36 (FBXO36), mRNA [NM_174899]
A_24_P9090	10.381	9.67062	9.09079	9.7703	8.90765	9.49745	8.93672	9.53771	9.51073	9.17113	9.76265	NM_031372	HNRNPDL	Homo sapiens heterogeneous nuclear ribonucleoprotein D like (HNRNPDL), transcript variant 2, mRNA [NM_031372]
A_23_P8582	9.22072	9.50776	8.50592	8.00616	8.49415	8.40351	8.41143	8.03107	8.41969	8.80583	8.5345	NM_032581	FAM126A	Homo sapiens family with sequence similarity 126 member A (FAM126A), transcript variant 1, mRNA [NM_032581]
A_24_P915196	9.02106	8.77278	8.52518	8.97937	8.12332	7.99039	8.59849	7.69336	8.2193	8.2718	8.41143	NM_001330760	TMEM268	Homo sapiens transmembrane protein 268 (TMEM268), transcript variant 2, mRNA [NM_001330760]
A_24_P175909	12.5619	12.7055	12.4784	12.6623	11.7528	11.703	12.4676	12.0734	12.2107	12.457	10.7993	NM_004990	MARS	Homo sapiens methionyl-tRNA synthetase (MARS), mRNA [NM_004990]
A_33_P3594214	8.8146	8.79996	8.44381	8.31259	7.92227	7.27849	8.31928	7.91495	7.93036	8.22731	8.64747	NR_002822	CCZ1P-OR7E38P	Homo sapiens CCZ1P-OR7E38P readthrough (CCZ1P-OR7E38P), transcript variant 1, non-coding RNA [NR_002822]
A_23_P103631	14.7305	14.3923	14.0656	14.1503	13.5614	14.3057	13.6637	13.8512	13.7003	13.961	14.0946
A_23_P117157	9.60856	9.30125	9.08113	9.30041	8.9327	8.66495	8.64919	8.7894	8.82671	8.86596	9.01517
A_23_P75889	11.8916	11.6882	11.3512	11.3901	11.3593	11.3336	11.1633	10.954	11.1256	11.2806	10.1604	NM_175932	PSMD13	Homo sapiens proteasome 26S subunit, non-ATPase 13 (PSMD13), transcript variant 2, mRNA [NM_175932]
A_23_P123539	11.0075	10.9145	10.4616	10.6633	10.3226	10.3682	10.2878	9.83401	9.75197	10.388	10.755
A_23_P112825	11.5874	11.2346	10.8414	11.1704	10.4297	10.5527	10.6827	10.6621	10.6887	11.0318	10.885
A_23_P411723	9.98485	10.1711	10.3001	10.8158	9.26642	8.96986	10.0125	9.40326	9.24156	10.1439	9.82037	NM_002655	PLAG1	Homo sapiens PLAG1 zinc finger (PLAG1), transcript variant 1, mRNA [NM_002655]
A_33_P3409477	8.02201	8.34945	7.0272	6.90558	6.85152	8.20025	7.03622	6.84298	7.3061	7.19278	7.45891	NM_001363365	UBASH3B	Homo sapiens ubiquitin associated and SH3 domain containing B (UBASH3B), transcript variant 2, mRNA [NM_001363365]
A_24_P916496	11.7893	12.1059	12.2546	11.7684	10.7317	11.1897	12.233	11.1148	10.9307	10.5017	11.551	NM_002737	PRKCA	Homo sapiens protein kinase C alpha (PRKCA), mRNA [NM_002737]
A_23_P110712	13.3862	13.3979	12.3855	12.7789	12.7194	12.639	12.0658	12.718	12.6486	12.8838	13.046
A_33_P3240538	8.41921	9.84987	9.96004	10.0997	8.52126	8.27382	8.83413	8.33713	8.99379	9.29186	9.50541	NM_016262	TUBE1	Homo sapiens tubulin epsilon 1 (TUBE1), mRNA [NM_016262]
A_24_P920979	8.29328	7.81191	7.65206	7.92551	7.35419	7.31189	7.47816	7.23649	7.22207	7.60011	7.34736	NM_198243	ASB7	Homo sapiens ankyrin repeat and SOCS box containing 7 (ASB7), transcript variant 2, mRNA [NM_198243]
A_23_P350754	8.1327	7.90213	7.62557	7.33807	7.12487	6.74611	7.39567	6.99774	7.12111	7.51878	7.75446	NR_045002	OR7E14P	Homo sapiens olfactory receptor family 7 subfamily E member 14 pseudogene (OR7E14P), non-coding RNA [NR_045002]
A_23_P343411	9.66425	9.40853	9.33687	9.38376	8.80583	8.96297	9.70588	8.39204	8.38343	8.50484	8.17755	NM_198576	AGRN	Homo sapiens agrin (AGRN), transcript variant 2, mRNA [NM_198576]
A_33_P3402171	10.7964	10.3966	9.92923	10.1163	9.30654	10.0395	10.0049	9.31953	9.50379	10.1989	10.189	NM_004094	EIF2S1	Homo sapiens eukaryotic translation initiation factor 2 subunit alpha (EIF2S1), mRNA [NM_004094]
A_33_P3225268	11.0138	10.3384	10.6514	11.0113	9.62181	9.93111	10.4779	9.83045	9.66332	10.2078	10.6753	NM_001004128	QSOX1	Homo sapiens quiescin sulfhydryl oxidase 1 (QSOX1), transcript variant 2, mRNA [NM_001004128]
A_23_P120442	7.85504	7.71724	7.74042	8.03782	6.95133	7.15371	7.43713	6.95133	6.96662	7.22908	7.60248
A_24_P402898	9.02106	8.70965	8.56477	8.65058	8.2356	8.43682	8.29829	7.90815	7.81045	7.99759	8.56382	NM_001102653	OTUD4	Homo sapiens OTU deubiquitinase 4 (OTUD4), transcript variant 3, mRNA [NM_001102653]
A_23_P112412	11.204	10.9878	10.4154	10.6784	10.5382	10.561	10.0632	10.687	10.7163	10.0425	10.2561
A_24_P126691	15.0623	14.6295	15.1715	15.1344	14.9172	14.706	15.0301	14.3206	14.3308	11.0204	15.0457	ENST00000559385		eukaryotic translation elongation factor 1 alpha 1 pseudogene 22 [Source:HGNC Symbol;Acc:HGNC:37895] [ENST00000559385]
A_23_P115645	7.88142	6.67152	6.88353	7.77287	6.50822	6.67473	6.93696	6.37709	6.79003	6.87796	6.41216
A_23_P115743	9.02345	8.36624	8.44381	7.79075	7.68605	8.02655	7.90295	7.64831	7.98237	8.12108	8.21511
A_23_P118306	11.6085	11.5505	11.1868	11.0956	10.6783	10.8139	10.814	10.7263	10.8138	11.1009	11.1552
A_23_P101093	12.5867	12.471	11.9535	12.4836	11.828	11.4943	12.2397	11.3093	11.3	12.0861	12.0384
A_23_P110433	10.2739	9.63263	9.34713	9.47477	9.18517	9.12589	8.99976	9.23543	9.2063	9.48917	9.51454
A_23_P121396	8.87227	8.41143	8.2735	8.45712	7.76671	8.05123	8.07295	7.63055	7.95369	8.08761	8.08157
A_32_P194779	8.57358	8.17755	8.17801	8.7029	7.80107	7.86407	7.98625	7.57763	7.40324	8.1729	7.58824	NM_001099270	ZBTB34	Homo sapiens zinc finger and BTB domain containing 34 (ZBTB34), mRNA [NM_001099270]
A_23_P250404	9.60199	9.83415	9.55795	9.58262	8.74661	8.92536	9.20852	8.90287	8.82988	9.41992	9.3912
A_32_P174572	9.40597	9.07992	9.06114	9.48231	8.94858	9.13601	8.53485	8.2067	8.42084	9.51077	8.14294	NR_002774	HTR7P1	Homo sapiens 5-hydroxytryptamine receptor 7 pseudogene 1 (HTR7P1), non-coding RNA [NR_002774]
A_32_P201979	9.58082	8.5484	8.32144	8.67381	8.41739	7.97405	8.65912	7.99695	7.74685	8.54419	8.22095	NM_182765	HECTD2	Homo sapiens HECT domain E3 ubiquitin protein ligase 2 (HECTD2), transcript variant 1, mRNA [NM_182765]
A_32_P170444	10.1493	9.5448	8.93912	9.5069	9.24086	9.129	8.73719	8.88578	9.12101	9.47321	9.47247	NM_006713	SUB1	Homo sapiens SUB1 homolog, transcriptional regulator (SUB1), mRNA [NM_006713]
A_33_P3422679	9.33849	9.11322	8.66769	8.7766	8.28679	8.30991	8.82302	8.00399	8.16858	8.96724	8.29433	NM_173348	FAM149B1	Homo sapiens family with sequence similarity 149 member B1 (FAM149B1), mRNA [NM_173348]
A_23_P106898	8.2296	7.6018	7.9525	8.65058	7.3191	6.91158	7.91536	7.1347	6.91647	7.54517	7.64175
A_23_P117157	9.66909	9.29301	8.73688	9.00863	8.87674	8.46308	8.60541	8.92907	8.73688	8.63598	8.90273	NM_003850	SUCLA2	Homo sapiens succinate-CoA ligase ADP-forming beta subunit (SUCLA2), mRNA [NM_003850]
A_23_P28834	9.0891	7.94799	6.44791	8.72987	9.25895	7.67967	6.67216	7.90295	7.44618	9.21339	7.00184	NM_080672	PHACTR3	Homo sapiens phosphatase and actin regulator 3 (PHACTR3), transcript variant 1, mRNA [NM_080672]
A_24_P318939	7.10452	7.31189	6.84069	7.27638	6.52327	6.55361	6.47875	6.6534	6.46879	6.68879	6.85549	NM_015655	ZNF337	Homo sapiens zinc finger protein 337 (ZNF337), transcript variant 2, mRNA [NM_015655]
A_33_P3217649	8.01873	7.80606	7.29904	7.54359	6.96505	7.3061	7.21679	7.19009	7.22689	7.07273	7.20772	NM_001048265	C9orf116	Homo sapiens chromosome 9 open reading frame 116 (C9orf116), transcript variant 1, mRNA [NM_001048265]
A_21_P0007055	7.57213	5.90535	5.94634	5.99856	5.95059	5.9893	5.96746	5.84731	5.86879	5.92383	5.81738	lnc-MAP3K8-6:2	lnc-MAP3K8-6	LNCipedia lincRNA (lnc-MAP3K8-6), lincRNA [lnc-MAP3K8-6:2]
A_24_P264943	15.8614	14.5669	14.9256	14.0678	14.5224	13.5328	14.0811	15.7626	14.0592	14.3241	15.1459	NM_000095	COMP	Homo sapiens cartilage oligomeric matrix protein (COMP), mRNA [NM_000095]
A_24_P146670	10.3942	10.2181	9.7739	10.1598	9.58621	9.6156	9.66877	9.42699	9.27645	9.75113	9.93078	NM_014720	SLK	Homo sapiens STE20 like kinase (SLK), transcript variant 1, mRNA [NM_014720]
A_24_P363802	10.4383	9.98591	10.1284	9.9674	9.61061	9.76921	9.63437	8.93337	9.26536	9.87415	9.87886	NM_005047	PSMD5	Homo sapiens proteasome 26S subunit, non-ATPase 5 (PSMD5), transcript variant 1, mRNA [NM_005047]
A_23_P344392	8.40787	8.80319	8.21533	8.36763	7.76671	8.13992	7.86815	7.55793	7.89801	8.10128	8.25494	NM_002542	OGG1	Homo sapiens 8-oxoguanine DNA glycosylase (OGG1), transcript variant 1a, mRNA [NM_002542]
A_23_P205623	7.54271	7.57385	7.32299	7.593	6.81529	6.70081	7.11023	6.82516	6.50317	7.14864	7.2417	NM_030637	DDHD1	Homo sapiens DDHD domain containing 1 (DDHD1), transcript variant 1, mRNA [NM_030637]
A_33_P3264846	8.00934	8.39204	8.21533	8.60726	7.0267	7.27087	8.09146	7.19681	7.31395	8.15231	8.05469	NM_152703	SAMD9L	Homo sapiens sterile alpha motif domain containing 9 like (SAMD9L), transcript variant 1, mRNA [NM_152703]
A_24_P171182	8.86596	8.96219	8.5837	8.74554	8.51742	8.31589	8.2937	8.01239	7.80078	8.43284	8.35327	NM_022735	ACBD3	Homo sapiens acyl-CoA binding domain containing 3 (ACBD3), mRNA [NM_022735]
A_24_P110780	7.62557	6.81296	6.38966	7.11331	6.23718	6.5915	6.62644	6.42443	6.3379	6.25361	6.76372	NR_103535	NEXN-AS1	Homo sapiens NEXN antisense RNA 1 (NEXN-AS1), long non-coding RNA [NR_103535]
A_33_P3296303	11.3086	11.5999	10.2465	9.49081	11.4008	10.355	9.24281	11.075	10.9971	10.1529	11.3739	NM_016410	CHMP5	Homo sapiens charged multivesicular body protein 5 (CHMP5), transcript variant 1, mRNA [NM_016410]
A_21_P0013894	11.9688	11.8419	11.2166	10.8097	10.093	11.1523	11.3403	10.4571	10.5741	11.5542	11.6905	TCONS_l2_00030929	XLOC_l2_015938	BROAD Institute lincRNA (XLOC_l2_015938), lincRNA [TCONS_l2_00030929]
A_21_P0001550	7.54271	8.03607	7.45256	7.5134	6.66216	6.94815	7.71287	6.72643	6.37472	7.32912	7.04444	NR_034089	CCDC18-AS1	Homo sapiens CCDC18 antisense RNA 1 (CCDC18-AS1), long non-coding RNA [NR_034089]
A_33_P3346102	9.71148	9.50812	8.9041	9.49772	9.0669	9.05239	8.776	8.51419	8.56287	9.50767	9.05005	NM_001346491	TAOK3	Homo sapiens TAO kinase 3 (TAOK3), transcript variant 6, mRNA [NM_001346491]
A_24_P416411	8.71995	8.94346	8.63111	8.8623	8.11778	8.25236	8.18185	7.92092	7.957	8.60575	8.60693	NM_000286	PEX12	Homo sapiens peroxisomal biogenesis factor 12 (PEX12), mRNA [NM_000286]
A_33_P3293668	9.53037	9.17522	8.92819	9.67452	8.24719	8.90731	8.9986	8.35727	8.25966	8.8773	9.23988	NM_001330640	DENND4C	Homo sapiens DENN domain containing 4C (DENND4C), transcript variant 3, mRNA [NM_001330640]
A_33_P3424272	13.2249	12.7972	12.9288	13.0197	11.7274	12.6004	12.7871	12.1428	12.1199	11.9168	13.023	NM_001083601	NAA60	Homo sapiens N(alpha)-acetyltransferase 60, NatF catalytic subunit (NAA60), transcript variant 1, mRNA [NM_001083601]
A_24_P315500	11.1083	11.1241	11.0922	10.5226	9.33057	10.6306	10.8909	10.0901	10.3561	10.6754	10.3578	NR_024567	NFYC-AS1	Homo sapiens NFYC antisense RNA 1 (NFYC-AS1), long non-coding RNA [NR_024567]
A_33_P3234864	9.97797	9.04738	9.37633	10.0349	8.24103	8.60035	9.62352	8.54331	8.67059	9.13822	9.06836	NM_007124	UTRN	Homo sapiens utrophin (UTRN), mRNA [NM_007124]
A_23_P122976	8.91569	8.55225	8.0971	8.84258	7.6269	7.98703	8.14723	7.96908	7.77392	8.20003	8.67461
A_24_P184388	8.27074	7.95091	7.89084	8.18253	7.30299	7.61022	7.62541	7.02619	7.52484	7.79577	7.46931	NM_145309	LRTOMT	Homo sapiens leucine rich transmembrane and O-methyltransferase domain containing (LRTOMT), transcript variant 1, mRNA [NM_145309]
A_23_P11685	9.19985	6.90064	8.1712	8.215	6.88575	6.77843	8.09877	7.83894	7.13143	7.3859	7.50115
A_33_P3326046	10.466	10.2252	9.64881	10.2842	9.82547	9.46609	9.39559	9.49541	9.81339	9.82196	10.1428	NM_015528	RNF167	Homo sapiens ring finger protein 167 (RNF167), transcript variant 1, mRNA [NM_015528]
A_23_P339954	14.8555	15.2875	15.022	15.3888	14.0823	14.2911	14.848	14.0027	14.084	14.8693	15.022	NM_001310136	NPIPB8	Homo sapiens nuclear pore complex interacting protein family member B8 (NPIPB8), mRNA [NM_001310136]
A_24_P342591	8.18827	7.81191	7.72996	8.27794	7.07029	7.398	7.62092	7.10452	6.97551	7.44279	8.00118	NM_012102	RERE	Homo sapiens arginine-glutamic acid dipeptide repeats (RERE), transcript variant 1, mRNA [NM_012102]
A_19_P00803086	8.00041	7.64814	7.78109	8.215	6.81529	7.61022	7.70598	6.41216	7.16518	7.53725	7.15532	XR_001753120	LOC101927060	PREDICTED: Homo sapiens uncharacterized LOC101927060 (LOC101927060), transcript variant X26, ncRNA [XR_001753120]
A_24_P658427	8.80158	6.5799	7.72996	8.26222	6.41062	8.20025	6.62644	7.70157	7.43182	7.13657	7.88808	NM_005596	NFIB	Homo sapiens nuclear factor I B (NFIB), transcript variant 3, mRNA [NM_005596]
A_23_P130194	14.8607	14.812	14.7021	14.9109	14.1265	13.8055	14.5866	13.5683	14.0027	14.5459	14.528	NM_006907	PYCR1	Homo sapiens pyrroline-5-carboxylate reductase 1 (PYCR1), transcript variant 1, mRNA [NM_006907]
A_23_P74435	10.5796	10.2381	10.556	10.6005	9.95228	10.493	10.3875	9.88906	10.0512	10.2619	7.28943	NM_024097	C1orf50	Homo sapiens chromosome 1 open reading frame 50 (C1orf50), transcript variant 1, mRNA [NM_024097]
A_23_P435002	9.62293	9.39549	9.14762	9.25386	8.4916	9.00276	8.89504	8.58404	8.92111	9.17862	8.66785	NM_152546	SRFBP1	Homo sapiens serum response factor binding protein 1 (SRFBP1), mRNA [NM_152546]
A_23_P108501	9.01549	7.74685	7.36178	8.51939	7.24473	6.92459	7.41923	8.18636	8.01974	7.86604	8.41143
A_24_P678104	8.04417	7.80078	7.20661	8.80876	8.31259	7.4844	7.04046	7.21458	6.77155	8.14166	7.16541	NM_015894	STMN3	Homo sapiens stathmin 3 (STMN3), transcript variant 1, mRNA [NM_015894]
A_23_P133995	11.6719	11.7689	11.2237	10.9631	10.5874	11.4062	10.7451	10.8895	11.2051	10.9248	11.2149	NM_016059	PPIL1	Homo sapiens peptidylprolyl isomerase like 1 (PPIL1), mRNA [NM_016059]
A_23_P117225	11.1584	11.0295	10.8347	11.0834	10.7773	10.3751	10.8268	11.0035	10.283	10.3362	9.11842
A_23_P203137	11.9459	11.5969	11.3358	11.509	10.7897	10.9997	11.1887	10.909	10.7696	11.4145	11.3462	NM_004788	UBE4A	Homo sapiens ubiquitination factor E4A (UBE4A), transcript variant 1, mRNA [NM_004788]
A_23_P41734	11.3385	10.5764	10.4403	10.935	9.89458	9.84689	10.3619	10.1508	10.386	10.7515	10.5611	NM_018434	RNF130	Homo sapiens ring finger protein 130 (RNF130), transcript variant 1, mRNA [NM_018434]
A_23_P115824	11.4799	11.4198	10.9551	10.7263	10.361	11.0232	10.495	10.4192	10.5652	11.1523	11.0807
A_23_P112652	9.95381	9.73113	9.34486	9.72021	9.0099	8.82887	9.17556	9.24842	9.2694	9.266	9.36479
A_32_P146659	7.80019	7.25507	7.0272	7.4604	6.49156	7.18829	6.67858	6.6586	6.78052	7.00107	7.53389	NR_027040	ATP6V0E2-AS1	Homo sapiens ATP6V0E2 antisense RNA 1 (ATP6V0E2-AS1), long non-coding RNA [NR_027040]
A_23_P216766	9.23466	8.41393	8.28553	8.4122	8.29171	8.18275	8.0574	7.84765	7.58003	8.11412	8.68803	NM_030940	ISCA1	Homo sapiens iron-sulfur cluster assembly 1 (ISCA1), mRNA [NM_030940]
A_23_P109333	11.8651	11.4984	11.4099	11.7303	10.6629	10.9553	11.224	10.7141	10.8889	11.3618	11.4147
A_23_P109768	13.301	13.1498	12.9257	13.1023	12.3249	13.0218	12.7172	12.4515	12.4491	12.2139	12.6672
A_23_P252740	8.90684	8.58703	7.86983	7.85078	8.13783	8.09686	7.56384	7.78897	7.56193	8.2238	8.44842
A_23_P112634	10.9468	10.1343	10.165	11.0747	9.86578	9.10848	10.5993	10.1446	10.0117	9.21151	9.94289
A_23_P37623	7.66262	7.96358	7.36815	7.60551	7.43334	7.66908	6.85095	7.33279	6.53534	7.19278	7.39975	NM_181077	GOLGA8A	Homo sapiens golgin A8 family member A (GOLGA8A), transcript variant 1, mRNA [NM_181077]
A_23_P102202	12.4203	12.3532	11.8777	12.1903	11.29	11.9987	11.5494	11.4118	11.4048	12.0357	12.4615
A_19_P00317128	9.42699	9.13619	9.19326	9.83824	8.34088	8.70965	9.07507	8.48237	8.60819	8.81511	8.89944	ENST00000444184	LINC00963	long intergenic non-protein coding RNA 963 [Source:HGNC Symbol;Acc:HGNC:48716] [ENST00000444184]
A_33_P3399935	7.40576	6.95239	7.1347	7.33807	6.21617	6.27493	7.02619	6.34518	6.62245	6.4901	6.6773	NM_001318936	RPS6KA2	Homo sapiens ribosomal protein S6 kinase A2 (RPS6KA2), transcript variant 3, mRNA [NM_001318936]
A_23_P108342	7.21591	7.04021	6.93481	7.12839	6.30842	6.3763	6.52825	6.48864	6.38809	6.78885	6.7516
A_33_P3280805	10.0079	9.75227	9.61643	10.1546	9.78639	8.16778	10.1308	8.23244	8.06966	9.56758	9.79431	NM_015842	LMO7	Homo sapiens LIM domain 7 (LMO7), transcript variant 2, mRNA [NM_015842]
A_23_P106798	8.99173	8.52598	8.28553	8.65058	8.33744	8.1108	8.19355	7.73551	7.64831	8.28195	8.16333
A_23_P390097	7.72718	7.78034	7.51322	7.89319	6.99312	6.79122	7.35939	6.70333	7.17293	7.41616	7.35499	NM_152574	TTC39B	Homo sapiens tetratricopeptide repeat domain 39B (TTC39B), transcript variant 1, mRNA [NM_152574]
A_23_P105664	10.7071	10.5799	10.346	10.512	9.90987	10.0786	9.96412	9.81054	9.99975	10.2528	10.0414
A_23_P119778	8.92853	8.14248	7.54201	8.37624	8.24103	7.51717	7.6545	7.46449	7.38942	8.26564	8.14039
A_21_P0000746	6.99979	7.04021	6.84981	7.08871	6.16316	6.45315	6.37155	6.49229	6.44113	6.31337	6.84412	NR_038273	LINC00933	Homo sapiens long intergenic non-protein coding RNA 933 (LINC00933), transcript variant 1, long non-coding RNA [NR_038273]
A_23_P37910	8.88993	8.84258	8.67091	9.05128	8.3095	7.81497	8.2937	8.57168	8.03932	7.98703	8.98268
A_23_P7313	8.78338	9.68539	8.20047	8.76918	8.35246	7.74042	8.31928	8.59824	7.22207	9.26323	9.66603
A_33_P3504659	8.10605	7.18514	7.71099	8.18253	7.22251	6.23805	7.77945	6.87796	6.6821	7.45031	6.84412	NM_032977	CASP10	Homo sapiens caspase 10 (CASP10), transcript variant 1, mRNA [NM_032977]
A_23_P250813	9.7399	9.63263	8.81481	9.64259	9.00596	9.03419	9.05202	8.66535	8.685	9.19672	8.997
A_21_P0009352	7.7395	5.87997	5.90535	5.81738	6.01994	5.92599	5.87997	6.03901	6.03502	5.85526	5.92923	XR_934950	LOC105371879	PREDICTED: Homo sapiens uncharacterized LOC105371879 (LOC105371879), ncRNA [XR_934950]
A_23_P106145	10.4413	10.7242	10.0443	10.3865	10.0672	9.81339	9.85788	9.98882	9.62094	9.9498	10.0061
A_33_P3343155	9.06653	8.62365	8.70313	8.81285	8.1655	8.59612	8.61782	7.90815	7.98858	8.29474	7.48842	NM_002072	GNAQ	Homo sapiens G protein subunit alpha q (GNAQ), mRNA [NM_002072]
A_23_P103919	10.7778	10.4217	10.1877	10.1781	9.94355	9.89813	9.80458	9.79431	9.66021	9.90802	10.4005
A_23_P84872	7.93036	7.65499	6.91647	7.46783	7.01762	6.92459	6.9926	6.95557	6.77155	7.26235	7.35499	NM_024077	SECISBP2	Homo sapiens SECIS binding protein 2 (SECISBP2), transcript variant 1, mRNA [NM_024077]
A_23_P218608	9.89957	10.0166	9.51964	9.63984	9.24086	9.26109	9.22297	9.07883	8.96894	9.51028	9.63939
A_23_P120557	8.20548	8.05247	7.68382	7.91794	7.30962	7.44354	7.58294	7.09448	7.36993	7.60349	7.53389
A_23_P116829	9.32424	8.66285	8.45973	8.5553	8.20148	8.34542	8.1754	7.97444	8.02453	8.49651	8.8048
A_33_P3339253	10.8497	11.3065	10.5315	10.4583	9.83034	10.121	10.3567	10.3894	10.2706	10.4881	10.7387	LF210349		JP 2014500723-A/17852: Polycomb-Associated Non-Coding RNAs. [LF210349]
A_23_P48217	7.53088	8.70965	8.45506	6.90558	8.42961	7.06638	6.91158	7.17927	8.08881	7.50476	7.50404	NM_030817	APOLD1	Homo sapiens apolipoprotein L domain containing 1 (APOLD1), transcript variant 2, mRNA [NM_030817]
A_24_P101617	10.0062	9.19901	8.66769	8.90287	9.19236	9.25574	7.35218	9.56636	9.37618	9.40384	9.64431	ENST00000426701		ubiquinol-cytochrome c reductase, Rieske iron-sulfur polypeptide 1 pseudogene 2 [Source:HGNC Symbol;Acc:HGNC:39172] [ENST00000426701]
A_23_P121926	7.66262	8.53953	6.44791	9.00647	7.87529	7.33888	6.52399	7.47743	8.24352	8.4517	7.42992
A_23_P88099	8.00041	6.75798	6.59286	6.45465	6.41062	6.58366	6.30924	6.35162	7.52484	6.38731	6.5915	NM_001320816	MCF2L	Homo sapiens MCF.2 cell line derived transforming sequence like (MCF2L), transcript variant 4, mRNA [NM_001320816]
A_23_P77228	9.26013	8.88363	8.79988	8.88404	8.37575	8.37772	8.50032	8.46623	8.09614	8.31063	8.71917	NM_022769	CRTC3	Homo sapiens CREB regulated transcription coactivator 3 (CRTC3), transcript variant 1, mRNA [NM_022769]
A_23_P28730	10.7421	10.4989	10.4186	10.5925	10.2671	9.9339	10.3112	9.11925	9.40617	10.1192	10.3997	NM_020713	ZNF512B	Homo sapiens zinc finger protein 512B (ZNF512B), mRNA [NM_020713]
A_33_P3417339	8.12849	7.20261	7.14956	7.33807	7.05558	6.7607	7.22777	6.76974	6.42367	7.05163	6.97863	NM_020859	SHROOM3	Homo sapiens shroom family member 3 (SHROOM3), mRNA [NM_020859]
A_23_P92410	12.2518	12.1415	11.7741	11.9021	11.1463	11.7638	11.5019	11.3505	11.3798	11.7848	11.6556
A_23_P57306	10.989	10.563	10.2957	10.4276	10.0177	10.4561	9.91463	10.3208	10.3195	10.25	9.48917
A_23_P102517	9.9489	9.52557	9.16177	9.39199	9.01321	9.02408	8.93243	8.81983	8.87003	9.31521	9.30509
A_23_P110473	7.74746	8.09985	6.56958	7.92551	6.82284	7.64175	7.52253	6.55849	6.78052	7.28102	6.72952
A_23_P157072	13.7649	13.5457	13.1834	13.3892	12.5867	13.3892	12.9288	12.8911	12.7045	13.1054	13.214	NM_001037283	EIF3B	Homo sapiens eukaryotic translation initiation factor 3 subunit B (EIF3B), transcript variant 2, mRNA [NM_001037283]
A_23_P114095	7.55793	7.93787	7.54201	7.85603	7.16289	7.38825	7.32381	6.9143	7.16518	7.23779	6.6271
A_23_P103070	12.5309	12.1998	11.8529	12.4023	11.5166	11.7164	11.7162	11.4856	11.5746	11.9159	12.0884
A_23_P112135	13.8881	13.2028	13.3144	13.6975	13.0065	12.5765	13.1268	12.8838	12.4477	13.2249	13.1527
A_24_P935491	12.2071	11.9917	12.7155	12.2061	11.5033	10.7972	12.441	11.2087	10.8817	11.6327	11.6342	NM_000090	COL3A1	Homo sapiens collagen type III alpha 1 chain (COL3A1), mRNA [NM_000090]
[truncated: 60,978 more rows]
