# Supplementary material for: Disruption of NIPBL/Scc2 in Cornelia de Lange Syndrome provokes cohesin genome-wide redistribution with an impact in the transcriptome
Source: Nat Commun. 2021 Jul 27;12:4551. doi: 10.1038/s41467-021-24808-z (PMC8316422; doi:10.1038/s41467-021-24808-z)
Supplement: Supplementary file 5 — Dataset 2 [file 41467_2021_24808_MOESM5_ESM.xlsx]

## Sheet: DEG's 
Supplementary Data 2. Differential expression genes in CdLS-derived cells
ProbeName	logFC	AveExpr	P.Value	adj.P.Val	Symbol	Description
A_23_P31376	-2.41511	7.80202	0.00233675	0.00233675	LRRN3	Homo sapiens leucine rich repeat neuronal 3 (LRRN3), transcript variant 3, mRNA [NM_018334]
A_23_P13907	-2.27212	7.15025	0.00431587	0.00431587
A_24_P170983	-2.25916	7.9982	0.00158475	0.00158475	ESPNL	Homo sapiens espin like (ESPNL), transcript variant 1, mRNA [NM_194312]
A_23_P71037	-2.23582	8.61486	0.00584441	0.00584441	IL6	Homo sapiens interleukin 6 (IL6), transcript variant 1, mRNA [NM_000600]
A_23_P383009	-1.98689	10.661	0.00411109	0.00411109	IGFBP5	Homo sapiens insulin like growth factor binding protein 5 (IGFBP5), mRNA [NM_000599]
A_32_P25050	-1.98283	9.20682	0.0203043	0.0203043	RDH10	Homo sapiens retinol dehydrogenase 10 (RDH10), mRNA [NM_172037]
A_23_P6771	-1.95993	11.4471	0.000619992	0.000619992	LMCD1	Homo sapiens LIM and cysteine rich domains 1 (LMCD1), transcript variant 1, mRNA [NM_014583]
A_33_P3234697	-1.88153	8.87857	0.0100716	0.0100716	LXN	Homo sapiens latexin (LXN), mRNA [NM_020169]
A_23_P67042	-1.73148	9.34359	0.00211599	0.00211599
A_23_P200741	-1.68689	12.4409	0.0203927	0.0203927	DPT	Homo sapiens dermatopontin (DPT), mRNA [NM_001937]
A_23_P257003	-1.67153	8.14028	0.00668656	0.00668656	PCSK5	Homo sapiens proprotein convertase subtilisin/kexin type 5 (PCSK5), transcript variant 2, mRNA [NM_006200]
A_33_P3342563	-1.604	8.80323	0.00453565	0.00453565	PITPNM3	Homo sapiens PITPNM family member 3 (PITPNM3), transcript variant 1, mRNA [NM_031220]
A_23_P86470	-1.58248	11.0249	0.0262678	0.0262678	CH25H	Homo sapiens cholesterol 25-hydroxylase (CH25H), mRNA [NM_003956]
A_23_P74042	-1.54508	8.62186	0.00229124	0.00229124	ADGRL2	Homo sapiens adhesion G protein-coupled receptor L2 (ADGRL2), transcript variant 1, mRNA [NM_012302]
A_24_P406754	-1.53098	10.3992	0.00555176	0.00555176	LOXL4	Homo sapiens lysyl oxidase like 4 (LOXL4), mRNA [NM_032211]
A_23_P67042	-1.52557	9.65634	0.00283994	0.00283994
A_23_P159027	-1.49848	8.84348	0.00762192	0.00762192	ZNF521	Homo sapiens zinc finger protein 521 (ZNF521), transcript variant 1, mRNA [NM_015461]
A_23_P164057	-1.48986	14.117	0.0107416	0.0107416	MFAP4	Homo sapiens microfibril associated protein 4 (MFAP4), transcript variant 2, mRNA [NM_002404]
A_23_P253536	-1.48869	8.59998	0.00836608	0.00836608	NPR3	Homo sapiens natriuretic peptide receptor 3 (NPR3), transcript variant 2, mRNA [NM_000908]
A_23_P67042	-1.47377	9.75973	0.00306868	0.00306868
A_24_P926960	-1.46562	10.4802	0.0152207	0.0152207	MEGF6	Homo sapiens multiple EGF like domains 6 (MEGF6), mRNA [NM_001409]
A_21_P0000629	-1.46335	8.68916	0.000229653	0.000229653	SARS	Homo sapiens seryl-tRNA synthetase (SARS), transcript variant 2, non-coding RNA [NR_034072]
A_23_P371824	-1.46059	10.8955	0.0082931	0.0082931	TUFT1	Homo sapiens tuftelin 1 (TUFT1), transcript variant 1, mRNA [NM_020127]
A_23_P67042	-1.4506	9.4597	0.00152407	0.00152407
A_23_P156880	-1.44431	11.2021	0.0103864	0.0103864	ENPP1	ectonucleotide pyrophosphatase/phosphodiesterase 1 [Source:HGNC Symbol;Acc:HGNC:3356] [ENST00000513998]
A_23_P502047	-1.43619	7.92221	0.00215869	0.00215869	CHRD	Homo sapiens chordin (CHRD), transcript variant 1, mRNA [NM_003741]
A_23_P64792	-1.42126	8.0266	0.013242	0.013242	KCNMB4	Homo sapiens potassium calcium-activated channel subfamily M regulatory beta subunit 4 (KCNMB4), mRNA [NM_014505]
A_23_P61406	-1.3942	6.77813	0.000512077	0.000512077	SHC3	Homo sapiens SHC adaptor protein 3 (SHC3), mRNA [NM_016848]
A_23_P79518	-1.37501	7.24716	0.000569458	0.000569458
A_23_P79518	-1.37274	7.22413	0.00140391	0.00140391
A_33_P3341499	-1.35326	11.7706	0.00974403	0.00974403	WNT5A	Homo sapiens Wnt family member 5A (WNT5A), transcript variant 1, mRNA [NM_003392]
A_23_P67042	-1.35075	9.65173	0.00574516	0.00574516
A_23_P144476	-1.33204	6.71753	0.00271513	0.00271513	SPRY1	Homo sapiens sprouty RTK signaling antagonist 1 (SPRY1), transcript variant 2, mRNA [NM_199327]
A_33_P3300267	-1.32912	7.38268	0.00898448	0.00898448	VIT	Homo sapiens vitrin (VIT), transcript variant 1, mRNA [NM_053276]
A_23_P121533	-1.3175	13.444	0.00124579	0.00124579
A_19_P00316541	-1.31608	11.5486	0.0257568	0.0257568	SNHG5	Homo sapiens small nucleolar RNA host gene 5 (SNHG5), long non-coding RNA [NR_003038]
A_23_P121533	-1.30367	13.213	0.00234749	0.00234749
A_23_P143029	-1.29691	6.72447	0.00583278	0.00583278	HOXD11	Homo sapiens homeobox D11 (HOXD11), mRNA [NM_021192]
A_33_P3293446	-1.29633	9.36492	0.0165238	0.0165238	JCAD	Homo sapiens junctional cadherin 5 associated (JCAD), transcript variant 4, mRNA [NM_001350022]
A_33_P3290709	-1.2891	6.86159	0.0264526	0.0264526	EGFL6	Homo sapiens EGF like domain multiple 6 (EGFL6), transcript variant 2, mRNA [NM_001167890]
A_23_P79518	-1.28643	7.07574	0.000993005	0.000993005
A_23_P67042	-1.27508	9.21771	0.00576493	0.00576493
A_33_P3347452	-1.27093	11.0637	0.00551557	0.00551557	RPS6KA2	Homo sapiens ribosomal protein S6 kinase A2 (RPS6KA2), transcript variant 3, mRNA [NM_001318936]
A_23_P361085	-1.26795	14.0175	0.0183298	0.0183298	SNHG5	Homo sapiens small nucleolar RNA host gene 5 (SNHG5), long non-coding RNA [NR_003038]
A_23_P156970	-1.26686	7.96013	0.0149586	0.0149586	MEST	Homo sapiens mesoderm specific transcript (MEST), transcript variant 1, mRNA [NM_002402]
A_33_P3219398	-1.26377	7.60605	0.00478081	0.00478081	ZNF521	Homo sapiens zinc finger protein 521 (ZNF521), transcript variant 1, mRNA [NM_015461]
A_23_P67042	-1.25592	9.20593	0.00748278	0.00748278
A_32_P135336	-1.24773	8.26537	0.00315796	0.00315796	LOC388242	Homo sapiens SAGA complex associated factor 29 pseudogene (LOC388242), non-coding RNA [NR_002556]
A_23_P135061	-1.23943	7.35296	0.00153459	0.00153459	CORO2A	Homo sapiens coronin 2A (CORO2A), transcript variant 1, mRNA [NM_003389]
A_23_P121533	-1.23135	13.177	0.00208557	0.00208557
A_24_P122682	-1.21479	8.39354	0.0108313	0.0108313	RAB4A	Homo sapiens RAB4A, member RAS oncogene family (RAB4A), transcript variant 1, mRNA [NM_004578]
A_23_P79518	-1.21442	6.94355	0.000826001	0.000826001
A_32_P66881	-1.19337	7.10992	0.00303653	0.00303653	TLR4	Homo sapiens toll like receptor 4 (TLR4), transcript variant 1, mRNA [NM_138554]
A_23_P79518	-1.19125	6.96255	2.88241e-05	2.88241e-05
A_23_P67042	-1.18802	9.54673	0.00894034	0.00894034
A_23_P34744	-1.18596	13.8034	0.0285506	0.0285506	CTSK	Homo sapiens cathepsin K (CTSK), mRNA [NM_000396]
A_23_P135257	-1.17791	8.3138	0.00676386	0.00676386	PRSS3	Homo sapiens serine protease 3 (PRSS3), transcript variant 2, mRNA [NM_002771]
A_23_P93464	-1.1712	9.42786	0.000285986	0.000285986	BCKDHB	Homo sapiens branched chain keto acid dehydrogenase E1 subunit beta (BCKDHB), transcript variant 2, mRNA [NM_000056]
A_23_P70968	-1.16908	9.29987	0.00542762	0.00542762	HOXA7	Homo sapiens homeobox A7 (HOXA7), mRNA [NM_006896]
A_23_P76914	-1.16895	9.73412	0.00637439	0.00637439	SIX1	Homo sapiens SIX homeobox 1 (SIX1), mRNA [NM_005982]
A_23_P121665	-1.16784	8.24831	0.0260666	0.0260666
A_23_P15174	-1.16509	7.38754	0.000151554	0.000151554	MT1F	Homo sapiens metallothionein 1F (MT1F), transcript variant 1, mRNA [NM_005949]
A_33_P3230269	-1.16419	6.79729	0.0137244	0.0137244	GRHL1	Homo sapiens grainyhead like transcription factor 1 (GRHL1), mRNA [NM_198182]
A_33_P3352873	-1.16182	8.34878	0.000121895	0.000121895	BCKDHB	Homo sapiens branched chain keto acid dehydrogenase E1 subunit beta (BCKDHB), transcript variant 2, mRNA [NM_000056]
A_24_P12435	-1.16149	9.4353	0.0068088	0.0068088	NCOA7	Homo sapiens nuclear receptor coactivator 7 (NCOA7), transcript variant 1, mRNA [NM_181782]
A_33_P3240078	-1.15677	8.27209	0.0145731	0.0145731		trypsinogen D [ENST00000632398]
A_23_P121665	-1.15419	8.63389	0.0293973	0.0293973
A_24_P55295	-1.14925	10.1691	0.00391577	0.00391577	GJA1	gap junction protein alpha 1 [Source:HGNC Symbol;Acc:HGNC:4274] [ENST00000650427]
A_23_P42257	-1.14195	12.9124	0.000865355	0.000865355	IER3	Homo sapiens immediate early response 3 (IER3), mRNA [NM_003897]
A_24_P154037	-1.14118	10.8216	0.00152889	0.00152889	IRS2	Homo sapiens insulin receptor substrate 2 (IRS2), mRNA [NM_003749]
A_23_P121637	-1.13785	7.31105	0.00232326	0.00232326
A_23_P336554	-1.1348	7.70508	0.0156688	0.0156688	IL1RAP	Homo sapiens interleukin 1 receptor accessory protein (IL1RAP), transcript variant 2, mRNA [NM_134470]
A_23_P79518	-1.13465	6.97285	0.00541575	0.00541575
A_23_P79518	-1.13084	6.95545	0.00271385	0.00271385
A_23_P18798	-1.12923	7.03709	0.0180262	0.0180262	PCDHB9	Homo sapiens protocadherin beta 9 (PCDHB9), mRNA [NM_019119]
A_23_P89431	-1.12883	9.48565	0.0116247	0.0116247
A_23_P127948	-1.12545	13.8702	0.00971896	0.00971896
A_23_P121533	-1.12255	13.4937	0.00265554	0.00265554
A_33_P3318288	-1.12137	8.37028	0.00607204	0.00607204	CFH	Homo sapiens complement factor H (CFH), transcript variant 2, mRNA [NM_001014975]
A_21_P0011020	-1.10976	7.04384	0.000806474	0.000806474	XLOC_l2_002790	BROAD Institute lincRNA (XLOC_l2_002790), lincRNA [TCONS_l2_00005211]
A_33_P3221293	-1.10586	8.80152	0.00157997	0.00157997	GSDME	Homo sapiens gasdermin E (GSDME), transcript variant 1, mRNA [NM_004403]
A_23_P71316	-1.10535	10.5997	0.00162386	0.00162386	RBPMS	Homo sapiens RNA binding protein, mRNA processing factor (RBPMS), transcript variant 3, mRNA [NM_001008712]
A_23_P46039	-1.10235	9.07236	0.00127351	0.00127351	FCRLA	Homo sapiens Fc receptor like A (FCRLA), transcript variant 2, mRNA [NM_032738]
A_33_P3546363	-1.1004	13.9667	0.021331	0.021331	TUSC8	AGENCOURT_8883169 Lupski_sciatic_nerve Homo sapiens cDNA clone IMAGE:6199956 5', mRNA sequence [BQ950045]
A_23_P121665	-1.10039	8.35406	0.0212975	0.0212975	SORCS2	Homo sapiens sortilin related VPS10 domain containing receptor 2 (SORCS2), mRNA [NM_020777]
A_23_P83498	-1.09371	8.02421	0.0127378	0.0127378
A_23_P111961	-1.09321	10.1994	0.0140741	0.0140741
A_23_P210210	-1.09223	12.8751	0.0258065	0.0258065	EPAS1	Homo sapiens endothelial PAS domain protein 1 (EPAS1), mRNA [NM_001430]
A_32_P58407	-1.09192	8.28257	0.00584931	0.00584931	KCND3	potassium voltage-gated channel subfamily D member 3 [Source:HGNC Symbol;Acc:HGNC:6239] [ENST00000369697]
A_23_P121665	-1.08665	8.36244	0.0187841	0.0187841
A_23_P421011	-1.08518	9.95314	0.0299224	0.0299224	KAZALD1	Homo sapiens Kazal type serine peptidase inhibitor domain 1 (KAZALD1), transcript variant 1, mRNA [NM_030929]
A_23_P107116	-1.08405	8.14309	0.0262418	0.0262418
A_23_P108823	-1.07631	9.54215	0.000658716	0.000658716
A_23_P89431	-1.07083	9.71158	0.0166687	0.0166687
A_24_P227211	-1.06935	7.06815	0.0221532	0.0221532	KLC2	Homo sapiens kinesin light chain 2 (KLC2), transcript variant 1, mRNA [NM_022822]
A_23_P121637	-1.06655	7.51098	0.00151521	0.00151521
A_24_P252364	-1.06427	6.67646	0.00774002	0.00774002	NRCAM	Homo sapiens neuronal cell adhesion molecule (NRCAM), transcript variant 1, mRNA [NM_001037132]
A_23_P103256	-1.06339	7.21459	0.000283197	0.000283197
A_23_P256473	-1.06314	10.6282	0.0062239	0.0062239	SEMA3C	Homo sapiens semaphorin 3C (SEMA3C), transcript variant 2, mRNA [NM_006379]
A_33_P3216090	-1.0611	6.51904	0.00300093	0.00300093	SHC3	Homo sapiens SHC adaptor protein 3 (SHC3), mRNA [NM_016848]
A_33_P3220723	-1.05791	7.66696	0.000493882	0.000493882	TMEM131L	Homo sapiens transmembrane 131 like (TMEM131L), transcript variant 2, mRNA [NM_015196]
A_33_P3362321	-1.05736	11.9918	0.000164239	0.000164239	FHL2	Homo sapiens four and a half LIM domains 2 (FHL2), transcript variant 2, mRNA [NM_201555]
A_23_P127948	-1.05665	13.9624	0.0100374	0.0100374
A_23_P103256	-1.05615	7.31801	0.00122973	0.00122973
A_23_P157865	-1.05348	12.1791	0.00279747	0.00279747	TNC	Homo sapiens tenascin C (TNC), mRNA [NM_002160]
A_23_P127948	-1.04991	13.8858	0.0190751	0.0190751
A_33_P3362611	-1.04858	9.24628	0.0204324	0.0204324	ADGRL4	Homo sapiens adhesion G protein-coupled receptor L4 (ADGRL4), mRNA [NM_022159]
A_24_P227069	-1.04705	9.61816	0.00889297	0.00889297	GPAM	Homo sapiens glycerol-3-phosphate acyltransferase, mitochondrial (GPAM), transcript variant 2, mRNA [NM_020918]
A_33_P3372426	-1.0423	8.6186	0.00562304	0.00562304	ADAMTS5	Homo sapiens ADAM metallopeptidase with thrombospondin type 1 motif 5 (ADAMTS5), mRNA [NM_007038]
A_23_P203920	-1.03824	10.5006	0.0112197	0.0112197	SSPN	Homo sapiens sarcospan (SSPN), transcript variant 1, mRNA [NM_005086]
A_33_P3311750	-1.03513	6.86116	0.00822375	0.00822375	CCDC144A	Homo sapiens coiled-coil domain containing 144A (CCDC144A), transcript variant 1, mRNA [NM_014695]
A_33_P3391290	-1.0346	9.78704	0.0113134	0.0113134	NREP	Homo sapiens neuronal regeneration related protein (NREP), transcript variant 11, mRNA [NM_001142483]
A_23_P121637	-1.03016	7.3297	0.00178952	0.00178952
A_23_P24135	-1.028	7.64681	0.0204547	0.0204547	TACR2	Homo sapiens tachykinin receptor 2 (TACR2), mRNA [NM_001057]
A_23_P121533	-1.02718	13.054	0.0146544	0.0146544
A_24_P672240	-1.02422	6.69367	0.0029053	0.0029053	FRMPD4	Homo sapiens FERM and PDZ domain containing 4 (FRMPD4), mRNA [NM_014728]
A_23_P121637	-1.02334	7.46308	0.000607186	0.000607186
A_23_P394166	-1.02239	9.49964	0.00127065	0.00127065	CNOT7	Homo sapiens CCR4-NOT transcription complex subunit 7 (CNOT7), transcript variant 1, mRNA [NM_013354]
A_23_P121637	-1.01194	7.45646	0.00482577	0.00482577
A_23_P83498	-1.00846	7.89401	0.0166241	0.0166241
A_23_P121533	-1.00724	13.0387	0.0103858	0.0103858	SPON2	Homo sapiens spondin 2 (SPON2), transcript variant 1, mRNA [NM_012445]
A_33_P3739260	-0.996148	7.477	0.0234704	0.0234704	CAP2	Homo sapiens cyclase associated actin cytoskeleton regulatory protein 2 (CAP2), transcript variant 2, mRNA [NM_001363534]
A_23_P162589	-0.99416	10.952	0.0260005	0.0260005
A_23_P250212	-0.991747	10.287	0.00349482	0.00349482	PRAG1	Homo sapiens PEAK1 related, kinase-activating pseudokinase 1 (PRAG1), mRNA [NM_001080826]
A_33_P3262555	-0.991074	11.7784	0.0291829	0.0291829	MEX3D	Homo sapiens mex-3 RNA binding family member D (MEX3D), transcript variant 2, mRNA [NM_001174118]
A_23_P502350	-0.987487	9.1227	0.00641446	0.00641446	RFX2	Homo sapiens regulatory factor X2 (RFX2), transcript variant 1, mRNA [NM_000635]
A_23_P103256	-0.98738	7.18237	0.00128927	0.00128927
A_32_P116840	-0.987144	7.28655	0.00199001	0.00199001	MIA2	Homo sapiens MIA SH3 domain ER export factor 2 (MIA2), transcript variant 4, mRNA [NM_203356]
A_23_P34915	-0.986017	8.90729	0.000964262	0.000964262	ATF3	Homo sapiens activating transcription factor 3 (ATF3), transcript variant 4, mRNA [NM_001040619]
A_23_P58538	-0.985708	12.977	0.0144974	0.0144974	EPB41L4A-AS1	Homo sapiens EPB41L4A antisense RNA 1 (EPB41L4A-AS1), long non-coding RNA [NR_015370]
A_24_P136866	-0.98202	9.0792	0.0224058	0.0224058	SLC8A1	Homo sapiens solute carrier family 8 member A1 (SLC8A1), transcript variant A, mRNA [NM_021097]
A_33_P3382565	-0.981024	6.93413	0.0107715	0.0107715	KIF26B	Homo sapiens kinesin family member 26B (KIF26B), mRNA [NM_018012]
A_23_P1505	-0.977196	7.27875	0.00109858	0.00109858	LRP5	Homo sapiens LDL receptor related protein 5 (LRP5), transcript variant 1, mRNA [NM_002335]
A_33_P3225273	-0.976987	8.41763	0.0105276	0.0105276	QSOX1	Homo sapiens quiescin sulfhydryl oxidase 1 (QSOX1), transcript variant 2, mRNA [NM_001004128]
A_33_P3363804	-0.975812	6.72276	0.00134896	0.00134896	NCAM1	Homo sapiens neural cell adhesion molecule 1 (NCAM1), transcript variant 4, mRNA [NM_001242608]
A_24_P158089	-0.97391	13.0464	0.028166	0.028166
A_23_P162589	-0.971979	10.7531	0.0270632	0.0270632
A_23_P367628	-0.971264	9.00736	0.0220783	0.0220783	C2CD5	Homo sapiens C2 calcium dependent domain containing 5 (C2CD5), transcript variant 6, mRNA [NM_014802]
A_23_P121637	-0.971262	7.47441	0.00292837	0.00292837
A_23_P319565	-0.970583	9.02379	0.0175229	0.0175229	PGBD3	Homo sapiens piggyBac transposable element derived 3 (PGBD3), mRNA [NM_170753]
A_24_P37253	-0.969742	7.83527	0.00221817	0.00221817	LYPD6	Homo sapiens LY6/PLAUR domain containing 6 (LYPD6), transcript variant 2, mRNA [NM_194317]
A_23_P115011	-0.967956	6.72917	0.014695	0.014695	ADAMTSL4	Homo sapiens ADAMTS like 4 (ADAMTSL4), transcript variant 1, mRNA [NM_019032]
A_21_P0008123	-0.964343	6.14066	0.0278823	0.0278823	SOX1-OT	Homo sapiens SOX1 overlapping transcript (SOX1-OT), transcript variant 1, long non-coding RNA [NR_120392]
A_19_P00320640	-0.957858	9.38245	0.020994	0.020994	JPX	JPX transcript, XIST activator [Source:HGNC Symbol;Acc:HGNC:37191] [ENST00000453317]
A_23_P79518	-0.955901	7.00674	0.000723994	0.000723994
A_33_P3404879	-0.955562	6.6978	0.00185567	0.00185567	ADGRL2	Homo sapiens adhesion G protein-coupled receptor L2 (ADGRL2), transcript variant 4, mRNA [NM_001297706]
A_23_P127911	-0.95338	11.5361	0.0180727	0.0180727	PAMR1	Homo sapiens peptidase domain containing associated with muscle regeneration 1 (PAMR1), transcript variant 1, mRNA [NM_015430]
A_23_P373521	-0.952534	8.09085	0.021028	0.021028	HAND2	Homo sapiens heart and neural crest derivatives expressed 2 (HAND2), mRNA [NM_021973]
A_23_P127948	-0.950975	13.9281	0.0184372	0.0184372
A_23_P89431	-0.950818	9.27501	0.0227067	0.0227067
A_32_P20523	-0.947574	8.72059	0.00576146	0.00576146	TIGD2	Homo sapiens tigger transposable element derived 2 (TIGD2), mRNA [NM_145715]
A_23_P72387	-0.943622	8.78687	0.0219684	0.0219684	AFAP1	Homo sapiens actin filament associated protein 1 (AFAP1), transcript variant A, mRNA [NM_001134647]
A_23_P99253	-0.941322	7.00999	0.0112204	0.0112204	LIN7A	Homo sapiens lin-7 homolog A, crumbs cell polarity complex component (LIN7A), transcript variant 1, mRNA [NM_004664]
A_23_P431346	-0.939563	7.44681	0.00973783	0.00973783	PRR15	Homo sapiens proline rich 15 (PRR15), transcript variant 1, mRNA [NM_175887]
A_33_P3372368	-0.933565	7.43747	0.00587902	0.00587902	KRT8	Homo sapiens keratin 8 (KRT8), transcript variant 4, non-coding RNA [NR_045962]
A_24_P914513	-0.932909	7.25101	0.000204742	0.000204742	BCKDHB	Homo sapiens branched chain keto acid dehydrogenase E1 subunit beta (BCKDHB), transcript variant 1, mRNA [NM_183050]
A_33_P3702364	-0.932838	10.9973	0.0113232	0.0113232	SNX24	Homo sapiens sorting nexin 24 (SNX24), transcript variant 1, mRNA [NM_014035]
A_33_P3340639	-0.931835	7.16854	0.00142802	0.00142802	GPAM	glycerol-3-phosphate acyltransferase, mitochondrial [Source:HGNC Symbol;Acc:HGNC:24865] [ENST00000369425]
A_23_P152305	-0.931211	12.461	0.00841784	0.00841784	CDH11	Homo sapiens cadherin 11 (CDH11), transcript variant 1, mRNA [NM_001797]
A_24_P230540	-0.930035	6.80253	0.0207289	0.0207289	RNF212	Homo sapiens ring finger protein 212 (RNF212), transcript variant 2, mRNA [NM_194439]
A_23_P103256	-0.925019	7.2126	0.000627115	0.000627115
A_33_P3384462	-0.923372	7.01986	0.00465361	0.00465361	THSD4	Homo sapiens thrombospondin type 1 domain containing 4 (THSD4), transcript variant 1, mRNA [NM_024817]
A_24_P185854	-0.922323	6.7409	0.00219652	0.00219652	DMD	Homo sapiens dystrophin (DMD), transcript variant Dp427p2, mRNA [NM_004010]
A_23_P79518	-0.922044	6.88417	0.000421205	0.000421205
A_23_P169909	-0.921853	7.43459	0.0024901	0.0024901	DGKI	Homo sapiens diacylglycerol kinase iota (DGKI), transcript variant 1, mRNA [NM_004717]
A_23_P23221	-0.920956	12.1762	0.0124419	0.0124419	GADD45A	Homo sapiens growth arrest and DNA damage inducible alpha (GADD45A), transcript variant 1, mRNA [NM_001924]
A_23_P121637	-0.920001	7.53995	0.00549766	0.00549766
A_23_P104025	-0.919404	9.23187	0.00472587	0.00472587
A_23_P84565	-0.916331	8.39668	0.000256409	0.000256409	POLR3D	Homo sapiens RNA polymerase III subunit D (POLR3D), mRNA [NM_001722]
A_23_P218646	-0.915795	7.7618	0.0264426	0.0264426	TNFRSF6B	Homo sapiens TNF receptor superfamily member 6b (TNFRSF6B), mRNA [NM_003823]
A_23_P83498	-0.914647	7.92954	0.0247189	0.0247189
A_19_P00317824	-0.913516	9.58943	0.0134151	0.0134151	JPX	JPX transcript, XIST activator [Source:HGNC Symbol;Acc:HGNC:37191] [ENST00000415215]
A_33_P3254191	-0.913211	8.35262	0.0112186	0.0112186	OSBPL8	Homo sapiens oxysterol binding protein like 8 (OSBPL8), transcript variant 4, mRNA [NM_001319653]
A_21_P0000190	-0.910471	7.14203	0.0204527	0.0204527	AFF3	Homo sapiens AF4/FMR2 family member 3 (AFF3), transcript variant 1, mRNA [NM_002285]
A_23_P136573	-0.910141	7.30136	0.0191961	0.0191961	ST3GAL5	Homo sapiens ST3 beta-galactoside alpha-2,3-sialyltransferase 5 (ST3GAL5), transcript variant 1, mRNA [NM_003896]
A_23_P215913	-0.909566	12.2481	0.00139821	0.00139821	CLU	Homo sapiens clusterin (CLU), transcript variant 1, mRNA [NM_001831]
A_23_P6980	-0.907506	6.98685	0.00175986	0.00175986	ZNF717	Homo sapiens zinc finger protein 717 (ZNF717), transcript variant 5, mRNA [NM_001324026]
A_19_P00321521	-0.90735	8.27287	0.0115932	0.0115932	JPX	Homo sapiens JPX transcript, XIST activator (JPX), long non-coding RNA [NR_024582]
A_23_P115366	-0.905296	10.1668	0.00373988	0.00373988
A_23_P122052	-0.902793	11.874	0.00684757	0.00684757
A_23_P258964	-0.902638	12.9821	0.0048727	0.0048727	IARS	Homo sapiens isoleucyl-tRNA synthetase (IARS), transcript variant 2, mRNA [NM_013417]
A_33_P3560679	-0.902328	6.5084	0.00499661	0.00499661		novel transcript [ENST00000568031]
A_23_P147245	-0.900848	7.09024	0.00986279	0.00986279	OSBPL10	Homo sapiens oxysterol binding protein like 10 (OSBPL10), transcript variant 1, mRNA [NM_017784]
A_24_P24790	-0.89525	14.3568	0.0075857	0.0075857		ribosomal protein L21 pseudogene 18 [Source:HGNC Symbol;Acc:HGNC:28362] [ENST00000469899]
A_23_P88602	-0.894361	9.169	0.00140351	0.00140351	MEIS2	Homo sapiens Meis homeobox 2 (MEIS2), transcript variant a, mRNA [NM_170677]
A_23_P433798	-0.893105	8.61729	0.00112274	0.00112274	PODNL1	Homo sapiens podocan like 1 (PODNL1), transcript variant 1, mRNA [NM_024825]
A_23_P110345	-0.891105	9.38535	0.0139526	0.0139526
A_33_P3286151	-0.890267	6.90983	0.0283077	0.0283077	MSC-AS1	Homo sapiens MSC antisense RNA 1 (MSC-AS1), transcript variant 2, long non-coding RNA [NR_033651]
A_23_P104025	-0.889435	9.27933	0.00617151	0.00617151
A_32_P169179	-0.889293	6.89752	0.0136289	0.0136289	MSX2P1	Homo sapiens msh homeobox 2 pseudogene 1 (MSX2P1), non-coding RNA [NR_002307]
A_23_P105664	-0.88882	9.714	1.2008e-05	1.2008e-05
A_23_P166779	-0.885959	6.95241	0.00549853	0.00549853	LINC00312	Homo sapiens long intergenic non-protein coding RNA 312 (LINC00312), long non-coding RNA [NR_024065]
A_23_P58877	-0.885397	10.5776	0.00106006	0.00106006	GOPC	Homo sapiens golgi associated PDZ and coiled-coil motif containing (GOPC), transcript variant 1, mRNA [NM_020399]
A_23_P83498	-0.884954	7.72309	0.0291117	0.0291117
A_32_P204205	-0.883201	7.53827	0.000635533	0.000635533	SIX4	Homo sapiens SIX homeobox 4 (SIX4), mRNA [NM_017420]
A_23_P115824	-0.883095	10.2557	0.0006242	0.0006242
A_32_P210572	-0.882928	9.75385	0.0025881	0.0025881	C1orf53	Homo sapiens chromosome 1 open reading frame 53 (C1orf53), mRNA [NM_001024594]
A_23_P110941	-0.882602	9.34143	0.000349598	0.000349598
A_23_P121637	-0.87988	7.32318	0.000742019	0.000742019
A_33_P3388948	-0.878047	10.2975	0.00430452	0.00430452	SNX30	Homo sapiens sorting nexin family member 30 (SNX30), mRNA [NM_001012994]
A_23_P68167	-0.877034	6.83722	0.00313612	0.00313612	CNGA3	Homo sapiens cyclic nucleotide gated channel alpha 3 (CNGA3), transcript variant 1, mRNA [NM_001298]
A_24_P153511	-0.87467	7.64705	0.0118998	0.0118998	OSBPL8	Homo sapiens oxysterol binding protein like 8 (OSBPL8), transcript variant 1, mRNA [NM_020841]
A_24_P336853	-0.874322	8.67304	0.00263749	0.00263749	PNO1	Homo sapiens partner of NOB1 homolog (PNO1), transcript variant 1, mRNA [NM_020143]
A_24_P385313	-0.874209	11.6023	0.00537568	0.00537568	PTPRF	Homo sapiens protein tyrosine phosphatase, receptor type F (PTPRF), transcript variant 1, mRNA [NM_002840]
A_23_P115366	-0.874183	10.1598	0.00580782	0.00580782
A_23_P56759	-0.871622	10.3349	0.000294958	0.000294958	KRCC1	Homo sapiens lysine rich coiled-coil 1 (KRCC1), transcript variant 1, mRNA [NM_016618]
A_23_P122052	-0.869005	11.9621	0.0136749	0.0136749
A_23_P37910	-0.868974	8.34974	0.0124892	0.0124892
A_23_P109254	-0.868906	10.9398	0.00859109	0.00859109
A_23_P433676	-0.868807	8.08063	0.00401415	0.00401415	ZNF529	Homo sapiens zinc finger protein 529 (ZNF529), transcript variant 2, mRNA [NM_020951]
A_23_P316974	-0.868374	10.8875	0.000709832	0.000709832	SYNJ2	Homo sapiens synaptojanin 2 (SYNJ2), transcript variant 1, mRNA [NM_003898]
A_19_P00321364	-0.86791	8.54376	0.0122768	0.0122768	JPX	Homo sapiens JPX transcript, XIST activator (JPX), long non-coding RNA [NR_024582]
A_24_P245815	-0.867807	6.85415	0.00849014	0.00849014	ASPHD2	Homo sapiens aspartate beta-hydroxylase domain containing 2 (ASPHD2), mRNA [NM_020437]
A_19_P00315869	-0.865353	6.96947	0.00842375	0.00842375	DET1	DET1, COP1 ubiquitin ligase partner [Source:HGNC Symbol;Acc:HGNC:25477] [ENST00000606927]
A_24_P274270	-0.862961	9.62	0.00325207	0.00325207
A_23_P114929	-0.861479	12.9312	0.0173888	0.0173888
A_24_P3005	-0.861409	6.57422	0.0306057	0.0306057	SCN9A	Homo sapiens sodium voltage-gated channel alpha subunit 9 (SCN9A), mRNA [NM_002977]
A_21_P0009343	-0.85913	7.41121	0.00316303	0.00316303	TBX2-AS1	Homo sapiens TBX2 antisense RNA 1 (TBX2-AS1), transcript variant 1, long non-coding RNA [NR_125749]
A_21_P0006034	-0.856804	6.09815	0.0171579	0.0171579		novel transcript [ENST00000420204]
A_24_P59667	-0.85399	7.66205	0.0277209	0.0277209	JAK3	Homo sapiens Janus kinase 3 (JAK3), mRNA [NM_000215]
A_33_P3322328	-0.853807	9.33505	0.0192777	0.0192777	EPS15	Homo sapiens epidermal growth factor receptor pathway substrate 15 (EPS15), transcript variant 1, mRNA [NM_001981]
A_33_P3214298	-0.852692	11.7522	0.00213152	0.00213152	IMPDH2	Homo sapiens inosine monophosphate dehydrogenase 2 (IMPDH2), mRNA [NM_000884]
A_33_P3219651	-0.850962	9.8478	0.0159265	0.0159265	BMPER	Homo sapiens BMP binding endothelial regulator (BMPER), transcript variant 2, mRNA [NM_133468]
A_33_P3222019	-0.850137	7.38416	0.00234589	0.00234589	WSCD2	Homo sapiens WSC domain containing 2 (WSCD2), transcript variant 1, mRNA [NM_014653]
A_19_P00321303	-0.850064	9.3484	0.00382203	0.00382203	LINC00963	long intergenic non-protein coding RNA 963 [Source:HGNC Symbol;Acc:HGNC:48716] [ENST00000444184]
A_23_P111961	-0.849554	10.2575	0.00352176	0.00352176
A_33_P3234882	-0.849523	6.44181	0.00165788	0.00165788	PRELP	Homo sapiens proline and arginine rich end leucine rich repeat protein (PRELP), transcript variant 1, mRNA [NM_002725]
A_23_P111995	-0.84925	14.6788	0.00506586	0.00506586
A_33_P3318763	-0.847732	7.03857	0.0087034	0.0087034	LOC101927497	Homo sapiens uncharacterized LOC101927497 (LOC101927497), transcript variant 1, long non-coding RNA [NR_110086]
A_23_P104025	-0.847086	9.11216	0.00724581	0.00724581
A_19_P00315647	-0.846794	11.8951	0.0273608	0.0273608	MIR100HG	Homo sapiens mir-100-let-7a-2-mir-125b-1 cluster host gene (MIR100HG), transcript variant 5, long non-coding RNA [NR_137178]
A_21_P0000287	-0.846343	8.06058	0.00393152	0.00393152	SNORD47	Homo sapiens small nucleolar RNA, C/D box 47 (SNORD47), small nucleolar RNA [NR_002746]
A_23_P123732	-0.844271	8.10303	0.00037434	0.00037434
A_23_P133474	-0.843214	6.63235	0.0247231	0.0247231	GPX3	Homo sapiens glutathione peroxidase 3 (GPX3), transcript variant 1, mRNA [NM_002084]
A_33_P3351536	-0.842998	7.58436	0.0175955	0.0175955	PTK2B	Homo sapiens protein tyrosine kinase 2 beta (PTK2B), transcript variant 1, mRNA [NM_173174]
A_23_P86731	-0.842566	8.56199	0.0159706	0.0159706	ZNF239	Homo sapiens zinc finger protein 239 (ZNF239), transcript variant 1, mRNA [NM_005674]
A_23_P114689	-0.841726	8.52343	0.0165261	0.0165261
A_23_P430381	-0.841304	8.51267	0.0209821	0.0209821	LYSMD1	Homo sapiens LysM domain containing 1 (LYSMD1), transcript variant 1, mRNA [NM_212551]
A_23_P37144	-0.840406	8.91184	0.00346357	0.00346357	DTD2	Homo sapiens D-tyrosyl-tRNA deacylase 2 (putative) (DTD2), mRNA [NM_080664]
A_23_P120316	-0.840336	12.6248	0.0263397	0.0263397
A_23_P211106	-0.839914	7.95315	0.00397149	0.00397149	SETD4	Homo sapiens SET domain containing 4 (SETD4), transcript variant 1, mRNA [NM_017438]
A_21_P0004479	-0.837894	9.73727	0.00951576	0.00951576	HEIH	Homo sapiens hepatocellular carcinoma up-regulated EZH2-associated long non-coding RNA (HEIH), long non-coding RNA [NR_045680]
A_24_P940115	-0.837258	10.4783	0.006117	0.006117	DLC1	Homo sapiens DLC1 Rho GTPase activating protein (DLC1), transcript variant 1, mRNA [NM_182643]
A_32_P39003	-0.836452	8.06792	0.00335402	0.00335402	LOC100133050	Homo sapiens glucuronidase beta pseudogene (LOC100133050), non-coding RNA [NR_027503]
A_23_P121533	-0.835603	13.2848	0.0201253	0.0201253
A_24_P186346	-0.834596	9.21073	0.00697968	0.00697968	ANAPC1	Homo sapiens anaphase promoting complex subunit 1 (ANAPC1), mRNA [NM_022662]
A_23_P114826	-0.832275	10.4507	0.0196646	0.0196646
A_21_P0010830	-0.831871	6.93538	0.00751373	0.00751373	SGMS1-AS1	Homo sapiens SGMS1 antisense RNA 1 (SGMS1-AS1), long non-coding RNA [NR_126411]
A_33_P3367692	-0.831681	6.86032	0.000447015	0.000447015	CFH	Homo sapiens complement factor H (CFH), transcript variant 2, mRNA [NM_001014975]
A_33_P3253634	-0.831636	9.33887	0.0139217	0.0139217	ADAMTS7P1	Homo sapiens ADAMTS7 pseudogene 1 (ADAMTS7P1), non-coding RNA [NR_045529]
A_23_P139919	-0.8312	7.58935	0.00532838	0.00532838	CHST11	Homo sapiens carbohydrate sulfotransferase 11 (CHST11), transcript variant 1, mRNA [NM_018413]
A_23_P122052	-0.829297	11.8721	0.00806773	0.00806773
A_23_P133284	-0.828794	9.5006	0.00111357	0.00111357
A_23_P110345	-0.828463	9.3396	0.0153539	0.0153539
A_23_P113748	-0.828192	7.45031	0.00775893	0.00775893
A_24_P274270	-0.827708	9.85575	0.00699202	0.00699202
A_32_P846696	-0.827581	7.16188	0.00663414	0.00663414	FAM66B	Homo sapiens family with sequence similarity 66 member B (FAM66B), long non-coding RNA [NR_027423]
A_23_P103256	-0.827324	7.15229	0.00570164	0.00570164
A_33_P3238052	-0.824431	10.668	0.00871806	0.00871806	FAM216A	Homo sapiens family with sequence similarity 216 member A (FAM216A), mRNA [NM_013300]
A_23_P53884	-0.824403	6.49161	0.000426736	0.000426736	MAB21L1	Homo sapiens mab-21 like 1 (MAB21L1), mRNA [NM_005584]
A_23_P104741	-0.824354	10.1801	0.0283621	0.0283621
A_24_P92183	-0.824039	7.61045	0.00842041	0.00842041	PABPC1L	Homo sapiens poly(A) binding protein cytoplasmic 1 like (PABPC1L), transcript variant 1, mRNA [NM_001124756]
A_23_P121222	-0.823628	8.79601	0.0120139	0.0120139
A_23_P89431	-0.822798	8.91144	0.0174671	0.0174671
A_21_P0006580	-0.819556	8.46409	0.0286643	0.0286643	SLC9A7	Homo sapiens solute carrier family 9 member A7 (SLC9A7), transcript variant 1, mRNA [NM_001257291]
A_23_P408675	-0.819429	8.47316	0.0103028	0.0103028	BTAF1	Homo sapiens B-TFIID TATA-box binding protein associated factor 1 (BTAF1), mRNA [NM_003972]
A_33_P3233135	-0.819278	6.98688	0.00430256	0.00430256	KIF16B	Homo sapiens kinesin family member 16B (KIF16B), transcript variant 1, mRNA [NM_001199866]
A_23_P111961	-0.817677	10.2685	0.00277655	0.00277655
A_23_P104741	-0.816853	10.0861	0.0122054	0.0122054
A_23_P77965	-0.815599	8.14519	0.0182053	0.0182053	HEATR6	Homo sapiens HEAT repeat containing 6 (HEATR6), mRNA [NM_022070]
A_23_P114929	-0.813962	12.44	0.0217594	0.0217594
A_23_P111311	-0.812216	7.21182	0.00347967	0.00347967
A_33_P3226439	-0.811754	7.09468	0.000286127	0.000286127	GLIDR	Homo sapiens glioblastoma down-regulated RNA (GLIDR), transcript variant 4, long non-coding RNA [NR_126046]
A_23_P314191	-0.810932	9.82812	0.0183421	0.0183421	ZDHHC17	Homo sapiens zinc finger DHHC-type containing 17 (ZDHHC17), transcript variant 1, mRNA [NM_015336]
A_23_P51291	-0.810858	7.4573	0.000806397	0.000806397	PARS2	Homo sapiens prolyl-tRNA synthetase 2, mitochondrial (PARS2), mRNA [NM_152268]
A_23_P321511	-0.810332	7.88848	0.00701726	0.00701726	MARCH3	Homo sapiens membrane associated ring-CH-type finger 3 (MARCH3), mRNA [NM_178450]
A_23_P215956	-0.806755	11.4424	0.0015672	0.0015672
A_24_P372553	-0.806379	6.94469	0.0041762	0.0041762	EDRF1	Homo sapiens erythroid differentiation regulatory factor 1 (EDRF1), transcript variant 2, mRNA [NM_015608]
A_23_P343594	-0.806267	7.78516	0.00031112	0.00031112	USP40	Homo sapiens ubiquitin specific peptidase 40 (USP40), transcript variant 2, mRNA [NM_018218]
A_23_P120845	-0.806244	13.7458	0.00730432	0.00730432
A_23_P103256	-0.805851	7.13517	0.00409122	0.00409122
A_23_P118300	-0.805769	8.46766	0.000133288	0.000133288
A_23_P115366	-0.805625	9.81557	0.00320765	0.00320765
A_23_P401098	-0.80531	7.84867	0.00153316	0.00153316	TTC39C	Homo sapiens tetratricopeptide repeat domain 39C (TTC39C), transcript variant 2, mRNA [NM_153211]
A_23_P146444	-0.803848	6.50703	0.0113639	0.0113639	CORO2A	Homo sapiens coronin 2A (CORO2A), transcript variant 1, mRNA [NM_003389]
A_23_P101950	-0.800541	12.9223	0.000506748	0.000506748
A_23_P120316	-0.799735	12.8768	0.0245638	0.0245638
A_23_P113701	-0.79962	7.12425	0.0221453	0.0221453
A_23_P84929	-0.799392	10.7051	0.0276741	0.0276741	SLC38A5	Homo sapiens solute carrier family 38 member 5 (SLC38A5), mRNA [NM_033518]
A_23_P123732	-0.799	8.14722	0.00181322	0.00181322
A_33_P3313283	-0.798897	6.64043	0.00600234	0.00600234	CILP2	Homo sapiens cartilage intermediate layer protein 2 (CILP2), mRNA [NM_153221]
A_23_P94517	-0.798201	6.38915	0.0173792	0.0173792	BRINP1	Homo sapiens BMP/retinoic acid inducible neural specific 1 (BRINP1), mRNA [NM_014618]
A_23_P126836	-0.797973	7.09557	0.0108928	0.0108928	TNFSF4	Homo sapiens TNF superfamily member 4 (TNFSF4), transcript variant 1, mRNA [NM_003326]
A_23_P113748	-0.797843	7.15495	0.010831	0.010831
A_33_P3384562	-0.79658	12.6111	0.00195943	0.00195943	PDLIM7	Homo sapiens PDZ and LIM domain 7 (PDLIM7), transcript variant 4, mRNA [NM_213636]
A_23_P369701	-0.796438	8.48515	0.00445894	0.00445894	ABHD17C	Homo sapiens abhydrolase domain containing 17C (ABHD17C), mRNA [NM_021214]
A_23_P104741	-0.794947	10.2367	0.0254201	0.0254201
A_23_P120316	-0.793744	12.7798	0.0307032	0.0307032
A_23_P133236	-0.793546	6.99859	0.012269	0.012269	PCDHB14	Homo sapiens protocadherin beta 14 (PCDHB14), mRNA [NM_018934]
A_23_P38567	-0.79345	8.5719	0.00548016	0.00548016	SPECC1	Homo sapiens sperm antigen with calponin homology and coiled-coil domains 1 (SPECC1), transcript variant 3, mRNA [NM_152904]
A_23_P202117	-0.793388	7.85329	0.0171664	0.0171664	PCGF5	Homo sapiens polycomb group ring finger 5 (PCGF5), transcript variant 3, non-coding RNA [NR_046310]
A_23_P160025	-0.792642	9.6574	0.00385715	0.00385715	IFI16	Homo sapiens interferon gamma inducible protein 16 (IFI16), transcript variant 2, mRNA [NM_005531]
A_24_P389415	-0.792413	6.29034	0.00891573	0.00891573	PNMA2	Homo sapiens PNMA family member 2 (PNMA2), mRNA [NM_007257]
A_23_P162037	-0.791413	8.90665	0.00673295	0.00673295	ARNTL	Homo sapiens aryl hydrocarbon receptor nuclear translocator like (ARNTL), transcript variant 3, mRNA [NM_001030273]
A_19_P00802759	-0.790878	8.30215	0.00225665	0.00225665	NUDT3	nudix hydrolase 3 [Source:HGNC Symbol;Acc:HGNC:8050] [ENST00000607016]
A_23_P104025	-0.790605	9.09461	0.0158376	0.0158376
A_24_P274270	-0.789833	9.65028	0.00391149	0.00391149
A_33_P3275707	-0.789344	7.289	0.0185489	0.0185489	AP1S3	Homo sapiens adaptor related protein complex 1 subunit sigma 3 (AP1S3), transcript variant 1, mRNA [NM_001039569]
A_24_P364236	-0.789305	9.22917	0.0169666	0.0169666	NDUFC2	Homo sapiens NADH:ubiquinone oxidoreductase subunit C2 (NDUFC2), transcript variant 1, mRNA [NM_004549]
A_23_P162300	-0.787967	6.92738	0.000709607	0.000709607	IRAK3	Homo sapiens interleukin 1 receptor associated kinase 3 (IRAK3), transcript variant 1, mRNA [NM_007199]
A_23_P121222	-0.7864	8.71536	0.00681703	0.00681703
A_23_P112341	-0.786143	9.0287	0.000283928	0.000283928
A_21_P0008851	-0.782384	8.1887	0.00926419	0.00926419	LOC105370873	PREDICTED: Homo sapiens uncharacterized LOC105370873 (LOC105370873), transcript variant X1, ncRNA [XR_932398]
A_23_P121637	-0.781533	7.32582	0.00931743	0.00931743
A_23_P123732	-0.779583	8.10248	0.00210944	0.00210944
A_24_P935986	-0.779497	12.296	0.0110996	0.0110996	BCAT1	Homo sapiens branched chain amino acid transaminase 1 (BCAT1), transcript variant 1, mRNA [NM_005504]
A_23_P10182	-0.779482	8.98819	0.000888048	0.000888048
A_23_P123732	-0.779389	8.14232	0.00367017	0.00367017
A_21_P0000740	-0.778898	7.4737	0.0252922	0.0252922	HIVEP3	Homo sapiens human immunodeficiency virus type I enhancer binding protein 3 (HIVEP3), transcript variant 3, non-coding RNA [NR_038260]
A_23_P101351	-0.777875	9.38062	0.00464838	0.00464838
A_33_P3325336	-0.777564	12.8247	0.00924248	0.00924248		eukaryotic translation elongation factor 1 alpha 1 pseudogene 15 [Source:HGNC Symbol;Acc:HGNC:3198] [ENST00000395772]
A_23_P404091	-0.777309	10.0471	0.00263754	0.00263754	GRPEL2	Homo sapiens GrpE like 2, mitochondrial (GRPEL2), mRNA [NM_152407]
A_23_P93543	-0.775668	9.57938	0.00298261	0.00298261	PEX7	Homo sapiens peroxisomal biogenesis factor 7 (PEX7), mRNA [NM_000288]
A_24_P191312	-0.774612	8.24996	0.0194546	0.0194546	SLC1A4	Homo sapiens solute carrier family 1 member 4 (SLC1A4), transcript variant 1, mRNA [NM_003038]
A_24_P807031	-0.773512	7.21935	0.0218037	0.0218037	ATP6AP1L	Homo sapiens ATPase H+ transporting accessory protein 1 like (ATP6AP1L), transcript variant 4, mRNA [NM_001017971]
A_23_P218637	-0.773188	10.9605	0.0025146	0.0025146	RGPD5	Homo sapiens RANBP2-like and GRIP domain containing 5 (RGPD5), transcript variant 1, mRNA [NM_005054]
A_23_P77000	-0.771825	8.28861	0.000963174	0.000963174	VASH1	Homo sapiens vasohibin 1 (VASH1), mRNA [NM_014909]
A_32_P122940	-0.770596	8.51766	0.0188221	0.0188221	LOC642852	Homo sapiens uncharacterized LOC642852 (LOC642852), long non-coding RNA [NR_026943]
A_23_P35414	-0.770207	12.7446	0.0244778	0.0244778	PPP1R3C	Homo sapiens protein phosphatase 1 regulatory subunit 3C (PPP1R3C), mRNA [NM_005398]
A_23_P121182	-0.769949	9.48587	0.00792139	0.00792139
A_23_P59261	-0.76938	11.6232	0.00944948	0.00944948	TPBG	Homo sapiens trophoblast glycoprotein (TPBG), transcript variant 1, mRNA [NM_006670]
A_23_P120467	-0.769307	8.47538	0.0122449	0.0122449
A_24_P636318	-0.769227	9.43887	0.0175489	0.0175489	FAM168B	Homo sapiens family with sequence similarity 168 member B (FAM168B), transcript variant 1, mRNA [NM_001009993]
A_23_P101351	-0.769215	8.91486	0.0115838	0.0115838
A_33_P3320272	-0.768073	7.32165	0.000643483	0.000643483	TMEM79	Homo sapiens transmembrane protein 79 (TMEM79), transcript variant 1, mRNA [NM_032323]
A_24_P201381	-0.766781	6.62985	0.00258133	0.00258133	FGFBP3	Homo sapiens fibroblast growth factor binding protein 3 (FGFBP3), mRNA [NM_152429]
A_23_P396328	-0.765956	9.46326	0.0110173	0.0110173	MPDZ	Homo sapiens multiple PDZ domain crumbs cell polarity complex component (MPDZ), transcript variant 4, mRNA [NM_001330637]
A_23_P5983	-0.765799	8.8859	0.00292895	0.00292895	PLTP	Homo sapiens phospholipid transfer protein (PLTP), transcript variant 1, mRNA [NM_006227]
A_33_P3269806	-0.765414	7.58467	0.000870682	0.000870682	ZNF616	Homo sapiens zinc finger protein 616 (ZNF616), transcript variant 1, mRNA [NM_178523]
A_23_P120316	-0.764516	12.8635	0.0245967	0.0245967
A_23_P105664	-0.763691	10.2636	0.00357258	0.00357258
A_23_P101351	-0.763229	9.34319	0.0105483	0.0105483
A_33_P3352103	-0.762632	7.578	0.00988478	0.00988478	LYPLAL1	Homo sapiens lysophospholipase like 1 (LYPLAL1), transcript variant 6, mRNA [NM_001350628]
A_33_P3376341	-0.762352	7.5637	5.12568e-05	5.12568e-05	LRRC24	Homo sapiens leucine rich repeat containing 24 (LRRC24), mRNA [NM_001024678]
A_33_P3236646	-0.761752	9.94297	0.0153118	0.0153118	MIA3	Homo sapiens MIA SH3 domain ER export factor 3 (MIA3), transcript variant 3, mRNA [NM_001324062]
A_23_P25964	-0.761118	9.02145	0.00294986	0.00294986	GALC	Homo sapiens galactosylceramidase (GALC), transcript variant 1, mRNA [NM_000153]
A_23_P320159	-0.760745	7.12139	0.00410862	0.00410862	TCEANC	Homo sapiens transcription elongation factor A N-terminal and central domain containing (TCEANC), transcript variant 2, mRNA [NM_001297563]
A_23_P122052	-0.759472	11.7674	0.0135009	0.0135009
A_23_P120316	-0.759031	12.9329	0.0302276	0.0302276
A_32_P2634	-0.758981	7.66804	0.00877047	0.00877047	XLOC_l2_001592	BROAD Institute lincRNA (XLOC_l2_001592), lincRNA [TCONS_l2_00003976]
A_23_P162970	-0.758789	9.73488	0.000196113	0.000196113	IPO4	Homo sapiens importin 4 (IPO4), transcript variant 1, mRNA [NM_024658]
A_33_P3565787	-0.758748	7.54871	0.00638902	0.00638902	PSMG3-AS1	Homo sapiens PSMG3 antisense RNA 1 (head to head) (PSMG3-AS1), transcript variant 1, long non-coding RNA [NR_027329]
A_23_P89431	-0.758173	9.3488	0.0276584	0.0276584
A_24_P291231	-0.757992	7.41237	0.00201418	0.00201418	PER3	Homo sapiens period circadian regulator 3 (PER3), transcript variant 4, mRNA [NM_016831]
A_23_P94552	-0.757987	9.50612	0.0308737	0.0308737	CEMIP2	Homo sapiens cell migration inducing hyaluronidase 2 (CEMIP2), transcript variant 1, mRNA [NM_013390]
A_23_P218579	-0.757986	7.407	0.0207038	0.0207038	GLB1L	Homo sapiens galactosidase beta 1 like (GLB1L), transcript variant 2, mRNA [NM_024506]
A_23_P44195	-0.757701	7.35024	0.0106173	0.0106173	MSI2	Homo sapiens musashi RNA binding protein 2 (MSI2), transcript variant 1, mRNA [NM_138962]
A_23_P115366	-0.756983	9.85229	0.015503	0.015503
A_33_P3338733	-0.756748	7.25713	0.0054134	0.0054134	MITF	Homo sapiens melanogenesis associated transcription factor (MITF), transcript variant 12, mRNA [NM_001354607]
A_23_P165360	-0.756747	10.0226	0.0022022	0.0022022	ASB1	Homo sapiens ankyrin repeat and SOCS box containing 1 (ASB1), transcript variant 1, mRNA [NM_001040445]
A_24_P185036	-0.756573	8.80894	0.00538153	0.00538153	CMTR2	Homo sapiens cap methyltransferase 2 (CMTR2), transcript variant 1, mRNA [NM_018348]
A_32_P38467	-0.756142	12.7884	0.0154489	0.0154489	SNHG8	Homo sapiens small nucleolar RNA host gene 8 (SNHG8), transcript variant 1, long non-coding RNA [NR_003584]
A_23_P41948	-0.755987	10.9795	0.00634858	0.00634858
A_23_P104025	-0.755825	8.95706	0.00678631	0.00678631
A_23_P118246	-0.75495	10.1124	0.00446175	0.00446175
A_23_P252740	-0.753927	8.21689	0.00268329	0.00268329
A_19_P00319623	-0.753185	9.20562	0.0157419	0.0157419	JPX	Homo sapiens JPX transcript, XIST activator (JPX), long non-coding RNA [NR_024582]
A_33_P3256902	-0.752618	10.6651	0.0198042	0.0198042	C11orf72	Homo sapiens chromosome 11 open reading frame 72 (putative) (C11orf72), long non-coding RNA [NR_130935]
A_23_P410587	-0.752345	8.02259	0.00410903	0.00410903	JADE1	Homo sapiens jade family PHD finger 1 (JADE1), transcript variant 2, mRNA [NM_024900]
A_23_P111995	-0.75177	14.2508	0.000822803	0.000822803
A_23_P42241	-0.749638	7.07043	0.00128564	0.00128564	OR5V1	Homo sapiens olfactory receptor family 5 subfamily V member 1 (OR5V1), mRNA [NM_030876]
A_23_P7397	-0.74939	6.64732	0.00893053	0.00893053	PCDHB10	Homo sapiens protocadherin beta 10 (PCDHB10), mRNA [NM_018930]
A_23_P119907	-0.748844	7.5144	0.00322967	0.00322967
A_23_P11507	-0.748768	9.62027	0.0299689	0.0299689
A_23_P12173	-0.747759	10.6352	0.0246039	0.0246039
A_33_P3362249	-0.746665	8.07484	0.0215084	0.0215084	LOC401357	Homo sapiens uncharacterized LOC401357 (LOC401357), long non-coding RNA [NR_130727]
A_33_P3332382	-0.745774	8.70703	0.0199578	0.0199578		Homo sapiens cDNA FLJ35472 fis, clone SMINT2007062. [AK092791]
A_33_P3253682	-0.745255	10.1701	0.0017827	0.0017827	PPIL3	Homo sapiens peptidylprolyl isomerase like 3 (PPIL3), transcript variant PPIL3a, mRNA [NM_032472]
A_23_P101351	-0.744505	8.95378	0.0151315	0.0151315
A_23_P105664	-0.743828	10.3171	0.00146764	0.00146764
A_23_P111961	-0.743656	10.3842	0.00178629	0.00178629
A_33_P3249354	-0.743374	10.7307	0.00554012	0.00554012	SPDL1	Homo sapiens spindle apparatus coiled-coil protein 1 (SPDL1), transcript variant 5, mRNA [NM_001329642]
A_23_P101351	-0.742049	8.86654	0.00606336	0.00606336
A_24_P296907	-0.741805	7.84091	0.00264397	0.00264397	THAP8	Homo sapiens THAP domain containing 8 (THAP8), transcript variant 1, mRNA [NM_152658]
A_23_P108761	-0.741756	7.91156	0.00412855	0.00412855
A_24_P943193	-0.741174	9.67345	0.0200929	0.0200929	PREPL	Homo sapiens prolyl endopeptidase like (PREPL), transcript variant 1, mRNA [NM_006036]
A_23_P102925	-0.740751	9.52009	0.0145935	0.0145935	PWP2	Homo sapiens PWP2, small subunit processome component (PWP2), mRNA [NM_005049]
A_23_P115366	-0.739513	9.94722	0.00111424	0.00111424
A_23_P90679	-0.739229	9.65583	0.00883699	0.00883699	STRADB	Homo sapiens STE20-related kinase adaptor beta (STRADB), transcript variant 1, mRNA [NM_018571]
A_23_P15285	-0.738259	10.0001	0.00155364	0.00155364	METTL22	Homo sapiens methyltransferase like 22 (METTL22), transcript variant 1, mRNA [NM_024109]
A_23_P217228	-0.737399	9.12042	0.013119	0.013119	TRO	Homo sapiens trophinin (TRO), transcript variant 3, mRNA [NM_016157]
A_23_P98350	-0.735913	6.45488	0.0069497	0.0069497	BIRC3	Homo sapiens baculoviral IAP repeat containing 3 (BIRC3), transcript variant 1, mRNA [NM_001165]
A_23_P27947	-0.734999	8.90857	0.00875678	0.00875678	PDCD2L	Homo sapiens programmed cell death 2 like (PDCD2L), transcript variant 1, mRNA [NM_032346]
A_33_P3676515	-0.734873	7.29671	0.0280323	0.0280323	SSR4P1	Homo sapiens signal sequence receptor subunit 4 pseudogene 1 (SSR4P1), non-coding RNA [NR_027292]
A_23_P10182	-0.734366	8.88756	0.000785057	0.000785057
A_33_P3252884	-0.733942	7.82985	0.0040939	0.0040939	PHF12	Homo sapiens PHD finger protein 12 (PHF12), transcript variant 1, mRNA [NM_001033561]
A_24_P69691	-0.733875	8.52431	0.0201983	0.0201983	ZNF25	Homo sapiens zinc finger protein 25 (ZNF25), transcript variant 4, mRNA [NM_145011]
A_23_P217704	-0.733175	6.31549	0.00016608	0.00016608	GYG2	Homo sapiens glycogenin 2 (GYG2), transcript variant 2, mRNA [NM_003918]
A_24_P896205	-0.733008	7.16691	0.00435406	0.00435406	TBX2-AS1	Homo sapiens TBX2 antisense RNA 1 (TBX2-AS1), transcript variant 1, long non-coding RNA [NR_125749]
A_23_P123732	-0.732887	8.01668	0.000857541	0.000857541
A_23_P142590	-0.732382	7.68246	0.0116249	0.0116249	ILKAP	Homo sapiens ILK associated serine/threonine phosphatase (ILKAP), mRNA [NM_030768]
A_23_P300781	-0.732193	9.71266	0.0109505	0.0109505	CNOT4	Homo sapiens CCR4-NOT transcription complex subunit 4 (CNOT4), transcript variant 1, mRNA [NM_013316]
A_33_P3343145	-0.732156	9.08087	0.00196421	0.00196421	MAP1B	Homo sapiens microtubule associated protein 1B (MAP1B), transcript variant 1, mRNA [NM_005909]
A_24_P79153	-0.731974	7.77353	0.00272511	0.00272511	SCAMP4	Homo sapiens secretory carrier membrane protein 4 (SCAMP4), transcript variant 1, mRNA [NM_079834]
A_23_P123539	-0.731621	9.88213	0.0243243	0.0243243
A_23_P120442	-0.729991	7.67514	0.00819528	0.00819528
A_23_P215956	-0.729603	11.9239	0.00143967	0.00143967
A_23_P211007	-0.729457	9.34285	0.00512025	0.00512025	NRIP1	Homo sapiens nuclear receptor interacting protein 1 (NRIP1), mRNA [NM_003489]
A_23_P2705	-0.729194	6.83352	0.000659453	0.000659453	LPAR6	Homo sapiens lysophosphatidic acid receptor 6 (LPAR6), transcript variant 1, mRNA [NM_005767]
A_23_P103503	-0.728214	8.18912	0.00196513	0.00196513
A_23_P119907	-0.727571	7.47154	0.000681572	0.000681572
A_23_P46936	-0.727187	6.84638	0.000223187	0.000223187	EGR2	Homo sapiens early growth response 2 (EGR2), transcript variant 1, mRNA [NM_000399]
A_24_P203056	-0.72697	8.22578	0.0261295	0.0261295	BCL7A	Homo sapiens BCL tumor suppressor 7A (BCL7A), transcript variant 1, mRNA [NM_020993]
A_23_P105392	-0.726371	13.5587	0.00596145	0.00596145
A_23_P122976	-0.725979	8.10639	0.0007563	0.0007563
A_23_P502747	-0.725342	7.99882	0.0250871	0.0250871	RASAL2	Homo sapiens RAS protein activator like 2 (RASAL2), transcript variant 2, mRNA [NM_170692]
A_23_P106798	-0.72418	7.9436	0.00788195	0.00788195
A_23_P212617	-0.724104	11.8156	0.00168215	0.00168215
A_24_P544882	-0.723752	9.39955	0.0147252	0.0147252	SSR1	Homo sapiens signal sequence receptor subunit 1 (SSR1), transcript variant 1, mRNA [NM_003144]
A_19_P00324814	-0.723059	7.31503	0.0155422	0.0155422	JPX	JPX transcript, XIST activator [Source:HGNC Symbol;Acc:HGNC:37191] [ENST00000639185]
A_24_P98975	-0.722351	12.142	0.0127927	0.0127927	ANKRD13A	Homo sapiens ankyrin repeat domain 13A (ANKRD13A), mRNA [NM_033121]
A_23_P259451	-0.722238	10.459	0.015901	0.015901	LSM6	Homo sapiens LSM6 homolog, U6 small nuclear RNA and mRNA degradation associated (LSM6), mRNA [NM_007080]
A_24_P639505	-0.721417	9.33817	0.0215461	0.0215461	STX6	Homo sapiens syntaxin 6 (STX6), transcript variant 1, mRNA [NM_005819]
A_23_P104025	-0.721355	8.90579	0.0259375	0.0259375
A_24_P264909	-0.721145	9.52623	0.00494521	0.00494521	NDFIP2	Homo sapiens Nedd4 family interacting protein 2 (NDFIP2), transcript variant 1, mRNA [NM_019080]
A_23_P101319	-0.720895	6.53146	9.01634e-05	9.01634e-05
A_23_P101208	-0.71949	11.0681	0.00492228	0.00492228
A_33_P3404899	-0.717201	6.49616	0.00264251	0.00264251	ADGRL2	Homo sapiens adhesion G protein-coupled receptor L2 (ADGRL2), transcript variant 5, mRNA [NM_001330645]
A_23_P113748	-0.716065	7.17579	0.00229577	0.00229577
A_24_P274270	-0.715889	9.63176	0.00839755	0.00839755	STAT1	Homo sapiens signal transducer and activator of transcription 1 (STAT1), transcript variant beta, mRNA [NM_139266]
A_23_P51906	-0.71554	12.3572	0.00143539	0.00143539	PFDN2	Homo sapiens prefoldin subunit 2 (PFDN2), mRNA [NM_012394]
A_19_P00322432	-0.715473	8.18573	0.00137973	0.00137973	RNASEH1	Homo sapiens ribonuclease H1 (RNASEH1), transcript variant 5, non-coding RNA [NR_148534]
A_23_P84140	-0.715182	8.54214	0.00382266	0.00382266	IQCB1	Homo sapiens IQ motif containing B1 (IQCB1), transcript variant 3, mRNA [NM_001023571]
A_23_P120845	-0.715081	13.7728	0.0106044	0.0106044
A_33_P3397399	-0.714031	8.63521	0.0110275	0.0110275	PPP3CB	Homo sapiens protein phosphatase 3 catalytic subunit beta (PPP3CB), transcript variant 5, mRNA [NM_001289969]
A_23_P1145	-0.713688	8.75043	0.00464354	0.00464354
A_23_P253446	-0.712907	6.59978	0.0150183	0.0150183	GAP43	Homo sapiens growth associated protein 43 (GAP43), transcript variant 2, mRNA [NM_002045]
A_23_P256855	-0.712857	8.87083	0.0010998	0.0010998	XPO5	Homo sapiens exportin 5 (XPO5), transcript variant 1, mRNA [NM_020750]
A_23_P86855	-0.712741	7.88101	0.0108729	0.0108729	MACROD1	Homo sapiens MACRO domain containing 1 (MACROD1), mRNA [NM_014067]
A_32_P220739	-0.712438	7.19122	0.00172296	0.00172296	ZNF658	Homo sapiens zinc finger protein 658 (ZNF658), transcript variant 1, mRNA [NM_001317916]
A_23_P335428	-0.712407	9.63566	0.00802849	0.00802849	HIBADH	Homo sapiens 3-hydroxyisobutyrate dehydrogenase (HIBADH), mRNA [NM_152740]
A_23_P119789	-0.710972	8.10274	0.025255	0.025255
A_23_P111961	-0.710613	10.273	0.0101781	0.0101781
A_21_P0009629	-0.71042	8.18121	0.00100336	0.00100336	LINC01478	Homo sapiens long intergenic non-protein coding RNA 1478 (LINC01478), long non-coding RNA [NR_110792]
A_23_P38346	-0.70891	8.8554	0.0290747	0.0290747	DHX58	Homo sapiens DExH-box helicase 58 (DHX58), mRNA [NM_024119]
A_23_P132444	-0.708828	12.4059	0.00920346	0.00920346	TCEA1	Homo sapiens transcription elongation factor A1 (TCEA1), transcript variant 1, mRNA [NM_006756]
A_23_P101811	-0.708513	7.08182	0.0293849	0.0293849
A_33_P3337485	-0.707856	12.5026	0.00539783	0.00539783	CD248	Homo sapiens CD248 molecule (CD248), mRNA [NM_020404]
A_24_P494454	-0.707632	7.11703	0.0123666	0.0123666	SPIN3	Homo sapiens spindlin family member 3 (SPIN3), transcript variant 1, mRNA [NM_001010862]
A_23_P71328	-0.70693	8.2263	0.0292553	0.0292553	MATN2	Homo sapiens matrilin 2 (MATN2), transcript variant 2, mRNA [NM_030583]
A_23_P252740	-0.706709	8.05409	0.0018511	0.0018511
A_23_P118246	-0.706489	9.93645	0.030409	0.030409
A_23_P34983	-0.705841	13.0965	0.00178835	0.00178835	JTB	Homo sapiens jumping translocation breakpoint (JTB), mRNA [NM_006694]
A_23_P24960	-0.705728	8.22325	0.00863613	0.00863613	NARS2	Homo sapiens asparaginyl-tRNA synthetase 2, mitochondrial (NARS2), transcript variant 1, mRNA [NM_024678]
A_23_P110712	-0.705517	12.5857	0.00228201	0.00228201
A_23_P113803	-0.705331	10.2622	0.00196872	0.00196872
A_33_P3375934	-0.705284	8.50753	0.0113794	0.0113794	NAMPT	Homo sapiens nicotinamide phosphoribosyltransferase (NAMPT), mRNA [NM_005746]
A_23_P160537	-0.705115	9.05741	0.0144563	0.0144563	AUNIP	Homo sapiens aurora kinase A and ninein interacting protein (AUNIP), transcript variant 2, mRNA [NM_024037]
A_23_P121825	-0.704499	7.93324	0.00159614	0.00159614
A_23_P1145	-0.704207	8.95667	0.00672003	0.00672003
A_23_P253464	-0.704024	7.88272	0.000736506	0.000736506
A_33_P3295803	-0.703758	7.46552	0.0119109	0.0119109	RAB2B	Homo sapiens RAB2B, member RAS oncogene family (RAB2B), transcript variant 1, mRNA [NM_032846]
A_23_P104025	-0.703522	9.32982	0.00907999	0.00907999
A_32_P36046	-0.702481	7.50677	0.00541913	0.00541913	C2orf68	Homo sapiens chromosome 2 open reading frame 68 (C2orf68), mRNA [NM_001013649]
A_33_P3299170	-0.702321	11.4743	0.0071311	0.0071311	LUC7L	Homo sapiens LUC7 like (LUC7L), transcript variant 1, mRNA [NM_018032]
A_24_P123347	-0.702189	8.86731	0.00599917	0.00599917	PPAT	Homo sapiens phosphoribosyl pyrophosphate amidotransferase (PPAT), transcript variant 1, mRNA [NM_002703]
A_33_P3380331	-0.701592	9.011	0.0033897	0.0033897	NKIRAS2	Homo sapiens NFKB inhibitor interacting Ras like 2 (NKIRAS2), transcript variant 3, mRNA [NM_001144927]
A_23_P123732	-0.7015	7.83956	0.000546107	0.000546107
A_21_P0009468	-0.701267	6.26548	0.00935039	0.00935039	lnc-HRH4-7	LNCipedia lincRNA (lnc-HRH4-7), lincRNA [lnc-HRH4-7:1]
A_23_P113803	-0.701231	10.4685	0.00211599	0.00211599
A_23_P120845	-0.701169	13.7536	0.0108997	0.0108997
A_33_P3350207	-0.700503	11.3387	0.0144313	0.0144313	HCFC1R1	Homo sapiens host cell factor C1 regulator 1 (HCFC1R1), transcript variant 1, mRNA [NM_017885]
A_33_P3403773	-0.700277	9.45848	0.0165699	0.0165699	ZNF569	Homo sapiens zinc finger protein 569 (ZNF569), transcript variant 1, mRNA [NM_152484]
A_23_P153320	-0.700277	6.64562	0.0154611	0.0154611
A_23_P109774	-0.699602	9.34492	0.000302014	0.000302014
A_33_P3362353	-0.699311	8.35399	0.00493232	0.00493232	ARAF	Homo sapiens A-Raf proto-oncogene, serine/threonine kinase (ARAF), transcript variant 3, mRNA [NM_001256197]
A_23_P110473	-0.699274	6.66336	0.0130508	0.0130508
A_23_P112412	-0.698785	10.6544	0.000943848	0.000943848
A_33_P3234197	-0.6984	7.47806	0.00691802	0.00691802	TRIM45	Homo sapiens tripartite motif containing 45 (TRIM45), transcript variant 1, mRNA [NM_025188]
A_33_P3315719	-0.697889	6.79279	0.0160639	0.0160639	PLEKHH2	Homo sapiens pleckstrin homology, MyTH4 and FERM domain containing H2 (PLEKHH2), mRNA [NM_172069]
A_21_P0000728	-0.697339	7.29159	0.0251737	0.0251737	RASSF8-AS1	Homo sapiens RASSF8 antisense RNA 1 (RASSF8-AS1), transcript variant 1, long non-coding RNA [NR_038227]
A_32_P137266	-0.697212	8.28031	0.00382692	0.00382692	EFCAB7	Homo sapiens EF-hand calcium binding domain 7 (EFCAB7), mRNA [NM_032437]
A_21_P0009773	-0.696909	6.53953	0.00649576	0.00649576	lnc-BBC3-1	LNCipedia lincRNA (lnc-BBC3-1), lincRNA [lnc-BBC3-1:1]
A_23_P91930	-0.696398	8.60988	0.00219174	0.00219174	QTRT2	Homo sapiens queuine tRNA-ribosyltransferase accessory subunit 2 (QTRT2), transcript variant 1, mRNA [NM_024638]
A_24_P306720	-0.695928	7.49381	0.00160837	0.00160837	FOXN3-AS1	Homo sapiens FOXN3 antisense RNA 1 (FOXN3-AS1), long non-coding RNA [NR_036500]
A_24_P56388	-0.695804	11.6102	0.0217687	0.0217687
A_23_P75811	-0.695325	11.6567	0.028847	0.028847	SLC3A2	Homo sapiens solute carrier family 3 member 2 (SLC3A2), transcript variant 2, mRNA [NM_001012662]
A_23_P37484	-0.695163	12.2317	0.0111145	0.0111145	CHSY1	Homo sapiens chondroitin sulfate synthase 1 (CHSY1), mRNA [NM_014918]
A_23_P75741	-0.694751	8.64175	0.00102802	0.00102802	UBE2L6	Homo sapiens ubiquitin conjugating enzyme E2 L6 (UBE2L6), transcript variant 2, mRNA [NM_198183]
A_23_P10442	-0.694423	9.35761	0.00852036	0.00852036
A_23_P409541	-0.693794	8.40704	0.0183881	0.0183881	POLR1D	Homo sapiens RNA polymerase I and III subunit D (POLR1D), transcript variant 2, mRNA [NM_152705]
A_24_P181149	-0.693268	8.70257	0.0115416	0.0115416	BBS10	Homo sapiens Bardet-Biedl syndrome 10 (BBS10), mRNA [NM_024685]
A_23_P91512	-0.693116	6.45136	0.0137226	0.0137226	CLDN14	Homo sapiens claudin 14 (CLDN14), transcript variant 1, mRNA [NM_144492]
A_23_P121182	-0.692729	9.39327	0.00291935	0.00291935
A_23_P82065	-0.692666	7.30937	0.0144291	0.0144291	ELOVL4	Homo sapiens ELOVL fatty acid elongase 4 (ELOVL4), mRNA [NM_022726]
A_24_P332739	-0.692635	10.2529	0.0164763	0.0164763	GUSBP1	Homo sapiens glucuronidase, beta pseudogene 1 (GUSBP1), transcript variant 3, non-coding RNA [NR_027028]
A_23_P133284	-0.692402	10.0544	0.000341136	0.000341136
A_23_P144369	-0.692183	8.18703	0.0104192	0.0104192	NAP1L5	Homo sapiens nucleosome assembly protein 1 like 5 (NAP1L5), mRNA [NM_153757]
A_24_P35169	-0.692118	9.03195	0.0139878	0.0139878	GATAD1	Homo sapiens GATA zinc finger domain containing 1 (GATAD1), transcript variant 1, mRNA [NM_021167]
A_23_P120710	-0.692027	10.835	0.00666576	0.00666576
A_23_P114689	-0.691582	8.35589	0.0115662	0.0115662
A_23_P328206	-0.691247	9.8416	0.0126819	0.0126819	DNMBP	Homo sapiens dynamin binding protein (DNMBP), transcript variant 1, mRNA [NM_015221]
A_23_P75516	-0.690966	8.1571	0.00880736	0.00880736	PPFIA1	Homo sapiens PTPRF interacting protein alpha 1 (PPFIA1), transcript variant 2, mRNA [NM_003626]
A_23_P410017	-0.689658	8.53956	0.0116001	0.0116001	TBCEL	Homo sapiens tubulin folding cofactor E like (TBCEL), transcript variant 3, mRNA [NM_001363644]
A_23_P29303	-0.689631	7.90669	0.00396484	0.00396484	RRP7A	Homo sapiens ribosomal RNA processing 7 homolog A (RRP7A), mRNA [NM_015703]
A_23_P370989	-0.689436	10.0779	0.0141793	0.0141793	MCM4	Homo sapiens minichromosome maintenance complex component 4 (MCM4), transcript variant 1, mRNA [NM_005914]
A_23_P112113	-0.688684	10.5754	0.0296254	0.0296254
A_23_P18641	-0.688425	8.57073	0.0285424	0.0285424	SNX25	Homo sapiens sorting nexin 25 (SNX25), mRNA [NM_001317781]
A_33_P3362521	-0.688349	9.12381	0.0201913	0.0201913	CCDC174	Homo sapiens coiled-coil domain containing 174 (CCDC174), transcript variant 1, mRNA [NM_016474]
A_23_P41599	-0.688273	6.414	0.00321721	0.00321721	PCDHB8	Homo sapiens protocadherin beta 8 (PCDHB8), mRNA [NM_019120]
A_24_P56388	-0.688155	12.2065	0.00617234	0.00617234
A_23_P395555	-0.687957	8.84819	0.00373677	0.00373677	ZNF226	Homo sapiens zinc finger protein 226 (ZNF226), transcript variant 1, mRNA [NM_001032372]
A_33_P3359473	-0.687934	8.16561	0.0234544	0.0234544	KMT5C	Homo sapiens lysine methyltransferase 5C (KMT5C), mRNA [NM_032701]
A_21_P0011047	-0.687164	11.2893	0.00081413	0.00081413		poly(A) binding protein cytoplasmic 1 pseudogene 4 [Source:HGNC Symbol;Acc:HGNC:8563] [ENST00000539977]
A_23_P112135	-0.687162	12.7575	0.0162848	0.0162848
A_23_P309224	-0.685915	7.97485	0.000713074	0.000713074	AGK	Homo sapiens acylglycerol kinase (AGK), transcript variant 1, mRNA [NM_018238]
A_32_P144920	-0.685454	7.982	0.0101875	0.0101875	NECAP1	Homo sapiens NECAP endocytosis associated 1 (NECAP1), transcript variant 1, mRNA [NM_015509]
A_24_P274270	-0.685291	9.41681	0.0059775	0.0059775
A_23_P61674	-0.685038	7.61789	0.00259131	0.00259131	CLK4	Homo sapiens CDC like kinase 4 (CLK4), mRNA [NM_020666]
A_23_P64990	-0.684957	7.73531	0.0045634	0.0045634	RAD52	Homo sapiens RAD52 homolog, DNA repair protein (RAD52), transcript variant 1, mRNA [NM_134424]
A_19_P00317683	-0.684492	9.41514	0.000675417	0.000675417	LINC00963	long intergenic non-protein coding RNA 963 [Source:HGNC Symbol;Acc:HGNC:48716] [ENST00000444184]
A_23_P122531	-0.683862	14.1869	0.00860229	0.00860229
A_24_P941487	-0.683719	7.26243	0.00581878	0.00581878	ZNF761	Homo sapiens zinc finger protein 761 (ZNF761), transcript variant 1, mRNA [NM_001008401]
A_23_P1014	-0.683432	8.12677	0.016462	0.016462
A_23_P110473	-0.683397	6.96152	0.030143	0.030143
A_23_P110712	-0.683256	12.5691	0.00176953	0.00176953
A_23_P1145	-0.683165	8.684	0.00552937	0.00552937
A_23_P120710	-0.683039	11.1572	0.00257417	0.00257417
A_23_P253561	-0.682662	11.0377	0.010287	0.010287	TTPAL	Homo sapiens alpha tocopherol transfer protein like (TTPAL), transcript variant 1, mRNA [NM_024331]
A_23_P57137	-0.682524	8.9618	0.0121664	0.0121664	AP5S1	Homo sapiens adaptor related protein complex 5 subunit sigma 1 (AP5S1), transcript variant 2, mRNA [NM_018347]
A_23_P111995	-0.681939	14.8366	0.0125966	0.0125966
A_23_P10182	-0.681842	8.86808	0.00348591	0.00348591
A_21_P0000069	-0.681753	9.14442	0.00325912	0.00325912	VEPH1	Homo sapiens ventricular zone expressed PH domain containing 1 (VEPH1), transcript variant 4, mRNA [NM_001167915]
A_23_P147845	-0.681583	11.0782	0.0104853	0.0104853	PDXDC1	Homo sapiens pyridoxal dependent decarboxylase domain containing 1 (PDXDC1), transcript variant 1, mRNA [NM_015027]
A_23_P117037	-0.680718	8.81795	0.0050917	0.0050917
A_33_P3359047	-0.680472	6.943	0.00559338	0.00559338	LYPD6	Homo sapiens LY6/PLAUR domain containing 6 (LYPD6), transcript variant 1, mRNA [NM_001195685]
A_23_P121396	-0.679782	8.43234	0.00604193	0.00604193
A_23_P109774	-0.678714	9.31836	0.00102953	0.00102953
A_33_P3272165	-0.678536	8.72889	0.0115827	0.0115827	NDUFAF6	Homo sapiens NADH:ubiquinone oxidoreductase complex assembly factor 6 (NDUFAF6), transcript variant 12, mRNA [NM_001354525]
A_23_P122464	-0.678117	6.8708	0.00565804	0.00565804
A_23_P110712	-0.677847	12.7327	0.000506836	0.000506836
A_23_P110712	-0.677489	12.5861	0.00439236	0.00439236
A_23_P14105	-0.677458	8.28624	0.00893932	0.00893932	RCBTB2	Homo sapiens RCC1 and BTB domain containing protein 2 (RCBTB2), transcript variant 2, mRNA [NM_001268]
A_24_P264664	-0.677035	8.81116	0.0300596	0.0300596	CHD2	Homo sapiens chromodomain helicase DNA binding protein 2 (CHD2), transcript variant 1, mRNA [NM_001271]
A_24_P328819	-0.676318	7.91453	0.0135428	0.0135428	TRAPPC11	Homo sapiens trafficking protein particle complex 11 (TRAPPC11), transcript variant 2, mRNA [NM_199053]
A_23_P121222	-0.676143	8.77606	0.0278472	0.0278472
A_21_P0007470	-0.676088	7.45749	0.0101634	0.0101634	MIR100HG	mir-100-let-7a-2-mir-125b-1 cluster host gene [Source:HGNC Symbol;Acc:HGNC:39522] [ENST00000649544]
A_23_P212617	-0.67608	12.1085	0.00343605	0.00343605
A_23_P89543	-0.675966	9.04488	0.000150574	0.000150574	KIAA0753	Homo sapiens KIAA0753 (KIAA0753), transcript variant 1, mRNA [NM_014804]
A_23_P121182	-0.675936	9.53651	0.00161413	0.00161413
A_23_P24633	-0.675927	9.38427	0.0101728	0.0101728	THYN1	Homo sapiens thymocyte nuclear protein 1 (THYN1), transcript variant 2, mRNA [NM_199297]
A_23_P252740	-0.675757	8.41218	0.00605371	0.00605371
A_23_P120467	-0.675438	8.4087	0.01791	0.01791
A_32_P155506	-0.675128	7.94504	0.0141755	0.0141755	UBE2E2	Homo sapiens ubiquitin conjugating enzyme E2 E2 (UBE2E2), mRNA [NM_152653]
A_33_P3255544	-0.674997	9.91038	0.0162014	0.0162014	RNF130	Homo sapiens ring finger protein 130 (RNF130), transcript variant 2, mRNA [NM_001280801]
A_19_P00322621	-0.674811	8.35949	0.0119864	0.0119864	LINC01503	Homo sapiens long intergenic non-protein coding RNA 1503 (LINC01503), transcript variant 1, long non-coding RNA [NR_120685]
A_24_P316939	-0.674697	10.4668	0.00701117	0.00701117	LRRFIP1	Homo sapiens LRR binding FLII interacting protein 1 (LRRFIP1), transcript variant 1, mRNA [NM_001137550]
A_23_P11507	-0.674095	9.65916	0.0105381	0.0105381
A_23_P101319	-0.674081	6.49453	0.000383338	0.000383338
A_24_P274270	-0.673678	9.30879	0.00285834	0.00285834
A_23_P103503	-0.672998	8.2001	0.00374798	0.00374798
A_19_P00804093	-0.672662	7.33968	0.0203287	0.0203287	CCDC149	Homo sapiens coiled-coil domain containing 149 (CCDC149), transcript variant 1, mRNA [NM_173463]
A_33_P3494748	-0.672498	9.04735	0.00606147	0.00606147	TMEM65	Homo sapiens transmembrane protein 65 (TMEM65), mRNA [NM_194291]
A_19_P00809614	-0.672452	9.95233	0.00765727	0.00765727	MALAT1	Homo sapiens metastasis associated lung adenocarcinoma transcript 1 (MALAT1), transcript variant 1, long non-coding RNA [NR_002819]
A_23_P1014	-0.671742	8.43414	0.0176305	0.0176305
A_23_P120710	-0.670722	10.6101	0.00151882	0.00151882
A_23_P122624	-0.670579	10.1855	0.000199061	0.000199061
A_23_P122662	-0.670401	8.41497	0.0032505	0.0032505
A_23_P117037	-0.669012	9.37953	0.00503004	0.00503004
A_32_P19752	-0.668788	8.65983	0.0123639	0.0123639	FAM76B	Homo sapiens family with sequence similarity 76 member B (FAM76B), transcript variant 1, mRNA [NM_144664]
A_33_P3406449	-0.667496	9.05741	0.0264145	0.0264145	SLC15A4	Homo sapiens solute carrier family 15 member 4 (SLC15A4), mRNA [NM_145648]
A_23_P202496	-0.667356	9.38306	0.00286508	0.00286508
A_23_P111487	-0.667105	8.0821	0.00263342	0.00263342
A_23_P126037	-0.667003	9.43152	0.0311338	0.0311338	RLF	Homo sapiens rearranged L-myc fusion (RLF), mRNA [NM_012421]
A_23_P123866	-0.666286	9.40792	0.0113962	0.0113962
A_33_P3251332	-0.66604	9.30618	0.00832224	0.00832224	HEATR5A	Homo sapiens HEAT repeat containing 5A (HEATR5A), mRNA [NM_015473]
A_33_P3294372	-0.665803	6.5063	0.00535762	0.00535762	VPS9D1-AS1	Homo sapiens VPS9D1 antisense RNA 1 (VPS9D1-AS1), long non-coding RNA [NR_036480]
A_23_P122174	-0.66578	8.40607	5.17717e-05	5.17717e-05	XRCC4	Homo sapiens X-ray repair cross complementing 4 (XRCC4), transcript variant 3, mRNA [NM_022550]
A_24_P56388	-0.665683	12.2806	0.00507641	0.00507641
A_23_P106998	-0.665672	9.34139	0.00155761	0.00155761
A_23_P103864	-0.664912	7.64978	0.00253315	0.00253315
A_33_P3347392	-0.664489	8.10971	0.0225264	0.0225264	SLC25A46	Homo sapiens solute carrier family 25 member 46 (SLC25A46), transcript variant 1, mRNA [NM_138773]
A_23_P314642	-0.664398	7.35894	0.00146767	0.00146767	ZNF280C	Homo sapiens zinc finger protein 280C (ZNF280C), mRNA [NM_017666]
A_33_P3368109	-0.664218	7.45392	0.0175325	0.0175325		Q6V5H5_9BRAS (Q6V5H5) Pollen coat oleosin-glycine rich protein, partial (13%) [THC2686826]
A_23_P120710	-0.664075	10.8382	0.000999818	0.000999818
A_23_P76159	-0.663896	10.6138	0.0208987	0.0208987	EEA1	Homo sapiens early endosome antigen 1 (EEA1), mRNA [NM_003566]
A_23_P80778	-0.663368	9.85868	0.0188239	0.0188239	SLC49A4	Homo sapiens disrupted in renal carcinoma 2 (DIRC2), mRNA [NM_032839]
A_33_P3763846	-0.663357	7.42854	0.00565716	0.00565716	MAPK12	Homo sapiens mitogen-activated protein kinase 12 (MAPK12), transcript variant 2, mRNA [NM_001303252]
A_33_P3241250	-0.663234	7.13821	0.0183382	0.0183382	LOC401357	Homo sapiens uncharacterized LOC401357 (LOC401357), long non-coding RNA [NR_130727]
A_24_P20746	-0.663059	8.10613	0.0278589	0.0278589	PRR16	Homo sapiens proline rich 16 (PRR16), transcript variant 2, mRNA [NM_016644]
A_23_P119923	-0.663023	9.39746	0.00894386	0.00894386
A_33_P3423551	-0.662996	11.6574	0.0199451	0.0199451	IER3	Homo sapiens immediate early response 3 (IER3), mRNA [NM_003897]
A_23_P105571	-0.662695	9.4016	0.0039961	0.0039961
A_23_P215956	-0.662341	11.9153	0.00366619	0.00366619
A_23_P121222	-0.662109	8.5808	0.0165821	0.0165821
A_23_P112201	-0.661999	7.97043	0.0108113	0.0108113
A_23_P25019	-0.661847	9.22385	0.00163002	0.00163002
A_23_P26905	-0.661002	8.98561	0.00543493	0.00543493	POLG2	Homo sapiens DNA polymerase gamma 2, accessory subunit (POLG2), mRNA [NM_007215]
A_23_P118306	-0.660937	11.0314	0.00544416	0.00544416
A_32_P76156	-0.660934	7.82369	0.00247116	0.00247116	RWDD4	Homo sapiens RWD domain containing 4 (RWDD4), transcript variant 1, mRNA [NM_152682]
A_23_P10442	-0.660619	9.45378	0.0070729	0.0070729
A_21_P0000804	-0.660425	10.2708	0.0114305	0.0114305	HOXD-AS2	Homo sapiens HOXD cluster antisense RNA 2 (HOXD-AS2), long non-coding RNA [NR_038435]
A_23_P121345	-0.660292	7.53785	0.0114607	0.0114607
A_23_P102262	-0.659664	11.3579	0.00294093	0.00294093
A_23_P106481	-0.659653	12.7961	0.000877658	0.000877658
A_32_P129968	-0.659608	7.8752	0.0308425	0.0308425	ZNF284	Homo sapiens zinc finger protein 284 (ZNF284), mRNA [NM_001037813]
A_23_P103864	-0.659584	7.46893	0.00201007	0.00201007
A_23_P12336	-0.65949	9.80851	0.000858318	0.000858318
A_24_P278126	-0.659404	8.58509	0.00507338	0.00507338	NBN	Homo sapiens nibrin (NBN), transcript variant 2, mRNA [NM_001024688]
A_23_P115824	-0.659295	10.9581	0.00469202	0.00469202
A_33_P3385750	-0.659272	6.95123	0.0127515	0.0127515	ZNF793	Homo sapiens zinc finger protein 793 (ZNF793), mRNA [NM_001013659]
A_23_P63896	-0.658875	10.5966	0.00149973	0.00149973
A_23_P32253	-0.658812	11.2273	0.0185335	0.0185335	NFIL3	Homo sapiens nuclear factor, interleukin 3 regulated (NFIL3), transcript variant 3, mRNA [NM_005384]
A_24_P69095	-0.658145	7.82731	0.00967479	0.00967479	ENC1	Homo sapiens ectodermal-neural cortex 1 (ENC1), transcript variant 1, mRNA [NM_003633]
A_33_P3353051	-0.657685	13.9605	0.0240092	0.0240092	C6orf48	Homo sapiens chromosome 6 open reading frame 48 (C6orf48), transcript variant 4, mRNA [NM_001287483]
A_23_P36865	-0.657323	8.66425	0.0124225	0.0124225	CEP290	Homo sapiens centrosomal protein 290 (CEP290), mRNA [NM_025114]
A_24_P277747	-0.657086	7.58143	0.0193078	0.0193078	CNPY3	Homo sapiens canopy FGF signaling regulator 3 (CNPY3), transcript variant 1, mRNA [NM_006586]
A_23_P93009	-0.656862	7.6058	0.0211503	0.0211503	SRP19	Homo sapiens signal recognition particle 19 (SRP19), transcript variant 6, mRNA [NM_001204199]
A_23_P25019	-0.656857	8.95389	0.0010155	0.0010155
A_23_P135769	-0.656622	12.7258	0.0117375	0.0117375
A_33_P3755633	-0.656515	6.74618	0.00125301	0.00125301		DA515661 FEBRA2 Homo sapiens cDNA clone FEBRA2003826 5', mRNA sequence [DA515661]
A_23_P98963	-0.656407	8.78703	0.00705635	0.00705635	CCNT1	Homo sapiens cyclin T1 (CCNT1), transcript variant b, mRNA [NM_001277842]
A_23_P119907	-0.656395	7.54652	0.00250503	0.00250503
A_33_P3399019	-0.656043	7.50972	0.00611705	0.00611705	ZNF816	Homo sapiens zinc finger protein 816 (ZNF816), transcript variant 1, mRNA [NM_001031665]
A_33_P3381127	-0.655956	9.8339	0.00516241	0.00516241	FAS	Homo sapiens Fas cell surface death receptor (FAS), transcript variant 1, mRNA [NM_000043]
A_23_P110846	-0.655528	8.94837	0.00896697	0.00896697
A_33_P3213377	-0.655522	8.02054	0.00158002	0.00158002	IMMP2L	Homo sapiens inner mitochondrial membrane peptidase subunit 2 (IMMP2L), transcript variant 5, mRNA [NM_001350961]
A_32_P9575	-0.655473	9.27323	0.0213994	0.0213994	MRPL45	Homo sapiens mitochondrial ribosomal protein L45 (MRPL45), transcript variant 1, mRNA [NM_032351]
A_23_P111753	-0.655362	12.0551	8.04626e-05	8.04626e-05
A_23_P11237	-0.655296	6.89715	0.00286914	0.00286914
A_24_P388252	-0.654788	8.28917	0.0305344	0.0305344	PPP3R1	Homo sapiens protein phosphatase 3 regulatory subunit B, alpha (PPP3R1), mRNA [NM_000945]
A_23_P141248	-0.654516	7.49314	0.00700203	0.00700203	SRR	Homo sapiens serine racemase (SRR), transcript variant 1, mRNA [NM_021947]
A_23_P115316	-0.654396	10.2835	0.0248335	0.0248335
A_23_P150249	-0.654314	12.5928	0.00397729	0.00397729	CCDC85B	Homo sapiens coiled-coil domain containing 85B (CCDC85B), mRNA [NM_006848]
A_23_P125717	-0.654147	7.6826	0.0301405	0.0301405	NAP1L3	Homo sapiens nucleosome assembly protein 1 like 3 (NAP1L3), mRNA [NM_004538]
A_23_P44257	-0.65358	11.5385	0.0118339	0.0118339	COMMD8	Homo sapiens COMM domain containing 8 (COMMD8), transcript variant 1, mRNA [NM_017845]
A_23_P10385	-0.653445	9.90697	0.0158567	0.0158567
A_23_P71790	-0.653247	7.24608	0.0043088	0.0043088	MAMDC4	Homo sapiens MAM domain containing 4 (MAMDC4), mRNA [NM_206920]
A_33_P3782469	-0.653096	7.32721	0.0128566	0.0128566	PYGO1	Homo sapiens pygopus family PHD finger 1 (PYGO1), transcript variant 1, mRNA [NM_015617]
A_23_P431853	-0.65292	11.7207	0.0240429	0.0240429	ND2	mitochondrially encoded NADH:ubiquinone oxidoreductase core subunit 2 [Source:HGNC Symbol;Acc:HGNC:7456] [ENST00000361453]
A_23_P25019	-0.652687	8.99625	0.000281618	0.000281618
A_23_P120048	-0.652077	7.20269	0.00271556	0.00271556
A_23_P114689	-0.652057	8.39263	0.0246892	0.0246892
A_23_P152353	-0.652028	7.81645	0.00141527	0.00141527	EARS2	Homo sapiens glutamyl-tRNA synthetase 2, mitochondrial (EARS2), transcript variant 1, mRNA [NM_001083614]
A_23_P160200	-0.651355	7.04287	0.00733734	0.00733734	ZFP69B	Homo sapiens ZFP69 zinc finger protein B (ZFP69B), mRNA [NM_023070]
A_24_P273203	-0.650934	13.5754	0.0138408	0.0138408		ribosomal protein L23a pseudogene 49 [Source:HGNC Symbol;Acc:HGNC:35689] [ENST00000492925]
A_23_P52402	-0.650585	10.8696	0.00862521	0.00862521	PITRM1	Homo sapiens pitrilysin metallopeptidase 1 (PITRM1), transcript variant 2, mRNA [NM_014889]
A_23_P326691	-0.650461	9.93959	0.00032341	0.00032341	RBBP4	Homo sapiens RB binding protein 4, chromatin remodeling factor (RBBP4), transcript variant 1, mRNA [NM_005610]
A_33_P3376636	-0.649488	7.39928	0.0124887	0.0124887	OPA3	Homo sapiens OPA3, outer mitochondrial membrane lipid metabolism regulator (OPA3), transcript variant 1, mRNA [NM_001017989]
A_23_P106737	-0.649414	8.92602	0.00541903	0.00541903
A_23_P120557	-0.649394	7.48702	0.000714357	0.000714357
A_23_P121825	-0.648415	7.4117	0.0150919	0.0150919
A_23_P120048	-0.648347	7.33172	0.00613241	0.00613241
A_23_P141847	-0.648041	10.3071	0.0269707	0.0269707	UBE2M	Homo sapiens ubiquitin conjugating enzyme E2 M (UBE2M), mRNA [NM_003969]
A_23_P21548	-0.647971	9.19208	0.00514926	0.00514926	ARHGAP10	Homo sapiens Rho GTPase activating protein 10 (ARHGAP10), mRNA [NM_024605]
A_23_P113184	-0.647788	10.9816	0.0298809	0.0298809
A_24_P181998	-0.647517	10.0894	0.00726765	0.00726765	GUSBP11	Homo sapiens glucuronidase, beta pseudogene 11 (GUSBP11), non-coding RNA [NR_024448]
A_23_P129856	-0.647404	8.51521	0.0148122	0.0148122	HIC1	Homo sapiens HIC ZBTB transcriptional repressor 1 (HIC1), transcript variant 1, mRNA [NM_006497]
A_23_P2873	-0.647271	11.2598	0.0177942	0.0177942	KLC1	Homo sapiens kinesin light chain 1 (KLC1), transcript variant 2, mRNA [NM_182923]
A_24_P288915	-0.647251	6.62102	0.0185394	0.0185394	CCDC144B	coiled-coil domain containing 144B (pseudogene) [Source:HGNC Symbol;Acc:HGNC:26704] [ENST00000445752]
A_23_P26713	-0.646844	15.1748	0.0211672	0.0211672	RPL23	Homo sapiens ribosomal protein L23 (RPL23), mRNA [NM_000978]
A_23_P108823	-0.646794	10.0194	0.00678833	0.00678833
A_32_P105195	-0.646784	7.60659	0.00257867	0.00257867	DDX46	Homo sapiens DEAD-box helicase 46 (DDX46), transcript variant 2, mRNA [NM_014829]
A_23_P212617	-0.646755	11.9143	0.00116214	0.00116214
A_23_P120467	-0.646689	8.77773	0.0200506	0.0200506
A_23_P110941	-0.646634	9.50125	0.00751511	0.00751511
A_23_P213319	-0.646484	8.09267	0.021431	0.021431	ADAMTS6	Homo sapiens ADAM metallopeptidase with thrombospondin type 1 motif 6 (ADAMTS6), mRNA [NM_197941]
A_24_P98914	-0.646294	10.77	0.0120856	0.0120856	PFKM	Homo sapiens phosphofructokinase, muscle (PFKM), transcript variant 4, mRNA [NM_000289]
A_23_P215956	-0.646208	11.4082	0.00108231	0.00108231
A_23_P133284	-0.646204	9.81547	0.000720261	0.000720261
A_23_P214211	-0.645946	12.1783	0.0031992	0.0031992	RARS2	Homo sapiens arginyl-tRNA synthetase 2, mitochondrial (RARS2), transcript variant 1, mRNA [NM_020320]
A_23_P107724	-0.645626	8.21046	0.0113601	0.0113601	ZNF112	Homo sapiens zinc finger protein 112 (ZNF112), transcript variant 2, mRNA [NM_013380]
A_33_P3431595	-0.645557	8.36689	0.0289841	0.0289841	C8orf31	Homo sapiens chromosome 8 open reading frame 31 (putative) (C8orf31), transcript variant 2, long non-coding RNA [NR_126398]
A_23_P2683	-0.645229	8.328	0.000769745	0.000769745
A_23_P105571	-0.644794	9.39756	0.00316143	0.00316143
A_33_P3400828	-0.644718	6.68926	0.00199465	0.00199465	NXNL2	Homo sapiens nucleoredoxin like 2 (NXNL2), transcript variant 1, mRNA [NM_001161625]
A_23_P30956	-0.644624	9.5046	0.00647038	0.00647038	UFL1	Homo sapiens UFM1 specific ligase 1 (UFL1), mRNA [NM_015323]
A_23_P106998	-0.644605	9.02679	0.0193785	0.0193785
A_23_P84836	-0.644507	9.83796	0.00732702	0.00732702	NPEPPS	Homo sapiens aminopeptidase puromycin sensitive (NPEPPS), transcript variant 1, mRNA [NM_006310]
A_23_P202496	-0.644416	9.12729	0.00263484	0.00263484
A_23_P82738	-0.64428	8.11705	0.00441018	0.00441018
A_23_P117734	-0.64427	7.76158	0.0238919	0.0238919
A_23_P412409	-0.643345	9.69118	0.0246759	0.0246759	PRRC2C	Homo sapiens proline rich coiled-coil 2C (PRRC2C), mRNA [NM_015172]
A_23_P104996	-0.643141	6.62464	0.0108246	0.0108246
A_32_P100683	-0.643018	8.8435	0.0220384	0.0220384	TTC28	Homo sapiens tetratricopeptide repeat domain 28 (TTC28), mRNA [NM_001145418]
A_23_P10442	-0.643016	9.30297	0.00807108	0.00807108
A_33_P3221284	-0.642673	9.59591	0.00643469	0.00643469	CCDC80	Homo sapiens coiled-coil domain containing 80 (CCDC80), transcript variant 1, mRNA [NM_199511]
A_23_P10182	-0.642595	8.65184	0.00331909	0.00331909
A_24_P89509	-0.642276	8.01976	0.00696226	0.00696226	TRMT11	Homo sapiens tRNA methyltransferase 11 homolog (TRMT11), transcript variant 1, mRNA [NM_001031712]
A_23_P135769	-0.641738	13.0064	0.030866	0.030866
A_23_P120710	-0.641641	10.7733	0.00191875	0.00191875
A_23_P120467	-0.641585	8.41366	0.0180304	0.0180304
A_23_P122174	-0.641409	8.5638	0.000104518	0.000104518
A_33_P3226425	-0.641307	8.53877	0.000136647	0.000136647	ERP29	Homo sapiens endoplasmic reticulum protein 29 (ERP29), transcript variant 2, mRNA [NM_001034025]
A_23_P115645	-0.641279	6.97342	0.0312393	0.0312393
A_33_P3290532	-0.64109	6.29705	0.000326551	0.000326551	TBX5-AS1	Homo sapiens TBX5 antisense RNA 1 (TBX5-AS1), long non-coding RNA [NR_038440]
A_23_P111811	-0.640929	9.69531	0.00867411	0.00867411
A_23_P109171	-0.64072	6.91475	0.000310578	0.000310578
A_23_P105571	-0.640356	9.38047	0.00351499	0.00351499
A_23_P212617	-0.640249	11.6714	0.00287441	0.00287441
A_23_P202206	-0.639919	6.30021	0.0145062	0.0145062	GSTO2	Homo sapiens glutathione S-transferase omega 2 (GSTO2), transcript variant 1, mRNA [NM_183239]
A_23_P209962	-0.639267	9.50117	0.00120129	0.00120129
A_23_P63929	-0.638522	9.65939	0.012028	0.012028	WDR11	Homo sapiens WD repeat domain 11 (WDR11), mRNA [NM_018117]
A_24_P344295	-0.638365	7.38633	0.0114163	0.0114163	RNF167	Homo sapiens ring finger protein 167 (RNF167), transcript variant 1, mRNA [NM_015528]
A_33_P3380567	-0.638103	11.2777	0.02496	0.02496	SHARPIN	Homo sapiens SHANK associated RH domain interactor (SHARPIN), transcript variant 1, mRNA [NM_030974]
A_24_P298420	-0.637643	8.07646	0.00099312	0.00099312	PRMT5	Homo sapiens protein arginine methyltransferase 5 (PRMT5), transcript variant 2, mRNA [NM_001039619]
A_24_P181506	-0.637349	9.59913	0.00288329	0.00288329	ZNF646	Homo sapiens zinc finger protein 646 (ZNF646), mRNA [NM_014699]
A_33_P3414591	-0.636999	11.3133	0.00735711	0.00735711	TWIST1	Homo sapiens twist family bHLH transcription factor 1 (TWIST1), transcript variant 1, mRNA [NM_000474]
A_23_P112341	-0.636745	9.86107	0.00153302	0.00153302
A_23_P15669	-0.636724	7.58377	0.0163877	0.0163877	NCBP3	Homo sapiens nuclear cap binding subunit 3 (NCBP3), mRNA [NM_001114118]
A_33_P3415560	-0.636564	7.23843	0.00023069	0.00023069	ZFP82	Homo sapiens ZFP82 zinc finger protein (ZFP82), transcript variant 2, mRNA [NM_001321917]
A_23_P166051	-0.636436	9.70881	0.00036623	0.00036623	RBCK1	Homo sapiens RANBP2-type and C3HC4-type zinc finger containing 1 (RBCK1), transcript variant 2, mRNA [NM_031229]
A_23_P11774	-0.635992	10.3624	0.0016368	0.0016368
A_23_P110643	-0.63598	7.66784	0.00365632	0.00365632
A_33_P3371320	-0.63549	8.73399	0.0123213	0.0123213	BABAM2	Homo sapiens BRISC and BRCA1 A complex member 2 (BABAM2), transcript variant 6, mRNA [NM_001261840]
A_33_P3663705	-0.63537	9.27107	0.00185397	0.00185397	CROCC	Homo sapiens ciliary rootlet coiled-coil, rootletin (CROCC), mRNA [NM_014675]
A_23_P105664	-0.635323	10.3633	0.00219437	0.00219437
A_23_P1014	-0.635156	8.28362	0.0188941	0.0188941
A_32_P217510	-0.634972	9.00643	0.00185378	0.00185378	WDR75	Homo sapiens WD repeat domain 75 (WDR75), transcript variant 1, mRNA [NM_032168]
A_23_P118246	-0.634821	10.2447	0.0215105	0.0215105
A_23_P151209	-0.634743	9.65596	0.00290814	0.00290814	CSRNP2	Homo sapiens cysteine and serine rich nuclear protein 2 (CSRNP2), transcript variant 1, mRNA [NM_030809]
A_19_P00806911	-0.634416	8.80995	0.0172299	0.0172299	NUDT3	nudix hydrolase 3 [Source:HGNC Symbol;Acc:HGNC:8050] [ENST00000607016]
A_21_P0000318	-0.634384	7.90999	0.00820996	0.00820996	SNORA24	Homo sapiens small nucleolar RNA, H/ACA box 24 (SNORA24), small nucleolar RNA [NR_002963]
A_24_P200427	-0.634369	11.508	0.00972653	0.00972653	PAICS	Homo sapiens phosphoribosylaminoimidazole carboxylase and phosphoribosylaminoimidazolesuccinocarboxamide synthase (PAICS), transcript variant 1, mRNA [NM_001079525]
A_23_P55011	-0.634103	12.5506	0.00580843	0.00580843	SLC38A10	Homo sapiens solute carrier family 38 member 10 (SLC38A10), transcript variant 1, mRNA [NM_001037984]
A_23_P89550	-0.634068	7.56113	0.0293664	0.0293664	NLRP1	Homo sapiens NLR family pyrin domain containing 1 (NLRP1), transcript variant 1, mRNA [NM_033004]
A_23_P403424	-0.634034	8.46676	0.0145249	0.0145249	JMJD7-PLA2G4B	Homo sapiens JMJD7-PLA2G4B readthrough (JMJD7-PLA2G4B), transcript variant 1, mRNA [NM_005090]
A_23_P71300	-0.6338	7.90347	0.000532544	0.000532544	CCDC25	Homo sapiens coiled-coil domain containing 25 (CCDC25), transcript variant 1, mRNA [NM_018246]
A_21_P0000149	-0.633754	7.63355	0.00211742	0.00211742	GCFC2	Homo sapiens GC-rich sequence DNA-binding factor 2 (GCFC2), transcript variant 3, mRNA [NM_001201335]
A_23_P257538	-0.633497	9.03482	0.0302243	0.0302243	RBBP9	Homo sapiens RB binding protein 9, serine hydrolase (RBBP9), mRNA [NM_006606]
A_23_P207400	-0.633181	8.7461	0.000621859	0.000621859
A_23_P42975	-0.633148	7.09967	0.00994411	0.00994411	PRKAR2B	Homo sapiens protein kinase cAMP-dependent type II regulatory subunit beta (PRKAR2B), mRNA [NM_002736]
A_23_P60718	-0.633024	7.51397	0.00103057	0.00103057	ALG12	Homo sapiens ALG12, alpha-1,6-mannosyltransferase (ALG12), mRNA [NM_024105]
A_24_P179504	-0.633021	6.58513	0.0204645	0.0204645	WDR66	Homo sapiens WD repeat domain 66 (WDR66), transcript variant 1, mRNA [NM_144668]
A_23_P153256	-0.632981	8.26365	0.0238014	0.0238014	ZNF773	Homo sapiens zinc finger protein 773 (ZNF773), transcript variant 1, mRNA [NM_198542]
A_23_P60283	-0.632964	8.60235	0.0104181	0.0104181	XPA	Homo sapiens XPA, DNA damage recognition and repair factor (XPA), transcript variant 1, mRNA [NM_000380]
A_23_P18422	-0.632301	11.3593	0.00143568	0.00143568	MRPL3	Homo sapiens mitochondrial ribosomal protein L3 (MRPL3), mRNA [NM_007208]
A_23_P95029	-0.632128	7.19625	0.0122841	0.0122841	SNTB1	Homo sapiens syntrophin beta 1 (SNTB1), mRNA [NM_021021]
A_23_P109442	-0.63212	9.49652	0.00649175	0.00649175
A_23_P11214	-0.632096	8.66263	0.00276892	0.00276892
A_24_P28619	-0.632093	9.34826	0.00246862	0.00246862	ANGEL2	Homo sapiens angel homolog 2 (ANGEL2), transcript variant 1, mRNA [NM_144567]
A_23_P98085	-0.631923	8.46341	0.0264344	0.0264344
A_23_P204751	-0.631555	7.57618	0.00113853	0.00113853	ASIC1	Homo sapiens acid sensing ion channel subunit 1 (ASIC1), transcript variant 1, mRNA [NM_020039]
A_23_P112341	-0.631545	9.59183	0.00138755	0.00138755
A_23_P121141	-0.631487	6.67409	0.00459135	0.00459135
A_24_P106357	-0.631358	7.95451	0.000897174	0.000897174	WDR36	Homo sapiens WD repeat domain 36 (WDR36), mRNA [NM_139281]
A_33_P3264505	-0.631328	7.95085	0.00414748	0.00414748	FCF1	Homo sapiens FCF1, rRNA-processing protein (FCF1), transcript variant 2, mRNA [NM_001318508]
A_23_P120710	-0.631166	10.7922	0.0105589	0.0105589
A_23_P1145	-0.630948	8.46918	0.0304289	0.0304289
A_23_P120845	-0.630768	14.2473	0.0135865	0.0135865
A_23_P111811	-0.630124	9.57598	0.0101019	0.0101019
A_23_P106481	-0.629856	12.8821	0.00134878	0.00134878
A_24_P288424	-0.62982	9.56847	0.00303787	0.00303787	PRELID3B	Homo sapiens PRELI domain containing 3B (PRELID3B), transcript variant 1, mRNA [NM_016045]
A_23_P106998	-0.629658	9.33062	0.0011689	0.0011689
A_23_P140427	-0.629524	10.9733	0.00897407	0.00897407	EVL	Homo sapiens Enah/Vasp-like (EVL), transcript variant 1, mRNA [NM_016337]
A_33_P3221868	-0.62947	8.66102	0.00405262	0.00405262	TMEM216	Homo sapiens transmembrane protein 216 (TMEM216), transcript variant 4, mRNA [NM_001330285]
A_23_P93792	-0.62929	7.96078	0.00037823	0.00037823	PMS2	Homo sapiens PMS1 homolog 2, mismatch repair system component (PMS2), transcript variant 1, mRNA [NM_000535]
A_23_P2683	-0.628966	8.24378	0.000789603	0.000789603
A_23_P122662	-0.62882	8.71033	0.0242376	0.0242376
A_21_P0014494	-0.62847	8.35212	0.0283418	0.0283418	CTC-338M12.4	Homo sapiens uncharacterized LOC101928649 (CTC-338M12.4), long non-coding RNA [NR_109909]
A_23_P40059	-0.628428	8.8452	0.0178989	0.0178989	PMS1	Homo sapiens PMS1 homolog 1, mismatch repair system component (PMS1), transcript variant 1, mRNA [NM_000534]
A_24_P287756	-0.62823	9.08718	0.00996816	0.00996816	NUDT21	Homo sapiens nudix hydrolase 21 (NUDT21), mRNA [NM_007006]
A_33_P3245389	-0.628129	9.16266	0.0179084	0.0179084	TMEM260	Homo sapiens transmembrane protein 260 (TMEM260), mRNA [NM_017799]
A_23_P252201	-0.627321	6.67086	0.00342865	0.00342865	EAF2	Homo sapiens ELL associated factor 2 (EAF2), transcript variant 1, mRNA [NM_018456]
A_23_P131526	-0.627082	10.226	0.0106311	0.0106311	MAIP1	Homo sapiens matrix AAA peptidase interacting protein 1 (MAIP1), mRNA [NM_024520]
A_23_P13873	-0.626836	11.748	0.00397935	0.00397935	MLF2	Homo sapiens myeloid leukemia factor 2 (MLF2), transcript variant 1, mRNA [NM_005439]
A_23_P109774	-0.626737	9.03521	0.00314415	0.00314415
A_23_P202988	-0.626278	9.93245	0.00275002	0.00275002	AASDHPPT	Homo sapiens aminoadipate-semialdehyde dehydrogenase-phosphopantetheinyl transferase (AASDHPPT), mRNA [NM_015423]
A_33_P3358521	-0.625868	7.49118	0.00839796	0.00839796	RIC1	Homo sapiens RIC1 homolog, RAB6A GEF complex partner 1 (RIC1), transcript variant 1, mRNA [NM_020829]
A_23_P129801	-0.625863	9.2707	0.0208648	0.0208648	RAB40B	Homo sapiens RAB40B, member RAS oncogene family (RAB40B), mRNA [NM_006822]
A_21_P0000003	-0.625724	7.60748	0.0106054	0.0106054	PRR4	Homo sapiens proline rich 4 (PRR4), transcript variant 2, mRNA [NM_007244]
A_33_P3414389	-0.625397	7.94088	0.0162194	0.0162194	SH2B2	Homo sapiens SH2B adaptor protein 2 (SH2B2), transcript variant 2, mRNA [NM_001359228]
A_33_P3242458	-0.625203	9.33299	0.017865	0.017865	SLC41A3	Homo sapiens solute carrier family 41 member 3 (SLC41A3), transcript variant 2, mRNA [NM_017836]
A_23_P104996	-0.625202	6.59708	0.00687339	0.00687339
A_24_P122137	-0.625174	6.45083	0.0132533	0.0132533	LIF	Homo sapiens LIF, interleukin 6 family cytokine (LIF), transcript variant 1, mRNA [NM_002309]
A_23_P106835	-0.625084	9.59336	0.00473875	0.00473875
A_23_P165355	-0.625063	9.27554	7.134e-05	7.134e-05	FARSB	Homo sapiens phenylalanyl-tRNA synthetase subunit beta (FARSB), transcript variant 1, mRNA [NM_005687]
A_24_P362572	-0.624672	11.2809	0.00688974	0.00688974	BZW1	Homo sapiens basic leucine zipper and W2 domains 1 (BZW1), transcript variant 4, mRNA [NM_014670]
A_23_P122624	-0.624577	10.4648	0.00241569	0.00241569
A_23_P110961	-0.624407	11.0666	0.0144419	0.0144419
A_23_P25019	-0.624062	9.02837	0.00190735	0.00190735
A_23_P120048	-0.623784	7.2648	0.00992444	0.00992444
A_23_P118306	-0.623665	11.2977	0.000338143	0.000338143
A_23_P318581	-0.623489	11.7136	0.0138867	0.0138867	CFAP97	Homo sapiens cilia and flagella associated protein 97 (CFAP97), transcript variant 1, mRNA [NM_020827]
A_23_P120442	-0.623456	7.65772	0.00876344	0.00876344
A_33_P3212092	-0.623261	7.91845	0.0116085	0.0116085	PDCD4	Homo sapiens programmed cell death 4 (PDCD4), transcript variant 2, mRNA [NM_145341]
A_23_P2683	-0.623117	8.67052	0.00154811	0.00154811
A_23_P253921	-0.622961	7.46546	0.0174516	0.0174516	ZKSCAN7	Homo sapiens zinc finger with KRAB and SCAN domains 7 (ZKSCAN7), transcript variant 1, mRNA [NM_018651]
A_23_P36157	-0.622859	9.72083	0.00138788	0.00138788	WDR74	Homo sapiens WD repeat domain 74 (WDR74), transcript variant 1, mRNA [NM_018093]
A_32_P41405	-0.622591	10.9807	0.0065578	0.0065578	THOC3	Homo sapiens THO complex 3 (THOC3), mRNA [NM_032361]
A_23_P259328	-0.622542	8.90971	0.00136327	0.00136327	PEX3	Homo sapiens peroxisomal biogenesis factor 3 (PEX3), mRNA [NM_003630]
A_23_P112412	-0.622316	11.0943	0.00025106	0.00025106
A_24_P244470	-0.622231	7.89305	0.00594308	0.00594308	RNF41	Homo sapiens ring finger protein 41 (RNF41), transcript variant 2, mRNA [NM_194358]
A_21_P0003269	-0.622174	6.42615	0.00121263	0.00121263		novel transcript [ENST00000610001]
A_23_P116829	-0.622065	8.33412	0.0125497	0.0125497
A_23_P106822	-0.621979	9.71802	0.000465084	0.000465084
A_23_P82738	-0.621833	8.07891	0.00125385	0.00125385
A_23_P206441	-0.621689	8.21991	0.0074072	0.0074072
A_33_P3216337	-0.621476	12.2553	0.0229907	0.0229907	FTSJ1	Homo sapiens FtsJ RNA methyltransferase homolog 1 (FTSJ1), transcript variant 3, mRNA [NM_177439]
A_23_P11652	-0.621467	10.6448	0.000987465	0.000987465
A_23_P111811	-0.620855	9.21001	0.00356965	0.00356965
A_24_P147252	-0.620758	7.45576	0.0181003	0.0181003	ZNF23	Homo sapiens zinc finger protein 23 (ZNF23), transcript variant 1, mRNA [NM_145911]
A_23_P333951	-0.620622	8.14127	0.00210668	0.00210668	DNAH14	Homo sapiens dynein axonemal heavy chain 14 (DNAH14), transcript variant 3, mRNA [NM_144989]
A_23_P11507	-0.61991	9.26481	0.0165023	0.0165023
A_23_P127793	-0.619863	8.04879	0.0112628	0.0112628	EML3	Homo sapiens echinoderm microtubule associated protein like 3 (EML3), transcript variant 3, mRNA [NM_153265]
A_33_P3409672	-0.619727	7.28471	0.00134506	0.00134506	DEPDC5	Homo sapiens DEP domain containing 5 (DEPDC5), transcript variant 4, mRNA [NM_001242896]
A_23_P253464	-0.619472	7.94226	0.00982017	0.00982017
A_24_P248053	-0.619257	9.99847	0.00487626	0.00487626	TOP1MT	Homo sapiens DNA topoisomerase I mitochondrial (TOP1MT), transcript variant 1, mRNA [NM_052963]
A_23_P70843	-0.619129	10.6323	0.0309998	0.0309998	BPGM	Homo sapiens bisphosphoglycerate mutase (BPGM), transcript variant 2, mRNA [NM_199186]
A_24_P407717	-0.619013	10.2233	0.0215603	0.0215603	GRB2	Homo sapiens growth factor receptor bound protein 2 (GRB2), transcript variant 1, mRNA [NM_002086]
A_33_P3249773	-0.61892	8.28689	0.0114167	0.0114167	TATDN3	Homo sapiens TatD DNase domain containing 3 (TATDN3), transcript variant 5, mRNA [NM_001146171]
A_23_P103503	-0.618879	7.77929	0.0153107	0.0153107
A_23_P211748	-0.6188	9.22936	0.0276313	0.0276313	GTF2E1	Homo sapiens general transcription factor IIE subunit 1 (GTF2E1), mRNA [NM_005513]
A_19_P00316288	-0.618605	6.94922	0.0133938	0.0133938	IPW	Homo sapiens imprinted in Prader-Willi syndrome (IPW), long non-coding RNA [NR_023915]
A_23_P150281	-0.618325	7.97075	0.00258775	0.00258775	TP53I11	Homo sapiens tumor protein p53 inducible protein 11 (TP53I11), transcript variant 1, mRNA [NM_001258320]
A_23_P102404	-0.618158	13.0179	0.000151336	0.000151336
A_32_P206293	-0.61814	10.198	0.0282443	0.0282443	ZNF322	Homo sapiens zinc finger protein 322 (ZNF322), transcript variant 1, mRNA [NM_001242797]
A_23_P119143	-0.61758	6.60489	0.00936239	0.00936239
A_23_P106798	-0.617402	8.0107	0.0105743	0.0105743
A_23_P159956	-0.617182	8.10265	0.00493136	0.00493136	MID2	Homo sapiens midline 2 (MID2), transcript variant 1, mRNA [NM_012216]
A_24_P603890	-0.61649	12.0408	0.00280558	0.00280558		solute carrier family 25 member 5 pseudogene 7 [Source:HGNC Symbol;Acc:HGNC:513] [ENST00000406156]
A_23_P101208	-0.6164	11.0722	0.0219733	0.0219733
A_23_P97221	-0.616312	7.2047	0.00234174	0.00234174	ZNF691	Homo sapiens zinc finger protein 691 (ZNF691), transcript variant 2, mRNA [NM_015911]
A_23_P209449	-0.616183	11.1489	0.01968	0.01968	FZD7	Homo sapiens frizzled class receptor 7 (FZD7), mRNA [NM_003507]
A_23_P119923	-0.616123	9.40911	0.0107875	0.0107875
A_23_P116829	-0.616072	8.75026	0.00886833	0.00886833
A_33_P3211628	-0.615896	8.22761	0.00185837	0.00185837	THAP12	Homo sapiens THAP domain containing 12 (THAP12), transcript variant 1, mRNA [NM_004705]
A_33_P3300757	-0.61549	7.83314	0.0270251	0.0270251	DOP1A	Homo sapiens DOP1 leucine zipper like protein A (DOP1A), transcript variant 2, mRNA [NM_001199942]
A_23_P137705	-0.61546	7.73246	0.0295045	0.0295045	TBX19	Homo sapiens T-box 19 (TBX19), mRNA [NM_005149]
A_33_P3352432	-0.615437	8.80568	0.00176023	0.00176023	KRBOX4	Homo sapiens KRAB box domain containing 4 (KRBOX4), transcript variant 3, mRNA [NM_001129899]
A_23_P342091	-0.615123	10.3821	0.00267478	0.00267478	OARD1	Homo sapiens O-acyl-ADP-ribose deacylase 1 (OARD1), transcript variant 4, mRNA [NM_145063]
A_19_P00320536	-0.61502	6.90618	0.00129707	0.00129707		Homo sapiens cDNA FLJ42571 fis, clone BRACE3008036. [AK124562]
A_23_P10442	-0.615016	9.4812	0.012019	0.012019
A_23_P26810	-0.61494	6.75453	0.000491314	0.000491314
A_23_P145376	-0.614877	6.82778	0.030926	0.030926	MAPK13	Homo sapiens mitogen-activated protein kinase 13 (MAPK13), transcript variant 1, mRNA [NM_002754]
A_23_P144165	-0.614719	8.19231	0.0102345	0.0102345	DZIP3	Homo sapiens DAZ interacting zinc finger protein 3 (DZIP3), mRNA [NM_014648]
A_23_P145501	-0.614688	7.98774	0.00393481	0.00393481	MED23	Homo sapiens mediator complex subunit 23 (MED23), transcript variant 1, mRNA [NM_004830]
A_23_P117274	-0.614084	7.58698	0.00972215	0.00972215
A_33_P3232562	-0.614041	8.47216	0.00319544	0.00319544	RBBP4	Homo sapiens RB binding protein 4, chromatin remodeling factor (RBBP4), transcript variant 1, mRNA [NM_005610]
A_23_P88589	-0.613863	11.283	0.0173212	0.0173212	NR2F2	Homo sapiens nuclear receptor subfamily 2 group F member 2 (NR2F2), transcript variant 1, mRNA [NM_021005]
A_23_P115743	-0.613789	8.11232	0.0109166	0.0109166
A_23_P301360	-0.6135	7.04058	0.00291567	0.00291567	ZNF572	Homo sapiens zinc finger protein 572 (ZNF572), mRNA [NM_152412]
A_33_P3302255	-0.613408	12.6865	0.00713152	0.00713152	ITM2B	Homo sapiens integral membrane protein 2B (ITM2B), mRNA [NM_021999]
A_24_P372217	-0.613094	8.99297	0.00179191	0.00179191	ERLIN2	Homo sapiens ER lipid raft associated 2 (ERLIN2), transcript variant 1, mRNA [NM_007175]
A_23_P110846	-0.612887	9.15272	0.0104699	0.0104699
A_23_P1145	-0.61273	8.68575	0.00711204	0.00711204
A_23_P135769	-0.612578	12.7026	0.00418248	0.00418248
A_23_P46396	-0.612553	8.30598	0.0149559	0.0149559	PTBP2	Homo sapiens polypyrimidine tract binding protein 2 (PTBP2), transcript variant 6, mRNA [NM_021190]
A_21_P0000250	-0.612264	7.97612	0.0263985	0.0263985	SNORD36A	Homo sapiens small nucleolar RNA, C/D box 36A (SNORD36A), small nucleolar RNA [NR_002448]
A_23_P10995	-0.611504	6.79691	0.00194225	0.00194225
A_23_P122464	-0.611419	7.65071	0.000234318	0.000234318
A_24_P418619	-0.611417	14.3235	0.00842088	0.00842088	RPS10	Homo sapiens ribosomal protein S10 (RPS10), transcript variant 2, mRNA [NM_001014]
A_23_P212617	-0.611046	11.6056	0.00674201	0.00674201
A_23_P118246	-0.611041	10.2126	0.029029	0.029029
A_23_P253958	-0.610958	6.44947	0.00740304	0.00740304	LRRC17	Homo sapiens leucine rich repeat containing 17 (LRRC17), transcript variant 2, mRNA [NM_005824]
A_23_P114689	-0.610778	8.39612	0.0305787	0.0305787
A_23_P126393	-0.610662	10.1782	0.00177743	0.00177743	SETDB1	Homo sapiens SET domain bifurcated 1 (SETDB1), transcript variant 2, mRNA [NM_012432]
A_23_P122976	-0.61016	8.40566	0.0112376	0.0112376
A_33_P3407985	-0.609873	7.2443	0.0140131	0.0140131	TMEM99	Homo sapiens transmembrane protein 99 (TMEM99), transcript variant 1, mRNA [NM_001195386]
A_23_P134614	-0.609851	9.58573	0.030767	0.030767	COG5	Homo sapiens component of oligomeric golgi complex 5 (COG5), transcript variant 1, mRNA [NM_006348]
A_24_P213643	-0.609713	6.99419	0.00115896	0.00115896	TSPAN10	Homo sapiens tetraspanin 10 (TSPAN10), transcript variant 2, mRNA [NM_031945]
A_23_P109171	-0.609481	6.87962	0.000890988	0.000890988
A_19_P00811717	-0.60911	7.19853	0.00266188	0.00266188	CDHR3	cadherin related family member 3 [Source:HGNC Symbol;Acc:HGNC:26308] [ENST00000487084]
A_23_P63816	-0.608374	8.26412	0.0217439	0.0217439	NRBF2	Homo sapiens nuclear receptor binding factor 2 (NRBF2), transcript variant 1, mRNA [NM_030759]
A_23_P166899	-0.607975	12.1038	0.00857609	0.00857609	DNAJB11	Homo sapiens DnaJ heat shock protein family (Hsp40) member B11 (DNAJB11), mRNA [NM_016306]
A_23_P116829	-0.607767	8.46706	0.017704	0.017704
A_23_P111811	-0.607761	9.24228	0.00729778	0.00729778
A_23_P10385	-0.607536	9.72742	0.0181613	0.0181613
A_23_P115743	-0.60739	8.17723	0.0110526	0.0110526
A_23_P202496	-0.606832	9.1777	0.00253622	0.00253622
A_23_P41246	-0.606727	8.99314	0.00808173	0.00808173	MFSD10	Homo sapiens major facilitator superfamily domain containing 10 (MFSD10), transcript variant 1, mRNA [NM_001120]
A_33_P3271930	-0.606589	7.56946	0.00290948	0.00290948	PYCR1	Homo sapiens pyrroline-5-carboxylate reductase 1 (PYCR1), transcript variant 2, mRNA [NM_153824]
A_23_P58102	-0.606499	10.3696	0.0119779	0.0119779	EXOSC7	Homo sapiens exosome component 7 (EXOSC7), transcript variant 1, mRNA [NM_015004]
A_33_P3315190	-0.606275	7.94471	0.0035259	0.0035259	MICAL2	Homo sapiens microtubule associated monooxygenase, calponin and LIM domain containing 2 (MICAL2), transcript variant 5, mRNA [NM_001282666]
A_23_P257593	-0.606144	8.30083	0.00557794	0.00557794	BORCS5	Homo sapiens BLOC-1 related complex subunit 5 (BORCS5), transcript variant 1, mRNA [NM_058169]
A_23_P120237	-0.606061	11.7936	0.0172287	0.0172287	STARD7	Homo sapiens StAR related lipid transfer domain containing 7 (STARD7), mRNA [NM_020151]
A_23_P250813	-0.605935	9.24078	0.0163346	0.0163346
A_19_P00319225	-0.605716	7.0048	0.00807812	0.00807812	ZNF300P1	Homo sapiens zinc finger protein 300 pseudogene 1 (ZNF300P1), non-coding RNA [NR_026867]
A_23_P79221	-0.605601	10.3888	0.00785836	0.00785836	ACVR1	Homo sapiens activin A receptor type 1 (ACVR1), transcript variant 1, mRNA [NM_001105]
A_23_P106798	-0.605559	7.96519	0.00576422	0.00576422
A_23_P11507	-0.605456	9.54922	0.00124031	0.00124031
A_23_P144827	-0.604928	10.6434	0.010871	0.010871	FBXL7	Homo sapiens F-box and leucine rich repeat protein 7 (FBXL7), transcript variant 1, mRNA [NM_012304]
A_23_P121825	-0.604823	7.93795	0.0046046	0.0046046
A_23_P23006	-0.60473	12.325	0.0125506	0.0125506	NRDC	Homo sapiens nardilysin convertase (NRDC), transcript variant 1, mRNA [NM_002525]
A_23_P100455	-0.604703	7.07248	0.00404183	0.00404183
A_23_P121356	-0.604595	10.576	0.0114176	0.0114176
A_23_P120557	-0.60456	7.62935	0.00127213	0.00127213
A_21_P0013060	-0.603955	9.4317	0.00349683	0.00349683	XLOC_l2_012870	BROAD Institute lincRNA (XLOC_l2_012870), lincRNA [TCONS_l2_00024608]
A_24_P218006	-0.603538	7.8697	0.00910208	0.00910208	DNAJC30	Homo sapiens DnaJ heat shock protein family (Hsp40) member C30 (DNAJC30), mRNA [NM_032317]
A_33_P3411427	-0.603479	9.26178	0.00488097	0.00488097	ZNF837	Homo sapiens zinc finger protein 837 (ZNF837), transcript variant 2, mRNA [NM_138466]
A_33_P3300361	-0.603065	6.7868	0.00257697	0.00257697		Homo sapiens cDNA FLJ38522 fis, clone HCHON2000818. [AK095841]
A_33_P3340718	-0.603002	7.78814	0.0217539	0.0217539	KDM6A	Homo sapiens lysine demethylase 6A (KDM6A), transcript variant 1, mRNA [NM_001291415]
A_23_P121141	-0.602666	7.25036	0.00735985	0.00735985
A_33_P3417452	-0.602633	7.87619	0.0248261	0.0248261	ZGLP1	Homo sapiens zinc finger, GATA-like protein 1 (ZGLP1), mRNA [NM_001103167]
A_23_P12272	-0.602615	10.6991	0.00350327	0.00350327
A_21_P0011142	-0.602401	12.7523	0.0136892	0.0136892	NAP1L1	Homo sapiens nucleosome assembly protein 1 like 1 (NAP1L1), transcript variant 3, mRNA [NM_001307924]
A_23_P82738	-0.602398	8.14266	0.00645044	0.00645044
A_19_P00325768	-0.602188	12.187	0.00688835	0.00688835		Unknown
A_23_P121806	-0.602095	10.2298	0.0109296	0.0109296
A_23_P103149	-0.601965	11.1752	0.00348962	0.00348962
A_33_P3278435	-0.601881	11.0899	0.00421272	0.00421272	COA4	Homo sapiens cytochrome c oxidase assembly factor 4 homolog (COA4), mRNA [NM_016565]
A_23_P115824	-0.601685	10.933	0.00341087	0.00341087
A_32_P136402	-0.60168	11.1781	0.0133814	0.0133814	THOC7	Homo sapiens THO complex 7 (THOC7), transcript variant 1, mRNA [NM_025075]
A_23_P120442	-0.6016	7.35825	0.0141004	0.0141004
A_33_P3365408	-0.601359	6.65397	0.0144648	0.0144648	C1RL-AS1	Homo sapiens C1RL antisense RNA 1 (C1RL-AS1), long non-coding RNA [NR_026947]
A_33_P3288684	-0.601134	6.54874	0.00475358	0.00475358	LOC107984035	Homo sapiens uncharacterized LOC107984035 (LOC107984035), long non-coding RNA [NR_148348]
A_23_P111995	-0.601124	14.5346	0.00757055	0.00757055	LOXL2	Homo sapiens lysyl oxidase like 2 (LOXL2), mRNA [NM_002318]
A_23_P114095	-0.601111	7.32134	0.0205583	0.0205583
A_23_P109171	-0.601041	6.84677	0.00135741	0.00135741
A_33_P3386716	-0.600803	10.4262	0.0162846	0.0162846	PPP1R15B	Homo sapiens protein phosphatase 1 regulatory subunit 15B (PPP1R15B), mRNA [NM_032833]
A_23_P109171	-0.600728	6.75797	0.000278702	0.000278702
A_33_P3223648	-0.60071	7.31195	0.00509538	0.00509538	CEBPZOS	Homo sapiens CEBPZ opposite strand (CEBPZOS), transcript variant 1, mRNA [NM_001322373]
A_23_P115824	-0.600517	10.835	0.00326468	0.00326468
A_23_P105571	-0.600439	8.90925	0.00334695	0.00334695
A_23_P122464	-0.600308	7.67692	0.000291302	0.000291302
A_23_P45108	-0.600296	10.2046	7.04962e-05	7.04962e-05	QRICH1	Homo sapiens glutamine rich 1 (QRICH1), transcript variant 1, mRNA [NM_017730]
A_23_P121956	-0.599866	8.84732	0.00929248	0.00929248
A_23_P19313	-0.599689	8.17539	0.00106183	0.00106183
A_23_P417113	-0.599538	8.05928	0.000606882	0.000606882	RBM33	RNA binding motif protein 33 [Source:HGNC Symbol;Acc:HGNC:27223] [ENST00000287912]
A_32_P353072	-0.599496	9.31307	0.0124146	0.0124146	TMEM106B	Homo sapiens transmembrane protein 106B (TMEM106B), transcript variant 1, mRNA [NM_018374]
A_23_P121875	-0.59938	9.07054	0.0294538	0.0294538
A_23_P202737	-0.599315	7.55198	0.00537552	0.00537552	JRKL	Homo sapiens JRK like (JRKL), transcript variant 1, mRNA [NM_003772]
A_23_P103442	-0.59931	10.6514	0.000377799	0.000377799
A_19_P00316405	-0.599059	9.78302	0.0121149	0.0121149	C17orf51	Homo sapiens chromosome 17 open reading frame 51 (C17orf51), mRNA [NM_001113434]
A_23_P205913	-0.598627	7.2787	7.00274e-05	7.00274e-05	SLC24A1	Homo sapiens solute carrier family 24 member 1 (SLC24A1), transcript variant 1, mRNA [NM_004727]
A_23_P10081	-0.598595	7.21613	0.00259902	0.00259902
A_23_P121806	-0.598523	10.3566	0.0225499	0.0225499
A_23_P10081	-0.59844	7.10452	0.00547633	0.00547633
A_32_P49616	-0.598323	14.9219	0.0242538	0.0242538	EEF1B2	Homo sapiens eukaryotic translation elongation factor 1 beta 2 (EEF1B2), transcript variant 1, mRNA [NM_001959]
A_23_P115703	-0.598282	8.82543	0.00850689	0.00850689
A_23_P120335	-0.597767	10.9249	0.00970944	0.00970944
A_23_P10081	-0.597125	7.21269	0.0017534	0.0017534
A_23_P117933	-0.597021	11.4036	0.000142682	0.000142682	GCSH	Homo sapiens glycine cleavage system protein H (GCSH), transcript variant 1, mRNA [NM_004483]
A_33_P3253807	-0.596565	11.0029	0.0267997	0.0267997	CEBPG	Homo sapiens CCAAT enhancer binding protein gamma (CEBPG), transcript variant 1, mRNA [NM_001806]
A_23_P12526	-0.596439	9.14151	0.0311518	0.0311518	TP53BP2	Homo sapiens tumor protein p53 binding protein 2 (TP53BP2), transcript variant 2, mRNA [NM_005426]
A_24_P81841	-0.595968	9.05791	0.00150539	0.00150539
A_23_P157215	-0.595947	11.5367	0.0122673	0.0122673	BZW2	Homo sapiens basic leucine zipper and W2 domains 2 (BZW2), transcript variant 2, mRNA [NM_014038]
A_23_P313389	-0.594901	10.3266	0.017589	0.017589	UGCG	Homo sapiens UDP-glucose ceramide glucosyltransferase (UGCG), mRNA [NM_003358]
A_33_P3292525	-0.594668	10.9275	0.00883955	0.00883955	TMEM201	Homo sapiens transmembrane protein 201 (TMEM201), transcript variant 2, mRNA [NM_001010866]
A_23_P119923	-0.594514	9.69452	0.0103494	0.0103494
A_23_P26094	-0.594442	9.71542	0.000341122	0.000341122	SLTM	Homo sapiens SAFB like transcription modulator (SLTM), transcript variant 1, mRNA [NM_024755]
A_23_P121825	-0.594317	7.83979	0.00239159	0.00239159
A_23_P98085	-0.594043	8.93559	0.013672	0.013672
A_23_P206441	-0.593961	7.90498	0.004815	0.004815
A_23_P119143	-0.59393	6.73797	0.0155479	0.0155479
A_23_P9415	-0.59393	10.1394	0.0188398	0.0188398	ACO1	Homo sapiens aconitase 1 (ACO1), transcript variant 2, mRNA [NM_002197]
A_32_P3572	-0.593847	6.61675	0.000691154	0.000691154	THORLNC	Homo sapiens testis associated oncogenic lncRNA (THORLNC), long non-coding RNA [NR_144530]
A_23_P252740	-0.593567	8.0317	0.00629082	0.00629082
A_23_P112201	-0.593445	8.52869	0.0137364	0.0137364
A_24_P98385	-0.593394	8.04929	0.00119945	0.00119945	RNF20	Homo sapiens ring finger protein 20 (RNF20), mRNA [NM_019592]
A_33_P3323718	-0.593249	7.81818	0.0016396	0.0016396	UACA	Homo sapiens uveal autoantigen with coiled-coil domains and ankyrin repeats (UACA), transcript variant 2, mRNA [NM_001008224]
A_23_P121356	-0.593222	10.2031	0.0139237	0.0139237
A_21_P0014753	-0.593215	7.3491	0.0211398	0.0211398		HUMFNC fibronectin {Homo sapiens} (exp=-1; wgp=0; cg=0), partial (21%) [THC2507047]
A_23_P104109	-0.593039	8.97571	0.00254897	0.00254897
A_23_P10305	-0.593026	6.92599	0.0143038	0.0143038
A_33_P3769406	-0.592886	8.29358	0.00243758	0.00243758	PIGU	Homo sapiens phosphatidylinositol glycan anchor biosynthesis class U (PIGU), mRNA [NM_080476]
A_23_P12336	-0.592824	9.45061	0.00424363	0.00424363
A_23_P105276	-0.592767	7.93215	0.000878996	0.000878996
A_23_P105571	-0.591898	9.29264	0.0134733	0.0134733
A_23_P124044	-0.591545	9.74725	0.0288668	0.0288668
A_33_P3251430	-0.591537	10.0425	0.0199081	0.0199081	NRIP1	Homo sapiens nuclear receptor interacting protein 1 (NRIP1), mRNA [NM_003489]
A_23_P18887	-0.591384	7.28517	0.00619097	0.00619097	MCCC2	Homo sapiens methylcrotonoyl-CoA carboxylase 2 (MCCC2), transcript variant 1, mRNA [NM_022132]
A_23_P135769	-0.591381	12.7555	0.00735893	0.00735893
A_23_P205567	-0.591372	7.38443	0.0154416	0.0154416	PRKCH	Homo sapiens protein kinase C eta (PRKCH), mRNA [NM_006255]
A_21_P0013685	-0.591151	10.0261	0.0131568	0.0131568		programmed cell death 2 (PDCD2) pseudogene [ENST00000437852]
A_33_P3356711	-0.590752	7.92904	0.0285362	0.0285362	ING3	Homo sapiens inhibitor of growth family member 3 (ING3), transcript variant 3, mRNA [NM_198267]
A_23_P30024	-0.590472	9.92478	0.0188475	0.0188475
A_23_P6762	-0.590232	11.3919	0.0214983	0.0214983	JAGN1	Homo sapiens jagunal homolog 1 (JAGN1), transcript variant 1, mRNA [NM_032492]
A_23_P319133	-0.5902	11.0488	0.0280847	0.0280847	DNAJC10	Homo sapiens DnaJ heat shock protein family (Hsp40) member C10 (DNAJC10), transcript variant 1, mRNA [NM_018981]
A_23_P41948	-0.589958	11.3456	0.0215788	0.0215788
A_23_P59528	-0.589923	9.39218	0.00322165	0.00322165	SDHAF3	Homo sapiens succinate dehydrogenase complex assembly factor 3 (SDHAF3), mRNA [NM_020186]
A_23_P35916	-0.589871	7.08125	0.00181745	0.00181745
A_32_P34116	-0.58985	9.96512	0.00974219	0.00974219	NUS1	Homo sapiens NUS1, dehydrodolichyl diphosphate synthase subunit (NUS1), mRNA [NM_138459]
A_23_P11507	-0.589752	9.18104	0.0289637	0.0289637	ZZZ3	Homo sapiens zinc finger ZZ-type containing 3 (ZZZ3), transcript variant 1, mRNA [NM_015534]
A_23_P406438	-0.58939	8.53952	0.00412304	0.00412304	SRPK2	Homo sapiens SRSF protein kinase 2 (SRPK2), transcript variant 2, mRNA [NM_182691]
A_24_P256692	-0.589294	7.22215	0.00601197	0.00601197	MIA3	Homo sapiens MIA SH3 domain ER export factor 3 (MIA3), transcript variant 3, mRNA [NM_001324062]
A_32_P6172	-0.589138	7.15816	0.0230946	0.0230946	LINC01003	Homo sapiens long intergenic non-protein coding RNA 1003 (LINC01003), long non-coding RNA [NR_027387]
A_23_P117274	-0.588685	7.79884	0.00606952	0.00606952
A_23_P33407	-0.588523	8.905	0.0128236	0.0128236	HERC2	Homo sapiens HECT and RLD domain containing E3 ubiquitin protein ligase 2 (HERC2), mRNA [NM_004667]
A_23_P159382	-0.588488	11.6786	0.0146983	0.0146983	SEC24D	Homo sapiens SEC24 homolog D, COPII coat complex component (SEC24D), transcript variant 1, mRNA [NM_014822]
A_23_P89249	-0.587945	10.1829	0.0310642	0.0310642
A_23_P204850	-0.587852	10.8132	0.00426127	0.00426127
A_23_P78108	-0.587694	7.39775	0.00455963	0.00455963	ALDOC	Homo sapiens aldolase, fructose-bisphosphate C (ALDOC), mRNA [NM_005165]
A_23_P96641	-0.58743	7.216	0.000360691	0.000360691	PRPS2	Homo sapiens phosphoribosyl pyrophosphate synthetase 2 (PRPS2), transcript variant 1, mRNA [NM_001039091]
A_23_P48747	-0.58739	8.95385	0.0194836	0.0194836	DHRS1	Homo sapiens dehydrogenase/reductase 1 (DHRS1), transcript variant 2, mRNA [NM_138452]
A_23_P102842	-0.587225	9.63879	0.0148952	0.0148952
A_23_P101811	-0.587104	7.22853	0.00164555	0.00164555
A_23_P81158	-0.586997	6.32749	0.00942093	0.00942093	ADH1C	Homo sapiens alcohol dehydrogenase 1C (class I), gamma polypeptide (ADH1C), transcript variant 1, mRNA [NM_000669]
A_23_P111303	-0.586877	9.29009	0.00703337	0.00703337
A_23_P101319	-0.586867	6.49111	0.00079046	0.00079046	ZNF285	Homo sapiens zinc finger protein 285 (ZNF285), transcript variant 2, mRNA [NM_152354]
A_23_P422981	-0.586852	7.26898	0.00175599	0.00175599	FBXO36	Homo sapiens F-box protein 36 (FBXO36), mRNA [NM_174899]
A_24_P9090	-0.586656	9.47607	0.0249583	0.0249583	HNRNPDL	Homo sapiens heterogeneous nuclear ribonucleoprotein D like (HNRNPDL), transcript variant 2, mRNA [NM_031372]
A_23_P8582	-0.586419	8.57643	0.0280176	0.0280176	FAM126A	Homo sapiens family with sequence similarity 126 member A (FAM126A), transcript variant 1, mRNA [NM_032581]
A_24_P915196	-0.586384	8.41877	0.00915021	0.00915021	TMEM268	Homo sapiens transmembrane protein 268 (TMEM268), transcript variant 2, mRNA [NM_001330760]
A_23_P103631	-0.586038	14.0433	0.00341682	0.00341682
A_23_P117157	-0.586009	9.00322	8.46009e-05	8.46009e-05
A_23_P123539	-0.585991	10.4322	0.0181795	0.0181795
A_23_P112825	-0.585938	10.8878	0.00299719	0.00299719
A_23_P110712	-0.585534	12.7881	0.000299446	0.000299446
A_24_P920979	-0.585209	7.56664	0.00125844	0.00125844	ASB7	Homo sapiens ankyrin repeat and SOCS box containing 7 (ASB7), transcript variant 2, mRNA [NM_198243]
A_23_P350754	-0.585131	7.42338	0.0261962	0.0261962	OR7E14P	Homo sapiens olfactory receptor family 7 subfamily E member 14 pseudogene (OR7E14P), non-coding RNA [NR_045002]
A_23_P120442	-0.584722	7.42202	0.00244776	0.00244776
A_24_P402898	-0.584388	8.38152	0.00754181	0.00754181	OTUD4	Homo sapiens OTU deubiquitinase 4 (OTUD4), transcript variant 3, mRNA [NM_001102653]
A_23_P112412	-0.5843	10.5591	0.00291687	0.00291687
A_23_P115743	-0.583979	8.1097	0.0182999	0.0182999
A_23_P118306	-0.583957	11.0494	0.000712952	0.000712952
A_23_P110433	-0.583794	9.4077	0.00222201	0.00222201
A_23_P121396	-0.583775	8.15078	0.00229184	0.00229184
A_32_P194779	-0.583549	8.00231	0.00828247	0.00828247	ZBTB34	Homo sapiens zinc finger and BTB domain containing 34 (ZBTB34), mRNA [NM_001099270]
A_23_P250404	-0.583534	9.27283	0.0051177	0.0051177
A_32_P170444	-0.583334	9.29088	0.00865745	0.00865745	SUB1	Homo sapiens SUB1 homolog, transcriptional regulator (SUB1), mRNA [NM_006713]
A_33_P3422679	-0.583305	8.61362	0.0294767	0.0294767	FAM149B1	Homo sapiens family with sequence similarity 149 member B1 (FAM149B1), mRNA [NM_173348]
A_23_P106898	-0.583298	7.61988	0.02583	0.02583
A_23_P117157	-0.583241	8.89614	0.00205902	0.00205902	SUCLA2	Homo sapiens succinate-CoA ligase ADP-forming beta subunit (SUCLA2), mRNA [NM_003850]
A_24_P318939	-0.582923	6.79596	0.000342289	0.000342289	ZNF337	Homo sapiens zinc finger protein 337 (ZNF337), transcript variant 2, mRNA [NM_015655]
A_33_P3217649	-0.582832	7.35025	0.000704581	0.000704581	C9orf116	Homo sapiens chromosome 9 open reading frame 116 (C9orf116), transcript variant 1, mRNA [NM_001048265]
A_24_P146670	-0.582043	9.80017	0.00338759	0.00338759	SLK	Homo sapiens STE20 like kinase (SLK), transcript variant 1, mRNA [NM_014720]
A_24_P363802	-0.581971	9.77145	0.0207733	0.0207733	PSMD5	Homo sapiens proteasome 26S subunit, non-ATPase 5 (PSMD5), transcript variant 1, mRNA [NM_005047]
A_23_P344392	-0.581916	8.12554	0.0038936	0.0038936	OGG1	Homo sapiens 8-oxoguanine DNA glycosylase (OGG1), transcript variant 1a, mRNA [NM_002542]
A_23_P205623	-0.581803	7.12523	0.00435367	0.00435367	DDHD1	Homo sapiens DDHD domain containing 1 (DDHD1), transcript variant 1, mRNA [NM_030637]
A_24_P171182	-0.581648	8.44397	0.00347221	0.00347221	ACBD3	Homo sapiens acyl-CoA binding domain containing 3 (ACBD3), mRNA [NM_022735]
A_24_P110780	-0.581622	6.65239	0.0288207	0.0288207	NEXN-AS1	Homo sapiens NEXN antisense RNA 1 (NEXN-AS1), long non-coding RNA [NR_103535]
A_33_P3346102	-0.581288	9.10468	0.0229006	0.0229006	TAOK3	Homo sapiens TAO kinase 3 (TAOK3), transcript variant 6, mRNA [NM_001346491]
A_24_P416411	-0.58105	8.43631	0.00562942	0.00562942	PEX12	Homo sapiens peroxisomal biogenesis factor 12 (PEX12), mRNA [NM_000286]
A_24_P184388	-0.580659	7.69543	0.00440332	0.00440332	LRTOMT	Homo sapiens leucine rich transmembrane and O-methyltransferase domain containing (LRTOMT), transcript variant 1, mRNA [NM_145309]
A_33_P3326046	-0.580496	9.87135	0.00653145	0.00653145	RNF167	Homo sapiens ring finger protein 167 (RNF167), transcript variant 1, mRNA [NM_015528]
A_24_P342591	-0.580348	7.60194	0.026876	0.026876	RERE	Homo sapiens arginine-glutamic acid dipeptide repeats (RERE), transcript variant 1, mRNA [NM_012102]
A_23_P130194	-0.580065	14.4045	0.0233809	0.0233809	PYCR1	Homo sapiens pyrroline-5-carboxylate reductase 1 (PYCR1), transcript variant 1, mRNA [NM_006907]
A_23_P435002	-0.579751	9.01463	0.0041336	0.0041336	SRFBP1	Homo sapiens serum response factor binding protein 1 (SRFBP1), mRNA [NM_152546]
A_23_P133995	-0.579608	11.1455	0.00588385	0.00588385	PPIL1	Homo sapiens peptidylprolyl isomerase like 1 (PPIL1), mRNA [NM_016059]
A_23_P203137	-0.579564	11.255	0.00779452	0.00779452	UBE4A	Homo sapiens ubiquitination factor E4A (UBE4A), transcript variant 1, mRNA [NM_004788]
A_23_P115824	-0.579163	10.8798	0.013615	0.013615
A_23_P112652	-0.579157	9.35572	0.00177151	0.00177151
A_32_P146659	-0.579126	7.07958	0.0268938	0.0268938	ATP6V0E2-AS1	Homo sapiens ATP6V0E2 antisense RNA 1 (ATP6V0E2-AS1), long non-coding RNA [NR_027040]
A_23_P109333	-0.57874	11.2478	0.0120201	0.0120201
A_23_P109768	-0.578697	12.7567	0.00579733	0.00579733
A_23_P252740	-0.578581	8.09419	0.00990537	0.00990537
A_23_P37623	-0.578214	7.3649	0.01921	0.01921	GOLGA8A	Homo sapiens golgin A8 family member A (GOLGA8A), transcript variant 1, mRNA [NM_181077]
A_19_P00317128	-0.577968	8.95685	0.00488624	0.00488624	LINC00963	long intergenic non-protein coding RNA 963 [Source:HGNC Symbol;Acc:HGNC:48716] [ENST00000444184]
A_33_P3399935	-0.577943	6.7712	0.00346911	0.00346911	RPS6KA2	Homo sapiens ribosomal protein S6 kinase A2 (RPS6KA2), transcript variant 3, mRNA [NM_001318936]
A_23_P108342	-0.577929	6.72268	0.000608929	0.000608929
A_23_P106798	-0.577824	8.26588	0.0118342	0.0118342
A_23_P390097	-0.577808	7.33682	0.00708377	0.00708377	TTC39B	Homo sapiens tetratricopeptide repeat domain 39B (TTC39B), transcript variant 1, mRNA [NM_152574]
A_23_P105664	-0.577789	10.2002	0.000100436	0.000100436
A_21_P0000746	-0.577694	6.64157	0.000984571	0.000984571	LINC00933	Homo sapiens long intergenic non-protein coding RNA 933 (LINC00933), transcript variant 1, long non-coding RNA [NR_038273]
A_23_P37910	-0.577547	8.49578	0.0300939	0.0300939
A_23_P250813	-0.577446	9.13329	0.0140952	0.0140952
A_23_P106145	-0.577318	10.0818	0.00090017	0.00090017
A_33_P3343155	-0.577247	8.38777	0.029059	0.029059	GNAQ	Homo sapiens G protein subunit alpha q (GNAQ), mRNA [NM_002072]
A_23_P103919	-0.577221	10.0886	0.00311669	0.00311669
A_23_P84872	-0.577099	7.20445	0.007571	0.007571	SECISBP2	Homo sapiens SECIS binding protein 2 (SECISBP2), transcript variant 1, mRNA [NM_024077]
A_23_P218608	-0.576981	9.45436	0.00242404	0.00242404
A_23_P120557	-0.576929	7.61797	0.00148939	0.00148939
A_23_P116829	-0.57689	8.45679	0.0162398	0.0162398
A_33_P3339253	-0.576806	10.4855	0.016941	0.016941		JP 2014500723-A/17852: Polycomb-Associated Non-Coding RNAs. [LF210349]
A_23_P77228	-0.576541	8.6067	0.00161776	0.00161776	CRTC3	Homo sapiens CREB regulated transcription coactivator 3 (CRTC3), transcript variant 1, mRNA [NM_022769]
A_23_P92410	-0.576398	11.6957	0.00292273	0.00292273
A_23_P57306	-0.576351	10.2767	0.0144983	0.0144983
A_23_P102517	-0.576291	9.20983	0.00260633	0.00260633
A_23_P157072	-0.576267	13.1548	0.00760095	0.00760095	EIF3B	Homo sapiens eukaryotic translation initiation factor 3 subunit B (EIF3B), transcript variant 2, mRNA [NM_001037283]
A_23_P114095	-0.576051	7.33756	0.0062213	0.0062213
A_23_P103070	-0.575932	11.909	0.00611034	0.00611034
A_23_P112135	-0.575915	13.1383	0.0198613	0.0198613
A_19_P00322371	-0.5759	9.72745	0.00871329	0.00871329	LINC00963	long intergenic non-protein coding RNA 963 [Source:HGNC Symbol;Acc:HGNC:48716] [ENST00000444184]
A_23_P207400	-0.575853	8.87888	0.00120805	0.00120805
A_24_P280378	-0.575842	7.95755	0.00400754	0.00400754	AQR	Homo sapiens aquarius intron-binding spliceosomal factor (AQR), mRNA [NM_014691]
A_23_P200199	-0.575795	10.3001	0.000434929	0.000434929	TXNDC12	Homo sapiens thioredoxin domain containing 12 (TXNDC12), transcript variant 1, mRNA [NM_015913]
A_23_P416608	-0.575514	9.79218	0.01223	0.01223	LAMP2	Homo sapiens lysosomal associated membrane protein 2 (LAMP2), transcript variant B, mRNA [NM_013995]
A_23_P10081	-0.575506	7.18072	0.00156246	0.00156246
A_23_P44617	-0.575457	10.1271	0.0194719	0.0194719	COPG1	Homo sapiens coatomer protein complex subunit gamma 1 (COPG1), mRNA [NM_016128]
A_23_P121356	-0.575406	10.426	0.0147577	0.0147577
A_23_P10385	-0.575158	9.71404	0.00742935	0.00742935
A_23_P339818	-0.575095	9.02102	0.0205785	0.0205785	ARRDC4	Homo sapiens arrestin domain containing 4 (ARRDC4), mRNA [NM_183376]
A_23_P14804	-0.574874	12.6066	0.0194341	0.0194341	TSPAN3	Homo sapiens tetraspanin 3 (TSPAN3), transcript variant 1, mRNA [NM_005724]
A_23_P61280	-0.574869	7.38868	0.000946419	0.000946419	COPG2	Homo sapiens coatomer protein complex subunit gamma 2 (COPG2), transcript variant 1, mRNA [NM_012133]
A_24_P191417	-0.574251	8.61839	0.0182722	0.0182722	NAB1	Homo sapiens NGFI-A binding protein 1 (NAB1), transcript variant 1, mRNA [NM_005966]
A_23_P113184	-0.574246	11.0529	0.0181928	0.0181928
A_23_P117225	-0.574232	10.5886	0.0081727	0.0081727
A_32_P176550	-0.574167	7.33434	0.0119864	0.0119864	JMY	Homo sapiens junction mediating and regulatory protein, p53 cofactor (JMY), mRNA [NM_152405]
A_23_P106998	-0.574113	9.39802	0.00181188	0.00181188
A_23_P31414	-0.574097	9.71325	0.011517	0.011517	ORC5	Homo sapiens origin recognition complex subunit 5 (ORC5), transcript variant 1, mRNA [NM_002553]
A_33_P3361457	-0.574086	8.31908	0.0235237	0.0235237	IFNAR2	Homo sapiens interferon alpha and beta receptor subunit 2 (IFNAR2), transcript variant 2, mRNA [NM_000874]
A_21_P0011116	-0.573925	7.11413	0.0160459	0.0160459	FEM1A	Homo sapiens fem-1 homolog A (FEM1A), mRNA [NM_018708]
A_23_P117558	-0.573708	11.5412	0.0281118	0.0281118
A_24_P28295	-0.573638	7.32187	0.0207336	0.0207336	RABGAP1L	Homo sapiens RAB GTPase activating protein 1 like (RABGAP1L), transcript variant 6, mRNA [NM_001330989]
A_24_P376294	-0.573633	9.64638	0.0231146	0.0231146	HNRNPUL1	Homo sapiens heterogeneous nuclear ribonucleoprotein U like 1 (HNRNPUL1), transcript variant 1, mRNA [NM_007040]
A_23_P134814	-0.573374	9.85517	0.00236137	0.00236137	THAP1	Homo sapiens THAP domain containing 1 (THAP1), transcript variant 1, mRNA [NM_018105]
A_23_P113803	-0.573285	10.0599	0.000892613	0.000892613
A_23_P115703	-0.572932	8.76994	0.00205351	0.00205351
A_23_P152115	-0.572917	11.1719	0.024062	0.024062	NME3	Homo sapiens NME/NM23 nucleoside diphosphate kinase 3 (NME3), mRNA [NM_002513]
A_21_P0008477	-0.572883	6.12162	0.0216169	0.0216169	LOC107984663	PREDICTED: Homo sapiens uncharacterized LOC107984663 (LOC107984663), transcript variant X1, ncRNA [XR_001750860]
A_24_P321581	-0.572789	6.19186	0.0162916	0.0162916	SLC38A4	Homo sapiens solute carrier family 38 member 4 (SLC38A4), transcript variant 1, mRNA [NM_018018]
A_23_P213441	-0.57223	7.85008	0.00606911	0.00606911	UTP15	Homo sapiens UTP15, small subunit processome component (UTP15), transcript variant 1, mRNA [NM_032175]
A_33_P3297245	-0.572086	12.4139	0.031233	0.031233	RRAS2	Homo sapiens RAS related 2 (RRAS2), transcript variant 1, mRNA [NM_012250]
A_23_P53866	-0.571975	9.90834	0.00290465	0.00290465	COG6	Homo sapiens component of oligomeric golgi complex 6 (COG6), transcript variant 1, mRNA [NM_020751]
A_24_P12904	-0.571927	7.06373	0.0083788	0.0083788	TMEM245	Homo sapiens transmembrane protein 245 (TMEM245), mRNA [NM_032012]
A_33_P3312182	-0.571859	6.64696	0.0218331	0.0218331	PROSER2	Homo sapiens proline and serine rich 2 (PROSER2), mRNA [NM_153256]
A_23_P315789	-0.571682	7.33259	0.00399873	0.00399873	RFXAP	Homo sapiens regulatory factor X associated protein (RFXAP), mRNA [NM_000538]
A_23_P419202	-0.571662	7.65153	0.0132877	0.0132877	ZNF658	Homo sapiens zinc finger protein 658 (ZNF658), transcript variant 1, mRNA [NM_001317916]
A_23_P99942	-0.571483	8.00249	0.00332684	0.00332684	LRRK1	Homo sapiens leucine rich repeat kinase 1 (LRRK1), mRNA [NM_024652]
A_33_P3410781	-0.571437	6.85359	0.00427932	0.00427932	CCZ1	CCZ1 homolog, vacuolar protein trafficking and biogenesis associated [Source:HGNC Symbol;Acc:HGNC:21691] [ENST00000478672]
A_21_P0014071	-0.570968	6.95812	0.00591939	0.00591939	HIST2H2BC	histone cluster 2 H2B family member c (pseudogene) [Source:NCBI gene;Acc:337873] [ENST00000564237]
A_23_P57306	-0.570961	10.2347	0.0125404	0.0125404
A_33_P3397568	-0.570658	9.99261	0.0157262	0.0157262	MEMO1	Homo sapiens mediator of cell motility 1 (MEMO1), transcript variant 1, mRNA [NM_015955]
A_23_P89621	-0.570472	7.29622	0.0153395	0.0153395	CBX4	Homo sapiens chromobox 4 (CBX4), mRNA [NM_003655]
A_23_P14948	-0.570397	11.2406	0.0139244	0.0139244	MBTPS1	Homo sapiens membrane bound transcription factor peptidase, site 1 (MBTPS1), mRNA [NM_003791]
A_23_P12189	-0.570217	9.49496	0.00226747	0.00226747
A_33_P3563369	-0.570064	8.66027	0.01929	0.01929	RPS2	ribosomal protein S2 [Source:HGNC Symbol;Acc:HGNC:10404] [ENST00000526586]
A_23_P379550	-0.570035	10.1078	0.026268	0.026268	YARS	Homo sapiens tyrosyl-tRNA synthetase (YARS), mRNA [NM_003680]
A_23_P106481	-0.569976	12.4326	0.000524711	0.000524711
A_24_P209285	-0.56995	10.8667	0.000617582	0.000617582	MRPS10	Homo sapiens mitochondrial ribosomal protein S10 (MRPS10), mRNA [NM_018141]
A_23_P213863	-0.569897	7.69081	0.015644	0.015644	FAM193B	Homo sapiens family with sequence similarity 193 member B (FAM193B), transcript variant 3, mRNA [NM_001190946]
A_23_P99027	-0.56987	11.3855	0.0112645	0.0112645
A_24_P927189	-0.569808	7.1993	0.00304753	0.00304753	OXNAD1	Homo sapiens oxidoreductase NAD binding domain containing 1 (OXNAD1), transcript variant 3, mRNA [NM_138381]
A_23_P137578	-0.569808	9.22993	0.00537026	0.00537026	FBXO28	Homo sapiens F-box protein 28 (FBXO28), transcript variant 1, mRNA [NM_015176]
A_24_P137582	-0.569553	7.52091	0.010761	0.010761	GFM2	Homo sapiens G elongation factor mitochondrial 2 (GFM2), transcript variant 3, mRNA [NM_170681]
A_21_P0014235	-0.569508	6.31462	0.00229705	0.00229705		Q9F8M7_CARHY (Q9F8M7) DTDP-glucose 4,6-dehydratase (Fragment), partial (11%) [THC2653786]
A_33_P3407065	-0.569238	9.6771	0.0312319	0.0312319	KIF2A	Homo sapiens kinesin family member 2A (KIF2A), transcript variant 3, mRNA [NM_001243952]
A_23_P40821	-0.569136	7.93186	0.00731506	0.00731506
A_32_P49350	-0.568938	13.0301	0.0287109	0.0287109		ribosomal protein S4X pseudogene 2 [Source:HGNC Symbol;Acc:HGNC:16563] [ENST00000458402]
A_23_P202496	-0.568459	9.36926	0.00108292	0.00108292
A_21_P0010952	-0.568413	9.18293	0.0301865	0.0301865	NUTM2B-AS1	Homo sapiens NUTM2B antisense RNA 1 (NUTM2B-AS1), transcript variant 2, long non-coding RNA [NR_120612]
A_33_P3330549	-0.568362	10.0083	0.026687	0.026687	SLC44A2	Homo sapiens solute carrier family 44 member 2 (SLC44A2), transcript variant 1, mRNA [NM_020428]
A_23_P120442	-0.568082	7.59151	0.0110875	0.0110875
A_23_P212617	-0.568014	11.7048	0.0102012	0.0102012
A_21_P0012341	-0.567398	6.98679	0.0224153	0.0224153	XLOC_l2_009464	BROAD Institute lincRNA (XLOC_l2_009464), lincRNA [TCONS_l2_00018327]
A_24_P382467	-0.567326	8.10151	0.00233723	0.00233723	SLC39A3	Homo sapiens solute carrier family 39 member 3 (SLC39A3), transcript variant 1, mRNA [NM_144564]
A_23_P169934	-0.567307	9.52978	0.0238495	0.0238495	RILPL1	Homo sapiens Rab interacting lysosomal protein like 1 (RILPL1), transcript variant 1, mRNA [NM_178314]
A_23_P37910	-0.56692	8.54913	0.0265409	0.0265409
A_33_P3351207	-0.566918	8.57384	0.0142593	0.0142593	GLIDR	Homo sapiens glioblastoma down-regulated RNA (GLIDR), transcript variant 2, long non-coding RNA [NR_126044]
A_21_P0010595	-0.566894	7.97172	0.0120484	0.0120484	FBXO25	Homo sapiens F-box protein 25 (FBXO25), transcript variant 2, mRNA [NM_183420]
A_33_P3361811	-0.566752	7.08409	0.00349452	0.00349452	NAA16	Homo sapiens N(alpha)-acetyltransferase 16, NatA auxiliary subunit (NAA16), transcript variant 1, mRNA [NM_024561]
A_23_P429383	-0.566546	7.08528	0.0198412	0.0198412	HOXD9	Homo sapiens homeobox D9 (HOXD9), mRNA [NM_014213]
A_23_P110643	-0.566366	7.34254	0.0157949	0.0157949
A_33_P3398437	-0.566314	8.94218	0.0213806	0.0213806	MGA	MGA, MAX dimerization protein [Source:HGNC Symbol;Acc:HGNC:14010] [ENST00000619521]
A_21_P0014747	-0.566236	6.81054	0.00214703	0.00214703	EMC1-AS1	Homo sapiens uncharacterized LOC101927895 (LOC101927895), transcript variant 1, long non-coding RNA [NR_135114]
A_23_P202496	-0.56615	9.52512	0.00151618	0.00151618
A_33_P3268144	-0.5661	8.215	0.0034488	0.0034488	ZNF614	Homo sapiens zinc finger protein 614 (ZNF614), mRNA [NM_025040]
A_23_P101811	-0.565882	7.23023	0.00337105	0.00337105
A_24_P135501	-0.565797	13.4495	0.00262703	0.00262703		ribosomal protein L7a (RPL7A) pseudogene [ENST00000497325]
A_23_P10385	-0.565743	9.69922	0.0202367	0.0202367
A_23_P110846	-0.565493	9.15963	0.00883681	0.00883681
A_23_P137143	-0.56548	11.2501	0.00245319	0.00245319	DKC1	Homo sapiens dyskerin pseudouridine synthase 1 (DKC1), transcript variant 1, mRNA [NM_001363]
A_23_P211401	-0.565363	6.43815	0.00897252	0.00897252	KREMEN1	Homo sapiens kringle containing transmembrane protein 1 (KREMEN1), transcript variant 3, mRNA [NM_001039570]
A_23_P23303	-0.565356	9.2327	0.0247923	0.0247923
A_21_P0000800	-0.565301	7.45485	0.0103226	0.0103226	RNASEH1-AS1	Homo sapiens RNASEH1 antisense RNA 1 (RNASEH1-AS1), transcript variant 3, long non-coding RNA [NR_038431]
A_23_P10385	-0.565247	9.59213	0.0176351	0.0176351
A_33_P3287502	-0.565091	9.43579	0.00011937	0.00011937	MSH2	Homo sapiens mutS homolog 2 (MSH2), transcript variant 1, mRNA [NM_000251]
A_23_P102517	-0.564975	9.23017	0.00144647	0.00144647
A_33_P3545065	-0.564774	10.3311	0.0189758	0.0189758	SH3GL1P1	Homo sapiens SH3 domain containing GRB2 like 1, endophilin A2 pseudogene 1 (SH3GL1P1), non-coding RNA [NR_033412]
A_24_P943997	-0.564697	6.75569	0.00285512	0.00285512	ARL5B	Homo sapiens ADP ribosylation factor like GTPase 5B (ARL5B), mRNA [NM_178815]
A_23_P11774	-0.564547	9.84745	9.57489e-05	9.57489e-05
A_23_P109171	-0.564223	6.71875	0.00454856	0.00454856
A_23_P106798	-0.564202	7.89744	0.00741916	0.00741916
A_23_P202143	-0.564036	10.4524	0.0189334	0.0189334	NOLC1	Homo sapiens nucleolar and coiled-body phosphoprotein 1 (NOLC1), transcript variant 1, mRNA [NM_001284388]
A_33_P3372237	-0.563817	8.85634	0.0257678	0.0257678	DCAF13	Homo sapiens DDB1 and CUL4 associated factor 13 (DCAF13), mRNA [NM_015420]
A_23_P103631	-0.563756	13.4772	0.000347104	0.000347104
A_33_P3420013	-0.563709	7.02417	0.0228731	0.0228731		Unknown
A_23_P207811	-0.563697	9.35188	0.0242385	0.0242385	PAIP1	Homo sapiens poly(A) binding protein interacting protein 1 (PAIP1), transcript variant 1, mRNA [NM_006451]
A_23_P117683	-0.563662	12.2574	0.00458635	0.00458635
A_19_P00320451	-0.563583	6.83845	0.000198863	0.000198863	KHDC1	Homo sapiens KH domain containing 1 (KHDC1), transcript variant 1, mRNA [NM_001251874]
A_23_P359738	-0.563542	9.26181	0.00365189	0.00365189	EPC2	Homo sapiens enhancer of polycomb homolog 2 (EPC2), mRNA [NM_015630]
A_33_P3417810	-0.563437	10.8437	0.00149995	0.00149995	NOL10	Homo sapiens nucleolar protein 10 (NOL10), transcript variant 1, mRNA [NM_024894]
A_23_P115762	-0.563356	9.69877	0.00480564	0.00480564
A_23_P301372	-0.563186	8.37741	0.00350476	0.00350476	TAPT1	Homo sapiens transmembrane anterior posterior transformation 1 (TAPT1), mRNA [NM_153365]
A_21_P0002160	-0.563176	7.11092	0.0041011	0.0041011	lnc-RPS7-1	LNCipedia lincRNA (lnc-RPS7-1), lincRNA [lnc-RPS7-1:6]
A_23_P54929	-0.562747	8.62978	0.0012585	0.0012585	LYRM1	Homo sapiens LYR motif containing 1 (LYRM1), transcript variant 1, mRNA [NM_020424]
A_23_P110433	-0.5627	9.18641	0.0262864	0.0262864
A_23_P109442	-0.562403	9.09617	0.0147597	0.0147597
A_23_P121356	-0.562352	10.2095	0.00218716	0.00218716
A_24_P481375	-0.562243	7.00743	0.0245874	0.0245874	CCDC18-AS1	Homo sapiens CCDC18 antisense RNA 1 (CCDC18-AS1), long non-coding RNA [NR_034089]
A_23_P255076	-0.561952	8.16987	0.00366441	0.00366441	RWDD2A	Homo sapiens RWD domain containing 2A (RWDD2A), transcript variant 1, mRNA [NM_033411]
A_33_P3248329	-0.561791	8.56415	0.0136304	0.0136304	ZFAND3	Homo sapiens zinc finger AN1-type containing 3 (ZFAND3), mRNA [NM_021943]
A_23_P202978	-0.561726	6.93948	0.00994655	0.00994655	CASP1	Homo sapiens caspase 1 (CASP1), transcript variant alpha, mRNA [NM_033292]
A_23_P106481	-0.561721	12.8083	0.0066034	0.0066034
A_23_P209538	-0.561533	7.60094	0.0113688	0.0113688	KANSL3	Homo sapiens KAT8 regulatory NSL complex subunit 3 (KANSL3), transcript variant 11, mRNA [NM_001349259]
A_23_P69683	-0.56142	8.95811	0.0184961	0.0184961	SEC24B	Homo sapiens SEC24 homolog B, COPII coat complex component (SEC24B), transcript variant 1, mRNA [NM_006323]
A_23_P166135	-0.56139	8.97343	0.0213102	0.0213102	XRN2	Homo sapiens 5'-3' exoribonuclease 2 (XRN2), transcript variant 2, mRNA [NM_012255]
A_24_P176714	-0.561053	7.99555	0.0152932	0.0152932	B9D1	Homo sapiens B9 domain containing 1 (B9D1), transcript variant 2, mRNA [NM_015681]
A_23_P204850	-0.561029	11.0583	0.0245063	0.0245063
A_23_P61551	-0.56094	8.50522	0.00783661	0.00783661	CD2BP2	Homo sapiens CD2 cytoplasmic tail binding protein 2 (CD2BP2), transcript variant 1, mRNA [NM_006110]
A_33_P3215059	-0.560738	9.6749	0.00692157	0.00692157	NSMCE1	Homo sapiens NSE1 homolog, SMC5-SMC6 complex component (NSMCE1), mRNA [NM_145080]
A_23_P101093	-0.560612	11.9721	0.0295766	0.0295766
A_23_P111865	-0.560306	6.83861	0.0110193	0.0110193
A_23_P310582	-0.560201	7.51039	0.0157007	0.0157007	ST7L	Homo sapiens suppression of tumorigenicity 7 like (ST7L), transcript variant 4, mRNA [NM_138729]
A_23_P26810	-0.559831	6.80406	0.0001219	0.0001219
A_24_P148151	-0.559785	7.77452	0.00704089	0.00704089	TSNAX	Homo sapiens translin associated factor X (TSNAX), mRNA [NM_005999]
A_21_P0000073	-0.55971	7.66699	0.0137578	0.0137578	OSMR	Homo sapiens oncostatin M receptor (OSMR), transcript variant 3, mRNA [NM_001323504]
A_23_P338952	-0.559681	10.6988	0.0179307	0.0179307	S100PBP	Homo sapiens S100P binding protein (S100PBP), transcript variant 1, mRNA [NM_022753]
A_23_P117037	-0.559669	9.37052	0.00512081	0.00512081
A_23_P19313	-0.559581	8.13408	0.006039	0.006039
A_23_P80342	-0.559124	7.55759	0.0016942	0.0016942	TAB1	Homo sapiens TGF-beta activated kinase 1 (MAP3K7) binding protein 1 (TAB1), transcript variant alpha, mRNA [NM_006116]
A_33_P3326927	-0.55903	6.92565	0.0020155	0.0020155	ZNF19	Homo sapiens zinc finger protein 19 (ZNF19), mRNA [NM_006961]
A_23_P10815	-0.558938	10.5389	0.00295405	0.00295405
A_24_P174755	-0.558713	6.95108	0.0300589	0.0300589	SLC22A5	Homo sapiens solute carrier family 22 member 5 (SLC22A5), transcript variant 2, mRNA [NM_003060]
A_23_P161098	-0.557809	6.81621	0.00686963	0.00686963	ELK4	Homo sapiens ELK4, ETS transcription factor (ELK4), transcript variant a, mRNA [NM_001973]
A_23_P108342	-0.557694	6.73284	0.00174587	0.00174587
A_23_P112135	-0.55757	13.174	0.0293643	0.0293643
A_33_P3340014	-0.557478	6.59362	0.00212061	0.00212061	TRO	Homo sapiens trophinin (TRO), transcript variant 3, mRNA [NM_016157]
A_23_P1145	-0.557351	8.68974	0.0203862	0.0203862
A_23_P114164	-0.557304	9.68611	0.0242876	0.0242876
A_23_P303155	-0.557252	7.369	0.0111255	0.0111255	TMEM87B	Homo sapiens transmembrane protein 87B (TMEM87B), transcript variant 1, mRNA [NM_032824]
A_23_P110661	-0.557106	10.9152	0.0051366	0.0051366
A_23_P139509	-0.556986	10.9236	0.0228604	0.0228604
A_23_P105392	-0.556857	13.9349	0.0201835	0.0201835
A_23_P12272	-0.556708	10.7696	0.014495	0.014495
A_23_P167269	-0.556699	9.40803	0.00870961	0.00870961	TMA16	Homo sapiens translation machinery associated 16 homolog (TMA16), mRNA [NM_018352]
A_33_P3282669	-0.556687	7.13033	0.0032061	0.0032061	POLL	Homo sapiens DNA polymerase lambda (POLL), transcript variant 5, mRNA [NM_001308382]
A_23_P104116	-0.556657	13.5075	0.00130759	0.00130759
A_23_P117683	-0.556563	12.2136	0.00371634	0.00371634
A_23_P104054	-0.556506	10.2716	0.0112714	0.0112714
A_21_P0013888	-0.556352	7.57667	0.0267263	0.0267263	TPTE2	Homo sapiens transmembrane phosphoinositide 3-phosphatase and tensin homolog 2 (TPTE2), transcript variant 3, mRNA [NM_199254]
A_33_P3269000	-0.556315	7.57721	0.0166802	0.0166802	C8orf48	Homo sapiens chromosome 8 open reading frame 48 (C8orf48), mRNA [NM_001007090]
A_33_P3265965	-0.556244	7.20338	0.0110626	0.0110626	CFAP97	Homo sapiens cilia and flagella associated protein 97 (CFAP97), transcript variant 2, mRNA [NM_001292033]
A_23_P81408	-0.556014	9.36905	0.0269516	0.0269516	MAT2B	Homo sapiens methionine adenosyltransferase 2B (MAT2B), transcript variant 2, mRNA [NM_182796]
A_23_P122041	-0.555988	10.4656	0.00401853	0.00401853
A_23_P117558	-0.555797	11.4874	7.08119e-05	7.08119e-05
A_23_P103442	-0.555761	10.6393	0.00187807	0.00187807
A_23_P130020	-0.555732	9.92131	0.00843814	0.00843814	UTP18	Homo sapiens UTP18, small subunit processome component (UTP18), mRNA [NM_016001]
A_23_P160742	-0.555573	7.85328	0.00267939	0.00267939	GLMN	Homo sapiens glomulin, FKBP associated protein (GLMN), transcript variant 1, mRNA [NM_053274]
A_24_P414269	-0.555478	12.2803	0.0176809	0.0176809	ALG3	Homo sapiens ALG3, alpha-1,3- mannosyltransferase (ALG3), transcript variant 1, mRNA [NM_005787]
A_21_P0006870	-0.555272	8.99098	0.00966301	0.00966301	lnc-ANTXRL-3	LNCipedia lincRNA (lnc-ANTXRL-3), lincRNA [lnc-ANTXRL-3:1]
A_23_P121806	-0.555229	10.3159	0.00687389	0.00687389
A_23_P106998	-0.555119	9.37221	0.000739875	0.000739875
A_23_P106822	-0.55491	10.0537	0.000195019	0.000195019
A_23_P56553	-0.554884	9.54859	0.000878425	0.000878425	METTL8	Homo sapiens methyltransferase like 8 (METTL8), transcript variant 1, mRNA [NM_024770]
A_23_P118690	-0.554829	10.9375	0.00345055	0.00345055
A_23_P123866	-0.554791	9.44244	0.013145	0.013145
A_23_P39813	-0.55472	7.50246	0.010715	0.010715	TTC31	Homo sapiens tetratricopeptide repeat domain 31 (TTC31), transcript variant 1, mRNA [NM_022492]
A_23_P122174	-0.55436	8.154	0.000430266	0.000430266
A_33_P3867534	-0.554275	7.76509	0.00616249	0.00616249	MCM10	Homo sapiens minichromosome maintenance 10 replication initiation factor (MCM10), transcript variant 1, mRNA [NM_182751]
A_23_P112341	-0.554194	9.9346	0.00233583	0.00233583
A_23_P132260	-0.554186	8.4872	0.00149574	0.00149574	PES1	Homo sapiens pescadillo ribosomal biogenesis factor 1 (PES1), transcript variant 1, mRNA [NM_014303]
A_23_P14564	-0.55407	6.10109	0.00368569	0.00368569	GPR65	Homo sapiens G protein-coupled receptor 65 (GPR65), mRNA [NM_003608]
A_23_P258002	-0.554049	8.49568	0.00523358	0.00523358	CDKN2AIP	Homo sapiens CDKN2A interacting protein (CDKN2AIP), transcript variant 1, mRNA [NM_017632]
A_33_P3212839	-0.553866	8.82447	0.00244049	0.00244049		cyclin B1 interacting protein 1 pseudogene 1 [Source:HGNC Symbol;Acc:HGNC:37693] [ENST00000428976]
A_23_P103442	-0.553829	10.6745	0.0040846	0.0040846
A_21_P0012993	-0.553589	6.49117	0.012078	0.012078	NAIP	NLR family apoptosis inhibitory protein [Source:HGNC Symbol;Acc:HGNC:7634] [ENST00000447012]
A_23_P10815	-0.553339	10.937	0.00830298	0.00830298
A_23_P107693	-0.553249	6.66464	0.000551938	0.000551938
A_33_P3209356	-0.553114	9.74608	0.0198967	0.0198967	COP1	Homo sapiens COP1, E3 ubiquitin ligase (COP1), transcript variant 1, mRNA [NM_022457]
A_23_P121396	-0.553067	8.16756	0.0199551	0.0199551
A_23_P77160	-0.55299	9.53302	0.0297853	0.0297853	RNF111	Homo sapiens ring finger protein 111 (RNF111), transcript variant 2, mRNA [NM_017610]
A_23_P10385	-0.552908	9.93406	0.0116866	0.0116866
A_23_P109333	-0.552846	11.1398	0.0106673	0.0106673
A_24_P163405	-0.552791	9.36228	0.0143269	0.0143269	TRIM27	Homo sapiens tripartite motif containing 27 (TRIM27), mRNA [NM_006510]
A_33_P3342285	-0.55266	12.6204	0.00151319	0.00151319	RAP1A	Homo sapiens RAP1A, member of RAS oncogene family (RAP1A), transcript variant 1, mRNA [NM_001010935]
A_23_P4798	-0.552548	8.06011	0.00125416	0.00125416	ZNF581	Homo sapiens zinc finger protein 581 (ZNF581), mRNA [NM_016535]
A_23_P76598	-0.552513	11.5475	0.0101542	0.0101542	MICU2	Homo sapiens mitochondrial calcium uptake 2 (MICU2), mRNA [NM_152726]
A_23_P259071	-0.552429	6.39829	0.00985637	0.00985637	AREG	Homo sapiens amphiregulin (AREG), mRNA [NM_001657]
A_23_P122174	-0.551968	8.0506	6.79641e-06	6.79641e-06
A_23_P101237	-0.551932	10.0868	0.00277619	0.00277619
A_23_P115861	-0.551829	6.70324	0.0025425	0.0025425
A_21_P0000599	-0.551697	8.24017	0.0068842	0.0068842	MKRN1	Homo sapiens makorin ring finger protein 1 (MKRN1), transcript variant 1, mRNA [NM_013446]
A_23_P212617	-0.551204	11.5404	0.0141059	0.0141059
A_23_P149375	-0.551185	8.143	0.00110312	0.00110312	THEM4	Homo sapiens thioesterase superfamily member 4 (THEM4), mRNA [NM_053055]
A_23_P105900	-0.551059	12.3331	0.00157748	0.00157748
A_33_P3301782	-0.550805	6.4998	0.00196197	0.00196197	ZEB1-AS1	Homo sapiens ZEB1 antisense RNA 1 (ZEB1-AS1), transcript variant 4, long non-coding RNA [NR_148977]
A_23_P71513	-0.550794	11.4898	0.0218629	0.0218629	EFR3A	Homo sapiens EFR3 homolog A (EFR3A), transcript variant 1, mRNA [NM_015137]
A_33_P3405004	-0.550785	7.93577	0.0126572	0.0126572	NFXL1	Homo sapiens nuclear transcription factor, X-box binding like 1 (NFXL1), transcript variant 3, mRNA [NM_001278624]
A_23_P118353	-0.550738	9.3764	0.00126866	0.00126866
A_23_P120442	-0.550714	7.42681	0.0117436	0.0117436
A_33_P3254946	-0.550584	9.97803	0.027535	0.027535	PLEKHH3	Homo sapiens pleckstrin homology, MyTH4 and FERM domain containing H3 (PLEKHH3), transcript variant 1, mRNA [NM_024927]
A_23_P48628	-0.550525	6.83256	0.000721752	0.000721752	ZBTB25	Homo sapiens zinc finger and BTB domain containing 25 (ZBTB25), transcript variant 2, mRNA [NM_006977]
A_33_P3217347	-0.550482	10.5557	0.022838	0.022838	PJA1	Homo sapiens praja ring finger ubiquitin ligase 1 (PJA1), transcript variant 1, mRNA [NM_145119]
A_23_P252740	-0.550418	7.80273	0.0299539	0.0299539
A_23_P43490	-0.550159	10.5468	0.0193832	0.0193832	CDKN2A	Homo sapiens cyclin dependent kinase inhibitor 2A (CDKN2A), transcript variant 3, mRNA [NM_058197]
A_23_P41009	-0.550095	8.92177	0.0251658	0.0251658	TEX264	Homo sapiens testis expressed 264 (TEX264), transcript variant 1, mRNA [NM_015926]
A_23_P87664	-0.549975	8.87045	0.00983	0.00983	SART3	squamous cell carcinoma antigen recognized by T cells 3 [Source:HGNC Symbol;Acc:HGNC:16860] [ENST00000546728]
A_32_P128656	-0.549904	6.63043	0.00343827	0.00343827	MID1	Homo sapiens midline 1 (MID1), transcript variant 10, mRNA [NM_001347733]
A_24_P274270	-0.549894	9.53184	0.0271964	0.0271964
A_19_P00321977	-0.5497	7.94871	0.0183524	0.0183524	TALAM1	Homo sapiens MALAT1 antisense transcript (TALAM1), antisense RNA [NR_145459]
A_23_P120243	-0.549656	6.4643	0.0210402	0.0210402
A_23_P108404	-0.549471	8.04803	0.00695714	0.00695714
A_23_P104046	-0.549458	8.14433	0.0119348	0.0119348
A_23_P101319	-0.549445	6.44364	9.86823e-05	9.86823e-05
A_33_P3309665	-0.549217	7.09284	0.0067758	0.0067758	ZFP3	Homo sapiens ZFP3 zinc finger protein (ZFP3), mRNA [NM_153018]
A_23_P111865	-0.548958	7.0897	0.00544187	0.00544187
A_24_P245358	-0.548699	13.7709	0.010561	0.010561	ATP5F1A	Homo sapiens ATP synthase F1 subunit alpha (ATP5F1A), transcript variant 1, mRNA [NM_001001937]
A_23_P105392	-0.548384	13.8033	0.0181819	0.0181819
A_23_P105664	-0.54834	10.3909	0.00130234	0.00130234	CCDC59	Homo sapiens coiled-coil domain containing 59 (CCDC59), transcript variant 1, mRNA [NM_014167]
A_33_P3227320	-0.54826	8.86427	0.00549778	0.00549778	MIER3	Homo sapiens MIER family member 3 (MIER3), transcript variant 1, mRNA [NM_001297598]
A_21_P0000280	-0.548073	6.87602	0.02409	0.02409	SNORD60	Homo sapiens small nucleolar RNA, C/D box 60 (SNORD60), small nucleolar RNA [NR_002736]
A_23_P104046	-0.548055	8.23568	0.0138897	0.0138897
A_23_P205686	-0.54781	10.0585	0.000354184	0.000354184
A_33_P3319161	-0.547807	8.91255	0.00633908	0.00633908	FXN	Homo sapiens frataxin (FXN), transcript variant 2, mRNA [NM_181425]
A_23_P146050	-0.54774	9.04134	0.00554411	0.00554411	ZFAND1	Homo sapiens zinc finger AN1-type containing 1 (ZFAND1), transcript variant 1, mRNA [NM_024699]
A_23_P160729	-0.547622	8.0217	0.00572727	0.00572727	AP4B1	Homo sapiens adaptor related protein complex 4 subunit beta 1 (AP4B1), transcript variant 1, mRNA [NM_006594]
A_33_P3298587	-0.547616	10.5331	0.0243921	0.0243921	SBNO2	Homo sapiens strawberry notch homolog 2 (SBNO2), transcript variant 1, mRNA [NM_014963]
A_23_P111811	-0.547259	9.22365	0.0297767	0.0297767
A_23_P120335	-0.546917	11.0187	0.00222584	0.00222584
A_24_P366082	-0.546741	8.48847	0.0170878	0.0170878	MICAL3	Homo sapiens microtubule associated monooxygenase, calponin and LIM domain containing 3 (MICAL3), transcript variant 1, mRNA [NM_015241]
A_23_P215227	-0.546307	11.1909	0.00929566	0.00929566	DNAJB6	Homo sapiens DnaJ heat shock protein family (Hsp40) member B6 (DNAJB6), transcript variant 2, mRNA [NM_005494]
A_23_P46819	-0.546186	7.75628	0.00608221	0.00608221	BTRC	Homo sapiens beta-transducin repeat containing E3 ubiquitin protein ligase (BTRC), transcript variant 1, mRNA [NM_033637]
A_21_P0001879	-0.54608	9.4	0.0116481	0.0116481	lnc-AC073263.1-2	Homo sapiens cDNA FLJ41871 fis, clone OCBBF2008790. [AK123865]
A_23_P405216	-0.545939	7.04482	0.00879528	0.00879528	ZNF619	Homo sapiens zinc finger protein 619 (ZNF619), transcript variant 6, mRNA [NM_001363277]
A_23_P26184	-0.545807	9.80235	0.00398839	0.00398839	DET1	Homo sapiens DET1, COP1 ubiquitin ligase partner (DET1), transcript variant 1, mRNA [NM_017996]
A_23_P325438	-0.54577	10.0118	0.0193391	0.0193391	XPO6	Homo sapiens exportin 6 (XPO6), transcript variant 2, mRNA [NM_015171]
A_23_P201002	-0.545702	12.0169	0.0157325	0.0157325	RNF220	Homo sapiens ring finger protein 220 (RNF220), transcript variant 1, mRNA [NM_018150]
A_23_P143713	-0.545523	7.13289	0.0233425	0.0233425	APOBEC3G	Homo sapiens apolipoprotein B mRNA editing enzyme catalytic subunit 3G (APOBEC3G), transcript variant 1, mRNA [NM_021822]
A_24_P56317	-0.5455	11.6064	0.0248256	0.0248256	MBNL2	Homo sapiens muscleblind like splicing regulator 2 (MBNL2), transcript variant 1, mRNA [NM_144778]
A_23_P93389	-0.545155	8.53314	0.00672699	0.00672699	NUDT3	Homo sapiens nudix hydrolase 3 (NUDT3), mRNA [NM_006703]
A_23_P145089	-0.545053	11.8116	0.0106657	0.0106657	HSP90AB1	Homo sapiens heat shock protein 90 alpha family class B member 1 (HSP90AB1), transcript variant 2, mRNA [NM_007355]
A_23_P122624	-0.545039	10.5439	0.0022327	0.0022327
A_23_P202496	-0.544918	9.07924	0.00872196	0.00872196
A_23_P74320	-0.544886	7.64937	0.00323684	0.00323684	SCYL3	Homo sapiens SCY1 like pseudokinase 3 (SCYL3), transcript variant 1, mRNA [NM_020423]
A_23_P104996	-0.544819	6.61514	0.0117517	0.0117517
A_23_P426196	-0.544674	7.42786	0.00595764	0.00595764	MAST3	Homo sapiens microtubule associated serine/threonine kinase 3 (MAST3), mRNA [NM_015016]
A_23_P105900	-0.54462	12.5085	0.000517092	0.000517092
A_23_P110643	-0.544435	7.51953	0.0121532	0.0121532
A_33_P3447304	-0.544347	7.97548	0.00942648	0.00942648	OXR1	Homo sapiens oxidation resistance 1 (OXR1), transcript variant 4, mRNA [NM_001198533]
A_23_P204503	-0.544132	8.18197	0.0109941	0.0109941	PRKAB1	Homo sapiens protein kinase AMP-activated non-catalytic subunit beta 1 (PRKAB1), mRNA [NM_006253]
A_23_P305140	-0.544066	10.6759	0.0275436	0.0275436	BORCS7	Homo sapiens BLOC-1 related complex subunit 7 (BORCS7), transcript variant 2, mRNA [NM_144591]
A_24_P38081	-0.543781	6.50887	0.00728382	0.00728382	FKBP5	Homo sapiens FK506 binding protein 5 (FKBP5), transcript variant 1, mRNA [NM_004117]
A_24_P274270	-0.543752	9.32302	0.0166293	0.0166293
A_23_P121196	-0.543752	11.1881	0.00641309	0.00641309
A_23_P18267	-0.543445	9.16837	0.0203326	0.0203326	NPRL2	Homo sapiens NPR2 like, GATOR1 complex subunit (NPRL2), mRNA [NM_006545]
A_23_P26173	-0.543364	12.3256	0.0168768	0.0168768	TMED3	Homo sapiens transmembrane p24 trafficking protein 3 (TMED3), transcript variant 1, mRNA [NM_007364]
A_33_P3250128	-0.543028	8.0445	0.0228579	0.0228579	SNX18	Homo sapiens sorting nexin 18 (SNX18), transcript variant 2, mRNA [NM_052870]
A_23_P122174	-0.542974	8.40658	0.000305114	0.000305114
A_23_P2129	-0.542878	10.5726	0.019199	0.019199	TMEM126B	Homo sapiens transmembrane protein 126B (TMEM126B), transcript variant 1, mRNA [NM_018480]
A_33_P3221999	-0.542515	7.56389	0.0118564	0.0118564	GSDMB	Homo sapiens gasdermin B (GSDMB), transcript variant 3, mRNA [NM_001165958]
A_23_P105392	-0.542437	13.7013	0.0297602	0.0297602
A_23_P120335	-0.542432	10.8447	0.00466111	0.00466111
A_23_P103070	-0.542413	11.4461	0.00843371	0.00843371
A_24_P290163	-0.542291	9.10541	0.013738	0.013738		Unknown
A_24_P227585	-0.542276	7.91732	0.00609126	0.00609126	GPALPP1	Homo sapiens GPALPP motifs containing 1 (GPALPP1), transcript variant 2, mRNA [NM_018559]
A_23_P210886	-0.542223	7.49281	0.0241139	0.0241139
A_33_P3227716	-0.542144	9.34621	0.00399817	0.00399817	CASTOR1	Homo sapiens cytosolic arginine sensor for mTORC1 subunit 1 (CASTOR1), mRNA [NM_001037666]
A_23_P200260	-0.541747	8.17147	0.014657	0.014657	PCNX2	Homo sapiens pecanex 2 (PCNX2), transcript variant 1, mRNA [NM_014801]
A_24_P941912	-0.541585	7.49143	0.00963002	0.00963002	DTX3L	Homo sapiens deltex E3 ubiquitin ligase 3L (DTX3L), mRNA [NM_138287]
A_23_P101950	-0.541583	13.4842	0.00166239	0.00166239
A_23_P112825	-0.541499	10.5653	0.00595023	0.00595023
A_23_P6786	-0.541385	7.63581	0.0215146	0.0215146	TRNT1	tRNA nucleotidyl transferase 1 [Source:HGNC Symbol;Acc:HGNC:17341] [ENST00000339437]
A_24_P110273	-0.54128	8.73135	0.0091568	0.0091568		proline rich 13 pseudogene 1 [Source:HGNC Symbol;Acc:HGNC:50614] [ENST00000456678]
A_23_P213255	-0.541275	9.96562	0.00361002	0.00361002
A_23_P105900	-0.541174	12.2431	0.000200142	0.000200142
A_23_P119143	-0.541081	6.72666	0.026146	0.026146
A_23_P119143	-0.540462	6.68084	0.0306434	0.0306434
A_24_P15062	-0.540376	6.6096	0.000617426	0.000617426	ZNF490	Homo sapiens zinc finger protein 490 (ZNF490), mRNA [NM_020714]
A_23_P35916	-0.54021	7.05839	0.00143649	0.00143649
A_23_P30024	-0.540094	9.73248	0.0299026	0.0299026
A_23_P12329	-0.539911	8.82619	0.000206066	0.000206066
A_23_P110661	-0.539754	10.9995	0.00239773	0.00239773
A_23_P139958	-0.539753	8.13005	0.0197836	0.0197836	CDK8	Homo sapiens cyclin dependent kinase 8 (CDK8), transcript variant 1, mRNA [NM_001260]
A_24_P706752	-0.539681	7.9575	0.0130211	0.0130211	PLA2G12A	Homo sapiens phospholipase A2 group XIIA (PLA2G12A), mRNA [NM_030821]
A_23_P146004	-0.539555	7.85119	0.00668832	0.00668832	CBLL1	Homo sapiens Cbl proto-oncogene like 1 (CBLL1), transcript variant 1, mRNA [NM_024814]
A_23_P141302	-0.539429	8.93959	0.00932134	0.00932134	ZNF18	Homo sapiens zinc finger protein 18 (ZNF18), transcript variant 1, mRNA [NM_144680]
A_23_P500734	-0.539158	9.06647	0.0137591	0.0137591	POGZ	Homo sapiens pogo transposable element derived with ZNF domain (POGZ), transcript variant 1, mRNA [NM_015100]
A_23_P404134	-0.539152	10.622	0.0241913	0.0241913	TOX4	Homo sapiens TOX high mobility group box family member 4 (TOX4), transcript variant 1, mRNA [NM_014828]
A_33_P3279431	-0.53895	8.73092	0.0223778	0.0223778	GOSR1	Homo sapiens golgi SNAP receptor complex member 1 (GOSR1), transcript variant 3, mRNA [NM_001007024]
A_23_P104942	-0.538495	11.4336	0.0167992	0.0167992
A_23_P110212	-0.538428	8.71934	0.0119721	0.0119721
A_23_P339773	-0.538263	9.78015	0.0272169	0.0272169	TPRG1L	Homo sapiens tumor protein p63 regulated 1 like (TPRG1L), mRNA [NM_182752]
A_23_P395534	-0.538244	7.98082	0.00865855	0.00865855	RSC1A1	Homo sapiens regulator of solute carriers 1 (RSC1A1), mRNA [NM_006511]
A_23_P5611	-0.538232	8.51572	0.00186762	0.00186762	RIF1	Homo sapiens replication timing regulatory factor 1 (RIF1), transcript variant 1, mRNA [NM_018151]
A_23_P120557	-0.537952	7.33995	0.000149784	0.000149784
A_33_P3360867	-0.537591	7.28379	0.00514894	0.00514894		Q52M62_HUMAN (Q52M62) LOC285908 protein, partial (24%) [THC2764236]
A_21_P0012473	-0.537565	7.41959	0.0178379	0.0178379	VEZF1	Homo sapiens vascular endothelial zinc finger 1 (VEZF1), transcript variant 2, mRNA [NM_001330393]
A_23_P25019	-0.537552	9.41228	0.00401692	0.00401692
A_23_P154025	-0.537389	11.8033	0.00324085	0.00324085	SSB	Homo sapiens Sjogren syndrome antigen B (SSB), transcript variant 1, mRNA [NM_003142]
A_23_P334123	-0.537345	10.7458	0.0309409	0.0309409	ITFG1	Homo sapiens integrin alpha FG-GAP repeat containing 1 (ITFG1), transcript variant 1, mRNA [NM_030790]
A_21_P0013266	-0.537281	6.48109	0.000429549	0.000429549	LOC101928451	PREDICTED: Homo sapiens uncharacterized LOC101928451 (LOC101928451), transcript variant X5, ncRNA [XR_927955]
A_33_P3449417	-0.537272	11.9867	0.00398013	0.00398013	KARS	Homo sapiens lysyl-tRNA synthetase (KARS), transcript variant 1, mRNA [NM_001130089]
A_33_P3379454	-0.537236	7.97815	0.00191448	0.00191448	UHRF1	Homo sapiens ubiquitin like with PHD and ring finger domains 1 (UHRF1), transcript variant 3, mRNA [NM_001290050]
A_23_P55123	-0.537089	7.2178	0.000762527	0.000762527	COX10	Homo sapiens cytochrome c oxidase assembly factor heme A:farnesyltransferase COX10 (COX10), mRNA [NM_001303]
A_33_P3308263	-0.536888	7.83302	0.00926344	0.00926344	SLC49A4	Homo sapiens disrupted in renal carcinoma 2 (DIRC2), mRNA [NM_032839]
A_23_P65699	-0.536877	10.0183	0.00787907	0.00787907	SPG11	Homo sapiens SPG11, spatacsin vesicle trafficking associated (SPG11), transcript variant 1, mRNA [NM_025137]
A_33_P3248384	-0.536831	7.95348	0.0223706	0.0223706	XLOC_014422	BROAD Institute lincRNA (XLOC_014422), lincRNA [TCONS_00029938]
A_23_P17490	-0.536625	11.887	0.0239097	0.0239097	TMEM230	Homo sapiens transmembrane protein 230 (TMEM230), transcript variant 2, mRNA [NM_001009924]
A_23_P102262	-0.536587	10.9753	0.00314021	0.00314021
A_23_P201764	-0.536573	7.13579	0.00198843	0.00198843	DHDDS	Homo sapiens dehydrodolichyl diphosphate synthase subunit (DHDDS), transcript variant 2, mRNA [NM_024887]
A_23_P118300	-0.536271	8.99188	0.00246449	0.00246449
A_23_P317347	-0.536189	6.84048	0.00556747	0.00556747	ESCO1	Homo sapiens establishment of sister chromatid cohesion N-acetyltransferase 1 (ESCO1), mRNA [NM_052911]
A_23_P327156	-0.535988	6.6582	0.0130257	0.0130257	FUT8-AS1	Homo sapiens FUT8 antisense RNA 1 (FUT8-AS1), long non-coding RNA [NR_024334]
A_33_P3357082	-0.535768	7.99984	0.000737716	0.000737716	METTL8	Homo sapiens methyltransferase like 8 (METTL8), transcript variant 8, mRNA [NM_001321160]
A_33_P3258452	-0.535613	7.91652	0.0313997	0.0313997	TIGAR	Homo sapiens TP53 induced glycolysis regulatory phosphatase (TIGAR), mRNA [NM_020375]
A_23_P200252	-0.535587	9.00892	0.0177803	0.0177803	NTPCR	Homo sapiens nucleoside-triphosphatase, cancer-related (NTPCR), transcript variant 1, mRNA [NM_032324]
A_23_P83438	-0.53555	11.3921	0.0242312	0.0242312	UBE2Z	Homo sapiens ubiquitin conjugating enzyme E2 Z (UBE2Z), mRNA [NM_023079]
A_33_P3240951	-0.53549	6.25269	0.00156603	0.00156603	DPF3	Homo sapiens double PHD fingers 3 (DPF3), transcript variant 4, mRNA [NM_001280544]
A_23_P131646	-0.535425	9.99492	0.00369739	0.00369739	RPIA	Homo sapiens ribose 5-phosphate isomerase A (RPIA), mRNA [NM_144563]
A_23_P433079	-0.535395	10.1144	0.0308753	0.0308753	DNAJC14	Homo sapiens DnaJ heat shock protein family (Hsp40) member C14 (DNAJC14), mRNA [NM_032364]
A_23_P12272	-0.535009	10.4464	0.00204352	0.00204352
A_33_P3385957	-0.534908	8.92236	0.0298808	0.0298808	TTLL1	Homo sapiens tubulin tyrosine ligase like 1 (TTLL1), transcript variant 1, mRNA [NM_012263]
A_23_P58443	-0.534747	9.16885	0.0223597	0.0223597	ANKHD1-EIF4EBP3	Homo sapiens ANKHD1-EIF4EBP3 readthrough (ANKHD1-EIF4EBP3), mRNA [NM_020690]
A_23_P116168	-0.534386	8.53462	0.00550509	0.00550509
A_23_P119923	-0.534272	9.081	0.00557477	0.00557477
A_23_P252740	-0.534218	7.85915	0.0092221	0.0092221
A_24_P933418	-0.534131	8.06125	0.0306091	0.0306091	ABI2	Homo sapiens abl interactor 2 (ABI2), transcript variant 3, mRNA [NM_005759]
A_33_P3231140	-0.533932	7.13642	0.019001	0.019001	ANKRD50	Homo sapiens ankyrin repeat domain 50 (ANKRD50), transcript variant 2, mRNA [NM_001167882]
A_33_P3374643	-0.533921	10.9887	0.0157851	0.0157851	PAAF1	Homo sapiens proteasomal ATPase associated factor 1 (PAAF1), transcript variant 6, mRNA [NM_001363556]
A_23_P118690	-0.533872	10.8462	0.00464911	0.00464911
A_23_P115046	-0.53377	8.93352	0.00334688	0.00334688
A_33_P3268005	-0.53367	7.20353	0.00718898	0.00718898	FAM120AOS	Homo sapiens family with sequence similarity 120A opposite strand (FAM120AOS), transcript variant 2, mRNA [NM_001322224]
A_23_P11214	-0.533532	8.68624	0.00040418	0.00040418
A_24_P929369	-0.533428	10.3957	0.0215211	0.0215211	AP4E1	Homo sapiens adaptor related protein complex 4 subunit epsilon 1 (AP4E1), transcript variant 1, mRNA [NM_007347]
A_23_P354827	-0.533428	8.09569	0.0231941	0.0231941	ZNF550	Homo sapiens zinc finger protein 550 (ZNF550), transcript variant 1, mRNA [NM_001277090]
A_21_P0014213	-0.532927	6.55461	0.0285241	0.0285241		Unknown
A_24_P928604	-0.532695	13.7662	0.0161358	0.0161358		ribosomal protein L18a (RPL18A) pseudogene [ENST00000401937]
A_33_P3382959	-0.532573	7.69861	0.0145166	0.0145166	CASP8AP2	Homo sapiens caspase 8 associated protein 2 (CASP8AP2), transcript variant 1, mRNA [NM_012115]
A_23_P74843	-0.532569	11.5221	0.00554829	0.00554829	IARS2	Homo sapiens isoleucyl-tRNA synthetase 2, mitochondrial (IARS2), mRNA [NM_018060]
A_24_P34155	-0.532508	7.21473	0.0245443	0.0245443	RUNX1	Homo sapiens runt related transcription factor 1 (RUNX1), transcript variant 3, mRNA [NM_001122607]
A_23_P100883	-0.532431	10.3478	0.000359368	0.000359368
A_23_P110445	-0.532375	8.77905	0.0111818	0.0111818	APBB3	Homo sapiens amyloid beta precursor protein binding family B member 3 (APBB3), transcript variant 4, mRNA [NM_006051]
A_23_P118690	-0.531714	10.7365	0.00333917	0.00333917
A_24_P300483	-0.531364	8.33928	0.0190393	0.0190393	C7orf25	Homo sapiens chromosome 7 open reading frame 25 (C7orf25), transcript variant 2, mRNA [NM_024054]
A_32_P133244	-0.531324	9.37147	0.00217886	0.00217886	PARN	Homo sapiens poly(A)-specific ribonuclease (PARN), transcript variant 2, mRNA [NM_001134477]
A_23_P121506	-0.531317	7.24476	0.00612379	0.00612379
A_23_P110504	-0.531112	11.9575	0.00878236	0.00878236
A_19_P00806320	-0.53107	11.0238	0.022267	0.022267	ARPC2	Homo sapiens actin related protein 2/3 complex subunit 2 (ARPC2), transcript variant 1, mRNA [NM_152862]
A_23_P103919	-0.530976	10.5677	0.00355968	0.00355968
A_23_P212089	-0.530801	6.56515	0.00120496	0.00120496	NFKBIZ	Homo sapiens NFKB inhibitor zeta (NFKBIZ), transcript variant 1, mRNA [NM_031419]
A_33_P3365134	-0.530765	8.01892	0.0144824	0.0144824	PPP1R13B	Homo sapiens protein phosphatase 1 regulatory subunit 13B (PPP1R13B), mRNA [NM_015316]
A_23_P40657	-0.530592	7.95935	0.00376163	0.00376163	GCAT	Homo sapiens glycine C-acetyltransferase (GCAT), transcript variant 2, mRNA [NM_014291]
A_23_P101208	-0.530554	10.8121	0.0121459	0.0121459
A_23_P102262	-0.530438	11.1269	0.0080352	0.0080352
A_23_P111288	-0.530237	12.6034	0.00869197	0.00869197
A_23_P104046	-0.530185	8.61493	0.0147582	0.0147582
A_19_P00322336	-0.530123	8.32746	0.0260834	0.0260834	JPX	Homo sapiens JPX transcript, XIST activator (JPX), long non-coding RNA [NR_024582]
A_23_P65442	-0.530028	9.89314	0.00599291	0.00599291	IRF9	Homo sapiens interferon regulatory factor 9 (IRF9), mRNA [NM_006084]
A_23_P252748	-0.529907	8.27668	0.00965349	0.00965349
A_23_P216920	-0.529889	10.1833	0.0150203	0.0150203	NEK6	Homo sapiens NIMA related kinase 6 (NEK6), transcript variant 2, mRNA [NM_014397]
A_23_P110661	-0.529778	11.3156	0.0164044	0.0164044
A_33_P3402763	-0.529517	10.7526	0.00216323	0.00216323	NIFK	Homo sapiens nucleolar protein interacting with the FHA domain of MKI67 (NIFK), mRNA [NM_032390]
A_23_P105571	-0.529399	8.8178	0.00307694	0.00307694
A_32_P157481	-0.529266	7.06554	0.00174911	0.00174911	ERCC4	Homo sapiens ERCC excision repair 4, endonuclease catalytic subunit (ERCC4), mRNA [NM_005236]
A_23_P157795	-0.529227	12.9444	0.027494	0.027494	CTNNAL1	Homo sapiens catenin alpha like 1 (CTNNAL1), transcript variant 1, mRNA [NM_003798]
A_33_P3346498	-0.529223	7.41651	0.00414755	0.00414755	OPA1	Homo sapiens OPA1, mitochondrial dynamin like GTPase (OPA1), transcript variant 2, mRNA [NM_130831]
A_33_P3226710	-0.528955	7.33631	0.00737245	0.00737245	LINC01006	Homo sapiens long intergenic non-protein coding RNA 1006 (LINC01006), transcript variant 1, long non-coding RNA [NR_026865]
A_23_P10815	-0.528922	10.5289	0.0136946	0.0136946
A_23_P259393	-0.528655	7.21762	0.0010315	0.0010315	SFMBT1	Homo sapiens Scm like with four mbt domains 1 (SFMBT1), mRNA [NM_016329]
A_24_P386639	-0.528517	9.43558	0.00714521	0.00714521	BET1L	Homo sapiens Bet1 golgi vesicular membrane trafficking protein like (BET1L), transcript variant 2, mRNA [NM_016526]
A_23_P25989	-0.528417	8.25706	0.0066227	0.0066227	SETD3	Homo sapiens SET domain containing 3 (SETD3), transcript variant 1, mRNA [NM_032233]
A_23_P61268	-0.528399	10.037	0.0218376	0.0218376	HGH1	Homo sapiens HGH1 homolog (HGH1), mRNA [NM_016458]
A_23_P111297	-0.528323	9.36912	0.00114093	0.00114093
A_23_P10305	-0.528235	6.90674	0.0254982	0.0254982
A_24_P318967	-0.527977	10.6539	0.000912875	0.000912875	PDXK	Homo sapiens pyridoxal kinase (PDXK), transcript variant 1, mRNA [NM_003681]
A_23_P101615	-0.527952	7.59166	0.00333555	0.00333555
A_23_P250813	-0.527606	8.97967	0.00239786	0.00239786
A_23_P123732	-0.527543	7.57534	0.0307801	0.0307801
A_33_P3529860	-0.527388	7.251	0.00818501	0.00818501	KDM2B	Homo sapiens lysine demethylase 2B (KDM2B), transcript variant 2, mRNA [NM_001005366]
A_23_P105535	-0.527287	7.38878	0.00262541	0.00262541
A_23_P111635	-0.527253	8.22455	0.00808715	0.00808715
A_19_P00319226	-0.527178	6.74891	0.0128026	0.0128026	ZNF300P1	Homo sapiens zinc finger protein 300 pseudogene 1 (ZNF300P1), non-coding RNA [NR_026867]
A_23_P398172	-0.527004	6.74914	0.00145937	0.00145937	FAM135A	Homo sapiens family with sequence similarity 135 member A (FAM135A), transcript variant 2, mRNA [NM_020819]
A_33_P3327921	-0.526779	6.97843	0.00605429	0.00605429	RHOQ	Homo sapiens ras homolog family member Q (RHOQ), mRNA [NM_012249]
A_23_P34433	-0.526647	8.51759	0.0162215	0.0162215	TUT4	Homo sapiens terminal uridylyl transferase 4 (TUT4), transcript variant 1, mRNA [NM_001009881]
A_23_P111865	-0.526513	7.1015	0.00818756	0.00818756
A_23_P146830	-0.525961	7.5497	0.00107316	0.00107316	SLC25A10	Homo sapiens solute carrier family 25 member 10 (SLC25A10), transcript variant 2, mRNA [NM_012140]
A_23_P44295	-0.525902	9.96726	0.015572	0.015572	CLASP2	cytoplasmic linker associated protein 2 [Source:HGNC Symbol;Acc:HGNC:17078] [ENST00000480013]
A_24_P122732	-0.525901	9.94916	0.0160934	0.0160934	SLC41A1	Homo sapiens solute carrier family 41 member 1 (SLC41A1), mRNA [NM_173854]
A_21_P0000234	-0.525807	7.01628	0.0122303	0.0122303	SNORD38B	Homo sapiens small nucleolar RNA, C/D box 38B (SNORD38B), small nucleolar RNA [NR_001457]
A_23_P118289	-0.525759	9.92386	0.00301967	0.00301967
A_33_P3292794	-0.525634	7.5693	0.0158547	0.0158547	SMUG1	Homo sapiens single-strand-selective monofunctional uracil-DNA glycosylase 1 (SMUG1), transcript variant 31, mRNA [NM_001351261]
A_23_P122464	-0.525491	7.55059	0.000386466	0.000386466
A_23_P105900	-0.525279	12.4455	0.00176539	0.00176539
A_24_P398092	-0.525214	10.3088	0.000549794	0.000549794	RAD23B	Homo sapiens RAD23 homolog B, nucleotide excision repair protein (RAD23B), transcript variant 1, mRNA [NM_002874]
A_23_P12911	-0.525189	13.3741	0.0155236	0.0155236	C11orf24	Homo sapiens chromosome 11 open reading frame 24 (C11orf24), transcript variant 1, mRNA [NM_022338]
A_23_P85969	-0.525097	9.86271	0.0204266	0.0204266	ZNF326	Homo sapiens zinc finger protein 326 (ZNF326), transcript variant 1, mRNA [NM_182976]
A_23_P104996	-0.525054	6.54111	0.0059912	0.0059912
A_23_P10081	-0.525003	7.02672	0.00427226	0.00427226
A_32_P109794	-0.524775	9.98035	0.00642635	0.00642635	STYX	Homo sapiens serine/threonine/tyrosine interacting protein (STYX), transcript variant 1, mRNA [NM_145251]
A_24_P341187	-0.524713	7.50432	0.00412934	0.00412934	GBA2	Homo sapiens glucosylceramidase beta 2 (GBA2), transcript variant 1, mRNA [NM_020944]
A_33_P3288754	-0.524706	11.309	0.0074985	0.0074985	C19orf48	Homo sapiens chromosome 19 open reading frame 48 (C19orf48), transcript variant 3, mRNA [NM_001290149]
A_23_P106737	-0.524645	8.69352	0.00749502	0.00749502
A_23_P105747	-0.52456	10.0825	0.016894	0.016894
A_23_P60579	-0.524553	9.35852	0.00198629	0.00198629	MPI	Homo sapiens mannose phosphate isomerase (MPI), transcript variant 1, mRNA [NM_002435]
A_23_P204850	-0.524425	10.7874	0.029134	0.029134
A_24_P419309	-0.524314	8.5375	0.00307646	0.00307646	SNRNP40	Homo sapiens small nuclear ribonucleoprotein U5 subunit 40 (SNRNP40), mRNA [NM_004814]
A_23_P50897	-0.524308	10.1991	4.64484e-05	4.64484e-05	NIFK	Homo sapiens nucleolar protein interacting with the FHA domain of MKI67 (NIFK), mRNA [NM_032390]
A_23_P10870	-0.524232	9.66357	0.0149333	0.0149333
A_23_P103433	-0.524061	9.16776	0.0261346	0.0261346
A_23_P118300	-0.524016	8.96086	2.26403e-05	2.26403e-05
A_23_P22672	-0.524007	8.75691	0.0276592	0.0276592	ALG13	Homo sapiens ALG13, UDP-N-acetylglucosaminyltransferase subunit (ALG13), transcript variant 18, mRNA [NM_001324292]
A_23_P120048	-0.523975	7.05446	0.00668193	0.00668193
A_23_P106798	-0.523966	8.01614	0.00692644	0.00692644
A_21_P0000332	-0.523869	6.84785	0.0052358	0.0052358	SNORA3B	Homo sapiens small nucleolar RNA, H/ACA box 3B (SNORA3B), small nucleolar RNA [NR_002977]
A_23_P104116	-0.5237	13.843	0.00344887	0.00344887
A_32_P36942	-0.523626	6.77322	0.0054922	0.0054922	TYW5	Homo sapiens tRNA-yW synthesizing protein 5 (TYW5), transcript variant 1, mRNA [NM_001039693]
A_23_P114221	-0.523553	12.1871	0.0132897	0.0132897
A_23_P96590	-0.523552	6.91046	0.00979021	0.00979021	GPRASP1	Homo sapiens G protein-coupled receptor associated sorting protein 1 (GPRASP1), transcript variant 1, mRNA [NM_014710]
A_23_P118306	-0.52349	11.1884	0.0052214	0.0052214
A_23_P12272	-0.523374	10.7563	0.00919276	0.00919276
A_23_P352266	-0.523307	6.67898	0.0289302	0.0289302
A_33_P3226050	-0.523297	9.01543	0.0173842	0.0173842	CASTOR1	Homo sapiens cytosolic arginine sensor for mTORC1 subunit 1 (CASTOR1), mRNA [NM_001037666]
A_23_P105664	-0.522688	10.3248	0.00283681	0.00283681
A_23_P92967	-0.522662	9.97567	0.00304186	0.00304186	MOCS2	Homo sapiens molybdenum cofactor synthesis 2 (MOCS2), transcript variant 3, mRNA [NM_004531]
A_23_P94911	-0.52266	8.36624	0.000773812	0.000773812	ZNF283	Homo sapiens zinc finger protein 283 (ZNF283), transcript variant 1, mRNA [NM_181845]
A_23_P100455	-0.522444	6.98381	0.00349711	0.00349711
A_23_P310911	-0.522425	9.67303	0.0279845	0.0279845	BLMH	Homo sapiens bleomycin hydrolase (BLMH), mRNA [NM_000386]
A_23_P123905	-0.522399	9.56074	0.000920717	0.000920717
A_23_P336565	-0.522331	7.0365	0.000349541	0.000349541	FAM185A	Homo sapiens family with sequence similarity 185 member A (FAM185A), transcript variant 4, mRNA [NM_001350987]
A_23_P11652	-0.522222	11.1419	0.00169856	0.00169856
A_21_P0003911	-0.522205	6.9566	0.00737746	0.00737746	LOC105377576	PREDICTED: Homo sapiens uncharacterized LOC105377576 (LOC105377576), transcript variant X2, ncRNA [XR_939534]
A_23_P42282	-0.522004	6.92464	0.00131038	0.00131038	C4B	Homo sapiens complement C4B (Chido blood group) (C4B), mRNA [NM_001002029]
A_23_P10305	-0.521985	6.86057	0.0221068	0.0221068
A_32_P8529	-0.521969	6.70551	0.010031	0.010031	SNHG20	Homo sapiens small nucleolar RNA host gene 20 (SNHG20), long non-coding RNA [NR_027058]
A_23_P112950	-0.521898	8.91906	0.00649686	0.00649686
A_24_P316005	-0.521773	6.95815	0.00147061	0.00147061	RABGAP1L	Homo sapiens RAB GTPase activating protein 1 like (RABGAP1L), transcript variant 1, mRNA [NM_014857]
A_33_P3880302	-0.521715	6.55218	0.0263075	0.0263075	EPHB2	Homo sapiens EPH receptor B2 (EPHB2), transcript variant 2, mRNA [NM_004442]
A_23_P103070	-0.521621	11.6679	0.00725382	0.00725382
A_23_P142424	-0.521607	9.22129	0.0146656	0.0146656	IGFLR1	Homo sapiens IGF like family receptor 1 (IGFLR1), transcript variant 1, mRNA [NM_024660]
A_23_P78170	-0.521543	8.77167	0.00555844	0.00555844	MYBBP1A	Homo sapiens MYB binding protein 1a (MYBBP1A), transcript variant 2, mRNA [NM_014520]
A_23_P105276	-0.521432	8.33376	0.00606055	0.00606055
A_23_P121196	-0.521304	11.1424	0.00521759	0.00521759
A_23_P106481	-0.521303	12.4528	0.00121658	0.00121658
A_33_P3389298	-0.521283	7.34801	0.00954086	0.00954086	ZNF30	Homo sapiens zinc finger protein 30 (ZNF30), transcript variant 1, mRNA [NM_001099438]
A_23_P102890	-0.521275	12.8711	0.0162039	0.0162039
A_23_P101615	-0.521148	7.72642	0.000709852	0.000709852
A_32_P11450	-0.521063	7.88661	0.00209634	0.00209634	BMS1	Homo sapiens BMS1, ribosome biogenesis factor (BMS1), mRNA [NM_014753]
A_32_P326819	-0.520778	7.52487	0.000101848	0.000101848	KRR1	Homo sapiens KRR1, small subunit processome component homolog (KRR1), mRNA [NM_007043]
A_32_P68504	-0.520561	7.35155	0.0017705	0.0017705	ZDBF2	Homo sapiens zinc finger DBF-type containing 2 (ZDBF2), transcript variant 1, mRNA [NM_020923]
A_23_P68884	-0.520461	11.5631	0.00140883	0.00140883	DRG1	Homo sapiens developmentally regulated GTP binding protein 1 (DRG1), mRNA [NM_004147]
A_23_P106481	-0.520449	12.4444	0.00313892	0.00313892
A_23_P44244	-0.52025	10.4085	0.00137989	0.00137989	SMARCA1	Homo sapiens SWI/SNF related, matrix associated, actin dependent regulator of chromatin, subfamily a, member 1 (SMARCA1), transcript variant 1, mRNA [NM_003069]
A_23_P111303	-0.520181	9.29648	0.00386872	0.00386872
A_21_P0000181	-0.520025	10.0189	0.0219073	0.0219073	CAMTA1	Homo sapiens calmodulin binding transcription activator 1 (CAMTA1), transcript variant 3, mRNA [NM_001242701]
A_23_P106481	-0.520025	12.609	0.00483144	0.00483144	EMC4	Homo sapiens ER membrane protein complex subunit 4 (EMC4), transcript variant 1, mRNA [NM_016454]
A_24_P95029	-0.520021	13.29	0.00714326	0.00714326	TAX1BP1	Homo sapiens Tax1 binding protein 1 (TAX1BP1), transcript variant 1, mRNA [NM_006024]
A_23_P103864	-0.520007	7.40007	0.0171114	0.0171114
A_23_P139388	-0.519905	8.42013	0.0145333	0.0145333	RSF1	Homo sapiens remodeling and spacing factor 1 (RSF1), mRNA [NM_016578]
A_23_P113184	-0.519787	11.0606	0.0257514	0.0257514
A_23_P10785	-0.519718	7.60957	0.0136381	0.0136381
A_23_P133332	-0.519695	10.3447	0.00462243	0.00462243	MRPS27	Homo sapiens mitochondrial ribosomal protein S27 (MRPS27), transcript variant 2, mRNA [NM_015084]
A_32_P155416	-0.519657	8.49982	0.00570209	0.00570209	ERI3	Homo sapiens ERI1 exoribonuclease family member 3 (ERI3), transcript variant 1, mRNA [NM_024066]
A_23_P113184	-0.519644	11.1299	0.0281747	0.0281747
A_23_P25873	-0.519587	9.57668	0.00323989	0.00323989
A_33_P3248842	-0.519581	6.94133	0.00587543	0.00587543	KHDC1	Homo sapiens KH domain containing 1 (KHDC1), transcript variant 1, mRNA [NM_001251874]
A_23_P52082	-0.519445	8.14724	0.00562898	0.00562898	INTS7	Homo sapiens integrator complex subunit 7 (INTS7), transcript variant 1, mRNA [NM_015434]
A_33_P3319026	-0.51937	9.52676	0.00171615	0.00171615	ZZZ3	Homo sapiens zinc finger ZZ-type containing 3 (ZZZ3), transcript variant 1, mRNA [NM_015534]
A_23_P119789	-0.519284	8.33973	0.0111222	0.0111222
A_32_P36313	-0.519187	9.21727	0.0251629	0.0251629	VTI1A	Homo sapiens vesicle transport through interaction with t-SNAREs 1A (VTI1A), transcript variant 2, mRNA [NM_145206]
A_21_P0008870	-0.519174	8.29958	0.0292089	0.0292089	SMG1P7	Homo sapiens SMG1 pseudogene 7 (SMG1P7), non-coding RNA [NR_033959]
A_33_P3355831	-0.519084	7.40764	0.00839456	0.00839456	ZNF213	Homo sapiens zinc finger protein 213 (ZNF213), transcript variant 1, mRNA [NM_004220]
A_23_P82738	-0.519048	8.32617	0.00498342	0.00498342
A_23_P28625	-0.519034	9.81897	0.00148745	0.00148745	WDR12	Homo sapiens WD repeat domain 12 (WDR12), mRNA [NM_018256]
A_24_P286054	-0.518923	7.79737	0.024669	0.024669	ZFYVE16	Homo sapiens zinc finger FYVE-type containing 16 (ZFYVE16), transcript variant 2, mRNA [NM_001105251]
A_19_P00318014	-0.518688	8.9558	0.0253849	0.0253849	SNHG11	Homo sapiens small nucleolar RNA host gene 11 (SNHG11), long non-coding RNA [NR_003239]
A_23_P109055	-0.518643	6.95267	0.00107725	0.00107725
A_23_P102517	-0.518467	9.01463	0.00311348	0.00311348
A_32_P181020	-0.51844	9.32625	0.00335019	0.00335019	DXO	Homo sapiens decapping exoribonuclease (DXO), mRNA [NM_005510]
A_23_P120442	-0.518324	7.40446	0.0268859	0.0268859	NCOA3	Homo sapiens nuclear receptor coactivator 3 (NCOA3), transcript variant 1, mRNA [NM_181659]
A_23_P112652	-0.518298	9.28515	0.0187932	0.0187932
A_23_P206441	-0.518286	7.92992	0.00838211	0.00838211
A_23_P120243	-0.518275	6.46013	0.0299525	0.0299525
A_33_P3403361	-0.518095	11.1567	0.00706622	0.00706622	TIMM23	Homo sapiens translocase of inner mitochondrial membrane 23 (TIMM23), transcript variant 1, mRNA [NM_006327]
A_23_P256542	-0.51782	10.6436	0.0151951	0.0151951	FAM162A	Homo sapiens family with sequence similarity 162 member A (FAM162A), mRNA [NM_014367]
A_33_P3420747	-0.517797	8.70454	0.022755	0.022755	YTHDC2	Homo sapiens YTH domain containing 2 (YTHDC2), transcript variant 1, mRNA [NM_022828]
A_23_P396353	-0.517774	8.5777	0.0130002	0.0130002	NIN	Homo sapiens ninein (NIN), transcript variant 2, mRNA [NM_020921]
A_23_P115885	-0.517703	8.25454	0.0069016	0.0069016
A_21_P0011476	-0.517597	7.6788	0.00161423	0.00161423	CHEK2	Homo sapiens checkpoint kinase 2 (CHEK2), transcript variant 1, mRNA [NM_007194]
A_23_P427502	-0.517528	6.96781	0.00289712	0.00289712	ZNRF3	Homo sapiens zinc and ring finger 3 (ZNRF3), transcript variant 1, mRNA [NM_001206998]
A_24_P235783	-0.517494	6.98001	0.0281804	0.0281804	SF1	splicing factor 1 [Source:HGNC Symbol;Acc:HGNC:12950] [ENST00000463343]
A_24_P143138	-0.517482	7.48574	0.000551112	0.000551112	FGD1	Homo sapiens FYVE, RhoGEF and PH domain containing 1 (FGD1), mRNA [NM_004463]
A_23_P110243	-0.517418	8.08323	0.00127526	0.00127526
A_23_P106998	-0.517344	9.51371	0.00275146	0.00275146
A_23_P63896	-0.517343	10.8241	0.0149442	0.0149442
A_23_P102517	-0.517088	9.23422	0.00409222	0.00409222
A_23_P64689	-0.516963	6.814	0.00825974	0.00825974	PAN2	Homo sapiens poly(A) specific ribonuclease subunit PAN2 (PAN2), transcript variant 3, mRNA [NM_014871]
A_24_P941166	-0.516866	7.88253	0.00181413	0.00181413	ZNF425	Homo sapiens zinc finger protein 425 (ZNF425), mRNA [NM_001001661]
A_23_P10497	-0.516762	8.33687	0.00937433	0.00937433
A_23_P38181	-0.516664	8.83825	0.00465903	0.00465903	GGA3	Homo sapiens golgi associated, gamma adaptin ear containing, ARF binding protein 3 (GGA3), transcript variant long, mRNA [NM_138619]
A_23_P305723	-0.516529	9.28143	0.0129077	0.0129077	MIER1	Homo sapiens MIER1 transcriptional regulator (MIER1), transcript variant 1, mRNA [NM_020948]
A_23_P104734	-0.516508	10.3783	0.00289089	0.00289089
A_23_P103433	-0.516413	8.80101	0.0291492	0.0291492
A_23_P83453	-0.516405	9.36767	0.0159878	0.0159878	SMARCC1	Homo sapiens SWI/SNF related, matrix associated, actin dependent regulator of chromatin subfamily c member 1 (SMARCC1), mRNA [NM_003074]
A_33_P3381771	-0.516361	9.98413	0.0145104	0.0145104	GID4	Homo sapiens GID complex subunit 4 homolog (GID4), mRNA [NM_024052]
A_23_P122947	-0.516309	7.14228	0.00262951	0.00262951
A_23_P157449	-0.516275	9.78741	0.00132715	0.00132715	POLR2K	Homo sapiens RNA polymerase II subunit K (POLR2K), mRNA [NM_005034]
A_23_P321855	-0.516205	9.59642	0.0130302	0.0130302	ARHGEF7	Homo sapiens Rho guanine nucleotide exchange factor 7 (ARHGEF7), transcript variant 1, mRNA [NM_003899]
A_23_P106737	-0.516149	8.76031	0.010432	0.010432
A_23_P11652	-0.516148	10.6611	0.00427085	0.00427085
A_23_P330908	-0.516133	9.3292	0.0154469	0.0154469	DERL1	Homo sapiens derlin 1 (DERL1), transcript variant 1, mRNA [NM_024295]
A_32_P755542	-0.516023	9.80803	0.0250455	0.0250455	TAMM41	Homo sapiens TAM41 mitochondrial translocator assembly and maintenance homolog (TAMM41), transcript variant 2, mRNA [NM_138807]
A_33_P3238543	-0.515894	7.73469	0.0153335	0.0153335	MAFG-DT	Homo sapiens MAFG divergent transcript (MAFG-DT), long non-coding RNA [NR_015454]
A_23_P60657	-0.515604	8.8548	0.0205975	0.0205975	RPRD2	Homo sapiens regulation of nuclear pre-mRNA domain containing 2 (RPRD2), transcript variant 1, mRNA [NM_015203]
A_23_P115861	-0.515175	6.64854	0.000105172	0.000105172
A_23_P251548	-0.515058	9.34148	0.0265569	0.0265569	TEX261	Homo sapiens testis expressed 261 (TEX261), mRNA [NM_144582]
A_21_P0000208	-0.514926	7.06869	0.00349903	0.00349903	SNORD22	Homo sapiens small nucleolar RNA, C/D box 22 (SNORD22), small nucleolar RNA [NR_000008]
A_23_P28878	-0.5149	8.95784	0.000222751	0.000222751	C20orf27	Homo sapiens chromosome 20 open reading frame 27 (C20orf27), transcript variant 1, mRNA [NM_001039140]
A_23_P122304	-0.514897	11.2617	0.0111929	0.0111929
A_23_P110606	-0.514858	7.85441	0.010827	0.010827
A_33_P3300843	-0.514846	8.03226	0.00662592	0.00662592	LOC401357	Homo sapiens uncharacterized LOC401357 (LOC401357), long non-coding RNA [NR_130727]
A_23_P123539	-0.514831	10.8255	0.0217122	0.0217122
A_24_P382017	-0.514788	8.65634	0.00409117	0.00409117	RRN3	Homo sapiens RRN3 homolog, RNA polymerase I transcription factor (RRN3), transcript variant 1, mRNA [NM_018427]
A_23_P121825	-0.514734	7.66813	0.00437424	0.00437424
A_23_P147450	-0.514589	11.8868	0.0264936	0.0264936	SPG21	Homo sapiens SPG21, maspardin (SPG21), transcript variant 1, mRNA [NM_016630]
A_23_P413803	-0.51454	7.44533	0.000973148	0.000973148	POC5	Homo sapiens POC5 centriolar protein (POC5), transcript variant 2, mRNA [NM_152408]
A_24_P258955	-0.514478	8.90196	0.0226998	0.0226998	ZNF317	Homo sapiens zinc finger protein 317 (ZNF317), transcript variant 1, mRNA [NM_020933]
A_23_P105276	-0.514128	7.92004	0.0189258	0.0189258
A_33_P3341494	-0.513991	6.96241	0.00831052	0.00831052	ZNF658	Homo sapiens zinc finger protein 658 (ZNF658), transcript variant 1, mRNA [NM_001317916]
A_23_P69958	-0.513881	12.8446	0.016044	0.016044	AP3S1	Homo sapiens adaptor related protein complex 3 subunit sigma 1 (AP3S1), transcript variant 2, mRNA [NM_001002924]
A_23_P205611	-0.513849	8.03396	0.0282934	0.0282934	GMFB	Homo sapiens glia maturation factor beta (GMFB), mRNA [NM_004124]
A_19_P00321810	-0.513825	7.48395	0.019846	0.019846	SNHG11	Homo sapiens small nucleolar RNA host gene 11 (SNHG11), long non-coding RNA [NR_003239]
A_23_P117157	-0.513797	9.17993	0.000914548	0.000914548
A_23_P106998	-0.513647	9.3057	0.00200528	0.00200528
A_23_P212617	-0.513605	11.7924	0.00298391	0.00298391
A_33_P3387170	-0.513283	8.43838	0.00369945	0.00369945	MATN1-AS1	Homo sapiens MATN1 antisense RNA 1 (MATN1-AS1), long non-coding RNA [NR_034182]
A_23_P111228	-0.513188	7.35495	0.000151306	0.000151306
A_33_P3358342	-0.513163	11.9597	0.0277934	0.0277934	SIAH2	Homo sapiens siah E3 ubiquitin protein ligase 2 (SIAH2), mRNA [NM_005067]
A_23_P420417	-0.512928	8.8834	0.00284479	0.00284479	TLCD1	Homo sapiens TLC domain containing 1 (TLCD1), transcript variant 1, mRNA [NM_138463]
A_21_P0002976	-0.512918	8.41124	0.0175515	0.0175515	lnc-GPR27-2	LNCipedia lincRNA (lnc-GPR27-2), lincRNA [lnc-GPR27-2:1]
A_23_P100344	-0.512898	9.75621	0.0198929	0.0198929
A_23_P119143	-0.512849	6.71021	0.0186894	0.0186894
A_23_P105747	-0.512693	10.1994	0.0275789	0.0275789
A_23_P11295	-0.512681	10.0006	0.00125844	0.00125844
A_21_P0012571	-0.512644	6.71348	0.000615806	0.000615806	FAM86HP	family with sequence similarity 86 member H, pseudogene [Source:HGNC Symbol;Acc:HGNC:42359] [ENST00000506448]
A_23_P110643	-0.512559	7.62102	0.00569432	0.00569432	CDKL3	Homo sapiens cyclin dependent kinase like 3 (CDKL3), transcript variant 2, mRNA [NM_016508]
A_23_P106145	-0.51234	9.84	0.00133124	0.00133124
A_24_P118591	-0.512334	14.1479	0.012305	0.012305		60S Ribosomal protein L21 (RPL21) pseudogene [ENST00000404609]
A_23_P26810	-0.512282	6.74556	0.000547603	0.000547603
A_23_P96872	-0.512147	11.714	0.00296037	0.00296037	HSPB11	Homo sapiens heat shock protein family B (small) member 11 (HSPB11), transcript variant 1, mRNA [NM_016126]
A_33_P3862375	-0.51196	7.37637	0.0036796	0.0036796	USP45	Homo sapiens ubiquitin specific peptidase 45 (USP45), transcript variant 10, mRNA [NM_001346029]
A_23_P63289	-0.511898	12.5805	0.00341409	0.00341409	SSU72	Homo sapiens SSU72 homolog, RNA polymerase II CTD phosphatase (SSU72), mRNA [NM_014188]
A_23_P397019	-0.511852	7.43509	0.0173926	0.0173926	DNAJC25	Homo sapiens DnaJ heat shock protein family (Hsp40) member C25 (DNAJC25), transcript variant 1, mRNA [NM_001015882]
A_23_P362637	-0.511753	9.42419	0.0171938	0.0171938	UBR2	Homo sapiens ubiquitin protein ligase E3 component n-recognin 2 (UBR2), transcript variant 1, mRNA [NM_015255]
A_19_P00810523	-0.511685	11.4228	0.0309593	0.0309593	NDUFAF2	Homo sapiens NADH:ubiquinone oxidoreductase complex assembly factor 2 (NDUFAF2), mRNA [NM_174889]
A_23_P59547	-0.511463	10.3877	0.0150136	0.0150136	NT5C3A	Homo sapiens 5'-nucleotidase, cytosolic IIIA (NT5C3A), transcript variant 2, mRNA [NM_001002009]
A_23_P115149	-0.511403	9.62304	0.00226537	0.00226537
A_23_P114405	-0.511391	12.112	0.0227233	0.0227233
A_23_P110699	-0.511274	7.14317	0.00919915	0.00919915
A_32_P31992	-0.51125	10.1393	0.00803517	0.00803517		ATPase H+ transporting V1 subunit E1 pseudogene 1 [Source:HGNC Symbol;Acc:HGNC:859] [ENST00000439215]
A_23_P202602	-0.511215	10.2568	0.00630758	0.00630758	SEC23IP	Homo sapiens SEC23 interacting protein (SEC23IP), transcript variant 1, mRNA [NM_007190]
A_24_P381224	-0.51112	10.8511	0.020795	0.020795	SYVN1	Homo sapiens synoviolin 1 (SYVN1), transcript variant 2, mRNA [NM_172230]
A_21_P0000321	-0.511076	9.05011	0.0169901	0.0169901	SNORA31	Homo sapiens small nucleolar RNA, H/ACA box 31 (SNORA31), small nucleolar RNA [NR_002967]
A_23_P140978	-0.510898	7.1437	0.00600637	0.00600637	ZNF263	Homo sapiens zinc finger protein 263 (ZNF263), mRNA [NM_005741]
A_23_P41470	-0.510815	6.90344	0.000417718	0.000417718	DDX60	Homo sapiens DExD/H-box helicase 60 (DDX60), mRNA [NM_017631]
A_23_P103201	-0.510741	10.3318	0.0145077	0.0145077	PNRC2	Homo sapiens proline rich nuclear receptor coactivator 2 (PNRC2), mRNA [NM_017761]
A_23_P112311	-0.510724	8.54539	0.00395228	0.00395228
A_23_P117274	-0.510696	7.78156	0.00492624	0.00492624	MIPEP	Homo sapiens mitochondrial intermediate peptidase (MIPEP), mRNA [NM_005932]
A_23_P118353	-0.510346	9.47242	0.0012875	0.0012875
A_23_P252362	-0.510105	8.45587	0.00429292	0.00429292	MRPS30	Homo sapiens mitochondrial ribosomal protein S30 (MRPS30), mRNA [NM_016640]
A_23_P126727	-0.510104	9.07131	0.0115114	0.0115114	NOL9	Homo sapiens nucleolar protein 9 (NOL9), mRNA [NM_024654]
A_23_P428992	-0.51006	10.0351	0.0132128	0.0132128	LOC93622	Homo sapiens Morf4 family associated protein 1 like 1 pseudogene (LOC93622), transcript variant 1, non-coding RNA [NR_015433]
A_32_P51894	-0.509798	8.62834	0.0132977	0.0132977	HNRNPU	Homo sapiens heterogeneous nuclear ribonucleoprotein U (HNRNPU), transcript variant 1, mRNA [NM_031844]
A_33_P3367247	-0.509715	7.70892	0.0160199	0.0160199	CNTLN	Homo sapiens centlein (CNTLN), transcript variant 2, mRNA [NM_001114395]
A_23_P152807	-0.509667	10.5118	0.0147443	0.0147443	RSAD1	Homo sapiens radical S-adenosyl methionine domain containing 1 (RSAD1), transcript variant 1, mRNA [NM_018346]
A_23_P110643	-0.509588	7.68926	0.0298256	0.0298256
A_23_P120557	-0.509562	7.47783	0.0211551	0.0211551
A_23_P106505	-0.509515	9.77875	0.0203784	0.0203784
A_23_P250813	-0.509453	8.92542	0.00786877	0.00786877
A_23_P121825	-0.509283	7.7845	0.00371018	0.00371018
A_33_P3825869	-0.50918	9.80266	0.0299958	0.0299958	CACNA1C	Homo sapiens calcium voltage-gated channel subunit alpha1 C (CACNA1C), transcript variant 1, mRNA [NM_199460]
A_23_P92410	-0.509164	11.7531	0.00998864	0.00998864
A_33_P3400389	-0.509011	12.4415	0.0151176	0.0151176	SPATS2L	Homo sapiens spermatogenesis associated serine rich 2 like (SPATS2L), transcript variant 5, mRNA [NM_001282735]
A_19_P00807057	-0.508937	8.99664	0.028761	0.028761	TUG1	Homo sapiens taurine up-regulated 1 (TUG1), transcript variant 8, long non-coding RNA [NR_152871]
A_33_P3507542	-0.50892	14.1548	0.00551792	0.00551792	P3H3	Homo sapiens prolyl 3-hydroxylase 3 (P3H3), mRNA [NM_014262]
A_23_P101615	-0.508856	7.60039	0.00367689	0.00367689
A_33_P3419835	-0.508765	7.00801	0.00263523	0.00263523	FBXL19-AS1	Homo sapiens FBXL19 antisense RNA 1 (FBXL19-AS1), long non-coding RNA [NR_024348]
A_23_P124855	-0.508447	7.81876	0.00300313	0.00300313	ZCCHC7	Homo sapiens zinc finger CCHC-type containing 7 (ZCCHC7), transcript variant 4, mRNA [NM_032226]
A_23_P98310	-0.508393	9.09774	0.00878728	0.00878728	CSTF3	Homo sapiens cleavage stimulation factor subunit 3 (CSTF3), transcript variant 1, mRNA [NM_001326]
A_24_P123245	-0.508391	9.16485	0.00701242	0.00701242	HNRNPD	Homo sapiens heterogeneous nuclear ribonucleoprotein D (HNRNPD), transcript variant 1, mRNA [NM_031370]
A_23_P10442	-0.508299	9.06005	0.0276571	0.0276571
A_23_P120845	-0.508298	14.196	0.0267335	0.0267335
A_23_P104046	-0.508184	8.4706	0.00906237	0.00906237	BPNT1	Homo sapiens 3'(2'), 5'-bisphosphate nucleotidase 1 (BPNT1), transcript variant 1, mRNA [NM_006085]
A_33_P3270514	-0.508162	6.51871	0.0069814	0.0069814	HAND2-AS1	Homo sapiens HAND2 antisense RNA 1 (HAND2-AS1), transcript variant 11, long non-coding RNA [NR_136201]
A_21_P0013028	-0.508044	6.25702	0.0143755	0.0143755	XLOC_l2_012605	BROAD Institute lincRNA (XLOC_l2_012605), lincRNA [TCONS_l2_00024286]
A_33_P3263756	-0.507884	9.84038	0.0150494	0.0150494	ZNF446	Homo sapiens zinc finger protein 446 (ZNF446), transcript variant 1, mRNA [NM_017908]
A_24_P345679	-0.507837	6.94307	0.00400838	0.00400838	MLF1	Homo sapiens myeloid leukemia factor 1 (MLF1), transcript variant 4, mRNA [NM_001195432]
A_33_P3349591	-0.507519	7.38872	0.00747416	0.00747416	LYRM4-AS1	Homo sapiens LYRM4 antisense RNA 1 (LYRM4-AS1), transcript variant 2, long non-coding RNA [NR_126016]
A_23_P106737	-0.507508	8.75702	0.0266154	0.0266154
A_24_P210829	-0.50741	10.5752	0.0169825	0.0169825	NME4	Homo sapiens NME/NM23 nucleoside diphosphate kinase 4 (NME4), transcript variant 1, mRNA [NM_005009]
A_33_P3423830	-0.507339	7.12886	0.0226762	0.0226762	TCAF1	Homo sapiens TRPM8 channel associated factor 1 (TCAF1), transcript variant 1, mRNA [NM_014719]
A_23_P250002	-0.507254	7.95064	0.0131611	0.0131611	HACE1	Homo sapiens HECT domain and ankyrin repeat containing E3 ubiquitin protein ligase 1 (HACE1), transcript variant 1, mRNA [NM_020771]
A_23_P31866	-0.507102	8.32125	0.00173774	0.00173774	MED30	Homo sapiens mediator complex subunit 30 (MED30), transcript variant 1, mRNA [NM_080651]
A_23_P110062	-0.50708	8.62851	0.00707432	0.00707432
A_23_P116168	-0.507048	8.49356	0.00384617	0.00384617
A_23_P12272	-0.507025	10.7457	0.00385352	0.00385352
A_24_P171983	-0.506776	9.81145	0.0299269	0.0299269	NDUFAF4	Homo sapiens NADH:ubiquinone oxidoreductase complex assembly factor 4 (NDUFAF4), mRNA [NM_014165]
A_23_P258190	-0.506685	11.8018	0.021231	0.021231	AKR1B1	Homo sapiens aldo-keto reductase family 1 member B (AKR1B1), transcript variant 1, mRNA [NM_001628]
A_23_P152028	-0.50667	10.1595	0.013721	0.013721	TRIP4	Homo sapiens thyroid hormone receptor interactor 4 (TRIP4), transcript variant 1, mRNA [NM_016213]
A_33_P3651994	-0.506312	8.09987	0.0102649	0.0102649	ERCC8	Homo sapiens cDNA FLJ12595 fis, clone NT2RM4001344. [AK022657]
A_23_P11841	-0.506195	7.52554	0.00890892	0.00890892
A_23_P121196	-0.505908	11.5635	0.00726143	0.00726143
A_23_P30024	-0.50572	9.73273	0.0182685	0.0182685
A_23_P91640	-0.505658	6.717	0.0140088	0.0140088	ASPHD2	Homo sapiens aspartate beta-hydroxylase domain containing 2 (ASPHD2), mRNA [NM_020437]
A_24_P294703	-0.505607	8.96089	0.0259643	0.0259643	PRRC1	Homo sapiens proline rich coiled-coil 1 (PRRC1), transcript variant 2, mRNA [NM_130809]
A_33_P3393836	-0.505551	9.78165	0.000184667	0.000184667	NT5C3A	Homo sapiens 5'-nucleotidase, cytosolic IIIA (NT5C3A), transcript variant 4, mRNA [NM_001166118]
A_23_P122304	-0.505503	11.4418	0.00738106	0.00738106
A_23_P111865	-0.505415	6.88655	0.000982204	0.000982204
A_23_P90172	-0.505413	9.95509	0.0224039	0.0224039	PPP1R15A	Homo sapiens protein phosphatase 1 regulatory subunit 15A (PPP1R15A), mRNA [NM_014330]
A_24_P945228	-0.505393	6.8153	0.0116991	0.0116991	CYP4V2	Homo sapiens cytochrome P450 family 4 subfamily V member 2 (CYP4V2), mRNA [NM_207352]
A_23_P12272	-0.505317	10.7756	0.0188672	0.0188672
A_21_P0014471	-0.505296	6.92827	0.00580112	0.00580112	LOC100505736	Homo sapiens uncharacterized LOC100505736 (LOC100505736), long non-coding RNA [NR_120504]
A_23_P115703	-0.505293	8.52763	0.00101901	0.00101901
A_23_P121141	-0.504983	6.85001	0.0284527	0.0284527
A_21_P0005618	-0.504973	7.51201	0.0261753	0.0261753		novel transcript [ENST00000561761]
A_23_P207400	-0.504959	8.85869	0.00678585	0.00678585
A_33_P3366903	-0.504951	10.6747	0.0273057	0.0273057	CHST6	Homo sapiens carbohydrate sulfotransferase 6 (CHST6), mRNA [NM_021615]
A_24_P221883	-0.504918	9.92754	0.027803	0.027803	PARL	Homo sapiens presenilin associated rhomboid like (PARL), transcript variant 1, mRNA [NM_018622]
A_24_P147407	-0.504904	8.41131	0.00125067	0.00125067	STRADA	Homo sapiens STE20-related kinase adaptor alpha (STRADA), transcript variant 3, mRNA [NM_153335]
A_23_P111297	-0.50478	9.32692	0.021442	0.021442
A_23_P121182	-0.504719	9.60646	0.00304788	0.00304788
A_23_P8185	-0.504424	13.6888	0.0257649	0.0257649	DYNLT1	Homo sapiens dynein light chain Tctex-type 1 (DYNLT1), transcript variant 1, mRNA [NM_006519]
A_24_P56388	-0.504378	11.849	0.0224003	0.0224003
A_23_P114405	-0.504312	12.6243	0.00677568	0.00677568
A_23_P23206	-0.504255	10.0723	0.00245865	0.00245865	MAD2L2	Homo sapiens mitotic arrest deficient 2 like 2 (MAD2L2), transcript variant 2, mRNA [NM_006341]
A_23_P107513	-0.504184	7.78424	0.00119093	0.00119093
A_23_P424080	-0.504087	8.66079	0.018741	0.018741	YIPF4	Homo sapiens Yip1 domain family member 4 (YIPF4), mRNA [NM_032312]
A_23_P171359	-0.504026	9.05694	0.0255197	0.0255197	WDR44	Homo sapiens WD repeat domain 44 (WDR44), transcript variant 1, mRNA [NM_019045]
A_23_P64837	-0.503946	8.90369	0.00621244	0.00621244	SMAGP	Homo sapiens small cell adhesion glycoprotein (SMAGP), transcript variant 1, mRNA [NM_001031628]
A_23_P10815	-0.503894	10.7664	0.0103672	0.0103672
A_23_P28886	-0.503853	12.3935	0.00138262	0.00138262	PCNA	Homo sapiens proliferating cell nuclear antigen (PCNA), transcript variant 1, mRNA [NM_002592]
A_23_P111811	-0.503804	9.24854	0.000864255	0.000864255
A_23_P141960	-0.503783	8.42216	0.00275766	0.00275766	SERTAD3	Homo sapiens SERTA domain containing 3 (SERTAD3), transcript variant 2, mRNA [NM_203344]
A_23_P253464	-0.50374	7.9816	0.00560436	0.00560436
A_33_P3404052	-0.503723	6.82333	0.0135535	0.0135535	TNFAIP8	Homo sapiens TNF alpha induced protein 8 (TNFAIP8), transcript variant 3, mRNA [NM_001286813]
A_23_P105571	-0.503703	8.84233	0.00668694	0.00668694
A_32_P31618	-0.50357	7.7207	0.0243175	0.0243175	GSR	Homo sapiens glutathione-disulfide reductase (GSR), transcript variant 1, mRNA [NM_000637]
A_24_P159648	-0.503555	8.30226	0.0171473	0.0171473	BAIAP2	Homo sapiens BAI1 associated protein 2 (BAIAP2), transcript variant 3, mRNA [NM_006340]
A_24_P194931	-0.503483	8.54971	0.000272329	0.000272329	PPP4R3B	Homo sapiens protein phosphatase 4 regulatory subunit 3B (PPP4R3B), transcript variant 2, mRNA [NM_020463]
A_21_P0010838	-0.503321	6.47441	0.00754483	0.00754483	XLOC_l2_001669	BROAD Institute lincRNA (XLOC_l2_001669), lincRNA [TCONS_l2_00003150]
A_23_P110941	-0.503267	9.34912	0.00973425	0.00973425
A_23_P11286	-0.503088	9.70968	0.0238236	0.0238236
A_33_P3420204	-0.503057	7.89363	0.0186871	0.0186871	CRTC1	Homo sapiens CREB regulated transcription coactivator 1 (CRTC1), transcript variant 3, mRNA [NM_001098482]
A_23_P11652	-0.502998	10.9023	0.002282	0.002282
A_33_P3243588	-0.502938	7.38989	0.00286979	0.00286979	PEX3	Homo sapiens peroxisomal biogenesis factor 3 (PEX3), mRNA [NM_003630]
A_23_P110712	-0.502563	12.6259	0.00177176	0.00177176
A_23_P64567	-0.502563	7.47374	0.00760671	0.00760671	PPME1	Homo sapiens protein phosphatase methylesterase 1 (PPME1), transcript variant 1, mRNA [NM_016147]
A_21_P0013047	-0.502528	6.99401	0.0275733	0.0275733	LOC100289495	Homo sapiens uncharacterized LOC100289495 (LOC100289495), long non-coding RNA [NR_040022]
A_23_P45699	-0.502484	9.90879	0.020676	0.020676	FUBP1	Homo sapiens far upstream element binding protein 1 (FUBP1), transcript variant 2, mRNA [NM_003902]
A_23_P103442	-0.502379	10.9972	0.00457819	0.00457819
A_23_P43425	-0.502301	9.16742	0.00881703	0.00881703	C9orf40	Homo sapiens chromosome 9 open reading frame 40 (C9orf40), mRNA [NM_017998]
A_24_P340976	-0.502277	13.5766	0.00474287	0.00474287		ribosomal protein SA pseudogene 69 [Source:HGNC Symbol;Acc:HGNC:51922] [ENST00000456555]
A_23_P103837	-0.502188	8.84717	0.00236825	0.00236825
A_23_P118690	-0.502065	10.8375	0.00213761	0.00213761
A_23_P111753	-0.501877	12.1504	0.0162682	0.0162682
A_33_P3374723	-0.501855	11.5255	0.00251954	0.00251954	ZEB1	Homo sapiens zinc finger E-box binding homeobox 1 (ZEB1), transcript variant 3, mRNA [NM_001323638]
A_33_P3387045	-0.50157	9.58927	0.00720559	0.00720559	CYB5D1	Homo sapiens cytochrome b5 domain containing 1 (CYB5D1), transcript variant 1, mRNA [NM_144607]
A_23_P117163	-0.501568	8.1949	0.00143208	0.00143208
A_23_P23356	-0.501533	9.60084	0.012267	0.012267	RRP15	Homo sapiens ribosomal RNA processing 15 homolog (RRP15), mRNA [NM_016052]
A_24_P253215	-0.501467	11.3563	0.000357733	0.000357733	EMG1	Homo sapiens EMG1, N1-specific pseudouridine methyltransferase (EMG1), transcript variant 1, mRNA [NM_006331]
A_23_P122531	-0.501366	13.9322	0.0172906	0.0172906
A_23_P104046	-0.501335	8.40993	0.0227736	0.0227736
A_19_P00320846	-0.501246	6.43749	0.00752009	0.00752009	UBA6-AS1	Homo sapiens UBA6 antisense RNA 1 (head to head) (UBA6-AS1), long non-coding RNA [NR_015439]
A_23_P102262	-0.50106	11.1318	0.0226551	0.0226551
A_24_P466374	-0.500952	8.68098	0.00415718	0.00415718	EYA3	Homo sapiens EYA transcriptional coactivator and phosphatase 3 (EYA3), transcript variant 1, mRNA [NM_001990]
A_23_P65455	-0.500609	7.64114	0.0124781	0.0124781	HAUS4	Homo sapiens HAUS augmin like complex subunit 4 (HAUS4), transcript variant 2, mRNA [NM_017815]
A_21_P0014327	-0.500557	6.96372	0.0200264	0.0200264	FTO-IT1	Homo sapiens FTO intronic transcript 1 (FTO-IT1), long non-coding RNA [NR_103838]
A_23_P117163	-0.500389	8.21614	0.0117871	0.0117871
A_33_P3318966	-0.500311	7.0455	0.00989551	0.00989551	ETFBKMT	Homo sapiens electron transfer flavoprotein subunit beta lysine methyltransferase (ETFBKMT), transcript variant 1, mRNA [NM_173802]
A_33_P3390739	-0.500016	9.70482	0.0124965	0.0124965	ST13	Homo sapiens ST13, Hsp70 interacting protein (ST13), transcript variant 1, mRNA [NM_003932]
A_23_P103476	0.502582	7.96893	0.0255877	0.236053	UBIAD1	Homo sapiens UbiA prenyltransferase domain containing 1 (UBIAD1), transcript variant 1, mRNA [NM_013319]
A_23_P122775	0.502844	8.90394	0.00551285	0.164816
A_23_P111132	0.504561	12.1065	0.0229319	0.22806
A_33_P3341540	0.504964	6.8018	0.0171576	0.210024		Unknown
A_24_P44341	0.504969	6.39728	0.0258902	0.236971	UGGT2	Homo sapiens UDP-glucose glycoprotein glucosyltransferase 2 (UGGT2), mRNA [NM_020121]
A_21_P0006052	0.506812	6.23004	0.028633	0.244084	lnc-GPR144-1	LNCipedia lincRNA (lnc-GPR144-1), lincRNA [lnc-GPR144-1:1]
A_23_P112004	0.507647	6.4764	0.00282324	0.148404	LRRC6	Homo sapiens leucine rich repeat containing 6 (LRRC6), transcript variant 1, mRNA [NM_012472]
A_21_P0001252	0.507673	6.27092	0.026473	0.238853	lnc-TMEM88B-4	LNCipedia lincRNA (lnc-TMEM88B-4), lincRNA [lnc-TMEM88B-4:1]
A_33_P3278068	0.510329	8.63799	0.00253859	0.146704	ELF1	Homo sapiens E74 like ETS transcription factor 1 (ELF1), transcript variant 2, mRNA [NM_001145353]
A_33_P3226465	0.512048	6.18772	1.0976e-05	0.0531719	LRRC37A2	Homo sapiens leucine rich repeat containing 37 member A2 (LRRC37A2), mRNA [NM_001006607]
A_33_P3377005	0.512725	6.32937	0.0237643	0.231025	LMNTD2	Homo sapiens lamin tail domain containing 2 (LMNTD2), mRNA [NM_173573]
A_23_P370924	0.515435	10.8018	0.0258019	0.236556	SMIM4	Homo sapiens small integral membrane protein 4 (SMIM4), mRNA [NM_001124767]
A_23_P253932	0.515731	9.9414	0.0168687	0.209646	FAIM	Homo sapiens Fas apoptotic inhibitory molecule (FAIM), transcript variant 1, mRNA [NM_001033030]
A_23_P312999	0.520528	6.39826	0.00403323	0.157267	CFAP299	Homo sapiens cilia and flagella associated protein 299 (CFAP299), transcript variant 2, mRNA [NM_152770]
A_24_P264063	0.521723	6.49629	0.00489122	0.162206	LOC107984399	PREDICTED: Homo sapiens uncharacterized LOC107984399 (LOC107984399), mRNA [XM_017018645]
A_33_P3728979	0.523646	6.40125	0.00024154	0.110773	FAM151B	Homo sapiens family with sequence similarity 151 member B (FAM151B), mRNA [NM_205548]
A_24_P17302	0.523798	6.51083	0.0132781	0.195659	UBE2J2	Homo sapiens ubiquitin conjugating enzyme E2 J2 (UBE2J2), transcript variant 3, mRNA [NM_194458]
A_33_P3283122	0.524547	6.65938	0.015339	0.203672	WWC2	Homo sapiens WW and C2 domain containing 2 (WWC2), mRNA [NM_024949]
A_32_P170481	0.524772	6.22539	0.0001439	0.107239	LOC100240735	Homo sapiens uncharacterized LOC100240735 (LOC100240735), long non-coding RNA [NR_026658]
A_23_P113972	0.526422	7.80925	0.0201961	0.21988
A_24_P114183	0.528361	12.2414	0.0199033	0.218688	FDPS	Homo sapiens farnesyl diphosphate synthase (FDPS), transcript variant 1, mRNA [NM_002004]
A_23_P52058	0.528859	7.07065	0.0117972	0.190252	TARBP1	Homo sapiens TAR (HIV-1) RNA binding protein 1 (TARBP1), mRNA [NM_005646]
A_33_P3577120	0.529606	7.75044	0.00668944	0.17118	TBL3	transducin beta like 3 [Source:HGNC Symbol;Acc:HGNC:11587] [ENST00000568546]
A_33_P3247210	0.529635	6.45188	0.0260689	0.237758		Unknown
A_33_P3877728	0.530766	7.24397	0.0137599	0.197948	SMCR6	Homo sapiens mRNA; cDNA DKFZp686J19223 (from clone DKFZp686J19223). [BX647090]
A_19_P00320275	0.532294	7.79314	0.0274504	0.241609	LINC00632	Homo sapiens long intergenic non-protein coding RNA 632 (LINC00632), transcript variant 3, long non-coding RNA [NR_104228]
A_24_P76666	0.532419	6.30123	0.0187738	0.215426	CSNK2A1	Homo sapiens casein kinase 2 alpha 1 (CSNK2A1), transcript variant 1, mRNA [NM_177559]
A_21_P0003710	0.533315	6.94766	0.00689956	0.17182	lnc-FAM53A-1	LNCipedia lincRNA (lnc-FAM53A-1), lincRNA [lnc-FAM53A-1:2]
A_23_P86504	0.534033	9.7539	0.0282812	0.243211	ARMH3	Homo sapiens armadillo-like helical domain containing 3 (ARMH3), mRNA [NM_024541]
A_21_P0000711	0.535327	6.60171	0.0270601	0.240648	SRD5A3-AS1	Homo sapiens SRD5A3 antisense RNA 1 (SRD5A3-AS1), long non-coding RNA [NR_037969]
A_23_P13822	0.536426	6.38941	0.0236857	0.230771	STYK1	Homo sapiens serine/threonine/tyrosine kinase 1 (STYK1), mRNA [NM_018423]
A_33_P3265415	0.536605	7.52789	0.0196605	0.21796	XLOC_l2_013410	BROAD Institute lincRNA (XLOC_l2_013410), lincRNA [TCONS_l2_00025878]
A_33_P3243622	0.537344	7.04997	0.00118649	0.136369	DCAF8	Homo sapiens DDB1 and CUL4 associated factor 8 (DCAF8), transcript variant 1, mRNA [NM_015726]
A_24_P892472	0.539107	11.9284	0.0273906	0.241609	EMX2OS	Homo sapiens EMX2 opposite strand/antisense RNA (EMX2OS), transcript variant 1, antisense RNA [NR_002791]
A_23_P103864	0.540342	6.94032	0.0229132	0.227946	TTC13	Homo sapiens tetratricopeptide repeat domain 13 (TTC13), transcript variant 1, mRNA [NM_024525]
A_33_P3361152	0.54097	9.49805	0.0292245	0.24474	LINC01119	Homo sapiens long intergenic non-protein coding RNA 1119 (LINC01119), long non-coding RNA [NR_024452]
A_33_P3288384	0.543558	6.55262	0.00424073	0.158176	PSMA1	Homo sapiens proteasome subunit alpha 1 (PSMA1), transcript variant 3, mRNA [NM_001143937]
A_23_P211056	0.546579	6.32869	0.0131476	0.195128	PAXBP1	Homo sapiens PAX3 and PAX7 binding protein 1 (PAXBP1), transcript variant 2, mRNA [NM_013329]
A_33_P3343467	0.548496	6.29335	0.00120807	0.136369	LINC00957	Homo sapiens long intergenic non-protein coding RNA 957 (LINC00957), transcript variant 2, long non-coding RNA [NR_015401]
A_23_P118306	0.548898	10.6642	0.0250483	0.234913
A_23_P106682	0.549127	11.7864	0.00522821	0.163314
A_24_P52921	0.55126	7.06289	0.00969992	0.182143	BCAT1	Homo sapiens branched chain amino acid transaminase 1 (BCAT1), transcript variant 1, mRNA [NM_005504]
A_32_P99032	0.552359	6.46985	0.00303706	0.148811	LOC100240734	Homo sapiens uncharacterized LOC100240734 (LOC100240734), long non-coding RNA [NR_026657]
A_23_P166663	0.553747	9.66408	0.0254911	0.235835	APPL1	Homo sapiens adaptor protein, phosphotyrosine interacting with PH domain and leucine zipper 1 (APPL1), mRNA [NM_012096]
A_33_P3375613	0.556178	10.3605	0.00525114	0.163562	C8orf44-SGK3	Homo sapiens C8orf44-SGK3 readthrough (C8orf44-SGK3), mRNA [NM_001204173]
A_32_P114284	0.562857	6.86888	0.015661	0.20496	IKZF2	Homo sapiens IKAROS family zinc finger 2 (IKZF2), transcript variant 2, mRNA [NM_001079526]
A_23_P117380	0.563809	6.42809	0.0001986	0.109647	FAM181A	Homo sapiens family with sequence similarity 181 member A (FAM181A), transcript variant 1, mRNA [NM_138344]
A_23_P156687	0.564433	6.82957	0.013738	0.197913	CFB	Homo sapiens complement factor B (CFB), mRNA [NM_001710]
A_33_P3252491	0.564672	6.87227	0.0237636	0.231025		Ribosomal protein L32 (RPL32) pseudogene [ENST00000342691]
A_23_P115407	0.565526	7.72922	0.00504896	0.163183
A_23_P121885	0.566175	6.3258	0.0003647	0.116761
A_33_P3329344	0.568357	11.0737	0.026234	0.238125	FASN	Homo sapiens fatty acid synthase (FASN), mRNA [NM_004104]
A_23_P342751	0.570191	6.30127	0.00891195	0.179271	LOC102723968	Homo sapiens uncharacterized LOC102723968 (LOC102723968), long non-coding RNA [NR_130763]
A_23_P334990	0.571511	7.94139	0.0220851	0.225747	SUDS3	Homo sapiens SDS3 homolog, SIN3A corepressor complex component (SUDS3), mRNA [NM_022491]
A_23_P104563	0.572521	8.29864	0.0313239	0.249671	CPT1A	Homo sapiens carnitine palmitoyltransferase 1A (CPT1A), transcript variant 2, mRNA [NM_001031847]
A_32_P218355	0.572905	9.3688	0.0308654	0.248743	C6orf132	Homo sapiens chromosome 6 open reading frame 132 (C6orf132), mRNA [NM_001164446]
A_24_P67585	0.573144	7.76056	0.000944	0.133967	VGLL3	Homo sapiens vestigial like family member 3 (VGLL3), transcript variant 1, mRNA [NM_016206]
A_23_P27013	0.573987	6.50911	0.028545	0.243775	HOXB9	Homo sapiens homeobox B9 (HOXB9), mRNA [NM_024017]
A_33_P3420402	0.575343	7.20628	0.00024144	0.110773	HACE1	Homo sapiens HECT domain and ankyrin repeat containing E3 ubiquitin protein ligase 1 (HACE1), transcript variant 1, mRNA [NM_020771]
A_33_P3343545	0.575694	6.63337	0.0253032	0.235482	NFKBIB	Homo sapiens NFKB inhibitor beta (NFKBIB), transcript variant 1, mRNA [NM_002503]
A_21_P0013977	0.575756	7.08809	0.0299527	0.246351	PCID2	Homo sapiens PCI domain containing 2 (PCID2), transcript variant 15, mRNA [NM_001353095]
A_21_P0007217	0.576314	6.3481	0.0109687	0.186592	lnc-LGALS12-2	LNCipedia lincRNA (lnc-LGALS12-2), lincRNA [lnc-LGALS12-2:3]
A_24_P390833	0.578349	7.12509	0.0285943	0.243916	MPPE1	Homo sapiens metallophosphoesterase 1 (MPPE1), transcript variant 1, mRNA [NM_023075]
A_23_P362770	0.578663	6.31101	0.00392768	0.157233	CCDC36	Homo sapiens coiled-coil domain containing 36 (CCDC36), transcript variant 1, mRNA [NM_178173]
A_23_P5976	0.578767	6.34781	3.6596e-05	0.0832187	ZSWIM1	Homo sapiens zinc finger SWIM-type containing 1 (ZSWIM1), mRNA [NM_080603]
A_33_P3406998	0.578858	6.68484	0.017045	0.210024	DYRK1A	Homo sapiens dual specificity tyrosine phosphorylation regulated kinase 1A (DYRK1A), transcript variant 5, mRNA [NM_130438]
A_23_P162746	0.579068	9.24544	0.00488048	0.162122	CRYL1	Homo sapiens crystallin lambda 1 (CRYL1), transcript variant 1, mRNA [NM_015974]
A_19_P00316202	0.579244	7.33502	0.0280238	0.242662	MIR3150BHG	Homo sapiens MIR3150B host gene (MIR3150BHG), transcript variant 1, long non-coding RNA [NR_132986]
A_24_P406006	0.579324	7.39793	0.0208074	0.221855	LPCAT1	Homo sapiens lysophosphatidylcholine acyltransferase 1 (LPCAT1), mRNA [NM_024830]
A_23_P11237	0.58046	6.3733	0.0173297	0.210399
A_23_P47077	0.582288	9.39356	0.0128886	0.194457	BAG3	Homo sapiens BCL2 associated athanogene 3 (BAG3), mRNA [NM_004281]
A_24_P331704	0.586531	6.3501	2.7273e-05	0.0746747	KRT80	Homo sapiens keratin 80 (KRT80), transcript variant 1, mRNA [NM_182507]
A_21_P0013348	0.587068	7.01319	0.00501118	0.163183	XLOC_l2_014001	BROAD Institute lincRNA (XLOC_l2_014001), lincRNA [TCONS_l2_00026880]
A_23_P423926	0.587149	6.83277	0.00091071	0.133967	SS18L1	Homo sapiens SS18L1, nBAF chromatin remodeling complex subunit (SS18L1), transcript variant 1, mRNA [NM_198935]
A_23_P117274	0.588196	7.33691	0.0152794	0.20365
A_23_P77437	0.58981	6.51662	0.0104465	0.18453	PRMT7	Homo sapiens protein arginine methyltransferase 7 (PRMT7), transcript variant 1, mRNA [NM_019023]
A_33_P3230436	0.589966	7.02854	0.0246766	0.233865	ZNF714	Homo sapiens zinc finger protein 714 (ZNF714), transcript variant 1, mRNA [NM_182515]
A_21_P0012260	0.590903	6.68045	0.0126135	0.193319	XLOC_l2_009328	BROAD Institute lincRNA (XLOC_l2_009328), lincRNA [TCONS_l2_00017652]
A_32_P516342	0.591717	6.70044	0.0249286	0.234559	ANKRD33	Homo sapiens ankyrin repeat domain 33 (ANKRD33), transcript variant 2, mRNA [NM_182608]
A_23_P113634	0.592698	10.4754	0.0227706	0.227649	CBFB	Homo sapiens core-binding factor subunit beta (CBFB), transcript variant 2, mRNA [NM_001755]
A_23_P108554	0.592958	12.4906	0.0127413	0.194049	DDX1	Homo sapiens DEAD-box helicase 1 (DDX1), mRNA [NM_004939]
A_23_P140698	0.593159	6.76902	0.022405	0.226714	DNAJC17	Homo sapiens DnaJ heat shock protein family (Hsp40) member C17 (DNAJC17), mRNA [NM_018163]
A_23_P98431	0.596935	11.8013	0.0125346	0.192832
A_33_P3241325	0.5974	6.38911	0.00711031	0.17182	MAFG-DT	Homo sapiens MAFG divergent transcript (MAFG-DT), long non-coding RNA [NR_015454]
A_23_P130764	0.598239	6.61839	0.00452318	0.159529	KCNJ14	Homo sapiens potassium voltage-gated channel subfamily J member 14 (KCNJ14), mRNA [NM_013348]
A_23_P98431	0.598944	11.6428	0.0192502	0.216598
A_23_P72117	0.59904	8.94189	0.0126882	0.193757	SMPDL3A	Homo sapiens sphingomyelin phosphodiesterase acid like 3A (SMPDL3A), transcript variant 1, mRNA [NM_006714]
A_21_P0001752	0.600415	6.43901	0.00166169	0.13685	lnc-FAIM3-1	LNCipedia lincRNA (lnc-FAIM3-1), lincRNA [lnc-FAIM3-1:1]
A_21_P0013711	0.60063	6.23125	0.0140412	0.198871		novel transcript (FLJ20378) [ENST00000443993]
A_23_P135995	0.601669	9.29161	0.0110816	0.186968	ARV1	Homo sapiens ARV1 homolog, fatty acid homeostasis modulator (ARV1), transcript variant 2, mRNA [NM_022786]
A_24_P46953	0.603014	8.12632	0.0189202	0.215827	SGK3	Homo sapiens serum/glucocorticoid regulated kinase family member 3 (SGK3), transcript variant 1, mRNA [NM_013257]
A_23_P11262	0.605326	12.0099	0.0250654	0.234927	F8A1	Homo sapiens coagulation factor VIII associated 1 (F8A1), mRNA [NM_012151]
A_33_P3334635	0.606264	9.11158	0.0158521	0.205397	RPA2	Homo sapiens replication protein A2 (RPA2), transcript variant 2, mRNA [NM_001286076]
A_23_P57277	0.607152	6.46486	0.0181698	0.213332	MAP3K7CL	Homo sapiens MAP3K7 C-terminal like (MAP3K7CL), transcript variant 1, mRNA [NM_020152]
A_23_P116168	0.607277	8.07416	0.0043262	0.158307
A_33_P3228315	0.608791	6.90369	0.0113848	0.18823	CARD14	Homo sapiens caspase recruitment domain family member 14 (CARD14), transcript variant 2, mRNA [NM_052819]
A_23_P383435	0.610469	11.2205	0.00099302	0.133967	ZNHIT3	Homo sapiens zinc finger HIT-type containing 3 (ZNHIT3), transcript variant 1, mRNA [NM_004773]
A_21_P0013245	0.612578	6.49113	0.0257967	0.236542	DTX2	Homo sapiens deltex E3 ubiquitin ligase 2 (DTX2), transcript variant 1, mRNA [NM_020892]
A_33_P3300975	0.61272	9.57049	0.018025	0.213073	HOXC4	Homo sapiens homeobox C4 (HOXC4), transcript variant 1, mRNA [NM_014620]
A_23_P102582	0.614655	12.5491	0.0162472	0.207458	RAB5IF	Homo sapiens RAB5 interacting factor (RAB5IF), transcript variant 1, mRNA [NM_018840]
A_33_P3396434	0.614902	16.3666	0.00353101	0.152868		JP 2014500723-A/14118: Polycomb-Associated Non-Coding RNAs. [LF206615]
A_23_P159663	0.615341	12.3693	0.0296449	0.245755	UXT	Homo sapiens ubiquitously expressed prefoldin like chaperone (UXT), transcript variant 2, mRNA [NM_004182]
A_23_P593	0.615871	8.99952	0.0110412	0.186919	GPBP1L1	Homo sapiens GC-rich promoter binding protein 1 like 1 (GPBP1L1), mRNA [NM_021639]
A_23_P96041	0.616506	8.0695	0.00738664	0.173159	TMEM164	Homo sapiens transmembrane protein 164 (TMEM164), transcript variant 2, mRNA [NM_032227]
A_23_P103720	0.618508	6.70522	0.00637384	0.168515	AGMAT	Homo sapiens agmatinase (AGMAT), mRNA [NM_024758]
A_23_P304524	0.618528	6.57488	0.0269718	0.240455	DCLK2	Homo sapiens doublecortin like kinase 2 (DCLK2), transcript variant 1, mRNA [NM_001040260]
A_23_P100141	0.619586	8.19095	0.0248581	0.234148
A_23_P201287	0.619668	8.79364	0.0193907	0.217066	KIF1B	Homo sapiens kinesin family member 1B (KIF1B), transcript variant 1, mRNA [NM_015074]
A_33_P3272330	0.620022	7.18981	0.0105816	0.18453	DNMT3A	Homo sapiens DNA methyltransferase 3 alpha (DNMT3A), transcript variant 1, mRNA [NM_175629]
A_23_P11331	0.621036	10.891	0.00301575	0.148811	TCEAL8	Homo sapiens transcription elongation factor A like 8 (TCEAL8), transcript variant 1, mRNA [NM_153333]
A_23_P48358	0.621615	8.88646	0.00853711	0.178671	PCCA	Homo sapiens propionyl-CoA carboxylase subunit alpha (PCCA), transcript variant 1, mRNA [NM_000282]
A_19_P00315810	0.621887	6.77107	0.028392	0.243605		novel transcript [ENST00000455068]
A_32_P96807	0.621905	9.05449	0.00829931	0.178	RC3H1	Homo sapiens ring finger and CCCH-type domains 1 (RC3H1), transcript variant 1, mRNA [NM_001300850]
A_33_P3297415	0.623163	6.71933	0.0143818	0.200079	NRP2	Homo sapiens neuropilin 2 (NRP2), transcript variant 6, mRNA [NM_201264]
A_33_P3231187	0.626099	7.20784	0.00102057	0.133967	XIAP	Homo sapiens X-linked inhibitor of apoptosis (XIAP), transcript variant 1, mRNA [NM_001167]
A_23_P110961	0.627229	10.6246	0.0117312	0.189919	MPC1	Homo sapiens mitochondrial pyruvate carrier 1 (MPC1), transcript variant 1, mRNA [NM_016098]
A_33_P3412975	0.627471	11.2037	0.0221629	0.226083	SIX5	Homo sapiens SIX homeobox 5 (SIX5), mRNA [NM_175875]
A_24_P324563	0.628071	10.6039	0.00160116	0.13685	ABHD17A	Homo sapiens abhydrolase domain containing 17A (ABHD17A), transcript variant 1, mRNA [NM_031213]
A_33_P3272189	0.62829	6.98336	0.00218598	0.144531	MFSD9	Homo sapiens major facilitator superfamily domain containing 9 (MFSD9), transcript variant 2, mRNA [NM_001322080]
A_23_P122563	0.629441	9.16137	0.0151837	0.20293
A_23_P33894	0.629603	11.5008	0.0201663	0.21976	MAGED2	Homo sapiens MAGE family member D2 (MAGED2), transcript variant 3, mRNA [NM_201222]
A_33_P3243544	0.63086	8.26068	0.00122359	0.136645	ESRRA	Homo sapiens estrogen related receptor alpha (ESRRA), transcript variant 2, mRNA [NM_001282450]
A_23_P106016	0.630988	9.12502	0.0213517	0.223809
A_23_P250404	0.631298	8.68501	0.0225298	0.226838
A_32_P107746	0.631342	8.62006	0.0173328	0.210399	ENSA	Homo sapiens endosulfine alpha (ENSA), transcript variant 1, mRNA [NM_207042]
A_24_P915371	0.63169	13.0354	0.0236861	0.230771	COPS9	Homo sapiens COP9 signalosome subunit 9 (COPS9), transcript variant 2, mRNA [NM_001163424]
A_23_P121345	0.632354	6.96917	0.00610233	0.166339	TBCCD1	Homo sapiens TBCC domain containing 1 (TBCCD1), transcript variant 2, mRNA [NM_018138]
A_21_P0010979	0.632408	10.4578	0.010289	0.184132		Finkel-Biskis-Reilly murine sarcoma virus (FBR-MuSV) ubiquitously expressed (FAU) pseudogene [ENST00000637245]
A_33_P3371785	0.632937	7.57168	0.00958025	0.182143	DTNA	Homo sapiens dystrobrevin alpha (DTNA), transcript variant 9, mRNA [NM_001128175]
A_33_P3417695	0.634651	6.98204	0.019197	0.216528	ODF3B	Homo sapiens outer dense fiber of sperm tails 3B (ODF3B), mRNA [NM_001014440]
A_23_P115407	0.63573	7.28969	0.0196259	0.217868
A_23_P109821	0.636598	12.8822	0.00313321	0.150223	TADA3	Homo sapiens transcriptional adaptor 3 (TADA3), transcript variant 1, mRNA [NM_006354]
A_24_P142228	0.637553	15.787	0.00644629	0.169189	RPL13	Homo sapiens ribosomal protein L13 (RPL13), transcript variant 2, mRNA [NM_033251]
A_24_P196019	0.638098	7.4805	0.00025687	0.1119		myelin protein zero-like 1 (MPZL1) pseudogene [ENST00000422823]
A_23_P101380	0.638158	7.86562	0.0166784	0.208838
A_23_P57347	0.638659	10.0321	0.00667171	0.17118	PCNT	Homo sapiens pericentrin (PCNT), transcript variant 1, mRNA [NM_006031]
A_33_P3296482	0.640868	6.47353	0.00105752	0.133967	PTPRK	Homo sapiens protein tyrosine phosphatase, receptor type K (PTPRK), transcript variant 4, mRNA [NM_001291982]
A_33_P3237835	0.644907	6.94194	0.010931	0.186395		Unknown
A_23_P112187	0.646209	7.0102	0.00282155	0.148404	FIBCD1	Homo sapiens fibrinogen C domain containing 1 (FIBCD1), transcript variant 1, mRNA [NM_032843]
A_23_P100795	0.646551	6.67887	0.00587913	0.166192	STAT3	Homo sapiens signal transducer and activator of transcription 3 (STAT3), transcript variant 3, mRNA [NM_213662]
A_23_P150510	0.64731	10.1985	0.00722528	0.172095	MED19	Homo sapiens mediator complex subunit 19 (MED19), transcript variant 2, mRNA [NM_153450]
A_21_P0012073	0.648907	7.60434	0.0288322	0.244424	LOC105374855	uncharacterized LOC105374855 [Source:NCBI gene;Acc:105374855] [ENST00000635781]
A_23_P130488	0.649147	8.33832	0.0158095	0.205397	ERCC2	Homo sapiens ERCC excision repair 2, TFIIH core complex helicase subunit (ERCC2), transcript variant 1, mRNA [NM_000400]
A_21_P0005657	0.649376	6.52007	0.0224732	0.22677		novel transcript [ENST00000510244]
A_33_P3352877	0.651298	7.02043	0.0217137	0.225057	SPART	Homo sapiens spartin (SPART), transcript variant 1, mRNA [NM_015087]
A_23_P121265	0.652713	10.0213	0.00392001	0.157233	TWF2	Homo sapiens twinfilin actin binding protein 2 (TWF2), mRNA [NM_007284]
A_23_P364478	0.65328	7.25736	0.0195347	0.217468	ABRAXAS2	Homo sapiens abraxas 2, BRISC complex subunit (ABRAXAS2), mRNA [NM_032182]
A_23_P168490	0.653488	7.55017	0.00749103	0.173589	HERPUD2	Homo sapiens HERPUD family member 2 (HERPUD2), mRNA [NM_022373]
A_23_P216689	0.653718	8.86982	0.0262027	0.238125	BRD3	Homo sapiens bromodomain containing 3 (BRD3), mRNA [NM_007371]
A_23_P355471	0.657092	6.6062	0.0153448	0.203672	TBXA2R	Homo sapiens thromboxane A2 receptor (TBXA2R), transcript variant b, mRNA [NM_201636]
A_33_P3358307	0.658003	7.47009	0.00605148	0.166192	OTUD7B	Homo sapiens OTU deubiquitinase 7B (OTUD7B), mRNA [NM_020205]
A_23_P110052	0.658134	7.75341	0.00393226	0.157233
A_33_P3239101	0.658988	6.89965	0.00510314	0.163314	GOLGA6L3	Homo sapiens golgin A6 family-like 3 (GOLGA6L3), mRNA [NM_001310153]
A_23_P111311	0.661265	6.71885	0.00642042	0.168954	AKAP12	Homo sapiens A-kinase anchoring protein 12 (AKAP12), transcript variant 2, mRNA [NM_144497]
A_23_P14543	0.661393	6.72957	0.00041477	0.118572	ALKBH1	Homo sapiens alkB homolog 1, histone H2A dioxygenase (ALKBH1), mRNA [NM_006020]
A_23_P118158	0.661635	6.36951	0.0269575	0.240455
A_33_P3346132	0.663219	7.51235	0.00353687	0.152868	RUFY2	Homo sapiens RUN and FYVE domain containing 2 (RUFY2), transcript variant 1, mRNA [NM_017987]
A_23_P90419	0.664594	7.458	0.0290411	0.244728	PBX4	Homo sapiens PBX homeobox 4 (PBX4), transcript variant 1, mRNA [NM_025245]
A_24_P74064	0.665179	6.6729	0.00054471	0.125483	ZBTB14	Homo sapiens zinc finger and BTB domain containing 14 (ZBTB14), transcript variant 2, mRNA [NM_003409]
A_23_P111141	0.665284	11.5875	0.00117942	0.136369	BAG6	Homo sapiens BCL2 associated athanogene 6 (BAG6), transcript variant 1, mRNA [NM_004639]
A_33_P3210561	0.666436	11.0698	0.0254108	0.235718		Unknown
A_23_P111487	0.667837	7.07331	0.0202795	0.220307
A_33_P3364060	0.669069	7.89002	0.0143877	0.200094	HR	Homo sapiens HR, lysine demethylase and nuclear receptor corepressor (HR), transcript variant 1, mRNA [NM_005144]
A_33_P3403867	0.669098	8.72773	0.0269124	0.240368	PMEPA1	Homo sapiens prostate transmembrane protein, androgen induced 1 (PMEPA1), transcript variant 1, mRNA [NM_020182]
A_33_P3245248	0.669621	9.54548	0.00384044	0.1568	TERC	Homo sapiens telomerase RNA component (TERC), telomerase RNA [NR_001566]
A_23_P118	0.671472	7.22517	0.023928	0.231375
A_23_P145024	0.672588	8.0796	0.0313095	0.249659
A_24_P402836	0.67468	7.25144	0.00085226	0.133701	ZNF141	Homo sapiens zinc finger protein 141 (ZNF141), transcript variant 1, mRNA [NM_003441]
A_23_P110052	0.675483	7.66203	0.024747	0.234013
A_23_P502882	0.677036	7.25294	0.0275102	0.241609	CBFA2T2	Homo sapiens CBFA2/RUNX1 translocation partner 2 (CBFA2T2), transcript variant 2, mRNA [NM_005093]
A_21_P0004770	0.677466	6.65442	0.00354571	0.152868		novel transcript [ENST00000445974]
A_21_P0000397	0.677472	6.65119	0.0248442	0.234148	SCARNA18	Homo sapiens small Cajal body-specific RNA 18 (SCARNA18), guide RNA [NR_003139]
A_23_P167856	0.677926	7.30943	0.00756825	0.173589	TMEM63B	Homo sapiens transmembrane protein 63B (TMEM63B), transcript variant 2, mRNA [NM_018426]
A_24_P166094	0.679445	10.3534	0.0236202	0.230457	ARFIP1	Homo sapiens ADP ribosylation factor interacting protein 1 (ARFIP1), transcript variant 1, mRNA [NM_001025595]
A_23_P406227	0.679847	7.24616	0.0116062	0.189189	SNAI3-AS1	Homo sapiens SNAI3 antisense RNA 1 (SNAI3-AS1), transcript variant 2, long non-coding RNA [NR_024399]
A_23_P61127	0.680673	10.1098	0.0304185	0.247717	APOO	Homo sapiens apolipoprotein O (APOO), transcript variant 1, mRNA [NM_024122]
A_24_P945283	0.681682	7.4919	0.0172442	0.210024	DLG3	Homo sapiens discs large MAGUK scaffold protein 3 (DLG3), transcript variant 1, mRNA [NM_021120]
A_23_P100441	0.68274	9.30717	0.00131948	0.13685
A_23_P339687	0.683192	8.76397	0.0310692	0.248997	ZNF675	Homo sapiens zinc finger protein 675 (ZNF675), mRNA [NM_138330]
A_21_P0014535	0.684398	8.39727	0.00994625	0.182834	FLRT2	Homo sapiens fibronectin leucine rich transmembrane protein 2 (FLRT2), transcript variant 7, non-coding RNA [NR_144387]
A_23_P254801	0.684879	6.74173	0.0042944	0.158176	PLCG1	Homo sapiens phospholipase C gamma 1 (PLCG1), transcript variant 1, mRNA [NM_002660]
A_23_P110052	0.68543	7.84294	0.012999	0.194756
A_23_P7941	0.685988	7.14699	0.0147373	0.200713	MRPL2	Homo sapiens mitochondrial ribosomal protein L2 (MRPL2), transcript variant 1, mRNA [NM_015950]
A_33_P3267865	0.687548	7.54658	0.0154804	0.204231	HLA-J	major histocompatibility complex, class I, J (pseudogene) [Source:HGNC Symbol;Acc:HGNC:4967] [ENST00000490720]
A_21_P0008125	0.688011	6.94595	0.00281374	0.148404	GAS6-DT	Homo sapiens GAS6 divergent transcript (GAS6-DT), long non-coding RNA [NR_044993]
A_23_P129786	0.688487	11.9366	0.00962252	0.182143	SREBF1	Homo sapiens sterol regulatory element binding transcription factor 1 (SREBF1), transcript variant 1, mRNA [NM_001005291]
A_23_P121506	0.688694	7.10365	0.0103832	0.184479	FAM193A	Homo sapiens family with sequence similarity 193 member A (FAM193A), transcript variant 1, mRNA [NM_003704]
A_21_P0008051	0.689376	6.52801	0.0105474	0.18453		long intergenic non-protein coding RNA 366 [Source:HGNC Symbol;Acc:HGNC:42688] [ENST00000441430]
A_21_P0002226	0.690096	6.39588	8.9245e-06	0.0498664	LINC02579	Homo sapiens long intergenic non-protein coding RNA 2579 (LINC02579), long non-coding RNA [NR_034023]
A_33_P3377399	0.691156	6.25934	0.00379933	0.156436	lnc-RP11-778D12.2.1-4	LNCipedia lincRNA (lnc-RP11-778D12.2.1-4), lincRNA [lnc-RP11-778D12.2.1-4:5]
A_23_P417942	0.691279	8.99761	0.0140031	0.198706	FNBP1L	Homo sapiens formin binding protein 1 like (FNBP1L), transcript variant 1, mRNA [NM_001024948]
A_33_P3780901	0.691701	8.67525	0.0108483	0.186095	SBNO1	Homo sapiens strawberry notch homolog 1 (SBNO1), transcript variant 1, mRNA [NM_001167856]
A_33_P3314192	0.691919	8.06141	0.00538781	0.164543	PACSIN2	Homo sapiens protein kinase C and casein kinase substrate in neurons 2 (PACSIN2), transcript variant 4, mRNA [NM_001349968]
A_23_P107587	0.691956	9.16645	0.00246133	0.146704
A_32_P71943	0.69268	9.43964	0.0115316	0.188873	DSTYK	Homo sapiens dual serine/threonine and tyrosine protein kinase (DSTYK), transcript variant 1, mRNA [NM_015375]
A_23_P122906	0.693247	10.4734	0.0299187	0.246326	AUTS2	Homo sapiens AUTS2, activator of transcription and developmental regulator (AUTS2), transcript variant 1, mRNA [NM_015570]
A_33_P3376781	0.69336	8.8127	0.0272949	0.241233		Unknown
A_21_P0011589	0.694224	7.90058	0.0037169	0.155836	ZNF385C	Homo sapiens zinc finger protein 385C (ZNF385C), mRNA [NM_001242704]
A_33_P3274304	0.695115	10.6645	0.027471	0.241609	WIPF2	Homo sapiens WAS/WASL interacting protein family member 2 (WIPF2), mRNA [NM_133264]
A_23_P111311	0.696462	6.58362	0.00777124	0.174164
A_23_P12343	0.696575	11.2406	0.00409065	0.15751	GSTM3	Homo sapiens glutathione S-transferase mu 3 (GSTM3), transcript variant 1, mRNA [NM_000849]
A_23_P100420	0.696995	10.0001	0.0307171	0.248547
A_33_P3298430	0.69745	6.68137	0.00623152	0.16735	FAM171A1	Homo sapiens family with sequence similarity 171 member A1 (FAM171A1), mRNA [NM_001010924]
A_24_P655849	0.699005	8.70992	0.0278035	0.242045	SMAD9	Homo sapiens SMAD family member 9 (SMAD9), transcript variant a, mRNA [NM_001127217]
A_21_P0014094	0.69934	8.40506	0.0141551	0.19898		Homo sapiens cDNA FLJ39330 fis, clone OCBBF2016405. [AK096649]
A_21_P0013005	0.699963	6.3389	0.0123096	0.192162	NUBP1	Homo sapiens nucleotide binding protein 1 (NUBP1), transcript variant 3, mRNA [NM_001323594]
A_33_P3251470	0.699976	6.34412	0.00089111	0.133701		novel transcript [ENST00000561876]
A_23_P326296	0.700339	7.62229	0.0178082	0.212027	U2AF1L4	Homo sapiens U2 small nuclear RNA auxiliary factor 1 like 4 (U2AF1L4), transcript variant 2, mRNA [NM_144987]
A_33_P3537875	0.700385	12.8357	0.0158236	0.205397	TYRO3	PREDICTED: Homo sapiens TYRO3 protein tyrosine kinase (TYRO3), transcript variant X1, mRNA [XM_017022543]
A_23_P16538	0.701557	7.9379	0.0264735	0.238853	ELL	Homo sapiens elongation factor for RNA polymerase II (ELL), mRNA [NM_006532]
A_23_P76799	0.702017	8.69918	0.0060724	0.166192	BAZ1A	Homo sapiens bromodomain adjacent to zinc finger domain 1A (BAZ1A), transcript variant 1, mRNA [NM_013448]
A_23_P253464	0.702473	7.61333	0.0217845	0.225254	ABRAXAS1	Homo sapiens abraxas 1, BRCA1 A complex subunit (ABRAXAS1), transcript variant 1, mRNA [NM_139076]
A_33_P3423631	0.702514	7.36874	0.0244805	0.23325	NSD2	Homo sapiens nuclear receptor binding SET domain protein 2 (NSD2), transcript variant 8, mRNA [NM_007331]
A_24_P282343	0.703398	7.8855	0.00589248	0.166192	CDKL5	Homo sapiens cyclin dependent kinase like 5 (CDKL5), transcript variant I, mRNA [NM_003159]
A_33_P3323607	0.704452	6.61903	0.0265949	0.239126	ITPRID1	ITPR interacting domain containing 1 [Source:HGNC Symbol;Acc:HGNC:27363] [ENST00000409717]
A_23_P98686	0.704641	7.44655	0.0170498	0.210024	PGGHG	Homo sapiens protein-glucosylgalactosylhydroxylysine glucosidase (PGGHG), mRNA [NM_025092]
A_33_P3252146	0.704669	6.43049	0.024789	0.234046	HMX3	Homo sapiens H6 family homeobox 3 (HMX3), mRNA [NM_001105574]
A_23_P8416	0.704859	7.70971	0.0225931	0.227179	GALNT11	Homo sapiens polypeptide N-acetylgalactosaminyltransferase 11 (GALNT11), transcript variant 1, mRNA [NM_022087]
A_23_P29924	0.705071	9.11285	0.0271134	0.240762	TMEM128	Homo sapiens transmembrane protein 128 (TMEM128), transcript variant 3, mRNA [NM_032927]
A_33_P3260974	0.705438	6.39956	0.0241038	0.231997		DA734158 NT2RP2 Homo sapiens cDNA clone NT2RP2004573 5', mRNA sequence [DA734158]
A_23_P131653	0.70599	9.75285	0.00934446	0.180728	PIGF	Homo sapiens phosphatidylinositol glycan anchor biosynthesis class F (PIGF), transcript variant 1, mRNA [NM_002643]
A_23_P82047	0.706116	8.07497	0.0271153	0.240762	STXBP5	Homo sapiens syntaxin binding protein 5 (STXBP5), transcript variant 2, mRNA [NM_001127715]
A_33_P3224819	0.706298	6.67088	0.0204899	0.220974	SLC45A4	Homo sapiens solute carrier family 45 member 4 (SLC45A4), transcript variant 1, mRNA [NM_001286646]
A_33_P3226788	0.706524	6.76793	0.00159284	0.13685		Unknown
A_23_P398854	0.706798	7.44784	0.0265151	0.238887	DOK7	Homo sapiens docking protein 7 (DOK7), transcript variant 1, mRNA [NM_173660]
A_32_P178800	0.707176	6.60148	0.0221733	0.226083	ITGA2	Homo sapiens integrin subunit alpha 2 (ITGA2), transcript variant 1, mRNA [NM_002203]
A_33_P3334162	0.708435	6.55531	0.00252674	0.146704		Unknown
A_23_P24515	0.708445	10.8252	0.00348639	0.152868	ACAT1	Homo sapiens acetyl-CoA acetyltransferase 1 (ACAT1), mRNA [NM_000019]
A_23_P110052	0.708806	7.79293	0.0119931	0.19078	FOXL2	forkhead box L2 [Source:HGNC Symbol;Acc:HGNC:1092] [ENST00000330315]
A_33_P3612740	0.708807	7.22628	0.0108421	0.186095	USP48	Homo sapiens ubiquitin specific peptidase 48 (USP48), transcript variant 2, mRNA [NM_001032730]
A_23_P77430	0.712683	10.8252	0.0164566	0.208149	PRMT7	Homo sapiens protein arginine methyltransferase 7 (PRMT7), transcript variant 1, mRNA [NM_019023]
A_23_P421935	0.712807	7.80192	0.0027895	0.148404	ATXN7L3	Homo sapiens ataxin 7 like 3 (ATXN7L3), transcript variant 1, mRNA [NM_020218]
A_23_P353742	0.712939	9.30838	0.0121104	0.191192	AMBRA1	Homo sapiens autophagy and beclin 1 regulator 1 (AMBRA1), transcript variant 2, mRNA [NM_017749]
A_23_P66732	0.713684	6.57111	0.0257125	0.236439	HASPIN	Homo sapiens histone H3 associated protein kinase (HASPIN), mRNA [NM_031965]
A_33_P3413325	0.714102	6.57744	0.00102926	0.133967	KCNMA1	Homo sapiens potassium calcium-activated channel subfamily M alpha 1 (KCNMA1), transcript variant 7, mRNA [NM_001271520]
A_33_P3842886	0.71601	8.57814	0.00011403	0.107239	POLM	Homo sapiens DNA polymerase mu (POLM), transcript variant 5, mRNA [NM_001362683]
A_23_P23141	0.716342	13.8659	0.0195104	0.217409	H3F3A	Homo sapiens H3 histone family member 3A (H3F3A), mRNA [NM_002107]
A_33_P3264657	0.719459	7.04626	0.0197852	0.218401	CYP27C1	Homo sapiens cytochrome P450 family 27 subfamily C member 1 (CYP27C1), mRNA [NM_001001665]
A_23_P372638	0.72	9.71074	0.0134023	0.196605	CHD9	Homo sapiens chromodomain helicase DNA binding protein 9 (CHD9), transcript variant 2, mRNA [NM_025134]
A_33_P3342096	0.720035	9.04493	0.00291334	0.148404	ZHX3	Homo sapiens zinc fingers and homeoboxes 3 (ZHX3), mRNA [NM_015035]
A_19_P00811234	0.720474	7.89529	0.016876	0.209646		Unknown
A_21_P0014317	0.720604	9.56778	0.00056285	0.127046	C16orf72	chromosome 16 open reading frame 72 [Source:HGNC Symbol;Acc:HGNC:30103] [ENST00000574285]
A_24_P254965	0.720989	7.49188	0.00605642	0.166192	HDAC8	Homo sapiens histone deacetylase 8 (HDAC8), transcript variant 1, mRNA [NM_018486]
A_32_P226498	0.721963	7.20831	0.00665504	0.17118	HAR1A	Homo sapiens highly accelerated region 1A (HAR1A), long non-coding RNA [NR_003244]
A_23_P38497	0.723385	9.76188	0.0253209	0.235482	SLC25A11	Homo sapiens solute carrier family 25 member 11 (SLC25A11), transcript variant 1, mRNA [NM_003562]
A_23_P44581	0.724303	10.2591	0.0212406	0.223276	NOMO1	Homo sapiens NODAL modulator 1 (NOMO1), mRNA [NM_014287]
A_23_P48327	0.724987	6.54026	0.00165293	0.13685	KCTD4	Homo sapiens potassium channel tetramerization domain containing 4 (KCTD4), mRNA [NM_198404]
A_24_P191656	0.725238	8.44345	0.0244659	0.23325	ACAD9	Homo sapiens acyl-CoA dehydrogenase family member 9 (ACAD9), transcript variant 1, mRNA [NM_014049]
A_23_P17955	0.725624	7.04358	0.00066695	0.128727	FBXL2	Homo sapiens F-box and leucine rich repeat protein 2 (FBXL2), transcript variant 1, mRNA [NM_012157]
A_23_P101516	0.727128	7.11583	0.00225011	0.145609	KCNC3	Homo sapiens potassium voltage-gated channel subfamily C member 3 (KCNC3), transcript variant 1, mRNA [NM_004977]
A_23_P256223	0.728576	8.893	0.00897392	0.17945	VBP1	Homo sapiens VHL binding protein 1 (VBP1), transcript variant 1, mRNA [NM_003372]
A_23_P110243	0.731353	7.61111	0.0198808	0.218688	METTL14	Homo sapiens methyltransferase like 14 (METTL14), mRNA [NM_020961]
A_24_P940006	0.731629	7.35773	0.0156002	0.204547	EFNB3	Homo sapiens ephrin B3 (EFNB3), mRNA [NM_001406]
A_32_P192692	0.731715	6.78803	0.00315319	0.150223	KCNMA1	Homo sapiens potassium calcium-activated channel subfamily M alpha 1 (KCNMA1), transcript variant 1, mRNA [NM_001014797]
A_33_P3321657	0.733127	14.1795	0.026552	0.239057	HSPG2	Homo sapiens heparan sulfate proteoglycan 2 (HSPG2), transcript variant 1, mRNA [NM_001291860]
A_24_P349466	0.734334	6.70202	0.00442934	0.15849	PRR13	Homo sapiens proline rich 13 (PRR13), transcript variant 3, mRNA [NM_001005354]
[truncated: 1,226 more rows]
