# Supplementary material for: Disruption of NIPBL/Scc2 in Cornelia de Lange Syndrome provokes cohesin genome-wide redistribution with an impact in the transcriptome
Source: Nat Commun. 2021 Jul 27;12:4551. doi: 10.1038/s41467-021-24808-z (PMC8316422; doi:10.1038/s41467-021-24808-z)
Supplement: Supplementary file 6 — Dataset 3 [file 41467_2021_24808_MOESM6_ESM.xlsx]

## Sheet: PeakData_NIPBL
Supplementary Data 3. Peak calling of NIPBL spike-in ChIP-seq
Peak ID	Chr	Start	End	Strand	Control	Patient	GC_Content	Distance_to_CpG_Island	Overlap_CpG_Island	Distance_to_Enhancer	Overlap_Enhancer	Distance_to_TSS	Overlap_TSS	Annotation	CTCF	Description	Gene Name
PCC62892	1	13503	13703	+	3.81811207294579	4.52356195605701	0.577114427860697	15032	NO	223897	NO	1729	NO	TTS (NR_024540)	0.0696517412935323	merged_common_peak	DDX11L1
PCC62893	1	15139	15339	+	5.35764498953468	5.24792751344359	0.616915422885572	13396	NO	222261	NO	2197	NO	TTS (NR_148357)	0.154228855721393	merged_common_peak	MIR6859-2
PCC1	1	17123	17323	+	4.79753315892742	4.16992500144231	0.601990049751244	11412	NO	220277	NO	213	NO	TTS (NR_106918)	0.532338308457711	unique_peak1	MIR6859-2
PCC2	1	19140	19340	+	3.20454574831518	2.58496250072116	0.616915422885572	9395	NO	218260	NO	-1804	NO	intron (NR_024540, intron 2 of 10)	0.164179104477612	unique_peak1	MIR6859-3
PCC3	1	51636	51836	+	3.92809358190725	2	0.671641791044776	21825	NO	185764	NO	-15655	NO	Intergenic	0.17910447761194	unique_peak1	FAM138F
PCC4	1	131291	131491	+	3.13252692735229	0	0.63681592039801	3633	NO	106109	NO	9175	NO	Intergenic	0	unique_peak1	LOC729737
PCC5	1	133291	133491	+	5.05143127568254	4.32192809488736	0.646766169154229	1633	NO	104109	NO	7175	NO	Intergenic	0	unique_peak1	LOC729737
PCC6	1	134154	134354	+	3.6043356084984	1.58496250072116	0.54726368159204	770	NO	103246	NO	6312	NO	TTS (NR_039983)	0	unique_peak1	LOC729737
PCC7	1	135133	135333	+	4.92551268049397	3.8073549220576	0.676616915422886	0	YES	102267	NO	5333	NO	non-coding (NR_039983, exon 3 of 3)	0	unique_peak1	LOC729737
PCC62894	1	137587	137787	+	6.85018003011217	6.24792751344359	0.671641791044776	2023	NO	99813	NO	2879	NO	non-coding (NR_039983, exon 3 of 3)	0.0298507462686567	merged_common_peak	LOC729737
PCC8	1	534158	534358	+	3.65073697520597	2	0.582089552238806	43	NO	12537	NO	30131	NO	Intergenic	0.159203980099502	unique_peak1	LOC101928626
PCC76071	1	540777	540977	+	3.13252692735229	3.70043971814109	0.691542288557214	3761	NO	19156	NO	23512	NO	Intergenic	0	unique_peak2	LOC101928626
PCC9	1	543991	544191	+	3.33519840545618	3	0.606965174129353	547	NO	22370	NO	20298	NO	Intergenic	0	unique_peak1	LOC101928626
PCC10	1	544659	544859	+	4.35134193203664	2.8073549220576	0.721393034825871	0	YES	23038	NO	19630	NO	Intergenic	2.06467661691542	unique_peak1	LOC101928626
PCC11	1	546049	546249	+	4.37428480879803	3.16992500144231	0.751243781094527	0	YES	24428	NO	18240	NO	Intergenic	2.37313432835821	unique_peak1	LOC101928626
PCC12	1	661839	662039	+	3.55577527748168	2.58496250072116	0.686567164179104	51945	NO	111361	NO	3792	NO	non-coding (NR_028327, exon 3 of 3)	0	unique_peak1	LOC100133331
PCC13	1	662477	662677	+	4.2019648469019	3.58496250072116	0.676616915422886	51307	NO	110723	NO	3154	NO	non-coding (NR_028327, exon 3 of 3)	0.149253731343284	unique_peak1	LOC100133331
PCC14	1	664563	664763	+	4.39673425190742	3.58496250072116	0.567164179104478	49221	NO	108637	NO	1068	NO	non-coding (NR_028327, exon 3 of 3)	0.557213930348259	unique_peak1	LOC100133331
PCC62895	1	713797	713997	+	5.89264260327555	5.64385618977472	0.557213930348259	0	YES	59403	NO	171	NO	non-coding (NR_033908, exon 1 of 7)	0.696517412935323	merged_common_peak	LOC100288069
PCC15	1	762851	763051	+	5.4981381157581	5.08746284125034	0.72636815920398	0	YES	10349	NO	-20	YES	promoter-TSS (NR_024321)	0	unique_peak1	LINC01128
PCC76072	1	800601	800801	+	3.65073697520597	4.70043971814109	0.582089552238806	1174	NO	4119	NO	11481	NO	Intergenic	0.343283582089552	unique_peak2	FAM41C
PCC16	1	805251	805451	+	4.93881042556434	4.16992500144231	0.805970149253731	0	YES	0	YES	6831	NO	intron (NR_027055, intron 2 of 2)	1.72636815920398	unique_peak1	FAM41C
PCC17	1	809135	809335	+	3.81811207294579	3.16992500144231	0.631840796019901	3506	NO	3554	NO	2947	NO	intron (NR_027055, intron 2 of 2)	0	unique_peak1	FAM41C
PCC18	1	822095	822295	+	4.2019648469019	3.4594316186373	0.587064676616915	16466	NO	0	YES	-10013	NO	Intergenic	0.398009950248756	unique_peak1	FAM41C
PCC19	1	834178	834378	+	4.25416866807967	3.16992500144231	0.601990049751244	5316	NO	0	YES	20794	NO	Intergenic	0.741293532338308	unique_peak1	LOC100130417
PCC20	1	838124	838324	+	3.89270514643741	3.4594316186373	0.517412935323383	1370	NO	0	YES	16848	NO	Intergenic	0	unique_peak1	LOC100130417
PCC62896	1	840670	840870	+	6.17017582090212	6.64385618977472	0.631840796019901	50	NO	0	YES	14302	NO	Intergenic	0.114427860696517	merged_common_peak	LOC100130417
PCC21	1	843310	843510	+	3.92809358190725	3.32192809488736	0.527363184079602	789	NO	0	YES	11662	NO	Intergenic	0.626865671641791	unique_peak1	LOC100130417
PCC22	1	845546	845746	+	5.22581216395665	4.4594316186373	0.825870646766169	0	YES	0	YES	9426	NO	Intergenic	0.0995024875621891	unique_peak1	LOC100130417
PCC23	1	848951	849151	+	5.50584190623238	5.88264304936184	0.641791044776119	3067	NO	0	YES	6021	NO	Intergenic	0.144278606965174	unique_peak1	LOC100130417
PCC62897	1	852328	852528	+	6.03136797484895	6.56985560833095	0.63681592039801	2237	NO	1207	NO	2644	NO	non-coding (NR_026874, exon 4 of 4)	0	merged_common_peak	LOC100130417
PCC24	1	856406	856606	+	6.51325016115644	6.89481776330794	0.686567164179104	1432	NO	4574	NO	-1434	NO	Intergenic	0.388059701492537	unique_peak1	LOC100130417
PCC62898	1	862705	862905	+	7.4138744529424	8.07146236255662	0.696517412935323	1072	NO	0	YES	1684	NO	intron (NM_152486, intron 2 of 13)	0.0796019900497512	merged_common_peak	SAMD11
PCC25	1	868397	868597	+	5.46674149728046	4.90689059560852	0.661691542288557	735	NO	0	YES	7376	NO	intron (NM_152486, intron 4 of 13)	0	unique_peak1	SAMD11
PCC26	1	871492	871692	+	6.21002260039834	5.35755200461808	0.696517412935323	0	YES	0	YES	10471	NO	intron (NM_152486, intron 5 of 13)	0	unique_peak1	SAMD11
PCC62899	1	877312	877512	+	7.6152386561461	7.88264304936184	0.781094527363184	0	YES	0	YES	16291	NO	intron (NM_152486, intron 8 of 13)	0.174129353233831	merged_common_peak	SAMD11
PCC27	1	883257	883457	+	5.1952580157243	4.24792751344359	0.676616915422886	2899	NO	1706	NO	11322	NO	intron (NM_015658, intron 14 of 18)	0	unique_peak1	NOC2L
PCC62900	1	888211	888411	+	5.93419471089198	6.06608919045777	0.656716417910448	1608	NO	6660	NO	6368	NO	intron (NM_015658, intron 9 of 18)	0.313432835820896	merged_common_peak	NOC2L
PCC28	1	890385	890585	+	3.55577527748168	2.58496250072116	0.671641791044776	3728	NO	8834	NO	4194	NO	intron (NM_015658, intron 6 of 18)	0.402985074626866	unique_peak1	NOC2L
PCC62901	1	895668	895868	+	6.80474065671881	6.8073549220576	0.72636815920398	0	YES	6132	NO	-199	YES	promoter-TSS (NM_198317)	0	merged_common_peak	KLHL17
PCC29	1	900582	900782	+	7.16415241971613	7.09803208296053	0.512437810945274	0	YES	1218	NO	-1195	NO	3' UTR (NM_198317, exon 12 of 12)	0	unique_peak1	PLEKHN1
PCC30	1	908158	908358	+	6.76645027797156	6.78135971352466	0.701492537313433	1619	NO	707	NO	6381	NO	exon (NM_001160184, exon 11 of 15)	0	unique_peak1	PLEKHN1
PCC31	1	911532	911732	+	5.07488976562871	4.64385618977472	0.701492537313433	1137	NO	0	YES	5865	NO	exon (NM_001291367, exon 5 of 5)	1.46268656716418	unique_peak1	PERM1
PCC32	1	916110	916310	+	6.65774254448404	6.78135971352466	0.681592039800995	2956	NO	4039	NO	1287	NO	exon (NM_001291366, exon 2 of 4)	0	unique_peak1	PERM1
PCC33	1	919811	920011	+	5.15307616064238	5	0.467661691542289	0	YES	7740	NO	-2414	NO	Intergenic	0	unique_peak1	PERM1
PCC34	1	921489	921689	+	3.73777560740603	2.8073549220576	0.582089552238806	1561	NO	9271	NO	-4092	NO	Intergenic	0	unique_peak1	PERM1
PCC62902	1	934376	934576	+	7.46797250979216	7.56985560833095	0.786069651741294	0	YES	35	NO	1076	NO	exon (NM_021170, exon 4 of 4)	0	merged_common_peak	HES4
PCC35	1	938934	939134	+	5.53610080375667	5.04439411935845	0.651741293532338	1523	NO	3863	NO	-3482	NO	Intergenic	0.17910447761194	unique_peak1	HES4
PCC36	1	942065	942265	+	4.73519470599275	3.70043971814109	0.606965174129353	4654	NO	6695	NO	-6613	NO	Intergenic	0.174129353233831	unique_peak1	HES4
PCC37	1	944121	944321	+	3.77871649677251	2.58496250072116	0.572139303482587	4349	NO	4639	NO	-4626	NO	Intergenic	0	unique_peak1	ISG15
PCC62903	1	949991	950191	+	6.31412319875492	6.59991284218713	0.527363184079602	139	NO	630	NO	1244	NO	TTS (NM_005101)	0.402985074626866	merged_common_peak	ISG15
PCC76073	1	952206	952406	+	3.65073697520597	4.39231742277876	0.522388059701492	2354	NO	2845	NO	-3197	NO	Intergenic	0.17910447761194	unique_peak2	AGRN
PCC38	1	954318	954518	+	5.62194577216586	5.7279204545632	0.54726368159204	250	NO	1232	NO	-1085	NO	Intergenic	0	unique_peak1	AGRN
PCC62904	1	956498	956698	+	6.04976243974569	6	0.666666666666667	154	NO	0	YES	1095	NO	intron (NM_198576, intron 1 of 35)	0.0945273631840796	merged_common_peak	AGRN
PCC39	1	959433	959633	+	6.08119282312675	5.85798099512757	0.641791044776119	3089	NO	0	YES	4030	NO	intron (NM_198576, intron 2 of 35)	0.512437810945274	unique_peak1	AGRN
PCC40	1	961295	961495	+	3.85607476094436	2	0.611940298507463	2300	NO	0	YES	5892	NO	intron (NM_198576, intron 2 of 35)	0	unique_peak1	AGRN
PCC41	1	963134	963334	+	5.82703826149345	5.24792751344359	0.691542288557214	461	NO	63	NO	7731	NO	intron (NM_198576, intron 2 of 35)	0	unique_peak1	AGRN
PCC42	1	967744	967944	+	5.96924362485244	6	0.656716417910448	22	NO	0	YES	12341	NO	intron (NM_198576, intron 2 of 35)	0.895522388059702	unique_peak1	AGRN
PCC43	1	970812	971012	+	6.41522074880506	6.32192809488736	0.641791044776119	573	NO	0	YES	15409	NO	intron (NM_198576, intron 3 of 35)	0.109452736318408	unique_peak1	AGRN
PCC44	1	973475	973675	+	5.06322641667688	4.58496250072116	0.63681592039801	1821	NO	0	YES	18072	NO	intron (NM_198576, intron 3 of 35)	0.323383084577114	unique_peak1	AGRN
PCC62905	1	975514	975714	+	5.68845609025932	5	0.681592039800995	0	YES	0	YES	-19500	NO	intron (NM_198576, intron 3 of 35)	0.054726368159204	merged_common_peak	LOC100288175
PCC45	1	979947	980147	+	7.05347407570118	7.08746284125034	0.587064676616915	0	YES	3906	NO	-15067	NO	intron (NM_198576, intron 12 of 35)	0	unique_peak1	LOC100288175
PCC46	1	983972	984172	+	4.11841155640847	3.16992500144231	0.517412935323383	34	NO	7328	NO	-11042	NO	intron (NM_198576, intron 23 of 35)	0.129353233830846	unique_peak1	LOC100288175
PCC62906	1	986058	986258	+	6.0126435468552	5.7279204545632	0.716417910447761	1628	NO	5242	NO	-8956	NO	exon (NM_001305275, exon 30 of 39)	0.054726368159204	merged_common_peak	LOC100288175
PCC47	1	989740	989940	+	5.91880584931637	5.12928301694497	0.641791044776119	334	NO	1560	NO	-5274	NO	exon (NM_001305275, exon 38 of 39)	0	unique_peak1	LOC100288175
PCC48	1	991756	991956	+	4.41871103987114	3.90689059560852	0.646766169154229	1061	NO	0	YES	-3258	NO	TTS (NM_001305275)	0.139303482587065	unique_peak1	LOC100288175
PCC49	1	995123	995323	+	6.68537941164775	7.01122725542325	0.751243781094527	0	YES	0	YES	109	NO	non-coding (NR_148960, exon 1 of 4)	0.0796019900497512	unique_peak1	LOC100288175
PCC62907	1	998969	999169	+	6.04976243974569	6	0.587064676616915	509	NO	0	YES	3955	NO	intron (NR_148960, intron 3 of 3)	0.358208955223881	merged_common_peak	LOC100288175
PCC62908	1	1003020	1003220	+	6.01735623599467	5.85798099512757	0.721393034825871	0	YES	0	YES	6567	NO	Intergenic	0.17910447761194	merged_common_peak	RNF223
PCC62909	1	1007173	1007373	+	6.8977774804487	6.61470984411521	0.691542288557214	1854	NO	52	NO	2414	NO	exon (NM_001205252, exon 2 of 2)	0.17910447761194	merged_common_peak	RNF223
PCC50	1	1010891	1011091	+	5.26520774012993	4.4594316186373	0.656716417910448	418	NO	1500	NO	-1304	NO	Intergenic	0	unique_peak1	RNF223
PCC51	1	1015261	1015461	+	5.87662399423444	5.24792751344359	0.72636815920398	1402	NO	5870	NO	-5674	NO	Intergenic	0.119402985074627	unique_peak1	RNF223
PCC62910	1	1019487	1019687	+	6.99800322801429	6.98868468677217	0.676616915422886	131	NO	10096	NO	-9900	NO	exon (NM_001330306, exon 11 of 12)	0	merged_common_peak	RNF223
PCC52	1	1025384	1025584	+	6.14966712838727	5.24792751344359	0.641791044776119	769	NO	15993	NO	-15797	NO	intron (NM_017891, intron 4 of 9)	0.0945273631840796	unique_peak1	RNF223
PCC53	1	1027521	1027721	+	5.0978326423901	3.70043971814109	0.716417910447761	0	YES	18130	NO	-17934	NO	intron (NM_017891, intron 1 of 9)	0	unique_peak1	RNF223
PCC54	1	1042195	1042395	+	4.75113179221986	3	0.716417910447761	3649	NO	7865	NO	9441	NO	intron (NM_017891, intron 1 of 9)	0.0895522388059701	unique_peak1	C1orf159
PCC76074	1	1043213	1043413	+	1.82481918896556	3.70043971814109	0.487562189054726	2631	NO	6847	NO	8423	NO	intron (NM_017891, intron 1 of 9)	0.0248756218905473	unique_peak2	C1orf159
PCC55	1	1046112	1046312	+	3.33519840545618	2.58496250072116	0.606965174129353	0	YES	3948	NO	5524	NO	intron (NM_017891, intron 1 of 9)	0.159203980099502	unique_peak1	C1orf159
PCC56	1	1050601	1050801	+	3.3948637228164	2.32192809488736	0.577114427860697	0	YES	0	YES	1035	NO	intron (NM_001330306, intron 1 of 11)	0.447761194029851	unique_peak1	C1orf159
PCC62911	1	1051700	1051900	+	5.95436652451458	5.8073549220576	0.72636815920398	0	YES	269	NO	-64	YES	promoter-TSS (NM_001330306)	0	merged_common_peak	C1orf159
PCC57	1	1053487	1053687	+	4.30388562954311	4.85798099512757	0.616915422885572	1041	NO	2056	NO	-1851	NO	Intergenic	0	unique_peak1	C1orf159
PCC58	1	1054964	1055164	+	3.50484523177786	3.4594316186373	0.582089552238806	2518	NO	3533	NO	-3328	NO	Intergenic	0	unique_peak1	C1orf159
PCC59	1	1057972	1058172	+	6.04060572426403	6.04439411935845	0.676616915422886	5526	NO	6541	NO	-6336	NO	Intergenic	0.333333333333333	unique_peak1	C1orf159
PCC60	1	1060021	1060221	+	5.45068181326457	5.04439411935845	0.651741293532338	7575	NO	8590	NO	-8385	NO	Intergenic	0.17910447761194	unique_peak1	C1orf159
PCC61	1	1061684	1061884	+	4.8125529701646	3.70043971814109	0.482587064676617	9238	NO	10253	NO	-10048	NO	Intergenic	0	unique_peak1	C1orf159
PCC62	1	1068343	1068543	+	5.38385202803125	5.58496250072116	0.582089552238806	3826	NO	3947	NO	-3954	NO	Intergenic	0.422885572139304	unique_peak1	LINC01342
PCC63	1	1070107	1070307	+	4.61625298002948	4	0.676616915422886	2062	NO	2183	NO	-2190	NO	Intergenic	0	unique_peak1	LINC01342
PCC64	1	1071941	1072141	+	5.25549735502441	5.04439411935845	0.641791044776119	228	NO	349	NO	-356	YES	promoter-TSS (NR_038869)	0	unique_peak1	LINC01342
PCC65	1	1073396	1073596	+	3.81811207294579	3.8073549220576	0.676616915422886	548	NO	0	YES	1099	NO	intron (NR_038869, intron 1 of 2)	0.199004975124378	unique_peak1	LINC01342
PCC66	1	1074117	1074317	+	4.2019648469019	4.39231742277876	0.626865671641791	1269	NO	396	NO	1820	NO	intron (NR_038869, intron 1 of 2)	0.323383084577114	unique_peak1	LINC01342
PCC67	1	1076137	1076337	+	4.32788344209047	3.4594316186373	0.666666666666667	3289	NO	1673	NO	3840	NO	non-coding (NR_038869, exon 2 of 3)	0.104477611940299	unique_peak1	LINC01342
PCC68	1	1077214	1077414	+	4.14701221868115	3.70043971814109	0.656716417910448	4366	NO	596	NO	4917	NO	intron (NR_038869, intron 2 of 2)	0	unique_peak1	LINC01342
PCC69	1	1085363	1085563	+	6.31057868305255	5.90689059560852	0.706467661691542	7648	NO	0	YES	13066	NO	Intergenic	0	unique_peak1	LINC01342
PCC62912	1	1093532	1093732	+	6.28905505718467	5.8073549220576	0.696517412935323	55	NO	1051	NO	-8852	NO	Intergenic	0	merged_common_peak	MIR200B
PCC62913	1	1096393	1096593	+	6.48058050304247	6.49185309632967	0.696517412935323	1450	NO	3912	NO	-5991	NO	Intergenic	0.333333333333333	merged_common_peak	MIR200B
PCC70	1	1098996	1099196	+	5.26520774012993	4.39231742277876	0.621890547263682	0	YES	6515	NO	-3388	NO	Intergenic	0.447761194029851	unique_peak1	MIR200B
PCC71	1	1103712	1103912	+	6.30702209061238	6.33985000288462	0.651741293532338	3127	NO	5398	NO	569	YES	promoter-TSS (NR_029957)	0.0995024875621891	unique_peak1	MIR200A
PCC72	1	1106948	1107148	+	5.0978326423901	4	0.701492537313433	2166	NO	2162	NO	-2238	NO	Intergenic	0.0447761194029851	unique_peak1	TTLL10
PCC73	1	1109305	1109505	+	5.42611929479521	5.08746284125034	0.736318407960199	0	YES	0	YES	119	NO	intron (NM_001130045, intron 1 of 15)	0.45273631840796	unique_peak1	TTLL10
PCC74	1	1111406	1111606	+	5.1637824993311	4.85798099512757	0.671641791044776	1260	NO	1625	NO	2220	NO	intron (NM_001130045, intron 3 of 15)	0.398009950248756	unique_peak1	TTLL10
PCC75	1	1113193	1113393	+	4.02758395862779	4	0.646766169154229	2181	NO	2847	NO	-1784	NO	intron (NM_001130045, intron 3 of 15)	0.164179104477612	unique_peak1	TTLL10
PCC76	1	1114754	1114954	+	5.66235825915641	4.85798099512757	0.716417910447761	620	NO	1286	NO	-223	YES	promoter-TSS (NM_153254)	0	unique_peak1	TTLL10
PCC77	1	1115960	1116160	+	3.65073697520597	3	0.681592039800995	0	YES	80	NO	983	NO	intron (NM_153254, intron 3 of 8)	0.124378109452736	unique_peak1	TTLL10
PCC78	1	1118962	1119162	+	6.36589540575603	6.2667865406949	0.641791044776119	2955	NO	308	NO	3985	NO	intron (NM_153254, intron 7 of 8)	0	unique_peak1	TTLL10
PCC79	1	1134958	1135158	+	6.58935454064735	5.7279204545632	0.646766169154229	1202	NO	12362	NO	7031	NO	Intergenic	0.243781094527363	unique_peak1	TNFRSF18
PCC80	1	1142856	1143056	+	7.38510240497125	7.467605550083	0.557213930348259	705	NO	4464	NO	-867	YES	promoter-TSS (NM_004195)	0.17910447761194	unique_peak1	TNFRSF18
PCC81	1	1149062	1149262	+	5.82138047598217	5.24792751344359	0.721393034825871	0	YES	21	NO	386	NO	exon (NM_003327, exon 2 of 7)	0.0646766169154229	unique_peak1	TNFRSF4
PCC82	1	1153383	1153583	+	6.71952737297117	6.59991284218713	0.562189054726368	201	NO	4137	NO	-3935	NO	intron (NM_016547, intron 6 of 6)	0	unique_peak1	TNFRSF4
PCC83	1	1159428	1159628	+	3.92809358190725	2.58496250072116	0.651741293532338	0	YES	762	NO	7919	NO	intron (NM_016176, intron 2 of 6)	0.169154228855721	unique_peak1	SDF4
PCC84	1	1160580	1160780	+	4.75113179221986	4.32192809488736	0.661691542288557	1051	NO	0	YES	6767	NO	intron (NM_016176, intron 2 of 6)	0	unique_peak1	SDF4
PCC85	1	1162951	1163151	+	6.17422964685664	5.61470984411521	0.691542288557214	351	NO	920	NO	4396	NO	intron (NM_016176, intron 2 of 6)	0.134328358208955	unique_peak1	SDF4
PCC76075	1	1165373	1165573	+	4.30388562954311	4.58496250072116	0.63681592039801	1428	NO	3342	NO	1974	NO	intron (NM_016176, intron 1 of 6)	0.343283582089552	unique_peak2	SDF4
PCC62914	1	1167307	1167507	+	6.18629751388032	6	0.721393034825871	0	YES	5276	NO	40	YES	promoter-TSS (NM_016547)	0.104477611940299	merged_common_peak	SDF4
PCC86	1	1168544	1168744	+	5.31244923474712	5.04439411935845	0.756218905472637	0	YES	6513	NO	1015	NO	exon (NM_080605, exon 1 of 1)	0.27363184079602	unique_peak1	B3GALT6
PCC87	1	1169625	1169825	+	4.71901052333382	3.4594316186373	0.606965174129353	639	NO	7594	NO	2096	NO	3' UTR (NM_080605, exon 1 of 1)	0	unique_peak1	B3GALT6
PCC88	1	1170466	1170666	+	3.77871649677251	1.58496250072116	0.656716417910448	1480	NO	8435	NO	2937	NO	TTS (NM_080605)	0	unique_peak1	B3GALT6
PCC62915	1	1173585	1173785	+	6.74090406958674	6.64385618977472	0.671641791044776	130	NO	5875	NO	6056	NO	Intergenic	0.104477611940299	merged_common_peak	B3GALT6
PCC89	1	1178874	1179074	+	5.88733033292316	5.49185309632967	0.711442786069652	666	NO	586	NO	3128	NO	intron (NM_001014980, intron 4 of 7)	0	unique_peak1	C1QTNF12
PCC62916	1	1182433	1182633	+	6.54492830957423	6.33985000288462	0.666666666666667	0	YES	2362	NO	-431	YES	promoter-TSS (NM_001014980)	0.701492537313433	merged_common_peak	C1QTNF12
PCC90	1	1185018	1185218	+	3.81811207294579	2.58496250072116	0.562189054726368	2547	NO	4947	NO	-3016	NO	Intergenic	0.333333333333333	unique_peak1	C1QTNF12
PCC91	1	1190024	1190224	+	6.07230886421543	5.55458885167764	0.63681592039801	0	YES	3626	NO	-8022	NO	3' UTR (NM_058167, exon 7 of 7)	0	unique_peak1	C1QTNF12
PCC92	1	1192103	1192303	+	4.7668292139134	4.08746284125034	0.537313432835821	1303	NO	1547	NO	-10101	NO	intron (NM_194315, intron 6 of 7)	0	unique_peak1	C1QTNF12
PCC93	1	1193643	1193843	+	5.28436165131071	4.85798099512757	0.626865671641791	2843	NO	7	NO	-11641	NO	intron (NM_194315, intron 4 of 7)	0	unique_peak1	C1QTNF12
PCC94	1	1195709	1195909	+	3.96232152935166	4	0.621890547263682	4909	NO	0	YES	13425	NO	intron (NM_194315, intron 4 of 7)	0.303482587064677	unique_peak1	UBE2J2
PCC95	1	1201551	1201751	+	4.50226433036458	4.58496250072116	0.537313432835821	1415	NO	0	YES	7583	NO	intron (NM_194315, intron 2 of 7)	0.303482587064677	unique_peak1	UBE2J2
PCC96	1	1203401	1203601	+	4.65164141549932	4.24792751344359	0.666666666666667	0	YES	920	NO	5733	NO	intron (NM_194315, intron 1 of 7)	0	unique_peak1	UBE2J2
PCC97	1	1206200	1206400	+	4.54165990653786	4.70043971814109	0.631840796019901	2115	NO	0	YES	2934	NO	intron (NM_194315, intron 1 of 7)	0.228855721393035	unique_peak1	UBE2J2
PCC98	1	1209279	1209479	+	6.58935454064735	6.18982455888002	0.776119402985075	0	YES	238	NO	-145	YES	promoter-TSS (NM_058167)	0	unique_peak1	UBE2J2
PCC99	1	1214764	1214964	+	3.6043356084984	1.58496250072116	0.527363184079602	4821	NO	2026	NO	-952	YES	promoter-TSS (NM_001130413)	0.134328358208955	unique_peak1	SCNN1D
PCC76076	1	1217996	1218196	+	4.54165990653786	5.20945336562895	0.482587064676617	8053	NO	0	YES	2280	NO	intron (NR_037668, intron 4 of 16)	0	unique_peak2	SCNN1D
PCC100	1	1221516	1221716	+	6.5645978339398	6.10852445677817	0.706467661691542	7064	NO	215	NO	5800	NO	exon (NM_001130413, exon 7 of 18)	0.0298507462686567	unique_peak1	SCNN1D
PCC62917	1	1229633	1229833	+	7.23825895911767	7.4178525148859	0.716417910447761	0	YES	1892	NO	1817	NO	intron (NM_030649, intron 21 of 23)	0.0447761194029851	merged_common_peak	MIR6726
PCC62918	1	1235087	1235287	+	5.64234757216396	5.85798099512757	0.701492537313433	4923	NO	2393	NO	-3637	NO	intron (NM_030649, intron 9 of 23)	0.129353233830846	merged_common_peak	MIR6726
PCC62919	1	1239346	1239546	+	6.96058492535863	7.10852445677817	0.621890547263682	2854	NO	355	NO	746	NO	TTS (NR_145806)	0	merged_common_peak	SNORD167
PCC62920	1	1244707	1244907	+	7.14995003911694	7.10852445677817	0.671641791044776	0	YES	5716	NO	847	NO	intron (NM_153339, intron 3 of 7)	0.333333333333333	merged_common_peak	PUSL1
PCC101	1	1248675	1248875	+	6.06334864721361	5.58496250072116	0.646766169154229	181	NO	4075	NO	-829	YES	promoter-TSS (NR_106785)	0.223880597014925	unique_peak1	MIR6727
PCC102	1	1250447	1250647	+	4.61625298002948	3	0.601990049751244	1953	NO	2303	NO	-2601	NO	intron (NM_001256456, intron 8 of 18)	0	unique_peak1	MIR6727
PCC103	1	1252324	1252524	+	4.30388562954311	3.4594316186373	0.567164179104478	1798	NO	426	NO	-4478	NO	intron (NM_001256463, intron 2 of 14)	0	unique_peak1	MIR6727
PCC104	1	1253197	1253397	+	3.81811207294579	3.4594316186373	0.537313432835821	925	NO	0	YES	-5351	NO	intron (NM_001256463, intron 2 of 14)	0.353233830845771	unique_peak1	MIR6727
PCC105	1	1258427	1258627	+	3.55577527748168	2	0.666666666666667	1016	NO	3756	NO	1540	NO	5' UTR (NM_001256456, exon 2 of 19)	0	unique_peak1	INTS11
PCC62921	1	1260396	1260596	+	6.03599706833919	5.90689059560852	0.711442786069652	0	YES	5725	NO	353	YES	promoter-TSS (NM_017871)	0	merged_common_peak	CPTP
PCC106	1	1262817	1263017	+	5.55823291630536	5.4262647547021	0.721393034825871	0	YES	3903	NO	2774	NO	exon (NM_001029885, exon 3 of 3)	0	unique_peak1	CPTP
PCC107	1	1265890	1266090	+	6.50738577005039	6.89481776330794	0.631840796019901	460	NO	830	NO	-736	YES	promoter-TSS (NM_152228)	0.124378109452736	unique_peak1	TAS1R3
PCC108	1	1268890	1269090	+	5.73261380457947	4.95419631038687	0.661691542288557	0	YES	259	NO	2264	NO	exon (NM_152228, exon 6 of 6)	0	unique_peak1	TAS1R3
PCC109	1	1270476	1270676	+	5.21572649253705	4.24792751344359	0.626865671641791	749	NO	0	YES	3850	NO	TTS (NM_001330311)	0.313432835820896	unique_peak1	TAS1R3
PCC110	1	1273748	1273948	+	6.52198543281284	6.2667865406949	0.696517412935323	1113	NO	667	NO	1240	NO	intron (NM_004421, intron 12 of 14)	0.169154228855721	unique_peak1	MIR6808
PCC62922	1	1283880	1284080	+	6.36252267625851	6.32192809488736	0.721393034825871	0	YES	0	YES	512	NO	intron (NM_004421, intron 1 of 14)	0.164179104477612	merged_common_peak	DVL1
PCC111	1	1287278	1287478	+	5.46674149728046	5	0.656716417910448	1932	NO	3007	NO	-2886	NO	TTS (NM_032348)	0	unique_peak1	DVL1
PCC62923	1	1289321	1289521	+	6.00315385539549	6.20945336562895	0.63681592039801	186	NO	2559	NO	4506	NO	exon (NM_032348, exon 8 of 10)	0.283582089552239	merged_common_peak	MXRA8
PCC112	1	1290859	1291059	+	3.96232152935166	3	0.771144278606965	0	YES	1021	NO	2968	NO	exon (NM_032348, exon 3 of 10)	0	unique_peak1	MXRA8
PCC62924	1	1292267	1292467	+	5.28436165131071	4.95419631038687	0.691542288557214	1140	NO	0	YES	1560	NO	intron (NM_001282583, intron 1 of 9)	0	merged_common_peak	MXRA8
PCC62925	1	1293721	1293921	+	5.78677425026895	5.88264304936184	0.656716417910448	2594	NO	0	YES	106	NO	intron (NM_001282583, intron 1 of 9)	0	merged_common_peak	MXRA8
PCC113	1	1295437	1295637	+	5.3924435075707	5.32192809488736	0.716417910447761	4310	NO	1606	NO	-1363	NO	intron (NM_001282582, intron 1 of 10)	0	unique_peak1	MXRA8
PCC114	1	1296836	1297036	+	5.01522444826849	4.24792751344359	0.646766169154229	5709	NO	3005	NO	221	NO	5' UTR (NM_001282583, exon 1 of 10)	0.0746268656716418	unique_peak1	MXRA8
PCC115	1	1304789	1304989	+	4.02758395862779	3.4594316186373	0.562189054726368	4151	NO	3931	NO	5673	NO	Intergenic	0.497512437810945	unique_peak1	AURKAIP1
PCC62926	1	1308863	1309063	+	7.17351444544202	7.18982455888002	0.621890547263682	77	NO	0	YES	1599	NO	TTS (NM_017900)	0	merged_common_peak	AURKAIP1
PCC76077	1	1315221	1315421	+	3.81811207294579	4.85798099512757	0.512437810945274	4181	NO	4850	NO	-4503	NO	Intergenic	0	unique_peak2	AURKAIP1
PCC116	1	1316473	1316673	+	5.03950133015887	4.90689059560852	0.671641791044776	5433	NO	6102	NO	-5755	NO	Intergenic	0.109452736318408	unique_peak1	AURKAIP1
PCC117	1	1320832	1321032	+	3.50484523177786	2.58496250072116	0.736318407960199	1612	NO	10461	NO	-10114	NO	TTS (NR_135154)	0.054726368159204	unique_peak1	AURKAIP1
PCC118	1	1322959	1323159	+	5.32164628870319	4.08746284125034	0.601990049751244	34	NO	12588	NO	10663	NO	intron (NM_001320155, intron 11 of 11)	0.303482587064677	unique_peak1	CCNL2
PCC62927	1	1334879	1335079	+	5.92909025636177	5.75488750216347	0.701492537313433	0	YES	6191	NO	69	YES	promoter-TSS (NR_135154)	0.960199004975124	merged_common_peak	LOC148413
PCC76078	1	1337633	1337833	+	3.45130227138966	4	0.577114427860697	2030	NO	3437	NO	2823	NO	TTS (NR_015434)	3.00497512437811	unique_peak2	LOC148413
PCC119	1	1342462	1342662	+	6.18629751388032	6.2667865406949	0.701492537313433	0	YES	0	YES	131	NO	exon (NM_001318485, exon 1 of 4)	0	unique_peak1	MRPL20
PCC62928	1	1355789	1355989	+	6.46844247242464	6.22881869049588	0.796019900497512	0	YES	101	NO	935	NO	exon (NM_001145210, exon 3 of 4)	0.0995024875621891	merged_common_peak	ANKRD65
PCC120	1	1361637	1361837	+	5.44255835692589	4.08746284125034	0.741293532338308	0	YES	0	YES	229	NO	exon (NM_001146685, exon 1 of 2)	0	unique_peak1	TMEM88B
PCC121	1	1362999	1363199	+	4.08900513657253	2.32192809488736	0.796019900497512	0	YES	138	NO	1591	NO	TTS (NM_001146685)	0	unique_peak1	TMEM88B
PCC62929	1	1369597	1369797	+	7.32774741768791	7.77478705960117	0.686567164179104	970	NO	6736	NO	256	NO	non-coding (NR_125994, exon 1 of 2)	0.17910447761194	merged_common_peak	LINC01770
PCC76079	1	1374247	1374447	+	4.52214795766831	4.4594316186373	0.666666666666667	14	NO	11386	NO	3444	NO	intron (NM_199121, intron 2 of 2)	0	unique_peak2	VWA1
PCC122	1	1378451	1378651	+	3.65073697520597	2.8073549220576	0.557213930348259	2866	NO	15590	NO	-6518	NO	TTS (NM_022834)	0	unique_peak1	ATAD3C
PCC123	1	1379488	1379688	+	4.75113179221986	4.52356195605701	0.626865671641791	3903	NO	16627	NO	-5481	NO	Intergenic	0	unique_peak1	ATAD3C
PCC124	1	1386115	1386315	+	4.37428480879803	3.8073549220576	0.646766169154229	3240	NO	10545	NO	1146	NO	intron (NM_001039211, intron 1 of 11)	0	unique_peak1	ATAD3C
PCC125	1	1390346	1390546	+	5.50584190623238	4.95419631038687	0.532338308457711	456	NO	6314	NO	5377	NO	intron (NM_001039211, intron 4 of 11)	0	unique_peak1	ATAD3C
PCC62930	1	1392674	1392874	+	4.91204334688514	5.12928301694497	0.532338308457711	2784	NO	3986	NO	7705	NO	intron (NM_001039211, intron 8 of 11)	0	merged_common_peak	ATAD3C
PCC126	1	1393882	1394082	+	4.08900513657253	3.90689059560852	0.532338308457711	2003	NO	2778	NO	8913	NO	intron (NM_001039211, intron 8 of 11)	0.174129353233831	unique_peak1	ATAD3C
PCC127	1	1395468	1395668	+	5.64906051408604	5.58496250072116	0.507462686567164	417	NO	1192	NO	10499	NO	intron (NM_001039211, intron 9 of 11)	0	unique_peak1	ATAD3C
PCC128	1	1397855	1398055	+	5.94432934264888	5.28540221886225	0.631840796019901	1516	NO	0	YES	-9180	NO	intron (NM_001039211, intron 10 of 11)	0	unique_peak1	ATAD3B
PCC129	1	1403428	1403628	+	5.64234757216396	5.04439411935845	0.63681592039801	3216	NO	4617	NO	-3607	NO	intron (NM_001039211, intron 11 of 11)	0	unique_peak1	ATAD3B
PCC62931	1	1407243	1407443	+	5.51348925817449	5.04439411935845	0.746268656716418	0	YES	1467	NO	208	NO	exon (NM_031921, exon 1 of 16)	0	merged_common_peak	ATAD3B
PCC130	1	1408284	1408484	+	4.08900513657253	2.8073549220576	0.577114427860697	462	NO	426	NO	1249	NO	intron (NM_031921, intron 1 of 15)	0	unique_peak1	ATAD3B
PCC131	1	1409705	1409905	+	4.75113179221986	4.52356195605701	0.532338308457711	1883	NO	154	NO	2670	NO	intron (NM_031921, intron 1 of 15)	0	unique_peak1	ATAD3B
PCC132	1	1410643	1410843	+	4.39673425190742	4.16992500144231	0.671641791044776	2821	NO	1092	NO	-2752	NO	intron (NM_031921, intron 1 of 15)	0	unique_peak1	ATAD3B
PCC76080	1	1411563	1411763	+	3.96232152935166	4.4594316186373	0.567164179104478	2271	NO	2012	NO	-1832	NO	intron (NM_031921, intron 1 of 15)	0	unique_peak2	ATAD3B
PCC133	1	1413685	1413885	+	4.14701221868115	3.32192809488736	0.611940298507463	149	NO	4134	NO	290	NO	5' UTR (NM_001317238, exon 1 of 14)	0.517412935323383	unique_peak1	ATAD3B
PCC134	1	1414764	1414964	+	4.48199458917763	3.90689059560852	0.626865671641791	231	NO	5213	NO	1369	NO	intron (NM_001317238, intron 2 of 13)	0	unique_peak1	ATAD3B
PCC135	1	1421212	1421412	+	6.40229353874587	6.37503943134692	0.666666666666667	527	NO	11661	NO	7817	NO	intron (NM_001317238, intron 7 of 13)	0.432835820895522	unique_peak1	ATAD3B
PCC136	1	1425622	1425822	+	5.78089333966407	5.58496250072116	0.572139303482587	4937	NO	16071	NO	12227	NO	exon (NM_031921, exon 14 of 16)	0	unique_peak1	ATAD3B
PCC62932	1	1430926	1431126	+	6.16202063198994	6.04439411935845	0.656716417910448	10241	NO	21375	NO	-16497	NO	exon (NM_031921, exon 16 of 16)	0	merged_common_peak	ATAD3A
PCC137	1	1434818	1435018	+	5.00287094466582	5.49185309632967	0.45771144278607	9570	NO	25267	NO	-12605	NO	Intergenic	0.0398009950248756	unique_peak1	ATAD3A
PCC138	1	1438720	1438920	+	4.25416866807967	3.70043971814109	0.621890547263682	5668	NO	29169	NO	-8703	NO	Intergenic	0.447761194029851	unique_peak1	ATAD3A
PCC139	1	1444289	1444489	+	5.89264260327555	5.55458885167764	0.631840796019901	99	NO	26891	NO	-3134	NO	Intergenic	0	unique_peak1	ATAD3A
PCC140	1	1445810	1446010	+	3.73777560740603	4	0.54726368159204	868	NO	25370	NO	-1613	NO	Intergenic	0	unique_peak1	ATAD3A
PCC62933	1	1447599	1447799	+	6.14966712838727	5.58496250072116	0.751243781094527	0	YES	23581	NO	176	YES	promoter-TSS (NM_001170536)	0	merged_common_peak	ATAD3A
PCC141	1	1449149	1449349	+	3.77871649677251	2.32192809488736	0.656716417910448	943	NO	22031	NO	1339	NO	intron (NM_001170536, intron 1 of 15)	0	unique_peak1	ATAD3A
PCC142	1	1452432	1452632	+	4.27932311107375	3.70043971814109	0.661691542288557	69	NO	18748	NO	4622	NO	intron (NM_001170535, intron 2 of 15)	0.213930348258706	unique_peak1	ATAD3A
PCC143	1	1455534	1455734	+	4.70257146120314	4.58496250072116	0.681592039800995	0	YES	15646	NO	7724	NO	exon (NM_018188, exon 6 of 16)	0	unique_peak1	ATAD3A
PCC144	1	1458642	1458842	+	5.73261380457947	4.16992500144231	0.597014925373134	0	YES	12538	NO	10832	NO	intron (NM_001170535, intron 8 of 15)	0	unique_peak1	ATAD3A
PCC145	1	1460488	1460688	+	5.21572649253705	4.95419631038687	0.656716417910448	1458	NO	10692	NO	12678	NO	intron (NM_001170535, intron 11 of 15)	0	unique_peak1	ATAD3A
PCC146	1	1462452	1462652	+	4.85635767167403	4.52356195605701	0.641791044776119	1856	NO	8728	NO	13188	NO	intron (NM_001170535, intron 13 of 15)	0.248756218905473	unique_peak1	TMEM240
PCC62934	1	1464751	1464951	+	5.99357710133046	5.90689059560852	0.656716417910448	0	YES	6429	NO	10889	NO	intron (NM_001170535, intron 15 of 15)	0.208955223880597	merged_common_peak	TMEM240
PCC147	1	1469029	1469229	+	5.97415591095954	5.28540221886225	0.626865671641791	1375	NO	2151	NO	6611	NO	intron (NM_001170535, intron 15 of 15)	0	unique_peak1	TMEM240
PCC62935	1	1472238	1472438	+	5.53610080375667	5.4262647547021	0.592039800995025	669	NO	0	YES	3402	NO	intron (NM_001114748, intron 2 of 3)	0	merged_common_peak	TMEM240
PCC148	1	1473851	1474051	+	4.61625298002948	3.16992500144231	0.666666666666667	508	NO	0	YES	1789	NO	intron (NM_001114748, intron 2 of 3)	0	unique_peak1	TMEM240
PCC149	1	1474753	1474953	+	4.82735972723809	4.08746284125034	0.671641791044776	9	NO	0	YES	887	NO	intron (NM_001114748, intron 2 of 3)	0.17910447761194	unique_peak1	TMEM240
PCC150	1	1476429	1476629	+	5.5286179124201	4.75488750216347	0.691542288557214	0	YES	1078	NO	-789	YES	promoter-TSS (NM_001114748)	0	unique_peak1	TMEM240
PCC151	1	1478817	1479017	+	6.24462882611155	5.6724253419715	0.666666666666667	2147	NO	3466	NO	-3177	NO	intron (NM_014188, intron 4 of 4)	0.746268656716418	unique_peak1	TMEM240
PCC152	1	1483742	1483942	+	5.69487985743234	4.70043971814109	0.527363184079602	5590	NO	1688	NO	-8102	NO	intron (NM_014188, intron 2 of 4)	0.164179104477612	unique_peak1	TMEM240
PCC153	1	1486826	1487026	+	5.72018676648547	5.08746284125034	0.527363184079602	2506	NO	0	YES	-11186	NO	intron (NM_014188, intron 2 of 4)	1.62686567164179	unique_peak1	TMEM240
PCC62936	1	1489854	1490054	+	5.5799055052661	6.10852445677817	0.557213930348259	59	NO	0	YES	-14214	NO	intron (NM_014188, intron 2 of 4)	0.159203980099502	merged_common_peak	TMEM240
PCC76081	1	1495080	1495280	+	2.67131588922434	3.32192809488736	0.502487562189055	1481	NO	1710	NO	15082	NO	intron (NM_014188, intron 2 of 4)	0	unique_peak2	SSU72
PCC154	1	1496870	1497070	+	4.30388562954311	4.16992500144231	0.621890547263682	0	YES	0	YES	13292	NO	intron (NM_014188, intron 2 of 4)	0.174129353233831	unique_peak1	SSU72
PCC155	1	1503811	1504011	+	3.65073697520597	2.32192809488736	0.497512437810945	5471	NO	0	YES	6351	NO	intron (NM_014188, intron 1 of 4)	0.0248756218905473	unique_peak1	SSU72
PCC156	1	1506386	1506586	+	4.08900513657253	4	0.601990049751244	2896	NO	35	NO	3776	NO	intron (NM_014188, intron 1 of 4)	0	unique_peak1	SSU72
PCC62937	1	1510181	1510381	+	6.03599706833919	6.16992500144231	0.716417910447761	0	YES	320	NO	-19	YES	promoter-TSS (NM_014188)	0.218905472636816	merged_common_peak	SSU72
PCC157	1	1519070	1519270	+	3.3948637228164	3.32192809488736	0.671641791044776	8322	NO	9209	NO	-8908	NO	Intergenic	0	unique_peak1	SSU72
PCC158	1	1522395	1522595	+	4.951940898962	5.20945336562895	0.54726368159204	11647	NO	12534	NO	-12233	NO	Intergenic	0.328358208955224	unique_peak1	SSU72
PCC159	1	1523499	1523699	+	3.55577527748168	3.16992500144231	0.437810945273632	10632	NO	13638	NO	-11214	NO	Intergenic	0	unique_peak1	LOC105378586
PCC76082	1	1533429	1533629	+	4.48199458917763	4.08746284125034	0.666666666666667	702	NO	17851	NO	-1284	NO	3' UTR (NM_001242659, exon 1 of 1)	0.348258706467662	unique_peak2	LOC105378586
PCC160	1	1536226	1536426	+	5.25549735502441	4.64385618977472	0.656716417910448	89	NO	15054	NO	-850	YES	promoter-TSS (NM_001242659)	0.0945273631840796	unique_peak1	FNDC10
PCC161	1	1539830	1540030	+	4.02758395862779	3.32192809488736	0.621890547263682	3693	NO	11450	NO	-4454	NO	intron (NR_147951, intron 2 of 2)	0	unique_peak1	FNDC10
PCC162	1	1547119	1547319	+	3.27191485614969	2.32192809488736	0.537313432835821	3134	NO	4161	NO	-3576	NO	Intergenic	0	unique_peak1	MIB2
PCC62938	1	1551314	1551514	+	6.58390356809683	6.83289001416474	0.766169154228856	0	YES	0	YES	169	NO	non-coding (NR_146324, exon 1 of 3)	0.0248756218905473	merged_common_peak	MIB2
PCC163	1	1555984	1556184	+	6.69770374455161	6.97727992349992	0.661691542288557	2403	NO	0	YES	4839	NO	intron (NM_001170687, intron 2 of 19)	0.134328358208955	unique_peak1	MIB2
PCC164	1	1560143	1560343	+	5.45874253958482	5.20945336562895	0.631840796019901	437	NO	227	NO	-7317	NO	exon (NM_001170689, exon 5 of 18)	0	unique_peak1	MMP23B
PCC165	1	1563201	1563401	+	6.46538578247657	6.8073549220576	0.686567164179104	273	NO	1180	NO	-4259	NO	intron (NM_001170688, intron 12 of 18)	0.17910447761194	unique_peak1	MMP23B
PCC166	1	1565945	1566145	+	4.02758395862779	3.4594316186373	0.716417910447761	0	YES	3924	NO	-1515	NO	TTS (NM_001170689)	0.164179104477612	unique_peak1	MMP23B
PCC167	1	1566607	1566807	+	4.25416866807967	3.4594316186373	0.756218905472637	0	YES	4586	NO	-853	YES	promoter-TSS (NM_006983)	0.26865671641791	unique_peak1	MMP23B
PCC168	1	1567350	1567550	+	4.73519470599275	3.8073549220576	0.761194029850746	0	YES	5329	NO	-110	YES	promoter-TSS (NR_002946)	0	unique_peak1	MMP23B
PCC169	1	1569994	1570194	+	4.4613234409981	2.58496250072116	0.661691542288557	0	YES	7973	NO	1935	NO	TTS (NR_002946)	0.233830845771144	unique_peak1	MMP23A
PCC62939	1	1573013	1573213	+	5.99357710133046	5.93073733756289	0.621890547263682	1542	NO	9447	NO	4954	NO	intron (NM_001291345, intron 14 of 20)	0	merged_common_peak	MMP23A
PCC170	1	1575787	1575987	+	5.41780165021834	4.58496250072116	0.616915422885572	4316	NO	6673	NO	7728	NO	intron (NM_001291345, intron 11 of 20)	0	unique_peak1	MMP23A
PCC171	1	1580351	1580551	+	4.4613234409981	3.90689059560852	0.681592039800995	0	YES	2109	NO	12292	NO	intron (NM_033490, intron 5 of 18)	4.93034825870647	unique_peak1	MMP23A
PCC172	1	1589465	1589665	+	3.99546268974176	3	0.487562189054726	408	NO	0	YES	21406	NO	intron (NM_033490, intron 5 of 18)	0.253731343283582	unique_peak1	MMP23A
PCC62940	1	1590691	1590891	+	5.53610080375667	5.4594316186373	0.656716417910448	0	YES	0	YES	22632	NO	intron (NM_033490, intron 5 of 18)	4.00497512437811	merged_common_peak	MMP23A
PCC173	1	1592354	1592554	+	4.27932311107375	3.8073549220576	0.517412935323383	1411	NO	0	YES	24295	NO	TTS (NM_001290264)	0	unique_peak1	MMP23A
PCC174	1	1595226	1595426	+	3.85607476094436	2.8073549220576	0.507462686567164	4283	NO	2295	NO	27167	NO	3' UTR (NM_001290264, exon 10 of 10)	0	unique_peak1	MMP23A
PCC175	1	1596957	1597157	+	5.41780165021834	4.58496250072116	0.582089552238806	3824	NO	4026	NO	27186	NO	3' UTR (NM_001290264, exon 10 of 10)	0.45771144278607	unique_peak1	SLC35E2B
PCC76083	1	1598027	1598227	+	3.50484523177786	3.8073549220576	0.631840796019901	2754	NO	5096	NO	26116	NO	intron (NM_001110781, intron 8 of 8)	0.313432835820896	unique_peak2	SLC35E2B
PCC176	1	1601080	1601280	+	4.11841155640847	3.32192809488736	0.656716417910448	0	YES	7470	NO	23063	NO	intron (NM_001110781, intron 6 of 8)	0	unique_peak1	SLC35E2B
PCC177	1	1601764	1601964	+	3.89270514643741	2.8073549220576	0.567164179104478	427	NO	6786	NO	22379	NO	intron (NM_001110781, intron 5 of 8)	0	unique_peak1	SLC35E2B
PCC178	1	1602634	1602834	+	4.57962259453643	4.24792751344359	0.477611940298507	0	YES	5916	NO	21509	NO	intron (NM_001110781, intron 5 of 8)	1.49253731343284	unique_peak1	SLC35E2B
PCC179	1	1606424	1606624	+	4.82735972723809	3.58496250072116	0.681592039800995	1274	NO	2126	NO	17719	NO	intron (NM_001110781, intron 4 of 8)	0	unique_peak1	SLC35E2B
PCC180	1	1608117	1608317	+	3.65073697520597	2	0.611940298507463	0	YES	433	NO	16026	NO	5' UTR (NM_001290264, exon 3 of 10)	0	unique_peak1	SLC35E2B
PCC181	1	1609624	1609824	+	5.73261380457947	4.8073549220576	0.582089552238806	1380	NO	0	YES	14519	NO	intron (NM_001110781, intron 1 of 8)	0.248756218905473	unique_peak1	SLC35E2B
PCC182	1	1611427	1611627	+	4.68586936294372	4.64385618977472	0.517412935323383	3183	NO	0	YES	12716	NO	intron (NM_001110781, intron 1 of 8)	0.0746268656716418	unique_peak1	SLC35E2B
PCC183	1	1613930	1614130	+	3.45130227138966	3	0.582089552238806	5686	NO	470	NO	10213	NO	intron (NM_001110781, intron 1 of 8)	0	unique_peak1	SLC35E2B
PCC184	1	1614777	1614977	+	4.05874623904825	3.16992500144231	0.601990049751244	6533	NO	0	YES	9366	NO	intron (NM_001110781, intron 1 of 8)	0.393034825870647	unique_peak1	SLC35E2B
PCC185	1	1615860	1616060	+	4.48199458917763	4.8073549220576	0.621890547263682	7550	NO	0	YES	8283	NO	intron (NM_001110781, intron 1 of 8)	0.0746268656716418	unique_peak1	SLC35E2B
PCC62941	1	1618568	1618768	+	4.75113179221986	5.32192809488736	0.611940298507463	4842	NO	0	YES	5575	NO	intron (NM_001110781, intron 1 of 8)	0.139303482587065	merged_common_peak	SLC35E2B
PCC186	1	1620014	1620214	+	4.11841155640847	4.16992500144231	0.477611940298507	3396	NO	1113	NO	4129	NO	intron (NM_001110781, intron 1 of 8)	0.701492537313433	unique_peak1	SLC35E2B
PCC187	1	1622887	1623087	+	3.69516320627908	3.58496250072116	0.557213930348259	523	NO	503	NO	1256	NO	intron (NM_001290264, intron 1 of 9)	0.338308457711443	unique_peak1	SLC35E2B
PCC188	1	1624140	1624340	+	5.58703084946049	4.70043971814109	0.721393034825871	0	YES	259	NO	3	YES	promoter-TSS (NM_001290264)	0	unique_peak1	SLC35E2B
PCC189	1	1628965	1629165	+	5.53610080375667	4.70043971814109	0.666666666666667	1921	NO	5084	NO	-2313	NO	intron (NM_033490, intron 5 of 18)	0	unique_peak1	MMP23A
PCC190	1	1633029	1633229	+	4.05874623904825	0	0.701492537313433	0	YES	9148	NO	1751	NO	TTS (NM_001313896)	0.154228855721393	unique_peak1	MMP23A
PCC191	1	1635689	1635889	+	5.55090756083015	5.35755200461808	0.656716417910448	998	NO	10321	NO	4411	NO	intron (NM_033529, intron 14 of 19)	0.054726368159204	unique_peak1	MMP23A
PCC192	1	1639234	1639434	+	5.06322641667688	4.64385618977472	0.671641791044776	4159	NO	6776	NO	7956	NO	intron (NM_033529, intron 10 of 19)	0	unique_peak1	MMP23A
PCC193	1	1655926	1656126	+	5.28436165131071	4.95419631038687	0.676616915422886	0	YES	235	NO	-22	YES	promoter-TSS (NM_033490)	3.48258706467662	unique_peak1	CDK11A
PCC76084	1	1657374	1657574	+	4.52214795766831	4.32192809488736	0.557213930348259	1142	NO	1683	NO	-1470	NO	intron (NM_001199787, intron 6 of 6)	0	unique_peak2	CDK11A
PCC194	1	1662333	1662533	+	3.6043356084984	2.58496250072116	0.63681592039801	6101	NO	6642	NO	-6429	NO	3' UTR (NM_182838, exon 6 of 6)	0.174129353233831	unique_peak1	CDK11A
PCC195	1	1667464	1667664	+	3.89270514643741	2.8073549220576	0.54726368159204	3092	NO	11773	NO	9874	NO	intron (NM_182838, intron 4 of 5)	0	unique_peak1	SLC35E2A
PCC196	1	1669053	1669253	+	5.22581216395665	4.08746284125034	0.577114427860697	1503	NO	13362	NO	8285	NO	intron (NM_182838, intron 4 of 5)	0	unique_peak1	SLC35E2A
PCC62942	1	1672198	1672398	+	4.65164141549932	5.08746284125034	0.497512437810945	1096	NO	12102	NO	5140	NO	intron (NM_182838, intron 1 of 5)	0.119402985074627	merged_common_peak	SLC35E2A
PCC197	1	1673352	1673552	+	3.96232152935166	3.16992500144231	0.572139303482587	2250	NO	10948	NO	3986	NO	intron (NM_182838, intron 1 of 5)	0	unique_peak1	SLC35E2A
PCC62943	1	1677556	1677756	+	5.54353043562888	4.8073549220576	0.641791044776119	0	YES	6744	NO	-218	YES	promoter-TSS (NM_001199787)	0	merged_common_peak	SLC35E2A
PCC198	1	1680519	1680719	+	3.69516320627908	3.32192809488736	0.651741293532338	2185	NO	3781	NO	-3181	NO	Intergenic	0.119402985074627	unique_peak1	SLC35E2A
PCC199	1	1682247	1682447	+	3.92809358190725	2.8073549220576	0.681592039800995	2926	NO	2053	NO	-4909	NO	TTS (NM_023018)	0.0995024875621891	unique_peak1	SLC35E2A
PCC62944	1	1689099	1689299	+	6.57291547851666	6.4757334309664	0.601990049751244	2468	NO	191	NO	882	NO	intron (NM_001198993, intron 3 of 11)	0	merged_common_peak	NADK
PCC200	1	1694387	1694587	+	4.7668292139134	4	0.626865671641791	2323	NO	493	NO	-4406	NO	intron (NM_001198993, intron 2 of 11)	0	unique_peak1	NADK
PCC201	1	1695592	1695792	+	4.85635767167403	3.70043971814109	0.517412935323383	3528	NO	0	YES	-5611	NO	intron (NM_001198993, intron 2 of 11)	0.343283582089552	unique_peak1	NADK
PCC202	1	1696619	1696819	+	3.27191485614969	3	0.582089552238806	4555	NO	0	YES	-6638	NO	exon (NM_023018, exon 2 of 12)	0.243781094527363	unique_peak1	NADK
PCC62945	1	1700689	1700889	+	4.30388562954311	4.58496250072116	0.552238805970149	8505	NO	4028	NO	9120	NO	intron (NM_001198994, intron 1 of 13)	0	merged_common_peak	NADK
PCC203	1	1705888	1706088	+	3.96232152935166	3.8073549220576	0.63681592039801	3306	NO	702	NO	3921	NO	intron (NM_001198994, intron 1 of 13)	0	unique_peak1	NADK
PCC62946	1	1710042	1710242	+	6.17422964685664	6	0.786069651741294	0	YES	321	NO	155	YES	promoter-TSS (NM_023018)	0.0248756218905473	merged_common_peak	NADK
PCC76085	1	1711974	1712174	+	3.33519840545618	4.4594316186373	0.552238805970149	1391	NO	2253	NO	-488	YES	promoter-TSS (NM_001353641)	0.174129353233831	unique_peak2	NADK
PCC62947	1	1714456	1714656	+	6.0856066092858	6.35755200461808	0.641791044776119	314	NO	4735	NO	-2970	NO	Intergenic	0.0646766169154229	merged_common_peak	NADK
PCC204	1	1722758	1722958	+	3.05516866318045	3.58496250072116	0.527363184079602	8616	NO	1107	NO	-11272	NO	intron (NM_001282538, intron 6 of 9)	0	unique_peak1	NADK
PCC205	1	1735381	1735581	+	3.89270514643741	2.32192809488736	0.45273631840796	21239	NO	3870	NO	-23895	NO	intron (NM_001282538, intron 5 of 9)	0	unique_peak1	NADK
PCC62948	1	1739289	1739489	+	4.25416866807967	4.4594316186373	0.527363184079602	25147	NO	7778	NO	-27803	NO	intron (NM_001282538, intron 3 of 9)	0	merged_common_peak	NADK
PCC206	1	1746321	1746521	+	3.55577527748168	2	0.562189054726368	32179	NO	11339	NO	-34835	NO	intron (NM_001282538, intron 3 of 9)	0	unique_peak1	NADK
PCC207	1	1798197	1798397	+	3.69516320627908	4	0.552238805970149	23008	NO	0	YES	24259	NO	intron (NM_001282538, intron 1 of 9)	0	unique_peak1	GNB1
PCC208	1	1819871	1820071	+	3.99546268974176	3.32192809488736	0.592039800995025	1334	NO	0	YES	2585	NO	intron (NM_001282538, intron 1 of 9)	0.865671641791045	unique_peak1	GNB1
PCC62949	1	1821967	1822167	+	6.04976243974569	5.85798099512757	0.791044776119403	0	YES	0	YES	489	NO	intron (NM_001282538, intron 1 of 9)	0	merged_common_peak	GNB1
PCC209	1	1823363	1823563	+	5.13132831420197	4.75488750216347	0.666666666666667	90	NO	1112	NO	-907	YES	promoter-TSS (NM_002074)	0	unique_peak1	GNB1
PCC210	1	1825405	1825605	+	5.33980081362154	5.61470984411521	0.656716417910448	2132	NO	3154	NO	-2949	NO	Intergenic	0	unique_peak1	GNB1
PCC211	1	1827067	1827267	+	4.11841155640847	4.16992500144231	0.646766169154229	3794	NO	4816	NO	-4611	NO	Intergenic	0	unique_peak1	GNB1
PCC212	1	1828485	1828685	+	4.8125529701646	4.58496250072116	0.45273631840796	5212	NO	6234	NO	-6029	NO	Intergenic	0	unique_peak1	GNB1
PCC62950	1	1833188	1833388	+	5.25549735502441	5.12928301694497	0.646766169154229	6570	NO	10937	NO	-10732	NO	Intergenic	0.338308457711443	merged_common_peak	GNB1
PCC76086	1	1835005	1835205	+	3.65073697520597	4.39231742277876	0.54726368159204	4753	NO	12155	NO	-11161	NO	Intergenic	0	unique_peak2	CALML6
PCC213	1	1837102	1837302	+	4.52214795766831	4.32192809488736	0.562189054726368	2656	NO	10058	NO	-9064	NO	Intergenic	0.0945273631840796	unique_peak1	CALML6
PCC62951	1	1839872	1840072	+	6.55901568763519	6.7279204545632	0.691542288557214	0	YES	7288	NO	-6294	NO	Intergenic	0	merged_common_peak	CALML6
PCC214	1	1842385	1842585	+	4.8983979385738	4.4594316186373	0.666666666666667	1783	NO	4775	NO	-3781	NO	Intergenic	0.218905472636816	unique_peak1	CALML6
PCC215	1	1846705	1846905	+	6.06334864721361	5.93073733756289	0.597014925373134	3193	NO	455	NO	539	NO	intron (NM_001330313, intron 1 of 4)	0.00497512437810945	unique_peak1	CALML6
PCC62952	1	1851198	1851398	+	7.01982685643385	7.06608919045777	0.721393034825871	0	YES	867	NO	-558	YES	promoter-TSS (NM_178545)	0.149253731343284	merged_common_peak	TMEM52
PCC216	1	1854582	1854782	+	5.34876103062336	4.95419631038687	0.671641791044776	3190	NO	4251	NO	-3942	NO	intron (NM_001304360, intron 36 of 38)	0	unique_peak1	TMEM52
PCC217	1	1858162	1858362	+	6.53638371448633	5.78135971352466	0.676616915422886	884	NO	7831	NO	-7522	NO	intron (NM_001304360, intron 29 of 38)	0	unique_peak1	TMEM52
PCC218	1	1861477	1861677	+	4.75113179221986	4.16992500144231	0.626865671641791	1953	NO	11146	NO	-10837	NO	exon (NM_001304360, exon 26 of 39)	0	unique_peak1	TMEM52
PCC219	1	1863228	1863428	+	4.65164141549932	4.90689059560852	0.552238805970149	3704	NO	10362	NO	-12588	NO	intron (NM_001304360, intron 25 of 38)	0	unique_peak1	TMEM52
PCC220	1	1867708	1867908	+	3.73777560740603	3	0.532338308457711	6807	NO	5882	NO	-17068	NO	intron (NM_001304360, intron 25 of 38)	0	unique_peak1	TMEM52
PCC221	1	1869004	1869204	+	3.55577527748168	2.32192809488736	0.597014925373134	5511	NO	4586	NO	-18364	NO	intron (NM_001304360, intron 25 of 38)	0	unique_peak1	TMEM52
PCC222	1	1871150	1871350	+	5.07488976562871	4.4594316186373	0.582089552238806	3365	NO	2440	NO	-20510	NO	intron (NM_001304360, intron 23 of 38)	0.129353233830846	unique_peak1	TMEM52
PCC223	1	1873836	1874036	+	5.29380840240261	4.85798099512757	0.696517412935323	679	NO	0	YES	-23196	NO	intron (NM_001304360, intron 21 of 38)	0	unique_peak1	TMEM52
PCC62953	1	1875377	1875577	+	5.02743346313518	5.24792751344359	0.626865671641791	40	NO	0	YES	-24737	NO	intron (NM_001304360, intron 21 of 38)	3.61194029850746	merged_common_peak	TMEM52
PCC224	1	1887659	1887859	+	6.03136797484895	5.83289001416474	0.666666666666667	788	NO	3611	NO	-37019	NO	intron (NM_001304360, intron 17 of 38)	0	unique_peak1	TMEM52
PCC225	1	1891351	1891551	+	5.2055424227697	5.16992500144231	0.63681592039801	4480	NO	0	YES	-40711	NO	exon (NM_001304360, exon 15 of 39)	1.04477611940298	unique_peak1	TMEM52
PCC226	1	1895711	1895911	+	4.7668292139134	4.52356195605701	0.651741293532338	503	NO	3050	NO	39465	NO	intron (NM_001304360, intron 13 of 38)	0.199004975124378	unique_peak1	CFAP74
PCC227	1	1897350	1897550	+	4.96490825666725	4.32192809488736	0.517412935323383	31	NO	4689	NO	37826	NO	intron (NM_001304360, intron 12 of 38)	0.169154228855721	unique_peak1	CFAP74
PCC228	1	1900047	1900247	+	4.41871103987114	4.4594316186373	0.522388059701492	2260	NO	7386	NO	35129	NO	exon (NM_001304360, exon 11 of 39)	0	unique_peak1	CFAP74
PCC229	1	1901450	1901650	+	4.82735972723809	4.39231742277876	0.656716417910448	3663	NO	8789	NO	33726	NO	intron (NM_001304360, intron 10 of 38)	0.139303482587065	unique_peak1	CFAP74
PCC230	1	1903399	1903599	+	4.63409715594261	3.90689059560852	0.592039800995025	5612	NO	10738	NO	31777	NO	exon (NM_001304360, exon 9 of 39)	0	unique_peak1	CFAP74
PCC231	1	1905307	1905507	+	5.7012643352638	5.04439411935845	0.671641791044776	4761	NO	12213	NO	29869	NO	intron (NM_001304360, intron 7 of 38)	0.626865671641791	unique_peak1	CFAP74
PCC232	1	1907449	1907649	+	3.89270514643741	3	0.611940298507463	2619	NO	10071	NO	27727	NO	intron (NM_001304360, intron 6 of 38)	0	unique_peak1	CFAP74
PCC233	1	1911029	1911229	+	4.41871103987114	2.8073549220576	0.626865671641791	0	YES	6491	NO	24147	NO	intron (NM_001304360, intron 6 of 38)	0.746268656716418	unique_peak1	CFAP74
PCC234	1	1912099	1912299	+	4.27932311107375	3	0.626865671641791	0	YES	5421	NO	23077	NO	intron (NM_001304360, intron 6 of 38)	0	unique_peak1	CFAP74
PCC62954	1	1914332	1914532	+	5.80997206875132	5.78135971352466	0.606965174129353	531	NO	3188	NO	20844	NO	intron (NM_001304360, intron 6 of 38)	0.412935323383085	merged_common_peak	CFAP74
PCC235	1	1916566	1916766	+	5.37518924909138	5.4594316186373	0.497512437810945	2765	NO	954	NO	18610	NO	intron (NM_001304360, intron 6 of 38)	0.582089552238806	unique_peak1	CFAP74
PCC236	1	1918508	1918708	+	5.5286179124201	4.85798099512757	0.626865671641791	4707	NO	137	NO	16668	NO	intron (NM_001304360, intron 4 of 38)	0	unique_peak1	CFAP74
PCC237	1	1935227	1935427	+	4.78229407264031	4.08746284125034	0.771144278606965	0	YES	96	NO	-51	YES	promoter-TSS (NM_001304360)	0	unique_peak1	CFAP74
PCC238	1	1941021	1941221	+	4.73519470599275	4.85798099512757	0.522388059701492	5568	NO	5890	NO	-5845	NO	Intergenic	0.223880597014925	unique_peak1	CFAP74
PCC239	1	1950235	1950435	+	4.02758395862779	3.32192809488736	0.701492537313433	0	YES	495	NO	-433	YES	promoter-TSS (NM_000815)	0.144278606965174	unique_peak1	GABRD
PCC240	1	1951159	1951359	+	5.30317042812849	4.16992500144231	0.741293532338308	0	YES	0	YES	491	NO	intron (NM_000815, intron 1 of 8)	0	unique_peak1	GABRD
PCC241	1	1952593	1952793	+	4.951940898962	4.64385618977472	0.587064676616915	1113	NO	0	YES	1925	NO	intron (NM_000815, intron 1 of 8)	0	unique_peak1	GABRD
PCC242	1	1954259	1954459	+	4.59809845511112	4.70043971814109	0.552238805970149	2587	NO	0	YES	3591	NO	intron (NM_000815, intron 1 of 8)	0.527363184079602	unique_peak1	GABRD
PCC243	1	1956566	1956766	+	5.73877228186055	5.28540221886225	0.656716417910448	280	NO	0	YES	5898	NO	intron (NM_000815, intron 2 of 8)	0	unique_peak1	GABRD
PCC244	1	1959449	1959649	+	4.57962259453643	3	0.671641791044776	0	YES	438	NO	8781	NO	intron (NM_000815, intron 5 of 8)	0.109452736318408	unique_peak1	GABRD
PCC245	1	1961217	1961417	+	5.55823291630536	5.24792751344359	0.716417910447761	0	YES	773	NO	10549	NO	intron (NM_000815, intron 8 of 8)	0	unique_peak1	GABRD
PCC246	1	1962822	1963022	+	4.11841155640847	3.32192809488736	0.611940298507463	971	NO	0	YES	12154	NO	TTS (NM_000815)	0	unique_peak1	GABRD
PCC247	1	1963961	1964161	+	4.37428480879803	3.4594316186373	0.656716417910448	2110	NO	0	YES	13293	NO	Intergenic	0	unique_peak1	GABRD
PCC248	1	1965661	1965861	+	3.65073697520597	2.32192809488736	0.537313432835821	3810	NO	0	YES	14993	NO	Intergenic	0	unique_peak1	GABRD
PCC249	1	1966880	1967080	+	4.82735972723809	4.24792751344359	0.626865671641791	5029	NO	0	YES	14529	NO	Intergenic	0	unique_peak1	LOC105378591
PCC250	1	1967881	1968081	+	3.77871649677251	2.58496250072116	0.646766169154229	6030	NO	0	YES	13528	NO	Intergenic	0.139303482587065	unique_peak1	LOC105378591
PCC62955	1	1976274	1976474	+	5.43437118655347	5.24792751344359	0.825870646766169	0	YES	4373	NO	5135	NO	Intergenic	0.597014925373134	merged_common_peak	LOC105378591
PCC251	1	1978307	1978507	+	5.89792797594132	5.35755200461808	0.482587064676617	1678	NO	3633	NO	3102	NO	Intergenic	0.0199004975124378	unique_peak1	LOC105378591
PCC252	1	1981929	1982129	+	6.23703709176656	5.32192809488736	0.791044776119403	0	YES	11	NO	120	YES	promoter-TSS (NR_135509)	0	unique_peak1	PRKCZ
PCC253	1	1985601	1985801	+	5.15307616064238	5	0.522388059701492	2388	NO	0	YES	3792	NO	intron (NM_002744, intron 1 of 17)	0	unique_peak1	PRKCZ
PCC254	1	1991484	1991684	+	5.64234757216396	4.8073549220576	0.646766169154229	312	NO	0	YES	9675	NO	intron (NM_002744, intron 4 of 17)	0	unique_peak1	PRKCZ
PCC255	1	1999539	1999739	+	4.05874623904825	3.4594316186373	0.691542288557214	5440	NO	6008	NO	-5262	NO	intron (NM_002744, intron 4 of 17)	0.0845771144278607	unique_peak1	PRKCZ
PCC256	1	2001730	2001930	+	4.73519470599275	4.24792751344359	0.641791044776119	3249	NO	8199	NO	-3071	NO	intron (NM_002744, intron 4 of 17)	0	unique_peak1	PRKCZ
PCC257	1	2004621	2004821	+	5.79843759922078	5.6724253419715	0.651741293532338	358	NO	11090	NO	-180	YES	promoter-TSS (NM_001350805)	0	unique_peak1	PRKCZ
PCC258	1	2006895	2007095	+	5.67548873255406	5.97727992349992	0.601990049751244	1329	NO	12405	NO	1570	NO	intron (NM_001242874, intron 1 of 14)	0	unique_peak1	PRKCZ
PCC259	1	2015901	2016101	+	4.63409715594261	3.90689059560852	0.676616915422886	9104	NO	3399	NO	10576	NO	intron (NM_001242874, intron 1 of 14)	0.253731343283582	unique_peak1	PRKCZ
PCC260	1	2016908	2017108	+	4.66889567397863	3.8073549220576	0.606965174129353	8097	NO	2392	NO	11583	NO	intron (NM_001242874, intron 1 of 14)	0	unique_peak1	PRKCZ
PCC261	1	2018059	2018259	+	4.25416866807967	3.58496250072116	0.646766169154229	6946	NO	1241	NO	12734	NO	intron (NM_001242874, intron 1 of 14)	0.338308457711443	unique_peak1	PRKCZ
PCC262	1	2019936	2020136	+	4.2019648469019	3.70043971814109	0.616915422885572	5069	NO	0	YES	14611	NO	intron (NM_001242874, intron 1 of 14)	0.104477611940299	unique_peak1	PRKCZ
PCC62956	1	2021318	2021518	+	5.10911771307311	5.24792751344359	0.597014925373134	3687	NO	767	NO	-14737	NO	intron (NM_001242874, intron 1 of 14)	0	merged_common_peak	PRKCZ
PCC263	1	2023398	2023598	+	4.65164141549932	4.70043971814109	0.626865671641791	1607	NO	0	YES	-12657	NO	intron (NM_001242874, intron 1 of 14)	0	unique_peak1	PRKCZ
PCC264	1	2025535	2025735	+	6.0588395306066	6	0.651741293532338	0	YES	784	NO	-10520	NO	intron (NM_001242874, intron 1 of 14)	0.45273631840796	unique_peak1	PRKCZ
PCC265	1	2028285	2028485	+	5.47467962581193	4.52356195605701	0.626865671641791	2059	NO	0	YES	-7770	NO	intron (NM_001242874, intron 1 of 14)	0.174129353233831	unique_peak1	PRKCZ
PCC266	1	2030829	2031029	+	3.81811207294579	3.4594316186373	0.626865671641791	4603	NO	0	YES	-5226	NO	intron (NM_001350804, intron 2 of 15)	0	unique_peak1	PRKCZ
PCC267	1	2035314	2035514	+	5.53610080375667	5.32192809488736	0.582089552238806	3041	NO	826	NO	-741	YES	promoter-TSS (NM_001033582)	0	unique_peak1	PRKCZ
PCC62957	1	2040276	2040476	+	6.73619138044727	6.82017896241519	0.646766169154229	521	NO	0	YES	4221	NO	intron (NM_001033582, intron 1 of 14)	2.35820895522388	merged_common_peak	PRKCZ
PCC268	1	2044788	2044988	+	4.79753315892742	4	0.587064676616915	1441	NO	0	YES	8733	NO	intron (NM_001033582, intron 1 of 14)	0.174129353233831	unique_peak1	PRKCZ
PCC269	1	2046413	2046613	+	4.41871103987114	4.24792751344359	0.616915422885572	0	YES	0	YES	10358	NO	intron (NM_001033582, intron 1 of 14)	0	unique_peak1	PRKCZ
PCC270	1	2056136	2056336	+	4.11841155640847	3.58496250072116	0.562189054726368	7446	NO	0	YES	20081	NO	intron (NM_001033582, intron 1 of 14)	0.169154228855721	unique_peak1	PRKCZ
PCC271	1	2058270	2058470	+	5.99357710133046	5.58496250072116	0.656716417910448	5312	NO	0	YES	22215	NO	intron (NM_001033582, intron 1 of 14)	0.194029850746269	unique_peak1	PRKCZ
PCC272	1	2062084	2062284	+	4.52214795766831	4.4594316186373	0.532338308457711	1498	NO	0	YES	26029	NO	intron (NM_001033582, intron 1 of 14)	0	unique_peak1	PRKCZ
PCC273	1	2064869	2065069	+	5.72018676648547	5.32192809488736	0.711442786069652	13	NO	0	YES	28814	NO	intron (NM_001033582, intron 1 of 14)	0	unique_peak1	PRKCZ
PCC62958	1	2066478	2066678	+	5.2055424227697	5.04439411935845	0.681592039800995	0	YES	0	YES	30423	NO	intron (NM_001033582, intron 1 of 14)	0.144278606965174	merged_common_peak	PRKCZ
PCC274	1	2077663	2077863	+	4.08900513657253	4.08746284125034	0.641791044776119	4451	NO	0	YES	37551	NO	intron (NM_001350806, intron 4 of 14)	0.174129353233831	unique_peak1	PRKCZ-AS1
PCC275	1	2085220	2085420	+	4.57962259453643	3.32192809488736	0.562189054726368	2690	NO	0	YES	29994	NO	intron (NM_001033582, intron 6 of 14)	0	unique_peak1	PRKCZ-AS1
PCC276	1	2089227	2089427	+	4.05874623904825	3.58496250072116	0.597014925373134	6697	NO	446	NO	25987	NO	intron (NM_001033582, intron 7 of 14)	0.00995024875621891	unique_peak1	PRKCZ-AS1
PCC277	1	2090555	2090755	+	4.17485010498173	3.58496250072116	0.63681592039801	8025	NO	695	NO	24659	NO	intron (NM_001033582, intron 7 of 14)	0.208955223880597	unique_peak1	PRKCZ-AS1
PCC278	1	2091925	2092125	+	4.02758395862779	3.16992500144231	0.626865671641791	9395	NO	0	YES	23289	NO	intron (NM_001033582, intron 7 of 14)	0.109452736318408	unique_peak1	PRKCZ-AS1
PCC279	1	2096224	2096424	+	3.3948637228164	2.32192809488736	0.626865671641791	13694	NO	0	YES	18990	NO	intron (NM_001033582, intron 7 of 14)	0	unique_peak1	PRKCZ-AS1
PCC280	1	2100669	2100869	+	4.37428480879803	0	0.666666666666667	15563	NO	171	NO	14545	NO	intron (NM_001033582, intron 7 of 14)	0	unique_peak1	PRKCZ-AS1
PCC281	1	2103680	2103880	+	5.22581216395665	4.64385618977472	0.631840796019901	12552	NO	1050	NO	11534	NO	exon (NM_001350805, exon 10 of 15)	0	unique_peak1	PRKCZ-AS1
PCC282	1	2105720	2105920	+	5.78089333966407	5.64385618977472	0.651741293532338	10512	NO	0	YES	9494	NO	intron (NM_001033582, intron 11 of 14)	9.55223880597015	unique_peak1	PRKCZ-AS1
PCC283	1	2107353	2107553	+	4.57962259453643	3.4594316186373	0.54228855721393	8879	NO	692	NO	7861	NO	intron (NM_001033582, intron 13 of 14)	0.154228855721393	unique_peak1	PRKCZ-AS1
PCC284	1	2108836	2109036	+	4.71901052333382	4.08746284125034	0.611940298507463	7396	NO	1434	NO	6378	NO	intron (NM_001033582, intron 13 of 14)	0.283582089552239	unique_peak1	PRKCZ-AS1
PCC285	1	2110095	2110295	+	4.99036949139649	4.8073549220576	0.611940298507463	6137	NO	175	NO	5119	NO	intron (NM_001033582, intron 13 of 14)	0	unique_peak1	PRKCZ-AS1
PCC62959	1	2111669	2111869	+	5.44255835692589	5.39231742277876	0.567164179104478	4563	NO	0	YES	3545	NO	intron (NM_001033582, intron 13 of 14)	0	merged_common_peak	PRKCZ-AS1
PCC286	1	2113374	2113574	+	4.91204334688514	4.52356195605701	0.597014925373134	2858	NO	1453	NO	1840	NO	non-coding (NR_146290, exon 2 of 2)	0.0746268656716418	unique_peak1	PRKCZ-AS1
PCC287	1	2114453	2114653	+	3.92809358190725	3.58496250072116	0.562189054726368	1779	NO	2532	NO	761	NO	intron (NR_146290, intron 1 of 1)	0	unique_peak1	PRKCZ-AS1
PCC62960	1	2120945	2121145	+	6.86906442421937	6.96578428466209	0.651741293532338	0	YES	0	YES	5169	NO	TTS (NR_046427)	0.00995024875621891	merged_common_peak	FAAP20
PCC288	1	2124874	2125074	+	5.66894414138977	5	0.611940298507463	974	NO	0	YES	1240	NO	intron (NM_001282671, intron 3 of 7)	0	unique_peak1	FAAP20
PCC62961	1	2126729	2126929	+	5.93927432612912	5.70043971814109	0.711442786069652	86	NO	608	NO	-615	YES	promoter-TSS (NR_046427)	6.18905472636816	merged_common_peak	FAAP20
PCC289	1	2128669	2128869	+	4.99036949139649	4.70043971814109	0.681592039800995	2026	NO	2548	NO	-2555	NO	intron (NM_001282670, intron 5 of 7)	0.0248756218905473	unique_peak1	FAAP20
PCC290	1	2130275	2130475	+	5.53610080375667	5.32192809488736	0.621890547263682	3632	NO	2185	NO	-4161	NO	exon (NM_001282670, exon 4 of 8)	0.109452736318408	unique_peak1	FAAP20
PCC62962	1	2132460	2132660	+	5.23580132029399	5.78135971352466	0.592039800995025	4148	NO	0	NO	-6346	NO	5' UTR (NM_001146310, exon 5 of 8)	0.437810945273632	merged_common_peak	FAAP20
PCC62963	1	2135249	2135449	+	5.87122936273758	6.08746284125034	0.611940298507463	1359	NO	0	YES	3823	NO	intron (NM_001282670, intron 2 of 7)	0.0646766169154229	merged_common_peak	FAAP20
PCC62964	1	2137036	2137236	+	5.40941719653579	4.64385618977472	0.711442786069652	0	YES	0	YES	2036	NO	intron (NM_001282670, intron 2 of 7)	0	merged_common_peak	FAAP20
PCC62965	1	2140196	2140396	+	6.62410849408493	7.16992500144231	0.567164179104478	2844	NO	1205	NO	-1124	NO	intron (NM_001282670, intron 2 of 7)	0.124378109452736	merged_common_peak	FAAP20
PCC62966	1	2145699	2145899	+	7.13232498865649	7.37503943134692	0.686567164179104	1201	NO	6708	NO	-1640	NO	Intergenic	0	merged_common_peak	FAAP20
PCC291	1	2149036	2149236	+	3.6043356084984	2.58496250072116	0.497512437810945	4538	NO	10045	NO	-4977	NO	Intergenic	0	unique_peak1	FAAP20
PCC292	1	2153864	2154064	+	4.25416866807967	4.24792751344359	0.562189054726368	4148	NO	7116	NO	-6170	NO	Intergenic	0	unique_peak1	SKI
PCC293	1	2155989	2156189	+	4.4613234409981	3.16992500144231	0.587064676616915	2023	NO	4991	NO	-4045	NO	Intergenic	1.09452736318408	unique_peak1	SKI
PCC294	1	2157371	2157571	+	3.99546268974176	3.70043971814109	0.507462686567164	641	NO	3609	NO	-2663	NO	Intergenic	0	unique_peak1	SKI
PCC295	1	2158637	2158837	+	6.15791902014554	5.90689059560852	0.850746268656716	0	YES	2343	NO	-1397	NO	Intergenic	0	unique_peak1	SKI
PCC296	1	2161049	2161249	+	6.40877715506442	6.28540221886225	0.661691542288557	0	YES	0	YES	1015	NO	exon (NM_003036, exon 1 of 7)	0.169154228855721	unique_peak1	SKI
PCC62967	1	2163163	2163363	+	5.85487614779404	5.90689059560852	0.631840796019901	1989	NO	0	YES	3129	NO	intron (NM_003036, intron 1 of 6)	0.512437810945274	merged_common_peak	SKI
PCC62968	1	2165202	2165402	+	5.63559118047721	5.58496250072116	0.562189054726368	4028	NO	0	YES	5168	NO	intron (NM_003036, intron 1 of 6)	0.323383084577114	merged_common_peak	SKI
PCC297	1	2166590	2166790	+	4.05874623904825	3.90689059560852	0.532338308457711	5416	NO	0	YES	6556	NO	intron (NM_003036, intron 1 of 6)	0	unique_peak1	SKI
PCC62969	1	2169203	2169403	+	6.0126435468552	6.22881869049588	0.621890547263682	8029	NO	0	YES	9169	NO	intron (NM_003036, intron 1 of 6)	0.741293532338308	merged_common_peak	SKI
PCC298	1	2171324	2171524	+	5.38385202803125	4.90689059560852	0.512437810945274	10150	NO	0	YES	11290	NO	intron (NM_003036, intron 1 of 6)	0.407960199004975	unique_peak1	SKI
PCC299	1	2172348	2172548	+	3.45130227138966	2.58496250072116	0.611940298507463	11174	NO	0	YES	12314	NO	intron (NM_003036, intron 1 of 6)	0	unique_peak1	SKI
PCC300	1	2174694	2174894	+	4.37428480879803	3.70043971814109	0.656716417910448	13520	NO	0	YES	14660	NO	intron (NM_003036, intron 1 of 6)	0.174129353233831	unique_peak1	SKI
PCC62970	1	2179313	2179513	+	6.14551659062731	6.5077946401987	0.666666666666667	18139	NO	0	YES	19279	NO	intron (NM_003036, intron 1 of 6)	0.0497512437810945	merged_common_peak	SKI
PCC301	1	2182342	2182542	+	4.59809845511112	4.08746284125034	0.587064676616915	21168	NO	0	YES	22308	NO	intron (NM_003036, intron 1 of 6)	0	unique_peak1	SKI
PCC302	1	2183772	2183972	+	3.99546268974176	3.58496250072116	0.611940298507463	22598	NO	0	YES	23738	NO	intron (NM_003036, intron 1 of 6)	0	unique_peak1	SKI
PCC303	1	2185482	2185682	+	4.30388562954311	3.70043971814109	0.597014925373134	24308	NO	0	YES	25448	NO	intron (NM_003036, intron 1 of 6)	0	unique_peak1	SKI
PCC304	1	2188016	2188216	+	4.11841155640847	3.70043971814109	0.601990049751244	23804	NO	0	YES	27982	NO	intron (NM_003036, intron 1 of 6)	0.144278606965174	unique_peak1	SKI
PCC305	1	2188796	2188996	+	3.6043356084984	2	0.671641791044776	23024	NO	0	YES	28762	NO	intron (NM_003036, intron 1 of 6)	0.17910447761194	unique_peak1	SKI
PCC62971	1	2202258	2202458	+	6.37927839510976	6.28540221886225	0.656716417910448	9562	NO	0	YES	42224	NO	intron (NM_003036, intron 1 of 6)	0	merged_common_peak	SKI
PCC306	1	2206199	2206399	+	6.19426594090599	6.22881869049588	0.646766169154229	5621	NO	0	YES	46165	NO	intron (NM_003036, intron 1 of 6)	0	unique_peak1	SKI
PCC307	1	2210129	2210329	+	5.73877228186055	5.39231742277876	0.666666666666667	1691	NO	0	YES	50095	NO	intron (NM_003036, intron 1 of 6)	0.0995024875621891	unique_peak1	SKI
PCC308	1	2211934	2212134	+	4.66889567397863	4.16992500144231	0.587064676616915	0	YES	0	YES	51900	NO	intron (NM_003036, intron 1 of 6)	0	unique_peak1	SKI
PCC62972	1	2215348	2215548	+	6.0856066092858	6.06608919045777	0.666666666666667	1466	NO	0	YES	55314	NO	intron (NM_003036, intron 1 of 6)	0	merged_common_peak	SKI
PCC309	1	2217164	2217364	+	4.17485010498173	4.16992500144231	0.477611940298507	3282	NO	833	NO	57130	NO	intron (NM_003036, intron 1 of 6)	0.0398009950248756	unique_peak1	SKI
PCC310	1	2218688	2218888	+	5.1637824993311	5	0.477611940298507	3310	NO	2172	NO	58654	NO	intron (NM_003036, intron 1 of 6)	0	unique_peak1	SKI
PCC311	1	2220501	2220701	+	3.73777560740603	4.08746284125034	0.611940298507463	1497	NO	359	NO	60467	NO	intron (NM_003036, intron 1 of 6)	0	unique_peak1	SKI
PCC62973	1	2221944	2222144	+	5.8493676449246	6.32192809488736	0.611940298507463	54	NO	0	YES	61910	NO	intron (NM_003036, intron 1 of 6)	0.129353233830846	merged_common_peak	SKI
PCC312	1	2224152	2224352	+	5.41780165021834	4.4594316186373	0.651741293532338	1582	NO	0	YES	59848	NO	intron (NM_003036, intron 1 of 6)	0	unique_peak1	LOC100129534
PCC62974	1	2225856	2226056	+	5.52108099251949	5.55458885167764	0.661691542288557	3286	NO	874	NO	58144	NO	intron (NM_003036, intron 1 of 6)	0.189054726368159	merged_common_peak	LOC100129534
PCC62975	1	2233661	2233861	+	7.65320134414467	7.81378119121704	0.597014925373134	1043	NO	0	YES	50339	NO	intron (NM_003036, intron 1 of 6)	0.0497512437810945	merged_common_peak	LOC100129534
PCC313	1	2240328	2240528	+	4.50226433036458	3.70043971814109	0.671641791044776	1258	NO	1122	NO	43672	NO	3' UTR (NM_003036, exon 7 of 7)	0.104477611940299	unique_peak1	LOC100129534
PCC62976	1	2243785	2243985	+	6.96438769412301	6.52356195605701	0.681592039800995	1729	NO	0	YES	40215	NO	Intergenic	0	merged_common_peak	LOC100129534
PCC314	1	2247366	2247566	+	6.21002260039834	5.61470984411521	0.681592039800995	279	NO	0	YES	36634	NO	Intergenic	0	unique_peak1	LOC100129534
PCC62977	1	2252603	2252803	+	7.40520139165411	7.4594316186373	0.63681592039801	920	NO	0	YES	31397	NO	TTS (NM_024848)	0.134328358208955	merged_common_peak	LOC100129534
PCC315	1	2257751	2257951	+	4.93881042556434	4.4594316186373	0.577114427860697	146	NO	0	YES	26249	NO	intron (NM_024848, intron 12 of 13)	0.36318407960199	unique_peak1	LOC100129534
PCC62978	1	2264268	2264468	+	7.50254053180266	7.79441586635011	0.701492537313433	1539	NO	0	YES	19732	NO	intron (NM_024848, intron 12 of 13)	0.104477611940299	merged_common_peak	LOC100129534
PCC316	1	2271951	2272151	+	6.20217400048062	5.93073733756289	0.621890547263682	4207	NO	3339	NO	12049	NO	intron (NM_024848, intron 10 of 13)	0.0995024875621891	unique_peak1	LOC100129534
PCC317	1	2274797	2274997	+	4.78229407264031	3.70043971814109	0.736318407960199	1361	NO	493	NO	9203	NO	intron (NM_024848, intron 10 of 13)	0	unique_peak1	LOC100129534
PCC62979	1	2277885	2278085	+	6.48058050304247	6.52356195605701	0.552238805970149	1227	NO	1624	NO	6115	NO	intron (NM_024848, intron 10 of 13)	0	merged_common_peak	LOC100129534
PCC318	1	2282392	2282592	+	5.02743346313518	4.70043971814109	0.631840796019901	5734	NO	6131	NO	1608	NO	non-coding (NR_024489, exon 1 of 1)	0.437810945273632	unique_peak1	LOC100129534
PCC319	1	2284114	2284314	+	4.39673425190742	3	0.562189054726368	7456	NO	7853	NO	-114	YES	promoter-TSS (NR_024489)	0.199004975124378	unique_peak1	LOC100129534
PCC320	1	2286985	2287185	+	6.04060572426403	5.49185309632967	0.671641791044776	10327	NO	10724	NO	-2985	NO	intron (NM_001301060, intron 10 of 10)	0	unique_peak1	LOC100129534
PCC321	1	2290560	2290760	+	4.73519470599275	4.58496250072116	0.671641791044776	13399	NO	14299	NO	-6560	NO	intron (NM_001301060, intron 8 of 10)	0	unique_peak1	LOC100129534
PCC322	1	2302353	2302553	+	4.17485010498173	2	0.582089552238806	1606	NO	8117	NO	-18353	NO	intron (NM_001301060, intron 8 of 10)	0	unique_peak1	LOC100129534
PCC323	1	2304763	2304963	+	5.43437118655347	4.95419631038687	0.592039800995025	386	NO	5707	NO	18327	NO	intron (NM_001301060, intron 7 of 10)	0	unique_peak1	MORN1
PCC324	1	2307348	2307548	+	5.40941719653579	5	0.621890547263682	2971	NO	3122	NO	15742	NO	non-coding (NR_125361, exon 7 of 7)	0	unique_peak1	MORN1
PCC325	1	2309324	2309524	+	5.41780165021834	4.90689059560852	0.651741293532338	4947	NO	1146	NO	13766	NO	non-coding (NR_125361, exon 7 of 7)	0	unique_peak1	MORN1
PCC326	1	2311327	2311527	+	4.61625298002948	3.8073549220576	0.651741293532338	4826	NO	0	YES	11763	NO	intron (NR_125361, intron 5 of 6)	0	unique_peak1	MORN1
PCC327	1	2313429	2313629	+	6.02671826172056	6.04439411935845	0.661691542288557	2724	NO	0	YES	9661	NO	intron (NR_125361, intron 5 of 6)	1.5273631840796	unique_peak1	MORN1
PCC328	1	2316546	2316746	+	4.75113179221986	3.32192809488736	0.701492537313433	0	YES	0	YES	6544	NO	intron (NM_001301060, intron 5 of 10)	0.492537313432836	unique_peak1	MORN1
PCC329	1	2317456	2317656	+	3.96232152935166	3.16992500144231	0.631840796019901	706	NO	215	NO	5634	NO	intron (NM_001301060, intron 4 of 10)	0.288557213930348	unique_peak1	MORN1
PCC62980	1	2322605	2322805	+	6.48359308484881	6.84549005094437	0.761194029850746	0	YES	5364	NO	485	YES	promoter-TSS (NM_007033)	0	merged_common_peak	MORN1
PCC330	1	2334168	2334368	+	5.0978326423901	4.8073549220576	0.631840796019901	0	YES	2427	NO	9742	NO	intron (NM_007033, intron 6 of 6)	0.054726368159204	unique_peak1	PEX10
PCC331	1	2336225	2336425	+	4.79753315892742	4.75488750216347	0.507462686567164	2052	NO	845	NO	7685	NO	TTS (NM_002617)	0.0845771144278607	unique_peak1	PEX10
PCC332	1	2338038	2338238	+	5.34876103062336	5.04439411935845	0.676616915422886	1638	NO	117	NO	5872	NO	intron (NM_153818, intron 4 of 5)	0.517412935323383	unique_peak1	PEX10
PCC333	1	2339222	2339422	+	3.77871649677251	2.32192809488736	0.621890547263682	454	NO	878	NO	4688	NO	intron (NM_153818, intron 3 of 5)	0.288557213930348	unique_peak1	PEX10
PCC334	1	2340315	2340515	+	5.1637824993311	4.90689059560852	0.656716417910448	68	NO	0	YES	3595	NO	intron (NM_153818, intron 2 of 5)	0.288557213930348	unique_peak1	PEX10
PCC335	1	2341450	2341650	+	4.02758395862779	3.90689059560852	0.592039800995025	1203	NO	240	NO	2460	NO	intron (NM_153818, intron 2 of 5)	0.487562189054726	unique_peak1	PEX10
PCC62981	1	2344520	2344720	+	6.9831964709408	7.23840473932508	0.736318407960199	0	YES	699	NO	-610	YES	promoter-TSS (NM_002617)	0	merged_common_peak	PEX10
PCC62982	1	2347688	2347888	+	5.34876103062336	5.61470984411521	0.631840796019901	1531	NO	3867	NO	-3778	NO	Intergenic	0	merged_common_peak	PEX10
PCC336	1	2348921	2349121	+	4.54165990653786	3.70043971814109	0.656716417910448	2764	NO	4889	NO	-5011	NO	Intergenic	0.139303482587065	unique_peak1	PEX10
PCC337	1	2350511	2350711	+	4.88457179112749	4.52356195605701	0.666666666666667	4354	NO	3299	NO	-6601	NO	Intergenic	0	unique_peak1	PEX10
PCC338	1	2351822	2352022	+	3.81811207294579	3.90689059560852	0.671641791044776	5665	NO	1988	NO	-7912	NO	Intergenic	0	unique_peak1	PEX10
PCC339	1	2359475	2359675	+	6.18229037317689	6.16992500144231	0.661691542288557	251	NO	0	YES	-15565	NO	Intergenic	0.17910447761194	unique_peak1	PEX10
PCC340	1	2362047	2362247	+	4.68586936294372	4.8073549220576	0.592039800995025	1879	NO	0	YES	-18137	NO	Intergenic	0	unique_peak1	PEX10
PCC341	1	2365229	2365429	+	6.31765571945735	5.8073549220576	0.626865671641791	5061	NO	0	YES	-21319	NO	Intergenic	0	unique_peak1	PEX10
PCC342	1	2368303	2368503	+	4.54165990653786	3.90689059560852	0.691542288557214	3343	NO	0	YES	-24393	NO	Intergenic	0	unique_peak1	PEX10
PCC62983	1	2369896	2370096	+	4.92551268049397	4.70043971814109	0.646766169154229	1750	NO	0	YES	-25986	NO	Intergenic	0	merged_common_peak	PEX10
PCC343	1	2371878	2372078	+	5.82703826149345	5.64385618977472	0.656716417910448	0	YES	0	YES	-26920	NO	Intergenic	1.39303482587065	unique_peak1	PLCH2
PCC344	1	2374529	2374729	+	6.06783836971077	6.08746284125034	0.671641791044776	89	NO	0	YES	-24269	NO	Intergenic	0.45771144278607	unique_peak1	PLCH2
PCC345	1	2378447	2378647	+	6.34549360575793	6.22881869049588	0.63681592039801	2632	NO	0	YES	-20351	NO	Intergenic	0.278606965174129	unique_peak1	PLCH2
PCC346	1	2381224	2381424	+	5.01522444826849	4.24792751344359	0.621890547263682	5409	NO	0	YES	-17574	NO	Intergenic	0.129353233830846	unique_peak1	PLCH2
PCC62984	1	2385741	2385941	+	7.25275723206202	7.36632221424582	0.621890547263682	1728	NO	0	YES	-13057	NO	Intergenic	0.18407960199005	merged_common_peak	PLCH2
PCC76087	1	2389825	2390025	+	4.11841155640847	4.32192809488736	0.681592039800995	1738	NO	0	YES	-8973	NO	Intergenic	0	unique_peak2	PLCH2
PCC347	1	2391881	2392081	+	5.95934915388606	5.90689059560852	0.587064676616915	3794	NO	0	YES	-6917	NO	Intergenic	0.00995024875621891	unique_peak1	PLCH2
PCC348	1	2395154	2395354	+	4.63409715594261	4.70043971814109	0.626865671641791	3471	NO	0	YES	-3644	NO	Intergenic	0.174129353233831	unique_peak1	PLCH2
PCC62985	1	2398121	2398321	+	6.28905505718467	6.4757334309664	0.626865671641791	504	NO	370	NO	-677	YES	promoter-TSS (NM_001303012)	0.0995024875621891	merged_common_peak	PLCH2
PCC62986	1	2403151	2403351	+	6.67791435810664	6.85798099512757	0.686567164179104	4095	NO	5329	NO	4353	NO	intron (NM_001303012, intron 1 of 21)	0.139303482587065	merged_common_peak	PLCH2
PCC349	1	2411085	2411285	+	7.15628607599859	7.25738784269265	0.681592039800995	0	YES	465	NO	3431	NO	exon (NM_014638, exon 3 of 22)	0.129353233830846	unique_peak1	PLCH2
PCC350	1	2416992	2417192	+	4.11841155640847	3.70043971814109	0.651741293532338	1485	NO	0	YES	9338	NO	intron (NM_001303012, intron 5 of 21)	0	unique_peak1	PLCH2
PCC351	1	2418260	2418460	+	5.08642423515925	4.8073549220576	0.621890547263682	2753	NO	39	NO	10606	NO	exon (NM_014638, exon 6 of 22)	0	unique_peak1	PLCH2
PCC352	1	2425862	2426062	+	7.1242141563087	7.08746284125034	0.517412935323383	7586	NO	0	YES	18208	NO	intron (NM_001303012, intron 11 of 21)	0.124378109452736	unique_peak1	PLCH2
PCC353	1	2431041	2431241	+	5.48255784336847	5.28540221886225	0.611940298507463	2407	NO	0	YES	23387	NO	exon (NM_014638, exon 20 of 22)	0	unique_peak1	PLCH2
PCC354	1	2433573	2433773	+	5.81569185770009	5.28540221886225	0.72636815920398	0	YES	22	NO	24394	NO	exon (NM_014638, exon 21 of 22)	0	unique_peak1	PANK4
PCC62987	1	2437428	2437628	+	6.73382703318195	6.96578428466209	0.671641791044776	1599	NO	0	YES	20539	NO	TTS (NM_014638)	0	merged_common_peak	PANK4
PCC355	1	2440369	2440569	+	4.57962259453643	2.8073549220576	0.666666666666667	0	YES	398	NO	17598	NO	exon (NM_018216, exon 19 of 19)	0.174129353233831	unique_peak1	PANK4
PCC356	1	2441769	2441969	+	5.55823291630536	4.8073549220576	0.656716417910448	1290	NO	1798	NO	16198	NO	intron (NM_018216, intron 16 of 18)	0.0298507462686567	unique_peak1	PANK4
PCC357	1	2444509	2444709	+	5.36645397743498	4.16992500144231	0.651741293532338	646	NO	2651	NO	13458	NO	intron (NM_018216, intron 12 of 18)	0.144278606965174	unique_peak1	PANK4
PCC358	1	2445608	2445808	+	3.96232152935166	3.4594316186373	0.666666666666667	0	YES	1552	NO	12359	NO	intron (NM_018216, intron 11 of 18)	0	unique_peak1	PANK4
PCC62988	1	2448311	2448511	+	6.35913901406927	6.33985000288462	0.54726368159204	1411	NO	680	NO	9656	NO	intron (NM_018216, intron 9 of 18)	0.323383084577114	merged_common_peak	PANK4
PCC76088	1	2452367	2452567	+	3.55577527748168	3.58496250072116	0.611940298507463	228	NO	673	NO	5600	NO	intron (NM_018216, intron 3 of 18)	0.199004975124378	unique_peak2	PANK4
PCC359	1	2455300	2455500	+	4.35134193203664	3.58496250072116	0.631840796019901	1741	NO	0	YES	2667	NO	intron (NM_018216, intron 1 of 18)	1.05970149253731	unique_peak1	PANK4
PCC360	1	2457529	2457729	+	5.40941719653579	4.64385618977472	0.73134328358209	0	YES	0	YES	438	NO	intron (NM_018216, intron 1 of 18)	0	unique_peak1	PANK4
PCC361	1	2459140	2459340	+	5.68845609025932	5.49185309632967	0.661691542288557	880	NO	1239	NO	-1173	NO	TTS (NM_001010926)	0.368159203980099	unique_peak1	PANK4
PCC62989	1	2461114	2461314	+	5.96924362485244	5.4262647547021	0.756218905472637	0	YES	3213	NO	470	NO	intron (NM_001010926, intron 2 of 2)	0.124378109452736	merged_common_peak	HES5
PCC362	1	2463388	2463588	+	5.87662399423444	5.39231742277876	0.641791044776119	1377	NO	5487	NO	-1804	NO	Intergenic	0	unique_peak1	HES5
PCC363	1	2466080	2466280	+	4.39673425190742	3.58496250072116	0.626865671641791	654	NO	5400	NO	-4496	NO	Intergenic	0	unique_peak1	HES5
PCC364	1	2467128	2467328	+	4.73519470599275	3.4594316186373	0.686567164179104	0	YES	4352	NO	-5544	NO	Intergenic	0.447761194029851	unique_peak1	HES5
PCC365	1	2469012	2469212	+	4.08900513657253	4	0.641791044776119	1799	NO	2468	NO	-7428	NO	Intergenic	0	unique_peak1	HES5
PCC366	1	2471188	2471388	+	5.42611929479521	5.61470984411521	0.63681592039801	707	NO	292	NO	-9604	NO	Intergenic	0.228855721393035	unique_peak1	HES5
PCC367	1	2473420	2473620	+	5.25549735502441	3.90689059560852	0.651741293532338	833	NO	0	YES	-11836	NO	Intergenic	0.353233830845771	unique_peak1	HES5
PCC368	1	2477744	2477944	+	7.30608419930436	7.4178525148859	0.736318407960199	0	YES	0	YES	-9960	NO	Intergenic	0	unique_peak1	TNFRSF14
PCC369	1	2483970	2484170	+	4.54165990653786	3.8073549220576	0.666666666666667	5606	NO	4000	NO	-3734	NO	non-coding (NR_037844, exon 5 of 7)	0.109452736318408	unique_peak1	TNFRSF14
PCC370	1	2489374	2489574	+	6.94716506725145	6.96578428466209	0.661691542288557	11010	NO	963	NO	-1024	NO	intron (NM_001297605, intron 2 of 6)	0	unique_peak1	TNFRSF14-AS1
PCC371	1	2493378	2493578	+	5.01522444826849	4.75488750216347	0.681592039800995	15014	NO	4967	NO	-4496	NO	intron (NM_003820, intron 6 of 7)	3.66169154228856	unique_peak1	LOC100996583
PCC372	1	2494764	2494964	+	4.4613234409981	3.90689059560852	0.691542288557214	16400	NO	6353	NO	-3110	NO	3' UTR (NM_003820, exon 8 of 8)	0	unique_peak1	LOC100996583
PCC373	1	2496157	2496357	+	5.03950133015887	4.85798099512757	0.686567164179104	17793	NO	7746	NO	-1717	NO	3' UTR (NM_003820, exon 8 of 8)	0.248756218905473	unique_peak1	LOC100996583
PCC374	1	2500828	2501028	+	4.70257146120314	4.85798099512757	0.577114427860697	16369	NO	4772	NO	2954	NO	intron (NR_121638, intron 1 of 3)	0.203980099502488	unique_peak1	LOC100996583
PCC375	1	2507566	2507766	+	4.71901052333382	3.90689059560852	0.592039800995025	9631	NO	0	YES	9692	NO	intron (NR_121638, intron 1 of 3)	0.298507462686567	unique_peak1	LOC100996583
PCC62990	1	2509415	2509615	+	5.06322641667688	5.35755200461808	0.601990049751244	7782	NO	0	YES	-8384	NO	intron (NR_121638, intron 1 of 3)	0	merged_common_peak	FAM213B
PCC62991	1	2516793	2516993	+	5.45068181326457	4.75488750216347	0.696517412935323	404	NO	1397	NO	-1006	NO	TTS (NR_121638)	0.0447761194029851	merged_common_peak	FAM213B
PCC62992	1	2519668	2519868	+	6.66787717624095	6.18982455888002	0.631840796019901	775	NO	0	YES	1579	NO	intron (NR_036637, intron 3 of 6)	0	merged_common_peak	FAM213B
PCC376	1	2522250	2522450	+	3.69516320627908	3.32192809488736	0.711442786069652	3357	NO	1710	NO	4161	NO	non-coding (NR_036638, exon 7 of 7)	0.0696517412935323	unique_peak1	FAM213B
PCC377	1	2525098	2525298	+	5.25549735502441	4.39231742277876	0.656716417910448	1941	NO	72	NO	7009	NO	intron (NM_033467, intron 19 of 23)	0	unique_peak1	FAM213B
PCC378	1	2527328	2527528	+	5.60811962471956	5.20945336562895	0.661691542288557	0	YES	1507	NO	9239	NO	intron (NM_033467, intron 15 of 23)	0	unique_peak1	FAM213B
PCC379	1	2529254	2529454	+	4.50226433036458	3.58496250072116	0.646766169154229	1750	NO	3433	NO	11165	NO	intron (NM_033467, intron 13 of 23)	0	unique_peak1	FAM213B
PCC380	1	2534403	2534603	+	4.70257146120314	4	0.641791044776119	3068	NO	3907	NO	16314	NO	intron (NM_033467, intron 11 of 23)	0	unique_peak1	FAM213B
PCC381	1	2536093	2536293	+	5.55090756083015	5.20945336562895	0.621890547263682	1378	NO	2217	NO	18004	NO	intron (NM_033467, intron 9 of 23)	0.233830845771144	unique_peak1	FAM213B
PCC382	1	2538481	2538681	+	5.55823291630536	5.39231742277876	0.666666666666667	594	NO	0	YES	20392	NO	intron (NM_033467, intron 6 of 23)	0.293532338308458	unique_peak1	FAM213B
PCC383	1	2540868	2541068	+	4.41871103987114	3.4594316186373	0.641791044776119	2981	NO	792	NO	22779	NO	intron (NM_033467, intron 5 of 23)	0.109452736318408	unique_peak1	FAM213B
PCC384	1	2542738	2542938	+	5.53610080375667	5.52356195605701	0.686567164179104	4851	NO	27	NO	21643	NO	intron (NM_033467, intron 3 of 23)	0	unique_peak1	MMEL1
PCC385	1	2559633	2559833	+	4.8125529701646	4	0.691542288557214	59	NO	2337	NO	4748	NO	intron (NM_033467, intron 2 of 23)	0	unique_peak1	MMEL1
PCC386	1	2564841	2565041	+	5.05143127568254	3.58496250072116	0.626865671641791	3785	NO	540	NO	-460	YES	promoter-TSS (NM_033467)	0	unique_peak1	MMEL1
PCC387	1	2571099	2571299	+	4.50226433036458	4.24792751344359	0.651741293532338	2731	NO	2041	NO	-6718	NO	Intergenic	0	unique_peak1	MMEL1
PCC388	1	2572081	2572281	+	3.6043356084984	1	0.631840796019901	1749	NO	1059	NO	-7700	NO	TTS (NM_001242672)	0.194029850746269	unique_peak1	MMEL1
PCC389	1	2573976	2574176	+	6.43746515858062	6.35755200461808	0.641791044776119	0	YES	0	YES	-9595	NO	intron (NM_001242672, intron 6 of 6)	0.26865671641791	unique_peak1	MMEL1
PCC390	1	2686163	2686363	+	3.3948637228164	1.58496250072116	0.656716417910448	19662	NO	51837	NO	19967	NO	intron (NM_001242672, intron 4 of 6)	0.0646766169154229	unique_peak1	TTC34
PCC391	1	2688147	2688347	+	4.66889567397863	3.70043971814109	0.676616915422886	17678	NO	49853	NO	17983	NO	intron (NM_001242672, intron 4 of 6)	0.587064676616915	unique_peak1	TTC34
PCC392	1	2689406	2689606	+	5.80422076565485	5	0.63681592039801	16419	NO	48594	NO	16724	NO	intron (NM_001242672, intron 4 of 6)	0.0746268656716418	unique_peak1	TTC34
PCC393	1	2700043	2700243	+	4.11841155640847	2.58496250072116	0.681592039800995	5782	NO	37957	NO	6087	NO	intron (NM_001242672, intron 4 of 6)	0	unique_peak1	TTC34
PCC394	1	2702591	2702791	+	5.55090756083015	5.24792751344359	0.676616915422886	3234	NO	35409	NO	3539	NO	intron (NM_001242672, intron 2 of 6)	0.0646766169154229	unique_peak1	TTC34
PCC395	1	2706587	2706787	+	5.18487127459017	4.95419631038687	0.746268656716418	0	YES	31413	NO	-457	YES	promoter-TSS (NM_001242672)	0	unique_peak1	TTC34
PCC396	1	2717847	2718047	+	5.80997206875132	5.52356195605701	0.671641791044776	613	NO	20153	NO	-11717	NO	Intergenic	0	unique_peak1	TTC34
PCC397	1	2721350	2721550	+	4.65164141549932	3	0.661691542288557	4116	NO	16650	NO	-15220	NO	Intergenic	0.154228855721393	unique_peak1	TTC34
PCC398	1	2722647	2722847	+	4.22839306536993	4	0.611940298507463	5413	NO	15353	NO	-16517	NO	Intergenic	0.169154228855721	unique_peak1	TTC34
PCC76089	1	2725794	2725994	+	3.73777560740603	3.8073549220576	0.696517412935323	8560	NO	12206	NO	-19664	NO	Intergenic	0.0597014925373134	unique_peak2	TTC34
PCC399	1	2729773	2729973	+	4.63409715594261	3.70043971814109	0.73134328358209	12539	NO	8227	NO	-23643	NO	Intergenic	0	unique_peak1	TTC34
PCC400	1	2732203	2732403	+	3.50484523177786	2.58496250072116	0.661691542288557	14969	NO	5797	NO	-26073	NO	Intergenic	0	unique_peak1	TTC34
PCC401	1	2738760	2738960	+	3.81811207294579	3.16992500144231	0.716417910447761	21526	NO	0	YES	-32630	NO	Intergenic	0	unique_peak1	TTC34
PCC402	1	2743158	2743358	+	4.41871103987114	2.8073549220576	0.631840796019901	25924	NO	3887	NO	-37028	NO	Intergenic	0	unique_peak1	TTC34
PCC403	1	2749499	2749699	+	4.08900513657253	3.32192809488736	0.661691542288557	22427	NO	10228	NO	-43369	NO	Intergenic	0	unique_peak1	TTC34
PCC404	1	2751656	2751856	+	4.4613234409981	3.4594316186373	0.611940298507463	20270	NO	12385	NO	-45526	NO	Intergenic	0	unique_peak1	TTC34
PCC405	1	2764623	2764823	+	3.69516320627908	2.58496250072116	0.661691542288557	7303	NO	25352	NO	-58493	NO	Intergenic	0	unique_peak1	TTC34
PCC406	1	2773397	2773597	+	4.05874623904825	3	0.651741293532338	731	NO	34126	NO	-67267	NO	Intergenic	0	unique_peak1	TTC34
PCC407	1	2777875	2778075	+	5.12028208549949	5.16992500144231	0.641791044776119	513	NO	38604	NO	-71745	NO	Intergenic	0.174129353233831	unique_peak1	TTC34
PCC408	1	2779710	2779910	+	4.79753315892742	3.90689059560852	0.686567164179104	2348	NO	40439	NO	-73580	NO	Intergenic	0.412935323383085	unique_peak1	TTC34
PCC409	1	2781001	2781201	+	3.65073697520597	3.90689059560852	0.626865671641791	3639	NO	41730	NO	-74871	NO	Intergenic	0	unique_peak1	TTC34
PCC410	1	2795514	2795714	+	5.93419471089198	5.4262647547021	0.592039800995025	18152	NO	48706	NO	-89384	NO	Intergenic	0	unique_peak1	TTC34
PCC411	1	2799380	2799580	+	3.81811207294579	3.58496250072116	0.681592039800995	22018	NO	44840	NO	-93250	NO	Intergenic	0.0199004975124378	unique_peak1	TTC34
PCC412	1	2800908	2801108	+	3.45130227138966	3.32192809488736	0.651741293532338	23546	NO	43312	NO	-94778	NO	Intergenic	0	unique_peak1	TTC34
PCC413	1	2801813	2802013	+	4.17485010498173	2.8073549220576	0.582089552238806	24451	NO	42407	NO	-95683	NO	Intergenic	0	unique_peak1	TTC34
PCC414	1	2805842	2806042	+	3.92809358190725	2.32192809488736	0.641791044776119	21743	NO	38378	NO	-99712	NO	Intergenic	0	unique_peak1	TTC34
PCC415	1	2808395	2808595	+	4.71901052333382	3.58496250072116	0.661691542288557	19190	NO	35825	NO	-102265	NO	Intergenic	0	unique_peak1	TTC34
PCC416	1	2812263	2812463	+	4.25416866807967	3.16992500144231	0.646766169154229	15322	NO	31957	NO	-106133	NO	Intergenic	0.119402985074627	unique_peak1	TTC34
PCC417	1	2819582	2819782	+	4.27932311107375	4.39231742277876	0.572139303482587	8003	NO	24638	NO	-113452	NO	Intergenic	0.318407960199005	unique_peak1	TTC34
PCC418	1	2821451	2821651	+	4.91204334688514	4.4594316186373	0.671641791044776	6134	NO	22769	NO	-115321	NO	Intergenic	0	unique_peak1	TTC34
PCC419	1	2823534	2823734	+	3.99546268974176	3	0.552238805970149	4051	NO	20686	NO	-114412	NO	Intergenic	0.169154228855721	unique_peak1	ACTRT2
PCC420	1	2825000	2825200	+	4.08900513657253	4	0.616915422885572	2585	NO	19220	NO	-112946	NO	Intergenic	0.477611940298507	unique_peak1	ACTRT2
PCC421	1	2826394	2826594	+	4.56081381771864	4.85798099512757	0.716417910447761	1191	NO	17826	NO	-111552	NO	Intergenic	0	unique_peak1	ACTRT2
PCC422	1	2827854	2828054	+	4.57962259453643	3.90689059560852	0.691542288557214	0	YES	16366	NO	-110092	NO	Intergenic	0.109452736318408	unique_peak1	ACTRT2
PCC423	1	2829822	2830022	+	4.48199458917763	3.58496250072116	0.646766169154229	1527	NO	14398	NO	-108124	NO	Intergenic	0.383084577114428	unique_peak1	ACTRT2
PCC424	1	2838736	2838936	+	3.69516320627908	3.58496250072116	0.716417910447761	8120	NO	5484	NO	-99210	NO	Intergenic	0.830845771144279	unique_peak1	ACTRT2
PCC425	1	2841550	2841750	+	4.27932311107375	3.8073549220576	0.631840796019901	5306	NO	2670	NO	-96396	NO	Intergenic	0	unique_peak1	ACTRT2
PCC426	1	2848060	2848260	+	4.22839306536993	4	0.631840796019901	771	NO	2199	NO	-89886	NO	Intergenic	0	unique_peak1	ACTRT2
PCC427	1	2862561	2862761	+	3.96232152935166	3.16992500144231	0.641791044776119	11687	NO	16700	NO	-75385	NO	Intergenic	0.109452736318408	unique_peak1	ACTRT2
PCC428	1	2866635	2866835	+	3.50484523177786	2.58496250072116	0.686567164179104	9710	NO	16005	NO	-71311	NO	Intergenic	0.0348258706467662	unique_peak1	ACTRT2
PCC429	1	2883871	2884071	+	3.99546268974176	3.32192809488736	0.631840796019901	991	NO	0	YES	-54075	NO	Intergenic	0	unique_peak1	ACTRT2
PCC430	1	2888919	2889119	+	4.85635767167403	4.58496250072116	0.646766169154229	1995	NO	1468	NO	-49027	NO	Intergenic	0	unique_peak1	ACTRT2
PCC431	1	2896072	2896272	+	5.44255835692589	4.70043971814109	0.621890547263682	9148	NO	4908	NO	-41874	NO	Intergenic	0.368159203980099	unique_peak1	ACTRT2
PCC432	1	2899103	2899303	+	4.951940898962	4.8073549220576	0.671641791044776	12179	NO	1877	NO	-38843	NO	Intergenic	0	unique_peak1	ACTRT2
PCC433	1	2901676	2901876	+	3.65073697520597	3.32192809488736	0.631840796019901	14752	NO	0	YES	-36270	NO	Intergenic	0	unique_peak1	ACTRT2
PCC434	1	2904359	2904559	+	3.45130227138966	3.70043971814109	0.706467661691542	13938	NO	0	YES	-33587	NO	Intergenic	0	unique_peak1	ACTRT2
PCC435	1	2920405	2920605	+	5.37518924909138	5.4262647547021	0.606965174129353	1651	NO	14494	NO	-17541	NO	Intergenic	0	unique_peak1	ACTRT2
PCC62993	1	2928917	2929117	+	5.02743346313518	5.24792751344359	0.562189054726368	38	NO	19203	NO	-9029	NO	Intergenic	0.313432835820896	merged_common_peak	ACTRT2
PCC436	1	2931594	2931794	+	4.4613234409981	3.58496250072116	0.626865671641791	2217	NO	16526	NO	-6352	NO	Intergenic	0.303482587064677	unique_peak1	ACTRT2
PCC437	1	2933696	2933896	+	3.69516320627908	3.16992500144231	0.681592039800995	4319	NO	14424	NO	-4250	NO	Intergenic	0.054726368159204	unique_peak1	ACTRT2
PCC438	1	2935415	2935615	+	3.99546268974176	4.08746284125034	0.601990049751244	3018	NO	12705	NO	-2531	NO	Intergenic	0.00497512437810945	unique_peak1	ACTRT2
PCC439	1	2938605	2938805	+	4.79753315892742	4.24792751344359	0.621890547263682	0	YES	9515	NO	659	NO	exon (NM_080431, exon 1 of 1)	0	unique_peak1	ACTRT2
PCC440	1	2945776	2945976	+	5.64906051408604	5.39231742277876	0.706467661691542	6732	NO	2344	NO	7830	NO	Intergenic	0	unique_peak1	ACTRT2
PCC441	1	2948842	2949042	+	5.33980081362154	4.85798099512757	0.63681592039801	9798	NO	0	YES	10896	NO	Intergenic	0	unique_peak1	ACTRT2
PCC442	1	2979205	2979405	+	6.19028933087252	6.18982455888002	0.651741293532338	0	YES	9885	NO	4984	NO	non-coding (NR_015440, exon 3 of 6)	0.208955223880597	unique_peak1	LINC00982
PCC62994	1	2984183	2984383	+	5.99357710133046	6.35755200461808	0.676616915422886	0	YES	4907	NO	6	YES	promoter-TSS (NR_015440)	0.17910447761194	merged_common_peak	LINC00982
PCC443	1	2987051	2987251	+	6.06334864721361	5.61470984411521	0.810945273631841	0	YES	2039	NO	1409	NO	intron (NM_022114, intron 1 of 16)	0	unique_peak1	PRDM16
PCC444	1	2988881	2989081	+	5.53610080375667	4.58496250072116	0.631840796019901	918	NO	209	NO	3239	NO	intron (NM_022114, intron 1 of 16)	0	unique_peak1	PRDM16
PCC62995	1	2990285	2990485	+	5.2055424227697	5	0.756218905472637	0	YES	0	YES	4643	NO	intron (NM_022114, intron 1 of 16)	0.0497512437810945	merged_common_peak	PRDM16
PCC445	1	2991316	2991516	+	4.27932311107375	3	0.671641791044776	597	NO	0	YES	5674	NO	intron (NM_022114, intron 1 of 16)	0.169154228855721	unique_peak1	PRDM16
PCC446	1	2992611	2992811	+	4.63409715594261	4.58496250072116	0.621890547263682	1892	NO	0	YES	6969	NO	intron (NM_022114, intron 1 of 16)	0.104477611940299	unique_peak1	PRDM16
PCC447	1	2998656	2998856	+	4.96490825666725	4.85798099512757	0.606965174129353	871	NO	694	NO	13014	NO	intron (NM_022114, intron 1 of 16)	0.169154228855721	unique_peak1	PRDM16
PCC448	1	3001854	3002054	+	4.84195939000054	5.04439411935845	0.631840796019901	1875	NO	883	NO	16212	NO	intron (NM_022114, intron 1 of 16)	0	unique_peak1	PRDM16
PCC449	1	3005568	3005768	+	3.65073697520597	2.8073549220576	0.601990049751244	5589	NO	0	YES	19926	NO	intron (NM_022114, intron 1 of 16)	0	unique_peak1	PRDM16
PCC450	1	3006884	3007084	+	4.2019648469019	4	0.651741293532338	6905	NO	0	YES	21242	NO	intron (NM_022114, intron 1 of 16)	0	unique_peak1	PRDM16
PCC451	1	3016687	3016887	+	5.7076100014401	5.8073549220576	0.611940298507463	11292	NO	0	YES	-27752	NO	intron (NM_022114, intron 1 of 16)	0.0796019900497512	unique_peak1	MIR4251
PCC452	1	3020960	3021160	+	4.25416866807967	4	0.651741293532338	7019	NO	0	YES	-23479	NO	intron (NM_022114, intron 1 of 16)	0.104477611940299	unique_peak1	MIR4251
PCC453	1	3022698	3022898	+	5.45874253958482	5.39231742277876	0.63681592039801	5281	NO	0	YES	-21741	NO	intron (NM_022114, intron 1 of 16)	0.174129353233831	unique_peak1	MIR4251
PCC454	1	3027987	3028187	+	4.02758395862779	3.4594316186373	0.646766169154229	0	YES	793	NO	-16452	NO	intron (NM_022114, intron 1 of 16)	0	unique_peak1	MIR4251
PCC455	1	3029444	3029644	+	4.65164141549932	4.64385618977472	0.626865671641791	886	NO	0	YES	-14995	NO	intron (NM_022114, intron 1 of 16)	0.343283582089552	unique_peak1	MIR4251
PCC456	1	3033383	3033583	+	5.7012643352638	4.95419631038687	0.611940298507463	4484	NO	0	YES	-11056	NO	intron (NM_022114, intron 1 of 16)	0.0945273631840796	unique_peak1	MIR4251
PCC457	1	3035833	3036033	+	5.7012643352638	5.4594316186373	0.646766169154229	2034	NO	267	NO	-8606	NO	intron (NM_022114, intron 1 of 16)	0	unique_peak1	MIR4251
PCC458	1	3037937	3038137	+	4.27932311107375	3.70043971814109	0.582089552238806	0	YES	956	NO	-6502	NO	intron (NM_022114, intron 1 of 16)	0	unique_peak1	MIR4251
PCC459	1	3041711	3041911	+	5.2055424227697	4	0.656716417910448	3367	NO	2689	NO	-2728	NO	intron (NM_022114, intron 1 of 16)	0.0597014925373134	unique_peak1	MIR4251
PCC460	1	3042905	3043105	+	4.25416866807967	3.8073549220576	0.661691542288557	4561	NO	1495	NO	-1534	NO	intron (NM_022114, intron 1 of 16)	0	unique_peak1	MIR4251
PCC461	1	3047017	3047217	+	4.7668292139134	3.8073549220576	0.587064676616915	8673	NO	756	NO	2578	NO	intron (NM_022114, intron 1 of 16)	0.786069651741294	unique_peak1	MIR4251
PCC462	1	3051804	3052004	+	5.51348925817449	5.12928301694497	0.597014925373134	4537	NO	0	YES	7365	NO	intron (NM_022114, intron 1 of 16)	0	unique_peak1	MIR4251
PCC463	1	3059085	3059285	+	5.00287094466582	4.08746284125034	0.621890547263682	0	YES	1454	NO	14646	NO	intron (NM_022114, intron 1 of 16)	0	unique_peak1	MIR4251
PCC464	1	3060655	3060855	+	4.30388562954311	3.8073549220576	0.671641791044776	1386	NO	3024	NO	16216	NO	intron (NM_022114, intron 1 of 16)	0	unique_peak1	MIR4251
PCC465	1	3064732	3064932	+	4.39673425190742	4	0.631840796019901	5463	NO	7101	NO	20293	NO	intron (NM_022114, intron 1 of 16)	0	unique_peak1	MIR4251
PCC466	1	3065987	3066187	+	3.6043356084984	3.70043971814109	0.611940298507463	5712	NO	8356	NO	21548	NO	intron (NM_022114, intron 1 of 16)	0	unique_peak1	MIR4251
PCC467	1	3069444	3069644	+	3.89270514643741	3.90689059560852	0.626865671641791	2255	NO	11813	NO	25005	NO	intron (NM_022114, intron 1 of 16)	0	unique_peak1	MIR4251
PCC468	1	3071227	3071427	+	5.0978326423901	4.4594316186373	0.567164179104478	472	NO	10163	NO	26788	NO	intron (NM_022114, intron 1 of 16)	0	unique_peak1	MIR4251
PCC469	1	3078240	3078440	+	5.27482862732555	4.8073549220576	0.616915422885572	2494	NO	3150	NO	33801	NO	intron (NM_022114, intron 1 of 16)	0.686567164179104	unique_peak1	MIR4251
PCC470	1	3083060	3083260	+	3.99546268974176	3	0.562189054726368	1767	NO	1069	NO	38621	NO	intron (NM_022114, intron 1 of 16)	0	unique_peak1	MIR4251
PCC471	1	3087494	3087694	+	5.76304916375093	5.8073549220576	0.681592039800995	6201	NO	0	YES	43055	NO	intron (NM_022114, intron 1 of 16)	0	unique_peak1	MIR4251
PCC472	1	3090242	3090442	+	4.48199458917763	3.90689059560852	0.611940298507463	8949	NO	0	YES	45803	NO	intron (NM_022114, intron 1 of 16)	0	unique_peak1	MIR4251
PCC473	1	3095524	3095724	+	4.87056005227322	4.8073549220576	0.592039800995025	6816	NO	0	YES	51085	NO	intron (NM_022114, intron 1 of 16)	0	unique_peak1	MIR4251
PCC474	1	3099872	3100072	+	3.89270514643741	3.58496250072116	0.577114427860697	2468	NO	2968	NO	55433	NO	intron (NM_022114, intron 1 of 16)	0.0199004975124378	unique_peak1	MIR4251
PCC62996	1	3103393	3103593	+	5.72018676648547	5.88264304936184	0.646766169154229	40	NO	0	YES	58954	NO	intron (NM_022114, intron 2 of 16)	0.358208955223881	merged_common_peak	MIR4251
PCC76090	1	3110029	3110229	+	3.77871649677251	4	0.641791044776119	1350	NO	328	NO	65590	NO	intron (NM_022114, intron 2 of 16)	0	unique_peak2	MIR4251
PCC475	1	3111353	3111553	+	4.08900513657253	4	0.641791044776119	26	NO	1652	NO	66914	NO	intron (NM_022114, intron 2 of 16)	0.0845771144278607	unique_peak1	MIR4251
PCC476	1	3112590	3112790	+	4.66889567397863	3.58496250072116	0.671641791044776	680	NO	2889	NO	68151	NO	intron (NM_022114, intron 2 of 16)	0	unique_peak1	MIR4251
PCC62997	1	3123196	3123396	+	5.06322641667688	5.08746284125034	0.606965174129353	11286	NO	0	YES	78757	NO	intron (NM_022114, intron 2 of 16)	0.313432835820896	merged_common_peak	MIR4251
PCC477	1	3128770	3128970	+	5.36645397743498	5.32192809488736	0.631840796019901	16860	NO	0	YES	84331	NO	intron (NM_022114, intron 2 of 16)	0	unique_peak1	MIR4251
PCC478	1	3132055	3132255	+	4.2019648469019	2	0.671641791044776	15590	NO	0	YES	87616	NO	intron (NM_022114, intron 2 of 16)	0	unique_peak1	MIR4251
PCC479	1	3132958	3133158	+	3.3948637228164	2	0.616915422885572	14687	NO	0	YES	88519	NO	intron (NM_022114, intron 2 of 16)	0.756218905472637	unique_peak1	MIR4251
PCC480	1	3135505	3135705	+	4.25416866807967	4	0.616915422885572	12140	NO	0	YES	91066	NO	intron (NM_022114, intron 2 of 16)	0	unique_peak1	MIR4251
PCC481	1	3136572	3136772	+	4.52214795766831	4	0.562189054726368	11073	NO	0	YES	92133	NO	intron (NM_022114, intron 2 of 16)	0	unique_peak1	MIR4251
PCC482	1	3143958	3144158	+	4.4613234409981	3.58496250072116	0.63681592039801	3687	NO	3707	NO	99519	NO	intron (NM_022114, intron 2 of 16)	0.134328358208955	unique_peak1	MIR4251
PCC483	1	3153281	3153481	+	4.61625298002948	4.4594316186373	0.601990049751244	1679	NO	579	NO	108842	NO	intron (NM_022114, intron 2 of 16)	0.199004975124378	unique_peak1	MIR4251
PCC484	1	3154420	3154620	+	4.37428480879803	3.4594316186373	0.626865671641791	540	NO	0	YES	109981	NO	intron (NM_022114, intron 2 of 16)	0	unique_peak1	MIR4251
PCC485	1	3155205	3155405	+	4.2019648469019	2.8073549220576	0.681592039800995	0	YES	0	YES	110766	NO	intron (NM_022114, intron 2 of 16)	0	unique_peak1	MIR4251
PCC486	1	3157923	3158123	+	5.66894414138977	4.52356195605701	0.691542288557214	0	YES	0	YES	113484	NO	intron (NM_022114, intron 2 of 16)	0	unique_peak1	MIR4251
PCC487	1	3162891	3163091	+	4.08900513657253	3.16992500144231	0.671641791044776	878	NO	0	YES	118452	NO	intron (NM_022114, intron 3 of 16)	0	unique_peak1	MIR4251
PCC62998	1	3164177	3164377	+	4.37428480879803	4.70043971814109	0.706467661691542	0	YES	0	YES	119738	NO	intron (NM_022114, intron 3 of 16)	0.263681592039801	merged_common_peak	MIR4251
PCC488	1	3167951	3168151	+	3.69516320627908	3.4594316186373	0.651741293532338	3307	NO	0	YES	123512	NO	intron (NM_022114, intron 3 of 16)	0.109452736318408	unique_peak1	MIR4251
PCC489	1	3168899	3169099	+	4.05874623904825	3.16992500144231	0.63681592039801	4255	NO	0	YES	124460	NO	intron (NM_022114, intron 3 of 16)	0.0298507462686567	unique_peak1	MIR4251
PCC490	1	3172441	3172641	+	4.37428480879803	2.58496250072116	0.626865671641791	7797	NO	2750	NO	128002	NO	intron (NM_022114, intron 3 of 16)	0.0696517412935323	unique_peak1	MIR4251
PCC491	1	3175718	3175918	+	3.89270514643741	2	0.646766169154229	6903	NO	1622	NO	131279	NO	intron (NM_022114, intron 3 of 16)	0	unique_peak1	MIR4251
PCC492	1	3182365	3182565	+	4.7668292139134	5.08746284125034	0.671641791044776	256	NO	3134	NO	137926	NO	intron (NM_022114, intron 3 of 16)	0.0995024875621891	unique_peak1	MIR4251
PCC493	1	3184392	3184592	+	4.48199458917763	3.32192809488736	0.582089552238806	0	YES	5161	NO	139953	NO	intron (NM_022114, intron 3 of 16)	0.497512437810945	unique_peak1	MIR4251
PCC494	1	3188119	3188319	+	3.81811207294579	3.58496250072116	0.616915422885572	3294	NO	8888	NO	143680	NO	intron (NM_022114, intron 3 of 16)	0	unique_peak1	MIR4251
PCC495	1	3189331	3189531	+	4.50226433036458	4.52356195605701	0.666666666666667	4506	NO	10100	NO	144892	NO	intron (NM_022114, intron 3 of 16)	0	unique_peak1	MIR4251
PCC496	1	3192543	3192743	+	5.02743346313518	4.24792751344359	0.562189054726368	2633	NO	7937	NO	148104	NO	intron (NM_022114, intron 3 of 16)	0	unique_peak1	MIR4251
PCC497	1	3195462	3195662	+	5.14225887346321	5.20945336562895	0.651741293532338	0	YES	5018	NO	151023	NO	intron (NM_022114, intron 3 of 16)	0.333333333333333	unique_peak1	MIR4251
PCC498	1	3201788	3201988	+	4.84195939000054	3.58496250072116	0.626865671641791	1777	NO	0	YES	157349	NO	intron (NM_022114, intron 3 of 16)	0	unique_peak1	MIR4251
PCC499	1	3203483	3203683	+	4.57962259453643	3.58496250072116	0.646766169154229	82	NO	2	NO	159044	NO	intron (NM_022114, intron 3 of 16)	0	unique_peak1	MIR4251
PCC62999	1	3206101	3206301	+	5.86035573450476	6.28540221886225	0.651741293532338	1647	NO	199	NO	161662	NO	intron (NM_022114, intron 3 of 16)	0	merged_common_peak	MIR4251
PCC500	1	3208520	3208720	+	4.22839306536993	4.24792751344359	0.621890547263682	4066	NO	0	YES	-162527	NO	intron (NM_022114, intron 3 of 16)	0	unique_peak1	ARHGEF16
PCC501	1	3211477	3211677	+	3.50484523177786	3.70043971814109	0.626865671641791	7023	NO	0	YES	-159570	NO	intron (NM_022114, intron 3 of 16)	0.323383084577114	unique_peak1	ARHGEF16
PCC502	1	3212492	3212692	+	4.92551268049397	4.08746284125034	0.601990049751244	8038	NO	551	NO	-158555	NO	intron (NM_022114, intron 3 of 16)	0.611940298507463	unique_peak1	ARHGEF16
PCC503	1	3220457	3220657	+	4.02758395862779	4.24792751344359	0.606965174129353	16003	NO	8043	NO	-150590	NO	intron (NM_022114, intron 3 of 16)	0.114427860696517	unique_peak1	ARHGEF16
PCC76091	1	3221305	3221505	+	3.89270514643741	4.90689059560852	0.63681592039801	16851	NO	7195	NO	-149742	NO	intron (NM_022114, intron 3 of 16)	0.0796019900497512	unique_peak2	ARHGEF16
PCC504	1	3225151	3225351	+	4.4613234409981	4.8073549220576	0.572139303482587	14564	NO	3349	NO	-145896	NO	intron (NM_022114, intron 3 of 16)	0	unique_peak1	ARHGEF16
PCC505	1	3228312	3228512	+	5.7926222144231	5.64385618977472	0.626865671641791	11403	NO	188	NO	-142735	NO	intron (NM_022114, intron 3 of 16)	0.174129353233831	unique_peak1	ARHGEF16
PCC506	1	3230025	3230225	+	4.99036949139649	4.90689059560852	0.601990049751244	9690	NO	0	YES	-141022	NO	intron (NM_022114, intron 3 of 16)	0	unique_peak1	ARHGEF16
PCC507	1	3233960	3234160	+	3.27191485614969	3.4594316186373	0.626865671641791	5755	NO	1010	NO	-137087	NO	intron (NM_022114, intron 3 of 16)	0	unique_peak1	ARHGEF16
PCC508	1	3237203	3237403	+	4.14701221868115	4.16992500144231	0.592039800995025	2512	NO	0	YES	-133844	NO	intron (NM_022114, intron 3 of 16)	0	unique_peak1	ARHGEF16
PCC509	1	3240673	3240873	+	5.78677425026895	5.49185309632967	0.681592039800995	411	NO	0	YES	-130374	NO	intron (NM_022114, intron 3 of 16)	0	unique_peak1	ARHGEF16
PCC510	1	3244386	3244586	+	4.22839306536993	4.32192809488736	0.562189054726368	4124	NO	0	YES	-126661	NO	intron (NM_022114, intron 3 of 16)	0.263681592039801	unique_peak1	ARHGEF16
PCC511	1	3245285	3245485	+	4.22839306536993	3.8073549220576	0.592039800995025	5023	NO	0	YES	-125762	NO	intron (NM_022114, intron 3 of 16)	0.0248756218905473	unique_peak1	ARHGEF16
PCC512	1	3246383	3246583	+	4.2019648469019	4.52356195605701	0.601990049751244	6121	NO	472	NO	-124664	NO	intron (NM_022114, intron 3 of 16)	0.338308457711443	unique_peak1	ARHGEF16
PCC513	1	3248386	3248586	+	3.81811207294579	3.16992500144231	0.626865671641791	8124	NO	1054	NO	-122661	NO	intron (NM_022114, intron 3 of 16)	0.0398009950248756	unique_peak1	ARHGEF16
PCC514	1	3263575	3263775	+	5.68199254718477	5.4262647547021	0.626865671641791	11254	NO	0	YES	-107472	NO	intron (NM_022114, intron 3 of 16)	0	unique_peak1	ARHGEF16
PCC515	1	3266270	3266470	+	4.70257146120314	4.58496250072116	0.661691542288557	8559	NO	0	YES	-104777	NO	intron (NM_022114, intron 3 of 16)	0.840796019900497	unique_peak1	ARHGEF16
PCC516	1	3268714	3268914	+	4.02758395862779	4.39231742277876	0.686567164179104	6115	NO	0	YES	-102333	NO	intron (NM_022114, intron 3 of 16)	0	unique_peak1	ARHGEF16
PCC517	1	3269842	3270042	+	4.88457179112749	4.16992500144231	0.611940298507463	4987	NO	0	YES	-101205	NO	intron (NM_022114, intron 3 of 16)	0	unique_peak1	ARHGEF16
PCC518	1	3271829	3272029	+	4.65164141549932	4.16992500144231	0.557213930348259	3000	NO	0	YES	-99218	NO	intron (NM_022114, intron 3 of 16)	0.119402985074627	unique_peak1	ARHGEF16
PCC63000	1	3274310	3274510	+	5.53610080375667	5.52356195605701	0.616915422885572	519	NO	9	NO	-96737	NO	intron (NM_022114, intron 3 of 16)	0.194029850746269	merged_common_peak	ARHGEF16
PCC519	1	3277092	3277292	+	5.06322641667688	4.52356195605701	0.63681592039801	1807	NO	2791	NO	-93955	NO	intron (NM_022114, intron 3 of 16)	0.0895522388059701	unique_peak1	ARHGEF16
PCC520	1	3278331	3278531	+	3.85607476094436	3.58496250072116	0.646766169154229	3046	NO	3329	NO	-92716	NO	intron (NM_022114, intron 3 of 16)	0	unique_peak1	ARHGEF16
PCC76092	1	3278875	3279075	+	2.54836702255762	3.32192809488736	0.626865671641791	3590	NO	2785	NO	-92172	NO	intron (NM_022114, intron 3 of 16)	0.17910447761194	unique_peak2	ARHGEF16
PCC63001	1	3282839	3283039	+	4.93881042556434	5.20945336562895	0.651741293532338	7554	NO	0	YES	-88208	NO	intron (NM_022114, intron 3 of 16)	0	merged_common_peak	ARHGEF16
PCC63002	1	3284903	3285103	+	3.6043356084984	4.4594316186373	0.572139303482587	9618	NO	0	YES	-86144	NO	intron (NM_022114, intron 3 of 16)	0.154228855721393	merged_common_peak	ARHGEF16
PCC76093	1	3289906	3290106	+	4.25416866807967	4.24792751344359	0.616915422885572	14621	NO	2065	NO	-81141	NO	intron (NM_022114, intron 3 of 16)	0.313432835820896	unique_peak2	ARHGEF16
PCC521	1	3299020	3299220	+	5.02743346313518	4.90689059560852	0.611940298507463	7849	NO	11179	NO	-72027	NO	intron (NM_022114, intron 3 of 16)	0.189054726368159	unique_peak1	ARHGEF16
PCC522	1	3301481	3301681	+	4.79753315892742	4.95419631038687	0.651741293532338	5388	NO	13640	NO	-69566	NO	intron (NM_022114, intron 3 of 16)	0	unique_peak1	ARHGEF16
PCC523	1	3302596	3302796	+	4.11841155640847	3	0.582089552238806	4273	NO	14755	NO	-68451	NO	intron (NM_022114, intron 4 of 16)	0.149253731343284	unique_peak1	ARHGEF16
PCC524	1	3307061	3307261	+	4.05874623904825	2	0.656716417910448	0	YES	12299	NO	-63986	NO	intron (NM_022114, intron 4 of 16)	0	unique_peak1	ARHGEF16
PCC63003	1	3308390	3308590	+	4.25416866807967	4.32192809488736	0.631840796019901	1104	NO	10970	NO	-62657	NO	intron (NM_022114, intron 4 of 16)	1.64676616915423	merged_common_peak	ARHGEF16
PCC525	1	3310548	3310748	+	5.37518924909138	4.90689059560852	0.756218905472637	0	YES	8812	NO	-60499	NO	intron (NM_022114, intron 4 of 16)	0	unique_peak1	ARHGEF16
PCC76094	1	3311964	3312164	+	4.17485010498173	4.4594316186373	0.621890547263682	928	NO	7396	NO	-59083	NO	intron (NM_022114, intron 4 of 16)	0	unique_peak2	ARHGEF16
PCC526	1	3314040	3314240	+	3.55577527748168	2.8073549220576	0.656716417910448	3004	NO	5320	NO	-57007	NO	intron (NM_022114, intron 5 of 16)	0.298507462686567	unique_peak1	ARHGEF16
PCC527	1	3317071	3317271	+	4.54165990653786	4.4594316186373	0.597014925373134	3998	NO	2289	NO	-53976	NO	intron (NM_022114, intron 5 of 16)	0	unique_peak1	ARHGEF16
PCC528	1	3319580	3319780	+	5.48255784336847	5.28540221886225	0.661691542288557	1489	NO	0	YES	-51467	NO	intron (NM_022114, intron 6 of 16)	0.303482587064677	unique_peak1	ARHGEF16
PCC63004	1	3321739	3321939	+	5.75098129672724	5.61470984411521	0.626865671641791	0	YES	1421	NO	-49308	NO	intron (NM_022114, intron 7 of 16)	0.17910447761194	merged_common_peak	ARHGEF16
PCC529	1	3325360	3325560	+	4.2019648469019	3	0.621890547263682	2431	NO	0	YES	-45687	NO	intron (NM_022114, intron 8 of 16)	0	unique_peak1	ARHGEF16
PCC530	1	3328585	3328785	+	5.73261380457947	4.85798099512757	0.681592039800995	0	YES	644	NO	-42462	NO	exon (NM_199454, exon 9 of 17)	0	unique_peak1	ARHGEF16
PCC76095	1	3332795	3332995	+	3.45130227138966	3.90689059560852	0.582089552238806	567	NO	0	YES	-38252	NO	intron (NM_022114, intron 10 of 16)	0	unique_peak2	ARHGEF16
PCC531	1	3335288	3335488	+	4.8125529701646	5.08746284125034	0.671641791044776	3060	NO	0	YES	-35759	NO	intron (NM_022114, intron 12 of 16)	0.114427860696517	unique_peak1	ARHGEF16
PCC532	1	3337401	3337601	+	3.50484523177786	3.32192809488736	0.646766169154229	4411	NO	0	YES	-33646	NO	intron (NM_022114, intron 12 of 16)	0	unique_peak1	ARHGEF16
PCC533	1	3337942	3338142	+	3.45130227138966	2	0.557213930348259	3870	NO	0	YES	-33105	NO	intron (NM_022114, intron 12 of 16)	0.164179104477612	unique_peak1	ARHGEF16
PCC534	1	3340945	3341145	+	6.42162481104701	6.32192809488736	0.626865671641791	867	NO	0	YES	-30102	NO	intron (NM_022114, intron 12 of 16)	0.0348258706467662	unique_peak1	ARHGEF16
PCC535	1	3349282	3349482	+	5.72641877825788	5.24792751344359	0.582089552238806	1883	NO	7641	NO	-21765	NO	intron (NM_199454, intron 16 of 16)	0.054726368159204	unique_peak1	ARHGEF16
PCC536	1	3352318	3352518	+	3.73777560740603	2.8073549220576	0.656716417910448	685	NO	10677	NO	-18729	NO	3' UTR (NM_199454, exon 17 of 17)	0	unique_peak1	ARHGEF16
PCC537	1	3359081	3359281	+	4.08900513657253	3.70043971814109	0.611940298507463	7448	NO	12099	NO	-11966	NO	Intergenic	0.0497512437810945	unique_peak1	ARHGEF16
PCC63005	1	3369714	3369914	+	6.11170444038871	6.74146698640115	0.671641791044776	991	NO	1466	NO	-1333	NO	Intergenic	5.67164179104478	merged_common_peak	ARHGEF16
PCC538	1	3371596	3371796	+	5.01522444826849	4.16992500144231	0.641791044776119	0	YES	0	YES	549	NO	intron (NM_014448, intron 1 of 14)	0	unique_peak1	ARHGEF16
PCC539	1	3372974	3373174	+	4.92551268049397	4.08746284125034	0.631840796019901	1290	NO	0	YES	1927	NO	intron (NM_014448, intron 1 of 14)	0	unique_peak1	ARHGEF16
PCC540	1	3374120	3374320	+	3.99546268974176	3.70043971814109	0.666666666666667	2436	NO	0	YES	3073	NO	intron (NM_014448, intron 1 of 14)	0.0497512437810945	unique_peak1	ARHGEF16
PCC541	1	3376738	3376938	+	4.88457179112749	5.28540221886225	0.651741293532338	5054	NO	0	YES	5691	NO	intron (NM_014448, intron 1 of 14)	0.174129353233831	unique_peak1	ARHGEF16
PCC542	1	3378171	3378371	+	4.39673425190742	3.16992500144231	0.661691542288557	6487	NO	0	YES	7124	NO	intron (NM_014448, intron 1 of 14)	0	unique_peak1	ARHGEF16
PCC63006	1	3380666	3380866	+	6.21392488109753	6.20945336562895	0.651741293532338	8982	NO	1045	NO	9619	NO	intron (NM_014448, intron 2 of 14)	0	merged_common_peak	ARHGEF16
PCC543	1	3386017	3386217	+	6.63976667075068	6.8073549220576	0.631840796019901	8484	NO	233	NO	14970	NO	exon (NM_014448, exon 6 of 15)	0.263681592039801	unique_peak1	ARHGEF16
PCC544	1	3389442	3389642	+	5.01522444826849	4.64385618977472	0.651741293532338	5059	NO	0	YES	18395	NO	intron (NM_014448, intron 6 of 14)	0	unique_peak1	ARHGEF16
PCC545	1	3391120	3391320	+	3.89270514643741	3.4594316186373	0.651741293532338	3381	NO	0	YES	20073	NO	intron (NM_014448, intron 8 of 14)	0.129353233830846	unique_peak1	ARHGEF16
PCC63007	1	3396497	3396697	+	7.25131643283898	7.4594316186373	0.616915422885572	1305	NO	0	YES	25450	NO	intron (NM_014448, intron 14 of 14)	0	merged_common_peak	ARHGEF16
PCC546	1	3406286	3406486	+	4.73519470599275	4.08746284125034	0.616915422885572	11094	NO	1074	NO	35239	NO	3' UTR (NM_001409, exon 37 of 37)	0	unique_peak1	ARHGEF16
PCC547	1	3407672	3407872	+	5.14225887346321	4.24792751344359	0.681592039800995	12480	NO	0	YES	36625	NO	intron (NM_001409, intron 35 of 36)	1.23880597014925	unique_peak1	ARHGEF16
PCC548	1	3414848	3415048	+	7.64631116156144	7.94251450533924	0.706467661691542	10528	NO	3472	NO	43801	NO	exon (NM_001409, exon 26 of 37)	0.124378109452736	unique_peak1	ARHGEF16
PCC549	1	3421687	3421887	+	6.42481216885587	6.2667865406949	0.686567164179104	3689	NO	0	YES	50640	NO	exon (NM_001409, exon 17 of 37)	0	unique_peak1	ARHGEF16
PCC550	1	3427174	3427374	+	6.53923969129215	6.39231742277876	0.666666666666667	0	YES	5403	NO	50080	NO	intron (NM_001409, intron 10 of 36)	0.686567164179104	unique_peak1	MIR551A
PCC551	1	3432495	3432695	+	6.71712493492253	6.76818432477693	0.671641791044776	3293	NO	6545	NO	44759	NO	intron (NM_001409, intron 5 of 36)	0.358208955223881	unique_peak1	MIR551A
PCC552	1	3434965	3435165	+	4.48199458917763	3.8073549220576	0.666666666666667	823	NO	4075	NO	42289	NO	intron (NM_001409, intron 5 of 36)	2.36318407960199	unique_peak1	MIR551A
PCC553	1	3436325	3436525	+	5.62879077289909	5.16992500144231	0.666666666666667	74	NO	2715	NO	40929	NO	intron (NM_001409, intron 5 of 36)	0.00497512437810945	unique_peak1	MIR551A
PCC554	1	3437895	3438095	+	5.07488976562871	4.58496250072116	0.671641791044776	1644	NO	1145	NO	39359	NO	intron (NM_001409, intron 5 of 36)	0	unique_peak1	MIR551A
PCC76096	1	3439545	3439745	+	4.96490825666725	4.75488750216347	0.656716417910448	3294	NO	0	YES	37709	NO	intron (NM_001409, intron 5 of 36)	0.0845771144278607	unique_peak2	MIR551A
PCC555	1	3442358	3442558	+	5.71391732498856	5.70043971814109	0.651741293532338	4891	NO	0	YES	34896	NO	intron (NM_001409, intron 4 of 36)	0.343283582089552	unique_peak1	MIR551A
PCC556	1	3444183	3444383	+	5.30317042812849	4.52356195605701	0.611940298507463	3066	NO	0	YES	33071	NO	intron (NM_001409, intron 4 of 36)	0	unique_peak1	MIR551A
PCC63008	1	3446680	3446880	+	6.41200392385138	6.35755200461808	0.626865671641791	569	NO	0	YES	30574	NO	intron (NM_001409, intron 4 of 36)	0	merged_common_peak	MIR551A
PCC63009	1	3449483	3449683	+	5.75098129672724	5.55458885167764	0.601990049751244	1532	NO	0	YES	27771	NO	intron (NM_001409, intron 4 of 36)	0	merged_common_peak	MIR551A
PCC63010	1	3453024	3453224	+	6.43746515858062	6.59991284218713	0.671641791044776	5073	NO	0	YES	24230	NO	intron (NM_001409, intron 4 of 36)	0.537313432835821	merged_common_peak	MIR551A
PCC557	1	3461049	3461249	+	7.84122764073012	7.98299357469431	0.671641791044776	779	NO	0	YES	16205	NO	intron (NM_001409, intron 4 of 36)	0	unique_peak1	MIR551A
PCC558	1	3469017	3469217	+	6.54208787551856	6.20945336562895	0.567164179104478	8747	NO	0	YES	8237	NO	intron (NM_001409, intron 4 of 36)	0	unique_peak1	MIR551A
PCC76097	1	3473044	3473244	+	4.2019648469019	5.28540221886225	0.616915422885572	12774	NO	0	YES	4210	NO	intron (NM_001409, intron 4 of 36)	0.0248756218905473	unique_peak2	MIR551A
PCC559	1	3474039	3474239	+	4.951940898962	4.16992500144231	0.676616915422886	13769	NO	0	YES	3215	NO	intron (NM_001409, intron 4 of 36)	0	unique_peak1	MIR551A
PCC63011	1	3477649	3477849	+	4.93881042556434	5.24792751344359	0.661691542288557	17379	NO	398	NO	-395	YES	promoter-TSS (NR_030277)	0	merged_common_peak	MIR551A
PCC560	1	3479606	3479806	+	4.82735972723809	4.39231742277876	0.626865671641791	19336	NO	2355	NO	-2352	NO	intron (NM_001409, intron 4 of 36)	0.467661691542289	unique_peak1	MIR551A
PCC63012	1	3483654	3483854	+	6.60017182782651	6.88264304936184	0.671641791044776	16048	NO	0	YES	-6400	NO	intron (NM_001409, intron 4 of 36)	0	merged_common_peak	MIR551A
PCC561	1	3487870	3488070	+	5.01522444826849	4.4594316186373	0.631840796019901	11832	NO	2149	NO	-10616	NO	intron (NM_001409, intron 4 of 36)	0.208955223880597	unique_peak1	MIR551A
PCC562	1	3490142	3490342	+	5.13132831420197	4.24792751344359	0.666666666666667	9560	NO	2918	NO	-12888	NO	intron (NM_001409, intron 4 of 36)	0	unique_peak1	MIR551A
PCC563	1	3492607	3492807	+	4.02758395862779	3	0.701492537313433	7095	NO	453	NO	-15353	NO	intron (NM_001409, intron 4 of 36)	0	unique_peak1	MIR551A
PCC564	1	3494875	3495075	+	6.12874741278869	5.97727992349992	0.611940298507463	4827	NO	0	YES	-17621	NO	intron (NM_001409, intron 4 of 36)	0	unique_peak1	MIR551A
PCC565	1	3500848	3501048	+	4.78229407264031	4.39231742277876	0.597014925373134	377	NO	2622	NO	-23594	NO	intron (NM_001409, intron 3 of 36)	0	unique_peak1	MIR551A
PCC566	1	3503170	3503370	+	4.22839306536993	3.4594316186373	0.686567164179104	2699	NO	300	NO	24789	NO	intron (NM_001409, intron 3 of 36)	0	unique_peak1	MEGF6
PCC567	1	3507141	3507341	+	5.05143127568254	3.70043971814109	0.646766169154229	4368	NO	0	YES	20818	NO	intron (NM_001409, intron 3 of 36)	0.0696517412935323	unique_peak1	MEGF6
PCC568	1	3508624	3508824	+	5.03950133015887	4.39231742277876	0.681592039800995	2885	NO	353	NO	19335	NO	intron (NM_001409, intron 3 of 36)	0.0248756218905473	unique_peak1	MEGF6
PCC569	1	3509602	3509802	+	4.08900513657253	3.4594316186373	0.631840796019901	1907	NO	0	YES	18357	NO	intron (NM_001409, intron 3 of 36)	0.104477611940299	unique_peak1	MEGF6
PCC63013	1	3512237	3512437	+	5.94432934264888	5.70043971814109	0.656716417910448	118	NO	0	YES	15722	NO	intron (NM_001409, intron 2 of 36)	0.159203980099502	merged_common_peak	MEGF6
PCC63014	1	3515910	3516110	+	6.32818211660499	6.28540221886225	0.601990049751244	3791	NO	0	YES	12049	NO	intron (NM_001409, intron 2 of 36)	0.159203980099502	merged_common_peak	MEGF6
PCC570	1	3520125	3520325	+	5.55090756083015	5.20945336562895	0.671641791044776	7294	NO	1104	NO	7834	NO	intron (NM_001409, intron 1 of 36)	0	unique_peak1	MEGF6
PCC63015	1	3526396	3526596	+	5.99357710133046	6.39231742277876	0.666666666666667	1023	NO	0	YES	1563	NO	intron (NM_001409, intron 1 of 36)	0.0895522388059701	merged_common_peak	MEGF6
PCC571	1	3528850	3529050	+	5.08642423515925	4.08746284125034	0.54228855721393	166	NO	1149	NO	-891	YES	promoter-TSS (NM_001409)	0.298507462686567	unique_peak1	MEGF6
PCC76098	1	3529684	3529884	+	3.05516866318045	3.70043971814109	0.616915422885572	1000	NO	1983	NO	-1725	NO	Intergenic	0	unique_peak2	MEGF6
PCC572	1	3532202	3532402	+	3.33519840545618	2	0.656716417910448	3518	NO	4501	NO	-4243	NO	Intergenic	0.278606965174129	unique_peak1	MEGF6
PCC573	1	3534785	3534985	+	4.52214795766831	4	0.621890547263682	5782	NO	6855	NO	-6671	NO	Intergenic	0.243781094527363	unique_peak1	TPRG1L
PCC574	1	3540712	3540912	+	5.90841910818223	5.78135971352466	0.676616915422886	0	YES	928	NO	-744	YES	promoter-TSS (NM_182752)	0.283582089552239	unique_peak1	TPRG1L
PCC575	1	3542001	3542201	+	4.22839306536993	4	0.72636815920398	0	YES	0	YES	545	NO	intron (NM_182752, intron 2 of 4)	0	unique_peak1	TPRG1L
PCC576	1	3547946	3548146	+	4.02758395862779	3.90689059560852	0.661691542288557	5704	NO	74	NO	6490	NO	exon (NM_017818, exon 11 of 12)	0.263681592039801	unique_peak1	TPRG1L
PCC577	1	3550605	3550805	+	5.1637824993311	4.58496250072116	0.611940298507463	6158	NO	1834	NO	9149	NO	intron (NM_017818, intron 8 of 11)	0.169154228855721	unique_peak1	TPRG1L
PCC578	1	3552924	3553124	+	3.73777560740603	3.8073549220576	0.606965174129353	3839	NO	4153	NO	11468	NO	intron (NM_017818, intron 5 of 11)	0.17910447761194	unique_peak1	TPRG1L
PCC579	1	3556968	3557168	+	4.30388562954311	4	0.706467661691542	0	YES	8197	NO	9603	NO	intron (NM_017818, intron 3 of 11)	0	unique_peak1	WRAP73
PCC580	1	3562141	3562341	+	4.84195939000054	3.8073549220576	0.412935323383085	1131	NO	13370	NO	4430	NO	intron (NM_017818, intron 3 of 11)	0.353233830845771	unique_peak1	WRAP73
PCC76099	1	3566349	3566549	+	5.1952580157243	5.49185309632967	0.716417910447761	0	YES	12071	NO	222	NO	intron (NM_017818, intron 1 of 11)	0.308457711442786	unique_peak2	WRAP73
PCC63016	1	3568485	3568685	+	6.45924541846858	5.8073549220576	0.73134328358209	0	YES	9935	NO	-544	YES	promoter-TSS (NM_001204186)	0	merged_common_peak	TP73
PCC581	1	3574389	3574589	+	4.02758395862779	3	0.626865671641791	4752	NO	4031	NO	5360	NO	intron (NM_005427, intron 1 of 13)	0.139303482587065	unique_peak1	TP73
PCC582	1	3585747	3585947	+	5.15307616064238	5.4594316186373	0.681592039800995	16110	NO	0	YES	16718	NO	intron (NM_005427, intron 1 of 13)	0.417910447761194	unique_peak1	TP73
PCC583	1	3587676	3587876	+	4.66889567397863	4.32192809488736	0.651741293532338	18039	NO	0	YES	18647	NO	intron (NM_005427, intron 1 of 13)	0.278606965174129	unique_peak1	TP73
PCC63017	1	3590765	3590965	+	5.30317042812849	4.85798099512757	0.631840796019901	16131	NO	0	YES	-16371	NO	intron (NM_005427, intron 1 of 13)	0.0895522388059701	merged_common_peak	TP73
PCC584	1	3593584	3593784	+	4.84195939000054	4.08746284125034	0.597014925373134	13312	NO	0	YES	-13552	NO	intron (NM_005427, intron 1 of 13)	0.169154228855721	unique_peak1	TP73
PCC585	1	3598312	3598512	+	5.7749791092746	5.8073549220576	0.611940298507463	8584	NO	11	NO	-8824	NO	intron (NM_005427, intron 1 of 13)	0.159203980099502	unique_peak1	TP73
PCC586	1	3600919	3601119	+	5.28436165131071	4.08746284125034	0.691542288557214	5977	NO	0	YES	-6217	NO	intron (NM_005427, intron 3 of 13)	0.0796019900497512	unique_peak1	TP73
PCC587	1	3602246	3602446	+	4.96490825666725	3.8073549220576	0.641791044776119	4650	NO	895	NO	-4890	NO	intron (NM_005427, intron 3 of 13)	0	unique_peak1	TP73
PCC588	1	3605578	3605778	+	6.4925790129769	6.53915881110803	0.696517412935323	1318	NO	1732	NO	-1558	NO	intron (NM_005427, intron 3 of 13)	0	unique_peak1	TP73
PCC589	1	3612913	3613113	+	5.92396071841621	6.14974711950468	0.626865671641791	5359	NO	4752	NO	-1597	NO	intron (NM_001126240, intron 1 of 11)	0.0497512437810945	unique_peak1	TP73
PCC590	1	3619536	3619736	+	4.96490825666725	4	0.626865671641791	3582	NO	0	YES	5026	NO	intron (NM_001204192, intron 1 of 11)	0.537313432835821	unique_peak1	TP73
PCC591	1	3621116	3621316	+	4.30388562954311	3	0.671641791044776	2002	NO	0	YES	6606	NO	intron (NM_001204192, intron 1 of 11)	0.567164179104478	unique_peak1	TP73
PCC592	1	3622162	3622362	+	4.52214795766831	4.52356195605701	0.641791044776119	956	NO	651	NO	7652	NO	intron (NM_001204192, intron 1 of 11)	0	unique_peak1	TP73
PCC593	1	3623379	3623579	+	4.951940898962	3.32192809488736	0.661691542288557	0	YES	1868	NO	8869	NO	intron (NM_001204192, intron 1 of 11)	0.338308457711443	unique_peak1	TP73
PCC594	1	3625581	3625781	+	4.96490825666725	4.90689059560852	0.686567164179104	2059	NO	1239	NO	11071	NO	intron (NM_001126240, intron 2 of 11)	0	unique_peak1	TP73
PCC595	1	3626907	3627107	+	3.50484523177786	2.32192809488736	0.716417910447761	3385	NO	0	YES	12397	NO	intron (NM_001126240, intron 2 of 11)	0	unique_peak1	TP73
PCC596	1	3630711	3630911	+	5.35764498953468	4.64385618977472	0.567164179104478	3722	NO	0	YES	16201	NO	intron (NM_001126240, intron 2 of 11)	0	unique_peak1	TP73
PCC597	1	3632794	3632994	+	4.56081381771864	3.90689059560852	0.651741293532338	1639	NO	0	YES	18284	NO	intron (NM_001126240, intron 2 of 11)	0	unique_peak1	TP73
PCC598	1	3634963	3635163	+	5.7570326694504	5.52356195605701	0.721393034825871	0	YES	152	NO	20453	NO	intron (NM_001126240, intron 2 of 11)	0	unique_peak1	TP73
PCC599	1	3636868	3637068	+	4.14701221868115	3.70043971814109	0.661691542288557	1766	NO	0	YES	22358	NO	intron (NM_001126240, intron 2 of 11)	0.149253731343284	unique_peak1	TP73
PCC600	1	3639107	3639307	+	4.75113179221986	4	0.676616915422886	4005	NO	1556	NO	24128	NO	intron (NM_001126240, intron 3 of 11)	0.472636815920398	unique_peak1	TP73-AS1
PCC601	1	3640237	3640437	+	4.35134193203664	4.52356195605701	0.63681592039801	5135	NO	543	NO	22998	NO	intron (NM_001126240, intron 4 of 11)	0.199004975124378	unique_peak1	TP73-AS1
PCC602	1	3644252	3644452	+	5.1637824993311	4.24792751344359	0.676616915422886	4842	NO	2981	NO	18983	NO	intron (NM_001126240, intron 6 of 11)	0.104477611940299	unique_peak1	TP73-AS1
PCC63018	1	3647223	3647423	+	5.66894414138977	5.32192809488736	0.656716417910448	1871	NO	5952	NO	16012	NO	intron (NM_001126240, intron 9 of 11)	0	merged_common_peak	TP73-AS1
PCC603	1	3649196	3649396	+	5.29380840240261	4.64385618977472	0.696517412935323	0	YES	7925	NO	14039	NO	intron (NM_001126240, intron 11 of 11)	0.228855721393035	unique_peak1	TP73-AS1
PCC604	1	3653040	3653240	+	4.02758395862779	3.32192809488736	0.507462686567164	3365	NO	11769	NO	10195	NO	TTS (NM_001204186)	0	unique_peak1	TP73-AS1
PCC605	1	3661890	3662090	+	5.02743346313518	4.90689059560852	0.562189054726368	873	NO	20619	NO	1345	NO	intron (NR_033711, intron 1 of 3)	0	unique_peak1	TP73-AS1
PCC606	1	3663619	3663819	+	5.62194577216586	5.49185309632967	0.771144278606965	0	YES	22348	NO	218	YES	promoter-TSS (NR_033712)	0.054726368159204	unique_peak1	TP73-AS1
PCC607	1	3669138	3669338	+	4.32788344209047	4.24792751344359	0.611940298507463	5052	NO	20412	NO	273	NO	exon (NM_152492, exon 1 of 12)	0.0696517412935323	unique_peak1	CCDC27
PCC608	1	3670501	3670701	+	4.30388562954311	3.4594316186373	0.592039800995025	6415	NO	19049	NO	1636	NO	intron (NM_152492, intron 1 of 11)	0	unique_peak1	CCDC27
PCC609	1	3679146	3679346	+	4.84195939000054	4.64385618977472	0.666666666666667	9207	NO	10404	NO	-10079	NO	exon (NM_152492, exon 6 of 12)	0	unique_peak1	SMIM1
PCC610	1	3680190	3680390	+	4.66889567397863	4.32192809488736	0.577114427860697	8163	NO	9360	NO	-9035	NO	exon (NM_152492, exon 8 of 12)	0	unique_peak1	SMIM1
PCC76100	1	3685634	3685834	+	3.05516866318045	3.90689059560852	0.592039800995025	2719	NO	3916	NO	-3591	NO	intron (NM_152492, intron 10 of 11)	0.159203980099502	unique_peak2	SMIM1
PCC611	1	3688300	3688500	+	5.29380840240261	5.12928301694497	0.656716417910448	53	NO	1250	NO	-925	YES	promoter-TSS (NM_001288583)	0.398009950248756	unique_peak1	SMIM1
PCC612	1	3692084	3692284	+	6.70502910002682	6.84549005094437	0.671641791044776	2399	NO	0	YES	2833	NO	intron (NM_001163724, intron 3 of 3)	0.592039800995025	unique_peak1	SMIM1
PCC613	1	3695712	3695912	+	4.82735972723809	4.4594316186373	0.572139303482587	6027	NO	0	YES	6461	NO	TTS (NM_020710)	0.691542288557214	unique_peak1	SMIM1
PCC614	1	3697557	3697757	+	3.33519840545618	3.16992500144231	0.601990049751244	5915	NO	776	NO	8306	NO	exon (NM_020710, exon 7 of 7)	0.313432835820896	unique_peak1	SMIM1
PCC76101	1	3698617	3698817	+	2.78129739818579	4.16992500144231	0.482587064676617	4855	NO	1836	NO	9366	NO	intron (NM_020710, intron 5 of 6)	0	unique_peak2	SMIM1
PCC615	1	3701114	3701314	+	4.85635767167403	4.64385618977472	0.507462686567164	2358	NO	4333	NO	11854	NO	intron (NM_020710, intron 3 of 6)	0	unique_peak1	LRRC47
PCC616	1	3703324	3703524	+	4.4613234409981	3.8073549220576	0.651741293532338	148	NO	2466	NO	9644	NO	exon (NM_020710, exon 2 of 7)	0	unique_peak1	LRRC47
PCC617	1	3704677	3704877	+	3.3948637228164	1.58496250072116	0.651741293532338	768	NO	1113	NO	8291	NO	intron (NM_020710, intron 1 of 6)	0.318407960199005	unique_peak1	LRRC47
PCC618	1	3706529	3706729	+	5.61505558958263	6.08746284125034	0.606965174129353	2620	NO	0	YES	6439	NO	intron (NM_020710, intron 1 of 6)	0	unique_peak1	LRRC47
PCC76102	1	3710722	3710922	+	4.11841155640847	5.55458885167764	0.442786069651741	1476	NO	0	YES	2246	NO	intron (NM_020710, intron 1 of 6)	0	unique_peak2	LRRC47
PCC63019	1	3712632	3712832	+	5.64234757216396	5.32192809488736	0.771144278606965	0	YES	211	NO	336	NO	exon (NM_020710, exon 1 of 7)	0.0796019900497512	merged_common_peak	LRRC47
PCC619	1	3727967	3728167	+	3.55577527748168	3.16992500144231	0.631840796019901	3291	NO	0	YES	-14999	NO	TTS (NM_014704)	0.845771144278607	unique_peak1	LRRC47
PCC620	1	3733087	3733287	+	4.08900513657253	3.58496250072116	0.572139303482587	1071	NO	4446	NO	-20119	NO	intron (NM_014704, intron 20 of 21)	0.233830845771144	unique_peak1	LRRC47
PCC621	1	3734361	3734561	+	4.63409715594261	3.90689059560852	0.626865671641791	2345	NO	5720	NO	-21393	NO	intron (NM_014704, intron 20 of 21)	0	unique_peak1	LRRC47
PCC622	1	3741594	3741794	+	3.3948637228164	3.32192809488736	0.676616915422886	9578	NO	12953	NO	-28626	NO	intron (NM_014704, intron 18 of 21)	0	unique_peak1	LRRC47
PCC623	1	3744410	3744610	+	4.37428480879803	3.70043971814109	0.616915422885572	12394	NO	15769	NO	29287	NO	intron (NM_014704, intron 15 of 21)	3.78109452736318	unique_peak1	CEP104
PCC624	1	3774269	3774469	+	6.41200392385138	6.35755200461808	0.696517412935323	0	YES	4331	NO	538	YES	promoter-TSS (NM_014704)	0.248756218905473	unique_peak1	DFFB
PCC625	1	3784971	3785171	+	4.68586936294372	3.70043971814109	0.562189054726368	5693	NO	649	NO	11240	NO	intron (NM_001282669, intron 4 of 6)	0	unique_peak1	DFFB
PCC63020	1	3786760	3786960	+	5.47467962581193	5.64385618977472	0.621890547263682	3904	NO	0	YES	13029	NO	intron (NM_001282669, intron 5 of 6)	0	merged_common_peak	DFFB
PCC626	1	3788964	3789164	+	4.70257146120314	4.52356195605701	0.502487562189055	1700	NO	1103	NO	15233	NO	exon (NM_001320136, exon 6 of 7)	0.27363184079602	unique_peak1	DFFB
PCC627	1	3793511	3793711	+	4.44023466573903	3.58496250072116	0.616915422885572	1899	NO	5650	NO	19780	NO	intron (NR_135150, intron 7 of 7)	0	unique_peak1	DFFB
PCC628	1	3797380	3797580	+	4.39673425190742	3.4594316186373	0.567164179104478	5768	NO	9519	NO	19377	NO	intron (NR_135150, intron 7 of 7)	0	unique_peak1	C1orf174
PCC629	1	3799637	3799837	+	3.50484523177786	2	0.537313432835821	8025	NO	7783	NO	17120	NO	intron (NR_135150, intron 7 of 7)	0	unique_peak1	C1orf174
PCC630	1	3802719	3802919	+	3.45130227138966	2.58496250072116	0.616915422885572	5571	NO	4701	NO	14038	NO	TTS (NM_001320136)	0	unique_peak1	C1orf174
PCC631	1	3811137	3811337	+	4.75113179221986	4.08746284125034	0.537313432835821	1900	NO	2686	NO	5620	NO	intron (NM_207356, intron 1 of 3)	0	unique_peak1	C1orf174
PCC632	1	3817475	3817675	+	6.55901568763519	6.83289001416474	0.701492537313433	0	YES	9024	NO	607	YES	promoter-TSS (NM_207356)	0.124378109452736	unique_peak1	LINC01134
PCC633	1	3820754	3820954	+	4.50226433036458	3.70043971814109	0.63681592039801	2669	NO	6076	NO	3886	NO	intron (NR_024455, intron 2 of 3)	0.228855721393035	unique_peak1	LINC01134
PCC634	1	3823623	3823823	+	5.05143127568254	5.32192809488736	0.631840796019901	396	NO	3207	NO	6755	NO	intron (NR_024455, intron 2 of 3)	0.885572139303483	unique_peak1	LINC01134
PCC635	1	3828221	3828421	+	5.5286179124201	5.4262647547021	0.572139303482587	3764	NO	0	YES	11353	NO	intron (NR_024455, intron 2 of 3)	0.169154228855721	unique_peak1	LINC01134
PCC636	1	3831453	3831653	+	4.30388562954311	4.24792751344359	0.646766169154229	6996	NO	2742	NO	14585	NO	non-coding (NR_024455, exon 4 of 4)	0	unique_peak1	LINC01134
PCC637	1	3840382	3840582	+	3.92809358190725	4.08746284125034	0.621890547263682	15925	NO	11671	NO	23514	NO	Intergenic	0	unique_peak1	LINC01134
PCC638	1	4100319	4100519	+	3.69516320627908	3	0.592039800995025	92114	NO	12088	NO	-91379	NO	Intergenic	0.134328358208955	unique_peak1	LINC01345
PCC639	1	4121807	4122007	+	3.69516320627908	2	0.557213930348259	70626	NO	33576	NO	-112867	NO	Intergenic	0.159203980099502	unique_peak1	LINC01345
PCC640	1	4123138	4123338	+	4.35134193203664	1.58496250072116	0.671641791044776	69295	NO	34907	NO	-114198	NO	Intergenic	0.189054726368159	unique_peak1	LINC01345
PCC641	1	4138229	4138429	+	4.71901052333382	3.8073549220576	0.592039800995025	54204	NO	49998	NO	-129289	NO	Intergenic	0.606965174129353	unique_peak1	LINC01345
PCC642	1	4546612	4546812	+	4.08900513657253	3.32192809488736	0.611940298507463	167177	NO	7318	NO	74601	NO	Intergenic	0.358208955223881	unique_peak1	LINC01777
PCC643	1	4660132	4660332	+	4.48199458917763	3.90689059560852	0.651741293532338	53657	NO	105241	NO	28685	NO	Intergenic	0	unique_peak1	LINC01646
PCC644	1	4713068	4713268	+	4.8983979385738	4.52356195605701	0.656716417910448	721	NO	158177	NO	-1937	NO	Intergenic	0.114427860696517	unique_peak1	AJAP1
PCC645	1	4715227	4715427	+	6.34892171679093	5.4262647547021	0.850746268656716	0	YES	160336	NO	222	NO	5' UTR (NM_018836, exon 1 of 6)	0.0895522388059701	unique_peak1	AJAP1
PCC646	1	4748022	4748222	+	3.89270514643741	2	0.681592039800995	21154	NO	193131	NO	33017	NO	intron (NM_001042478, intron 1 of 5)	0	unique_peak1	AJAP1
PCC647	1	4749537	4749737	+	4.70257146120314	4.32192809488736	0.616915422885572	21915	NO	194646	NO	34532	NO	intron (NM_001042478, intron 1 of 5)	0.248756218905473	unique_peak1	AJAP1
PCC648	1	4757810	4758010	+	3.73777560740603	2.32192809488736	0.63681592039801	13642	NO	202919	NO	42805	NO	intron (NM_001042478, intron 1 of 5)	0	unique_peak1	AJAP1
PCC649	1	4772006	4772206	+	4.97771650167174	4.4594316186373	0.736318407960199	0	YES	217115	NO	57001	NO	exon (NM_018836, exon 2 of 6)	0	unique_peak1	AJAP1
PCC650	1	4798440	4798640	+	3.89270514643741	3.70043971814109	0.587064676616915	25894	NO	243549	NO	83435	NO	intron (NM_001042478, intron 2 of 5)	0.104477611940299	unique_peak1	AJAP1
PCC651	1	5566617	5566817	+	4.08900513657253	3.16992500144231	0.587064676616915	205239	NO	663	NO	-57414	NO	Intergenic	0.606965174129353	unique_peak1
PCC652	1	5803023	5803223	+	3.45130227138966	2.32192809488736	0.666666666666667	9238	NO	23962	NO	119678	NO	Intergenic	0.626865671641791	unique_peak1	MIR4689
PCC653	1	5874325	5874525	+	4.14701221868115	4	0.631840796019901	62632	NO	2244	NO	48376	NO	Intergenic	0	unique_peak1	MIR4689
PCC654	1	5890872	5891072	+	4.61625298002948	4.32192809488736	0.661691542288557	46085	NO	18791	NO	31829	NO	Intergenic	10.3930348258706	unique_peak1	MIR4689
PCC655	1	5900826	5901026	+	4.05874623904825	3.8073549220576	0.562189054726368	36131	NO	28745	NO	21875	NO	Intergenic	0	unique_peak1	MIR4689
PCC656	1	5906195	5906395	+	3.65073697520597	3	0.621890547263682	30762	NO	34114	NO	16506	NO	Intergenic	0.0597014925373134	unique_peak1	MIR4689
PCC657	1	5907505	5907705	+	4.30388562954311	4.4594316186373	0.631840796019901	29452	NO	35424	NO	15196	NO	Intergenic	0.487562189054726	unique_peak1	MIR4689
PCC658	1	5918664	5918864	+	5.34876103062336	5.35755200461808	0.646766169154229	18293	NO	46583	NO	4037	NO	Intergenic	0.333333333333333	unique_peak1	MIR4689
PCC659	1	5924847	5925047	+	5.46674149728046	4.8073549220576	0.592039800995025	12110	NO	52766	NO	-2146	NO	intron (NM_001291593, intron 24 of 26)	0	unique_peak1	MIR4689
PCC660	1	5935048	5935248	+	5.0978326423901	4.08746284125034	0.651741293532338	1909	NO	47632	NO	-12347	NO	exon (NM_015102, exon 21 of 30)	0.492537313432836	unique_peak1	MIR4689
PCC661	1	5937151	5937351	+	3.27191485614969	2.32192809488736	0.691542288557214	0	YES	45529	NO	-14450	NO	exon (NM_015102, exon 20 of 30)	0.0845771144278607	unique_peak1	MIR4689
PCC662	1	5938029	5938229	+	4.30388562954311	3.32192809488736	0.63681592039801	636	NO	44651	NO	-15328	NO	intron (NM_001291593, intron 16 of 26)	0.0696517412935323	unique_peak1	MIR4689
PCC663	1	5940462	5940662	+	4.92551268049397	4.75488750216347	0.557213930348259	3069	NO	42218	NO	-17761	NO	intron (NM_001291593, intron 15 of 26)	0	unique_peak1	MIR4689
PCC664	1	5943322	5943522	+	3.73777560740603	3.70043971814109	0.616915422885572	5929	NO	39358	NO	-20621	NO	intron (NM_001291593, intron 15 of 26)	0.353233830845771	unique_peak1	MIR4689
PCC665	1	5944962	5945162	+	5.15307616064238	4.58496250072116	0.616915422885572	5662	NO	37718	NO	-22261	NO	intron (NM_001291593, intron 15 of 26)	0.164179104477612	unique_peak1	MIR4689
PCC666	1	5947397	5947597	+	4.50226433036458	4	0.63681592039801	3227	NO	35283	NO	-24696	NO	exon (NM_015102, exon 18 of 30)	0	unique_peak1	MIR4689
PCC667	1	5948143	5948343	+	3.77871649677251	1	0.656716417910448	2481	NO	34537	NO	-25442	NO	intron (NM_001291593, intron 14 of 26)	0	unique_peak1	MIR4689
PCC668	1	5952385	5952585	+	4.37428480879803	4.52356195605701	0.592039800995025	1355	NO	30295	NO	-29684	NO	intron (NM_001291593, intron 13 of 26)	0	unique_peak1	MIR4689
PCC669	1	5967175	5967375	+	3.55577527748168	3.16992500144231	0.641791044776119	16145	NO	15505	NO	-44474	NO	exon (NM_015102, exon 13 of 30)	0	unique_peak1	MIR4689
PCC670	1	5972191	5972391	+	4.37428480879803	3.8073549220576	0.616915422885572	21161	NO	10489	NO	-49490	NO	intron (NR_111987, intron 11 of 32)	0	unique_peak1	MIR4689
PCC671	1	5998141	5998341	+	4.32788344209047	3.8073549220576	0.646766169154229	47111	NO	0	YES	-54117	NO	intron (NM_001291593, intron 8 of 26)	0.144278606965174	unique_peak1	KCNAB2
PCC63021	1	5999595	5999795	+	4.37428480879803	4.4594316186373	0.616915422885572	48565	NO	0	YES	-52663	NO	intron (NM_001291593, intron 8 of 26)	0	merged_common_peak	KCNAB2
PCC672	1	6026798	6026998	+	3.99546268974176	3.32192809488736	0.646766169154229	24597	NO	0	YES	-25460	NO	intron (NM_001291593, intron 5 of 26)	0.00995024875621891	unique_peak1	KCNAB2
PCC673	1	6040648	6040848	+	4.57962259453643	4.39231742277876	0.616915422885572	10747	NO	0	YES	-11610	NO	intron (NM_001291593, intron 2 of 26)	1.70646766169154	unique_peak1	KCNAB2
PCC63022	1	6052679	6052879	+	6.14966712838727	6.16992500144231	0.691542288557214	0	YES	6468	NO	-246	YES	promoter-TSS (NM_015102)	0.0945273631840796	merged_common_peak	NPHP4
PCC674	1	6054613	6054813	+	4.61625298002948	4.16992500144231	0.562189054726368	1657	NO	8402	NO	-2180	NO	intron (NM_001199861, intron 1 of 15)	0.169154228855721	unique_peak1	NPHP4
PCC675	1	6056975	6057175	+	3.81811207294579	3.70043971814109	0.597014925373134	4019	NO	8265	NO	-4542	NO	intron (NM_001199861, intron 1 of 15)	0.169154228855721	unique_peak1	NPHP4
PCC676	1	6059977	6060177	+	3.6043356084984	3.16992500144231	0.686567164179104	7021	NO	5263	NO	-7544	NO	intron (NM_001199861, intron 1 of 15)	0	unique_peak1	NPHP4
PCC677	1	6062382	6062582	+	4.30388562954311	4	0.641791044776119	9426	NO	2858	NO	-9949	NO	intron (NM_001199861, intron 1 of 15)	0	unique_peak1	NPHP4
PCC678	1	6063157	6063357	+	3.89270514643741	2.8073549220576	0.701492537313433	10201	NO	2083	NO	-10724	NO	intron (NM_001199861, intron 1 of 15)	0.601990049751244	unique_peak1	NPHP4
PCC679	1	6067196	6067396	+	3.65073697520597	3.58496250072116	0.641791044776119	14240	NO	0	YES	-14763	NO	intron (NM_001199861, intron 1 of 15)	0	unique_peak1	NPHP4
PCC680	1	6069028	6069228	+	4.57962259453643	3.58496250072116	0.572139303482587	16072	NO	0	YES	-16595	NO	intron (NM_001199861, intron 1 of 15)	0.0149253731343284	unique_peak1	NPHP4
PCC76103	1	6080381	6080581	+	2.24806753909495	3.4594316186373	0.567164179104478	5663	NO	2860	NO	-5592	NO	intron (NM_001199861, intron 1 of 15)	0.0497512437810945	unique_peak2	KCNAB2
PCC63023	1	6086106	6086306	+	5.82703826149345	5.93073733756289	0.671641791044776	0	YES	8585	NO	133	NO	5' UTR (NM_003636, exon 1 of 16)	0.283582089552239	merged_common_peak	KCNAB2
PCC681	1	6099346	6099546	+	4.8125529701646	3.70043971814109	0.611940298507463	12063	NO	1495	NO	5098	NO	intron (NM_001199860, intron 1 of 15)	0.134328358208955	unique_peak1	KCNAB2
PCC682	1	6101132	6101332	+	4.99036949139649	4.39231742277876	0.606965174129353	10277	NO	3281	NO	-4749	NO	intron (NM_172130, intron 2 of 14)	0.293532338308458	unique_peak1	KCNAB2
PCC683	1	6105347	6105547	+	4.66889567397863	4.08746284125034	0.592039800995025	6062	NO	7496	NO	-534	YES	promoter-TSS (NM_001199862)	0.353233830845771	unique_peak1	KCNAB2
PCC684	1	6107548	6107748	+	4.25416866807967	3.32192809488736	0.601990049751244	3861	NO	9697	NO	1474	NO	intron (NM_001199863, intron 1 of 13)	0.129353233830846	unique_peak1	KCNAB2
PCC685	1	6119362	6119562	+	4.97771650167174	5.04439411935845	0.562189054726368	7525	NO	0	YES	13288	NO	intron (NM_001199862, intron 2 of 15)	0.174129353233831	unique_peak1	KCNAB2
PCC686	1	6121040	6121240	+	4.14701221868115	3.90689059560852	0.651741293532338	9203	NO	1619	NO	14966	NO	intron (NM_001199862, intron 2 of 15)	0	unique_peak1	KCNAB2
PCC687	1	6132314	6132514	+	5.7749791092746	4.75488750216347	0.587064676616915	328	NO	12893	NO	26240	NO	intron (NM_001199862, intron 2 of 15)	0.432835820895522	unique_peak1	KCNAB2
PCC688	1	6133784	6133984	+	4.2019648469019	3	0.63681592039801	1798	NO	14363	NO	27710	NO	intron (NM_001199861, intron 5 of 15)	0.159203980099502	unique_peak1	KCNAB2
PCC689	1	6137823	6138023	+	4.63409715594261	3.32192809488736	0.582089552238806	5837	NO	11087	NO	31749	NO	intron (NM_001199861, intron 5 of 15)	0.189054726368159	unique_peak1	KCNAB2
PCC690	1	6138799	6138999	+	4.44023466573903	4.32192809488736	0.577114427860697	6813	NO	10111	NO	32725	NO	intron (NM_001199861, intron 5 of 15)	0.233830845771144	unique_peak1	KCNAB2
PCC691	1	6142855	6143055	+	5.31244923474712	5.28540221886225	0.611940298507463	10869	NO	6055	NO	36781	NO	intron (NM_001199861, intron 6 of 15)	0	unique_peak1	KCNAB2
PCC692	1	6145278	6145478	+	5.13132831420197	4.75488750216347	0.567164179104478	13292	NO	3632	NO	39204	NO	intron (NM_001199861, intron 7 of 15)	0	unique_peak1	KCNAB2
PCC693	1	6147494	6147694	+	3.69516320627908	3.90689059560852	0.621890547263682	15508	NO	1416	NO	41420	NO	intron (NM_001199861, intron 8 of 15)	0	unique_peak1	KCNAB2
PCC694	1	6149325	6149525	+	4.57962259453643	3.90689059560852	0.646766169154229	17339	NO	0	YES	43251	NO	intron (NM_001199861, intron 9 of 15)	0	unique_peak1	KCNAB2
PCC63024	1	6152110	6152310	+	4.57962259453643	4.52356195605701	0.507462686567164	20124	NO	1669	NO	46036	NO	intron (NM_001199862, intron 10 of 15)	0.353233830845771	merged_common_peak	KCNAB2
PCC695	1	6154489	6154689	+	3.77871649677251	2	0.631840796019901	22503	NO	2791	NO	48415	NO	intron (NM_001199861, intron 11 of 15)	0.149253731343284	unique_peak1	KCNAB2
PCC696	1	6157876	6158076	+	3.50484523177786	3.16992500144231	0.626865671641791	25890	NO	0	YES	51802	NO	intron (NM_001199861, intron 15 of 15)	0.0497512437810945	unique_peak1	KCNAB2
PCC697	1	6159611	6159811	+	5.78089333966407	5.24792751344359	0.601990049751244	27625	NO	1070	NO	53537	NO	3' UTR (NM_001199862, exon 16 of 16)	0	unique_peak1	KCNAB2
PCC698	1	6161370	6161570	+	3.85607476094436	3	0.626865671641791	26173	NO	2829	NO	55296	NO	TTS (NM_001199862)	0.109452736318408	unique_peak1	KCNAB2
PCC699	1	6163228	6163428	+	5.80422076565485	5.64385618977472	0.686567164179104	24315	NO	4687	NO	57154	NO	3' UTR (NM_015557, exon 42 of 42)	0	unique_peak1	KCNAB2
PCC700	1	6165419	6165619	+	3.96232152935166	3.32192809488736	0.592039800995025	22124	NO	6878	NO	59345	NO	intron (NM_015557, intron 41 of 41)	0.626865671641791	unique_peak1	KCNAB2
PCC701	1	6166324	6166524	+	4.99036949139649	4.24792751344359	0.646766169154229	21219	NO	7783	NO	60250	NO	intron (NM_015557, intron 40 of 41)	0.149253731343284	unique_peak1	KCNAB2
PCC702	1	6169944	6170144	+	4.52214795766831	3.32192809488736	0.72636815920398	17599	NO	11403	NO	63870	NO	exon (NM_015557, exon 38 of 42)	0.124378109452736	unique_peak1	KCNAB2
PCC703	1	6175085	6175285	+	3.27191485614969	3.58496250072116	0.582089552238806	12458	NO	11605	NO	65009	NO	intron (NM_015557, intron 33 of 41)	0	unique_peak1	CHD5
PCC704	1	6181434	6181634	+	4.8125529701646	3.90689059560852	0.626865671641791	6109	NO	5256	NO	58660	NO	intron (NM_015557, intron 32 of 41)	0.323383084577114	unique_peak1	CHD5
PCC705	1	6185189	6185389	+	4.7668292139134	3.70043971814109	0.63681592039801	2354	NO	1501	NO	54905	NO	exon (NM_015557, exon 29 of 42)	0	unique_peak1	CHD5
PCC63025	1	6188225	6188425	+	5.69487985743234	5.78135971352466	0.606965174129353	0	YES	124	NO	51869	NO	intron (NM_015557, intron 24 of 41)	0.253731343283582	merged_common_peak	CHD5
PCC706	1	6194555	6194755	+	4.2019648469019	3.32192809488736	0.601990049751244	5434	NO	6454	NO	45539	NO	intron (NM_015557, intron 19 of 41)	0.114427860696517	unique_peak1	CHD5
PCC707	1	6206728	6206928	+	4.02758395862779	3.32192809488736	0.63681592039801	1788	NO	1852	NO	33366	NO	exon (NM_015557, exon 10 of 42)	0.154228855721393	unique_peak1	CHD5
PCC708	1	6215079	6215279	+	5.26520774012993	5.35755200461808	0.601990049751244	6039	NO	1841	NO	25015	NO	intron (NM_015557, intron 4 of 41)	0.144278606965174	unique_peak1	CHD5
PCC709	1	6225731	6225931	+	3.99546268974176	3.8073549220576	0.646766169154229	13306	NO	3059	NO	14363	NO	intron (NM_015557, intron 2 of 41)	0	unique_peak1	CHD5
PCC710	1	6226438	6226638	+	3.85607476094436	3.4594316186373	0.671641791044776	12599	NO	2352	NO	13656	NO	intron (NM_015557, intron 2 of 41)	0	unique_peak1	CHD5
PCC711	1	6231090	6231290	+	5.7012643352638	5.24792751344359	0.621890547263682	7947	NO	0	YES	9004	NO	intron (NM_015557, intron 1 of 41)	0	unique_peak1	CHD5
PCC712	1	6232715	6232915	+	3.73777560740603	3.70043971814109	0.646766169154229	6322	NO	394	NO	7379	NO	intron (NM_015557, intron 1 of 41)	0	unique_peak1	CHD5
PCC713	1	6236908	6237108	+	3.45130227138966	2	0.601990049751244	2129	NO	0	YES	3186	NO	intron (NM_015557, intron 1 of 41)	0.124378109452736	unique_peak1	CHD5
PCC714	1	6238111	6238311	+	4.52214795766831	4.24792751344359	0.676616915422886	926	NO	0	YES	1983	NO	intron (NM_015557, intron 1 of 41)	0	unique_peak1	CHD5
PCC63026	1	6239406	6239606	+	5.55823291630536	5.4262647547021	0.766169154228856	0	YES	0	YES	688	NO	intron (NM_015557, intron 1 of 41)	0	merged_common_peak	CHD5
PCC63027	1	6259554	6259754	+	5.47467962581193	5.08746284125034	0.671641791044776	0	YES	0	YES	25	YES	promoter-TSS (NM_000983)	0.17910447761194	merged_common_peak	RPL22
PCC63028	1	6265807	6266007	+	6.17017582090212	6.22881869049588	0.716417910447761	0	YES	6186	NO	-67	YES	promoter-TSS (NR_125997)	0.054726368159204	merged_common_peak	LOC102724450
PCC715	1	6278307	6278507	+	4.48199458917763	4.08746284125034	0.577114427860697	8718	NO	0	YES	12218	NO	exon (NM_207396, exon 17 of 18)	0.278606965174129	unique_peak1	RNF207
PCC76104	1	6282169	6282369	+	2.54836702255762	4.24792751344359	0.537313432835821	12580	NO	2878	NO	13775	NO	TTS (NM_207396)	0.0248756218905473	unique_peak2	ICMT
PCC76105	1	6290638	6290838	+	3.69516320627908	5.08746284125034	0.482587064676617	4690	NO	1747	NO	5306	NO	intron (NM_012405, intron 4 of 4)	0	unique_peak2	ICMT
PCC716	1	6296153	6296353	+	5.96924362485244	5.61470984411521	0.671641791044776	0	YES	7262	NO	-47	YES	promoter-TSS (NR_103534)	0	unique_peak1	LINC00337
PCC717	1	6302001	6302201	+	5.54353043562888	4.39231742277876	0.696517412935323	0	YES	2489	NO	-2151	NO	Intergenic	0	unique_peak1	HES3
PCC63029	1	6306219	6306419	+	5.95934915388606	5.90689059560852	0.646766169154229	0	YES	0	YES	2067	NO	TTS (NM_001024598)	0	merged_common_peak	HES3
PCC63030	1	6309298	6309498	+	6.11170444038871	5.16992500144231	0.766169154228856	0	YES	562	NO	5146	NO	exon (NM_207370, exon 6 of 6)	0.174129353233831	merged_common_peak	HES3
PCC718	1	6314681	6314881	+	4.17485010498173	3.4594316186373	0.611940298507463	541	NO	199	NO	6254	NO	exon (NM_207370, exon 2 of 6)	0	unique_peak1	GPR153
PCC719	1	6321120	6321320	+	5.90318672193162	5.39231742277876	0.805970149253731	177	NO	239	NO	-185	YES	promoter-TSS (NM_207370)	0	unique_peak1	GPR153
PCC720	1	6322693	6322893	+	5.18487127459017	5.32192809488736	0.666666666666667	1750	NO	1812	NO	-1758	NO	Intergenic	0.00497512437810945	unique_peak1	GPR153
PCC721	1	6323922	6324122	+	4.56081381771864	4.24792751344359	0.646766169154229	2979	NO	1918	NO	-2987	NO	TTS (NM_181866)	0.174129353233831	unique_peak1	GPR153
PCC722	1	6324983	6325183	+	4.951940898962	3.90689059560852	0.562189054726368	4040	NO	857	NO	-4048	NO	intron (NM_007274, intron 8 of 8)	0	unique_peak1	GPR153
PCC723	1	6329053	6329253	+	4.951940898962	4	0.557213930348259	8110	NO	0	YES	-8118	NO	intron (NM_007274, intron 8 of 8)	0.104477611940299	unique_peak1	GPR153
PCC724	1	6330329	6330529	+	4.70257146120314	4.70043971814109	0.626865671641791	9386	NO	0	YES	-9394	NO	intron (NM_007274, intron 8 of 8)	0.208955223880597	unique_peak1	GPR153
PCC725	1	6331795	6331995	+	4.63409715594261	4.32192809488736	0.582089552238806	7953	NO	0	YES	-10860	NO	intron (NM_007274, intron 8 of 8)	0.298507462686567	unique_peak1	GPR153
PCC726	1	6332903	6333103	+	4.61625298002948	4.08746284125034	0.606965174129353	6845	NO	0	YES	-11968	NO	intron (NM_007274, intron 8 of 8)	1.2089552238806	unique_peak1	GPR153
PCC727	1	6335609	6335809	+	6.36589540575603	6.74146698640115	0.477611940298507	4139	NO	0	YES	-14674	NO	intron (NM_007274, intron 8 of 8)	0.174129353233831	unique_peak1	GPR153
PCC728	1	6340279	6340479	+	6.06783836971077	6.02236781302845	0.562189054726368	10	NO	0	YES	-19344	NO	intron (NM_007274, intron 8 of 8)	0.164179104477612	unique_peak1	GPR153
PCC729	1	6344997	6345197	+	5.2055424227697	4.85798099512757	0.606965174129353	3584	NO	1496	NO	-24062	NO	intron (NM_007274, intron 7 of 8)	0.437810945273632	unique_peak1	GPR153
PCC730	1	6349289	6349489	+	3.73777560740603	2.58496250072116	0.532338308457711	7876	NO	128	NO	-28354	NO	intron (NM_007274, intron 7 of 8)	0.333333333333333	unique_peak1	GPR153
PCC76106	1	6354794	6354994	+	3.13252692735229	3.8073549220576	0.54228855721393	13381	NO	0	YES	-33859	NO	intron (NM_007274, intron 7 of 8)	0.646766169154229	unique_peak2	GPR153
PCC731	1	6365675	6365875	+	5.42611929479521	4.16992500144231	0.661691542288557	24262	NO	0	YES	-44740	NO	intron (NM_007274, intron 6 of 8)	0	unique_peak1	GPR153
PCC732	1	6377855	6378055	+	3.45130227138966	3.32192809488736	0.557213930348259	36442	NO	0	YES	41049	NO	intron (NM_007274, intron 6 of 8)	0	unique_peak1	ACOT7
PCC733	1	6387115	6387315	+	3.69516320627908	2.8073549220576	0.661691542288557	45702	NO	155	NO	31789	NO	intron (NM_007274, intron 5 of 8)	0.119402985074627	unique_peak1	ACOT7
PCC63031	1	6389790	6389990	+	3.55577527748168	4	0.587064676616915	48377	NO	0	YES	29114	NO	intron (NM_007274, intron 4 of 8)	0.18407960199005	merged_common_peak	ACOT7
PCC734	1	6390576	6390776	+	3.89270514643741	3.90689059560852	0.537313432835821	49163	NO	0	YES	28328	NO	intron (NM_007274, intron 4 of 8)	0.761194029850746	unique_peak1	ACOT7
PCC735	1	6391592	6391792	+	4.48199458917763	4.08746284125034	0.587064676616915	50179	NO	0	YES	27312	NO	intron (NM_007274, intron 4 of 8)	0	unique_peak1	ACOT7
PCC736	1	6394548	6394748	+	5.00287094466582	4.90689059560852	0.592039800995025	53135	NO	1017	NO	24356	NO	intron (NM_007274, intron 3 of 8)	0.0398009950248756	unique_peak1	ACOT7
PCC737	1	6399270	6399470	+	5.32164628870319	5	0.587064676616915	53344	NO	180	NO	19634	NO	intron (NM_007274, intron 3 of 8)	0.368159203980099	unique_peak1	ACOT7
PCC63032	1	6403678	6403878	+	4.85635767167403	5.12928301694497	0.517412935323383	48936	NO	0	YES	15226	NO	intron (NM_007274, intron 2 of 8)	13.228855721393	merged_common_peak	ACOT7
PCC738	1	6410073	6410273	+	5.23580132029399	4.85798099512757	0.606965174129353	42541	NO	0	YES	8831	NO	intron (NM_007274, intron 1 of 8)	0.144278606965174	unique_peak1	ACOT7
PCC63033	1	6412174	6412374	+	4.93881042556434	4.90689059560852	0.592039800995025	40440	NO	0	YES	6730	NO	intron (NM_007274, intron 1 of 8)	0.63681592039801	merged_common_peak	ACOT7
PCC739	1	6414167	6414367	+	4.17485010498173	3.90689059560852	0.616915422885572	38447	NO	0	YES	4737	NO	intron (NM_007274, intron 1 of 8)	0	unique_peak1	ACOT7
PCC740	1	6415703	6415903	+	3.73777560740603	3.4594316186373	0.54228855721393	36911	NO	0	YES	3201	NO	intron (NM_007274, intron 1 of 8)	0	unique_peak1	ACOT7
PCC741	1	6416556	6416756	+	4.56081381771864	4.32192809488736	0.63681592039801	36058	NO	0	YES	2348	NO	intron (NM_007274, intron 1 of 8)	0.427860696517413	unique_peak1	ACOT7
PCC742	1	6418991	6419191	+	4.99036949139649	4.95419631038687	0.562189054726368	33623	NO	110	NO	-87	YES	promoter-TSS (NM_181866)	0	unique_peak1	ACOT7
PCC743	1	6422039	6422239	+	3.45130227138966	3.4594316186373	0.482587064676617	30575	NO	3158	NO	-1375	NO	intron (NM_007274, intron 1 of 8)	0.263681592039801	unique_peak1	ACOT7
PCC76107	1	6424517	6424717	+	2.78129739818579	3.90689059560852	0.537313432835821	28097	NO	2433	NO	-3853	NO	intron (NM_007274, intron 1 of 8)	0.119402985074627	unique_peak2	ACOT7
PCC63034	1	6428400	6428600	+	4.4613234409981	5.04439411935845	0.661691542288557	24214	NO	0	YES	-7736	NO	intron (NM_007274, intron 1 of 8)	0.278606965174129	merged_common_peak	ACOT7
PCC744	1	6435771	6435971	+	4.14701221868115	3.90689059560852	0.552238805970149	16843	NO	1020	NO	10012	NO	intron (NM_007274, intron 1 of 8)	0	unique_peak1	ACOT7
PCC745	1	6442138	6442338	+	3.99546268974176	3	0.582089552238806	10476	NO	1642	NO	3645	NO	intron (NM_007274, intron 1 of 8)	0	unique_peak1	ACOT7
PCC63035	1	6445636	6445836	+	4.96490825666725	5.4594316186373	0.616915422885572	6978	NO	85	NO	147	NO	5' UTR (NM_181864, exon 1 of 9)	0	merged_common_peak	ACOT7
PCC746	1	6448202	6448402	+	3.77871649677251	2.8073549220576	0.587064676616915	4412	NO	2651	NO	-2419	NO	intron (NM_007274, intron 1 of 8)	0.144278606965174	unique_peak1	ACOT7
PCC747	1	6453450	6453650	+	5.86580670705528	5.6724253419715	0.786069651741294	0	YES	139	NO	276	NO	5' UTR (NM_007274, exon 1 of 9)	0.109452736318408	unique_peak1	ACOT7
PCC748	1	6456063	6456263	+	4.75113179221986	4	0.736318407960199	1877	NO	2752	NO	-2337	NO	Intergenic	0.189054726368159	unique_peak1	ACOT7
PCC749	1	6460792	6460992	+	3.99546268974176	3	0.567164179104478	6606	NO	3748	NO	-7066	NO	Intergenic	0.0497512437810945	unique_peak1	ACOT7
PCC750	1	6464852	6465052	+	4.2019648469019	4.39231742277876	0.577114427860697	10666	NO	0	YES	-11126	NO	Intergenic	3.01492537313433	unique_peak1	ACOT7
PCC751	1	6470127	6470327	+	3.89270514643741	2	0.572139303482587	8730	NO	0	YES	9752	NO	Intergenic	0	unique_peak1	HES2
PCC752	1	6479618	6479818	+	6.45924541846858	6.10852445677817	0.761194029850746	0	YES	0	YES	261	NO	exon (NM_019089, exon 2 of 4)	0	unique_peak1	HES2
PCC76108	1	6485284	6485484	+	5.29380840240261	5.4262647547021	0.671641791044776	0	YES	0	YES	536	NO	intron (NM_031475, intron 1 of 12)	0.383084577114428	unique_peak2	ESPN
PCC753	1	6486460	6486660	+	4.59809845511112	4.08746284125034	0.641791044776119	1132	NO	0	YES	1712	NO	intron (NM_031475, intron 1 of 12)	0.218905472636816	unique_peak1	ESPN
PCC754	1	6488164	6488364	+	5.2055424227697	4.70043971814109	0.611940298507463	2836	NO	0	YES	1692	NO	intron (NM_031475, intron 1 of 12)	0.333333333333333	unique_peak1	MIR4252
PCC755	1	6489818	6490018	+	4.56081381771864	4	0.661691542288557	4490	NO	1537	NO	38	YES	promoter-TSS (NR_036218)	0.119402985074627	unique_peak1	MIR4252
PCC63036	1	6490946	6491146	+	4.78229407264031	4.70043971814109	0.661691542288557	5618	NO	2665	NO	-1090	NO	intron (NM_031475, intron 2 of 12)	0.159203980099502	merged_common_peak	MIR4252
PCC756	1	6492549	6492749	+	5.02743346313518	4.16992500144231	0.626865671641791	7221	NO	4268	NO	-2693	NO	intron (NM_031475, intron 2 of 12)	0.512437810945274	unique_peak1	MIR4252
PCC63037	1	6497387	6497587	+	3.77871649677251	4.52356195605701	0.601990049751244	2581	NO	413	NO	-7531	NO	intron (NM_031475, intron 2 of 12)	0.308457711442786	merged_common_peak	MIR4252
PCC757	1	6500464	6500664	+	5.4981381157581	4.70043971814109	0.800995024875622	0	YES	153	NO	-10608	NO	intron (NM_031475, intron 3 of 12)	0.139303482587065	unique_peak1	MIR4252
PCC758	1	6503961	6504161	+	5.02743346313518	5	0.686567164179104	2830	NO	2219	NO	-14105	NO	intron (NM_031475, intron 5 of 12)	0	unique_peak1	MIR4252
PCC759	1	6505402	6505602	+	3.73777560740603	3.70043971814109	0.631840796019901	1605	NO	778	NO	-15546	NO	intron (NM_031475, intron 6 of 12)	9.76119402985075	unique_peak1	MIR4252
PCC760	1	6507878	6508078	+	6.36925727298193	6.75488750216347	0.721393034825871	0	YES	0	YES	-18022	NO	intron (NM_031475, intron 7 of 12)	0.114427860696517	unique_peak1	MIR4252
PCC761	1	6511603	6511803	+	4.66889567397863	4.58496250072116	0.63681592039801	0	YES	0	YES	14552	NO	exon (NM_031475, exon 9 of 13)	0.0248756218905473	unique_peak1	TNFRSF25
PCC76109	1	6515650	6515850	+	5.36645397743498	4.95419631038687	0.671641791044776	0	YES	0	YES	10505	NO	intron (NM_031475, intron 10 of 12)	0.338308457711443	unique_peak2	TNFRSF25
PCC762	1	6518701	6518901	+	3.99546268974176	3.58496250072116	0.552238805970149	1683	NO	1460	NO	7454	NO	intron (NM_031475, intron 12 of 12)	0	unique_peak1	TNFRSF25
PCC63038	1	6520564	6520764	+	5.54353043562888	5.16992500144231	0.631840796019901	0	YES	1216	NO	5591	NO	TTS (NM_148970)	0	merged_common_peak	TNFRSF25
PCC763	1	6522927	6523127	+	3.45130227138966	2.8073549220576	0.646766169154229	971	NO	246	NO	3228	NO	exon (NM_148967, exon 6 of 9)	0	unique_peak1	TNFRSF25
PCC764	1	6525646	6525846	+	5.37518924909138	3.58496250072116	0.656716417910448	150	NO	505	NO	509	NO	TTS (NM_001042665)	0	unique_peak1	TNFRSF25
PCC765	1	6527998	6528198	+	5.52108099251949	5.24792751344359	0.691542288557214	1769	NO	2857	NO	-1843	NO	exon (NM_001042665, exon 20 of 21)	0.00995024875621891	unique_peak1	TNFRSF25
PCC766	1	6530403	6530603	+	5.03950133015887	4.32192809488736	0.631840796019901	0	YES	657	NO	-4248	NO	intron (NM_198681, intron 16 of 21)	0	unique_peak1	TNFRSF25
PCC767	1	6532130	6532330	+	5.07488976562871	4.95419631038687	0.616915422885572	315	NO	0	YES	-5975	NO	intron (NM_198681, intron 11 of 21)	0.487562189054726	unique_peak1	TNFRSF25
PCC768	1	6533215	6533415	+	4.25416866807967	4	0.641791044776119	1400	NO	174	NO	-7060	NO	exon (NM_001042665, exon 8 of 21)	0	unique_peak1	TNFRSF25
PCC769	1	6535649	6535849	+	4.59809845511112	4.32192809488736	0.676616915422886	3834	NO	0	YES	-9494	NO	intron (NM_198681, intron 4 of 21)	8.02487562189055	unique_peak1	TNFRSF25
PCC770	1	6536826	6537026	+	3.89270514643741	2.8073549220576	0.54228855721393	5011	NO	0	YES	8603	NO	intron (NM_198681, intron 3 of 21)	0	unique_peak1	PLEKHG5
PCC63039	1	6543559	6543759	+	4.30388562954311	4.85798099512757	0.512437810945274	1384	NO	381	NO	1870	NO	intron (NM_198681, intron 2 of 21)	0	merged_common_peak	PLEKHG5
PCC771	1	6545541	6545741	+	5.97415591095954	5.83289001416474	0.810945273631841	0	YES	160	NO	-112	YES	promoter-TSS (NM_001265593)	0	unique_peak1	PLEKHG5
PCC63040	1	6549900	6550100	+	6.40554038077684	6.98868468677217	0.616915422885572	0	YES	4519	NO	640	NO	intron (NM_198681, intron 2 of 21)	1.60199004975124	merged_common_peak	PLEKHG5
PCC772	1	6552363	6552563	+	4.05874623904825	3.32192809488736	0.601990049751244	1247	NO	4197	NO	-702	YES	promoter-TSS (NM_020631)	0	unique_peak1	PLEKHG5
PCC773	1	6556448	6556648	+	4.30388562954311	3	0.671641791044776	913	NO	112	NO	608	NO	intron (NM_198681, intron 2 of 21)	0	unique_peak1	PLEKHG5
PCC774	1	6557050	6557250	+	4.02758395862779	3.8073549220576	0.696517412935323	311	NO	39	NO	6	YES	promoter-TSS (NM_001265592)	0	unique_peak1	PLEKHG5
PCC63041	1	6558296	6558496	+	5.37518924909138	5.24792751344359	0.606965174129353	423	NO	1285	NO	-912	YES	promoter-TSS (NM_001042663)	0.154228855721393	merged_common_peak	PLEKHG5
PCC775	1	6560752	6560952	+	4.65164141549932	3.70043971814109	0.686567164179104	2879	NO	1528	NO	-3368	NO	intron (NM_198681, intron 1 of 21)	0	unique_peak1	PLEKHG5
PCC776	1	6562371	6562571	+	4.73519470599275	4.39231742277876	0.611940298507463	4498	NO	0	YES	-4987	NO	intron (NM_198681, intron 1 of 21)	0.174129353233831	unique_peak1	PLEKHG5
PCC777	1	6564661	6564861	+	5.32164628870319	4.39231742277876	0.562189054726368	6788	NO	0	YES	-7277	NO	intron (NM_198681, intron 1 of 21)	0.00497512437810945	unique_peak1	PLEKHG5
PCC778	1	6566387	6566587	+	5.44255835692589	4.75488750216347	0.611940298507463	8514	NO	0	YES	-9003	NO	intron (NM_198681, intron 1 of 21)	0	unique_peak1	PLEKHG5
PCC779	1	6567987	6568187	+	4.93881042556434	5.28540221886225	0.597014925373134	10114	NO	0	YES	-10603	NO	intron (NM_198681, intron 1 of 21)	0.512437810945274	unique_peak1	PLEKHG5
PCC780	1	6569531	6569731	+	5.42611929479521	4.4594316186373	0.63681592039801	11658	NO	0	YES	10490	NO	intron (NM_198681, intron 1 of 21)	0.333333333333333	unique_peak1	PLEKHG5
PCC781	1	6571292	6571492	+	5.15307616064238	4.75488750216347	0.606965174129353	13419	NO	0	YES	8729	NO	intron (NM_198681, intron 1 of 21)	0	unique_peak1	PLEKHG5
PCC782	1	6573446	6573646	+	4.79753315892742	4.58496250072116	0.616915422885572	15573	NO	0	YES	6575	NO	intron (NM_198681, intron 1 of 21)	0	unique_peak1	PLEKHG5
PCC63042	1	6578437	6578637	+	4.8125529701646	5.04439411935845	0.502487562189055	20564	NO	0	YES	1584	NO	intron (NM_198681, intron 1 of 21)	0	merged_common_peak	PLEKHG5
PCC783	1	6579888	6580088	+	4.32788344209047	3.90689059560852	0.616915422885572	22015	NO	387	NO	133	NO	5' UTR (NM_198681, exon 1 of 22)	0	unique_peak1	PLEKHG5
PCC784	1	6582706	6582906	+	4.57962259453643	4.39231742277876	0.54726368159204	24833	NO	3205	NO	-2685	NO	3' UTR (NM_024654, exon 12 of 12)	0	unique_peak1	PLEKHG5
PCC785	1	6602520	6602720	+	3.33519840545618	3.32192809488736	0.517412935323383	11416	NO	6699	NO	12038	NO	intron (NM_024654, intron 5 of 11)	0	unique_peak1	NOL9
PCC786	1	6603186	6603386	+	3.3948637228164	3.16992500144231	0.552238805970149	10750	NO	7365	NO	11372	NO	intron (NM_024654, intron 5 of 11)	0	unique_peak1	NOL9
PCC76110	1	6604003	6604203	+	3.45130227138966	4.4594316186373	0.507462686567164	9933	NO	8182	NO	10555	NO	intron (NM_024654, intron 5 of 11)	0.0447761194029851	unique_peak2	NOL9
PCC787	1	6614341	6614541	+	5.36645397743498	4.95419631038687	0.761194029850746	0	YES	15589	NO	217	YES	promoter-TSS (NM_177540)	0.432835820895522	unique_peak1	NOL9
PCC788	1	6615197	6615397	+	3.81811207294579	3.70043971814109	0.592039800995025	361	NO	14733	NO	-41	YES	promoter-TSS (NM_024654)	0.358208955223881	unique_peak1	TAS1R1
PCC789	1	6615996	6616196	+	3.33519840545618	3.58496250072116	0.572139303482587	1160	NO	13934	NO	758	NO	intron (NM_138697, intron 1 of 5)	0	unique_peak1	TAS1R1
PCC790	1	6619018	6619218	+	3.55577527748168	3.4594316186373	0.567164179104478	4182	NO	10912	NO	3780	NO	intron (NM_138697, intron 1 of 5)	0	unique_peak1	TAS1R1
PCC791	1	6620508	6620708	+	3.89270514643741	2.58496250072116	0.537313432835821	5672	NO	9422	NO	5270	NO	intron (NM_138697, intron 1 of 5)	0.298507462686567	unique_peak1	TAS1R1
PCC792	1	6637277	6637477	+	4.59809845511112	4.24792751344359	0.527363184079602	1950	NO	2723	NO	-2674	NO	intron (NM_138697, intron 5 of 5)	0	unique_peak1	ZBTB48
PCC793	1	6640222	6640422	+	6.04060572426403	5.75488750216347	0.686567164179104	0	YES	0	YES	271	NO	TTS (NM_177540)	0.129353233830846	unique_peak1	ZBTB48
PCC794	1	6646459	6646659	+	4.08900513657253	3.16992500144231	0.656716417910448	6097	NO	0	YES	6508	NO	intron (NM_001278647, intron 4 of 10)	0.174129353233831	unique_peak1	ZBTB48
PCC795	1	6648229	6648429	+	5.60811962471956	6.06608919045777	0.63681592039801	4968	NO	0	YES	8278	NO	intron (NM_001278647, intron 8 of 10)	0.666666666666667	unique_peak1	ZBTB48
PCC796	1	6651599	6651799	+	4.48199458917763	3.90689059560852	0.621890547263682	1598	NO	818	NO	11259	NO	3' UTR (NM_014851, exon 4 of 4)	0	unique_peak1	KLHL21
PCC63043	1	6653242	6653442	+	5.25549735502441	4.90689059560852	0.621890547263682	0	YES	2178	NO	9616	NO	3' UTR (NM_014851, exon 4 of 4)	0	merged_common_peak	KLHL21
PCC797	1	6656921	6657121	+	3.69516320627908	3.58496250072116	0.582089552238806	2004	NO	0	YES	5937	NO	intron (NM_001324309, intron 2 of 3)	0.333333333333333	unique_peak1	KLHL21
PCC798	1	6658671	6658871	+	5.60811962471956	5.85798099512757	0.552238805970149	254	NO	0	YES	4187	NO	intron (NM_001324309, intron 2 of 3)	0	unique_peak1	KLHL21
PCC76111	1	6663410	6663610	+	4.68586936294372	5	0.492537313432836	0	YES	1559	NO	-552	YES	promoter-TSS (NM_014851)	0	unique_peak2	KLHL21
PCC63044	1	6673629	6673829	+	6.11170444038871	6.14974711950468	0.691542288557214	0	YES	341	NO	-27	YES	promoter-TSS (NM_153812)	0	merged_common_peak	PHF13
PCC799	1	6675322	6675522	+	4.57962259453643	3.8073549220576	0.661691542288557	0	YES	0	YES	1666	NO	intron (NM_153812, intron 1 of 3)	0	unique_peak1	PHF13
PCC800	1	6680837	6681037	+	4.22839306536993	3	0.512437810945274	4034	NO	4313	NO	-3988	NO	intron (NM_153812, intron 3 of 3)	0.119402985074627	unique_peak1	THAP3
PCC801	1	6685216	6685416	+	5.59410788586528	5.4594316186373	0.746268656716418	0	YES	0	YES	106	NO	exon (NM_138350, exon 1 of 5)	0.149253731343284	unique_peak1	THAP3
PCC802	1	6688637	6688837	+	3.99546268974176	3.32192809488736	0.611940298507463	2945	NO	0	YES	3527	NO	exon (NM_138350, exon 2 of 5)	0.313432835820896	unique_peak1	THAP3
PCC803	1	6693015	6693215	+	4.7668292139134	4.24792751344359	0.641791044776119	7323	NO	4084	NO	7905	NO	exon (NM_001195753, exon 6 of 6)	0	unique_peak1	THAP3
PCC804	1	6694759	6694959	+	5.32164628870319	4.32192809488736	0.656716417910448	9067	NO	2441	NO	9649	NO	3' UTR (NM_138350, exon 5 of 5)	2.73134328358209	unique_peak1	THAP3
PCC805	1	6709145	6709345	+	3.69516320627908	2.8073549220576	0.567164179104478	23453	NO	0	YES	24035	NO	intron (NM_018198, intron 7 of 15)	0	unique_peak1	THAP3
PCC806	1	6719808	6720008	+	3.55577527748168	3.58496250072116	0.54228855721393	34116	NO	5287	NO	34698	NO	intron (NM_018198, intron 4 of 15)	0	unique_peak1	THAP3
PCC807	1	6754876	6755076	+	3.73777560740603	2	0.522388059701492	6219	NO	5224	NO	6990	NO	intron (NM_018198, intron 1 of 15)	0	unique_peak1	DNAJC11
PCC808	1	6761775	6761975	+	5.87122936273758	5.6724253419715	0.676616915422886	0	YES	0	YES	91	YES	promoter-TSS (NM_018198)	3.93532338308458	unique_peak1	DNAJC11
PCC809	1	6775591	6775791	+	5.13132831420197	4.24792751344359	0.686567164179104	13459	NO	13810	NO	-9114	NO	Intergenic	0	unique_peak1	LINC01672
PCC810	1	6803463	6803663	+	3.96232152935166	3.4594316186373	0.562189054726368	40650	NO	0	YES	15976	NO	Intergenic	0.0995024875621891	unique_peak1	LINC01672
PCC811	1	6818325	6818525	+	4.22839306536993	3.16992500144231	0.557213930348259	25788	NO	3645	NO	26615	NO	Intergenic	1.3681592039801	unique_peak1	CAMTA1-DT
PCC812	1	6830038	6830238	+	4.17485010498173	4.16992500144231	0.507462686567164	14075	NO	482	NO	14902	NO	Intergenic	0	unique_peak1	CAMTA1-DT
PCC63045	1	6844903	6845103	+	5.86580670705528	6.18982455888002	0.751243781094527	0	YES	537	NO	37	YES	promoter-TSS (NR_146204)	0	merged_common_peak	CAMTA1-DT
PCC813	1	6846055	6846255	+	4.85635767167403	4.32192809488736	0.771144278606965	0	YES	0	YES	771	NO	intron (NM_001349608, intron 1 of 21)	0.243781094527363	unique_peak1	CAMTA1
PCC814	1	6870373	6870573	+	4.2019648469019	4	0.567164179104478	24006	NO	957	NO	25089	NO	intron (NM_001349627, intron 2 of 3)	0.174129353233831	unique_peak1	CAMTA1
PCC815	1	6953034	6953234	+	3.33519840545618	2.58496250072116	0.54726368159204	68767	NO	0	YES	107750	NO	intron (NM_001349608, intron 2 of 21)	0	unique_peak1	CAMTA1
PCC816	1	6967861	6968061	+	3.27191485614969	3.4594316186373	0.646766169154229	53940	NO	0	YES	122577	NO	intron (NM_001349608, intron 2 of 21)	0.159203980099502	unique_peak1	CAMTA1
PCC817	1	6985041	6985241	+	3.13252692735229	1	0.611940298507463	36760	NO	0	YES	139757	NO	intron (NM_001349608, intron 2 of 21)	0.17910447761194	unique_peak1	CAMTA1
PCC818	1	7001645	7001845	+	4.14701221868115	3.4594316186373	0.592039800995025	20156	NO	0	YES	156361	NO	intron (NM_001349608, intron 2 of 21)	0.159203980099502	unique_peak1	CAMTA1
PCC819	1	7021960	7022160	+	3.69516320627908	2.32192809488736	0.656716417910448	0	YES	0	YES	176676	NO	intron (NM_001349608, intron 2 of 21)	0.0497512437810945	unique_peak1	CAMTA1
PCC820	1	7069717	7069917	+	5.05143127568254	4	0.626865671641791	47408	NO	0	YES	224433	NO	intron (NM_001349608, intron 2 of 21)	0.283582089552239	unique_peak1	CAMTA1
PCC821	1	7104402	7104602	+	4.2019648469019	2.32192809488736	0.641791044776119	17917	NO	0	YES	259118	NO	intron (NM_001349608, intron 2 of 21)	0.00995024875621891	unique_peak1	CAMTA1
PCC822	1	7121338	7121538	+	3.3948637228164	2.32192809488736	0.582089552238806	981	NO	97	NO	276054	NO	intron (NM_001349608, intron 2 of 21)	0	unique_peak1	CAMTA1
PCC823	1	7122696	7122896	+	3.6043356084984	2	0.601990049751244	0	YES	1455	NO	277412	NO	intron (NM_001349608, intron 2 of 21)	0.27363184079602	unique_peak1	CAMTA1
PCC824	1	7187099	7187299	+	3.45130227138966	3.32192809488736	0.611940298507463	64371	NO	0	YES	262615	NO	intron (NM_001349608, intron 3 of 21)	0	unique_peak1	LOC102725193
PCC825	1	7209602	7209802	+	5.00287094466582	5.04439411935845	0.597014925373134	86874	NO	20671	NO	240112	NO	intron (NM_001349608, intron 3 of 21)	0.0199004975124378	unique_peak1	LOC102725193
PCC826	1	7259375	7259575	+	4.02758395862779	3.4594316186373	0.611940298507463	136647	NO	8295	NO	190339	NO	intron (NM_001349608, intron 3 of 21)	0.154228855721393	unique_peak1	LOC102725193
PCC63046	1	7284815	7285015	+	4.35134193203664	5.20945336562895	0.631840796019901	162087	NO	16534	NO	164899	NO	intron (NM_001349608, intron 3 of 21)	3.51243781094527	merged_common_peak	LOC102725193
PCC827	1	7290149	7290349	+	4.25416866807967	3.8073549220576	0.567164179104478	167421	NO	21868	NO	159565	NO	intron (NM_001349608, intron 3 of 21)	0.17910447761194	unique_peak1	LOC102725193
PCC828	1	7292369	7292569	+	4.02758395862779	2.32192809488736	0.45273631840796	169641	NO	24088	NO	157345	NO	intron (NM_001349608, intron 3 of 21)	0	unique_peak1	LOC102725193
PCC76112	1	7295481	7295681	+	3.20454574831518	4.16992500144231	0.527363184079602	172753	NO	27200	NO	154233	NO	intron (NM_001349608, intron 3 of 21)	0	unique_peak2	LOC102725193
PCC76113	1	7322584	7322784	+	3.33519840545618	4.39231742277876	0.502487562189055	199856	NO	576	NO	127130	NO	intron (NM_001349608, intron 4 of 21)	0.681592039800995	unique_peak2	LOC102725193
PCC76114	1	7361861	7362061	+	4.11841155640847	4.16992500144231	0.621890547263682	239133	NO	0	YES	87853	NO	intron (NM_001349608, intron 4 of 21)	0.174129353233831	unique_peak2	LOC102725193
PCC829	1	7396138	7396338	+	3.50484523177786	3.16992500144231	0.626865671641791	273410	NO	9642	NO	53576	NO	intron (NM_001349608, intron 4 of 21)	0	unique_peak1	LOC102725193
PCC830	1	7407371	7407571	+	3.55577527748168	2	0.587064676616915	284643	NO	0	YES	42343	NO	intron (NM_001349608, intron 4 of 21)	0	unique_peak1	LOC102725193
PCC831	1	7432194	7432394	+	3.69516320627908	1.58496250072116	0.54726368159204	291006	NO	1793	NO	17520	NO	intron (NM_001349608, intron 4 of 21)	0.174129353233831	unique_peak1	LOC102725193
PCC63047	1	7446004	7446204	+	4.41871103987114	5.04439411935845	0.63681592039801	277196	NO	15603	NO	3710	NO	intron (NR_146199, intron 2 of 2)	0	merged_common_peak	LOC102725193
PCC832	1	7449365	7449565	+	5.34876103062336	4.90689059560852	0.621890547263682	273835	NO	18964	NO	349	NO	non-coding (NR_146199, exon 2 of 3)	0.318407960199005	unique_peak1	LOC102725193
PCC833	1	7480008	7480208	+	3.45130227138966	2.58496250072116	0.567164179104478	243192	NO	23632	NO	-30294	NO	intron (NM_001349608, intron 4 of 21)	0	unique_peak1	LOC102725193
PCC834	1	7485587	7485787	+	3.69516320627908	3.4594316186373	0.582089552238806	237613	NO	18053	NO	-35873	NO	intron (NM_001349608, intron 4 of 21)	0.213930348258706	unique_peak1	LOC102725193
PCC835	1	7498586	7498786	+	5.14225887346321	4.70043971814109	0.641791044776119	224614	NO	5054	NO	-48872	NO	intron (NM_001349608, intron 4 of 21)	0	unique_peak1	LOC102725193
PCC836	1	7500223	7500423	+	3.92809358190725	2.32192809488736	0.631840796019901	222977	NO	3417	NO	-50509	NO	intron (NM_001349608, intron 4 of 21)	0	unique_peak1	LOC102725193
PCC837	1	7501652	7501852	+	4.14701221868115	4	0.552238805970149	221548	NO	1988	NO	-51938	NO	intron (NM_001349608, intron 4 of 21)	0	unique_peak1	LOC102725193
PCC838	1	7506754	7506954	+	4.35134193203664	3.58496250072116	0.601990049751244	216446	NO	1793	NO	-57040	NO	intron (NM_001349608, intron 4 of 21)	0	unique_peak1	LOC102725193
PCC839	1	7511622	7511822	+	4.2019648469019	4.58496250072116	0.587064676616915	211578	NO	2268	NO	-61908	NO	intron (NM_001349608, intron 4 of 21)	0.159203980099502	unique_peak1	LOC102725193
PCC840	1	7514607	7514807	+	3.55577527748168	2.32192809488736	0.63681592039801	208593	NO	0	YES	-64893	NO	intron (NM_001349608, intron 4 of 21)	0.0597014925373134	unique_peak1	LOC102725193
PCC841	1	7516774	7516974	+	3.85607476094436	3.58496250072116	0.63681592039801	206426	NO	153	NO	-67060	NO	intron (NM_001349608, intron 4 of 21)	0	unique_peak1	LOC102725193
PCC842	1	7517695	7517895	+	4.54165990653786	3.70043971814109	0.587064676616915	205505	NO	1074	NO	-67981	NO	intron (NM_001349608, intron 4 of 21)	0	unique_peak1	LOC102725193
PCC76115	1	7522915	7523115	+	3.50484523177786	3.70043971814109	0.631840796019901	200285	NO	6294	NO	-73201	NO	intron (NM_001349608, intron 4 of 21)	0	unique_peak2	LOC102725193
PCC843	1	7527973	7528173	+	4.44023466573903	4.64385618977472	0.63681592039801	195227	NO	11352	NO	-78259	NO	intron (NM_001349608, intron 5 of 21)	0	unique_peak1	LOC102725193
PCC844	1	7529533	7529733	+	4.79753315892742	4.85798099512757	0.606965174129353	193667	NO	12912	NO	-79819	NO	intron (NM_001349608, intron 5 of 21)	0.283582089552239	unique_peak1	LOC102725193
PCC845	1	7530729	7530929	+	3.99546268974176	3.70043971814109	0.562189054726368	192471	NO	11791	NO	-81015	NO	intron (NM_001349608, intron 5 of 21)	0.263681592039801	unique_peak1	LOC102725193
PCC63048	1	7532271	7532471	+	5.6557305615177	6.35755200461808	0.597014925373134	190929	NO	10249	NO	-82557	NO	intron (NM_001349608, intron 5 of 21)	0.17910447761194	merged_common_peak	LOC102725193
PCC846	1	7533911	7534111	+	4.08900513657253	3.16992500144231	0.651741293532338	189289	NO	8609	NO	-84197	NO	intron (NM_001349608, intron 5 of 21)	0	unique_peak1	LOC102725193
PCC847	1	7534913	7535113	+	3.50484523177786	2.32192809488736	0.681592039800995	188287	NO	7607	NO	-85199	NO	intron (NM_001349608, intron 5 of 21)	1.0547263681592	unique_peak1	LOC102725193
PCC63049	1	7535804	7536004	+	4.50226433036458	5	0.582089552238806	187396	NO	6716	NO	-86090	NO	intron (NM_001349608, intron 5 of 21)	0	merged_common_peak	LOC102725193
PCC63050	1	7536859	7537059	+	4.30388562954311	4.85798099512757	0.587064676616915	186341	NO	5661	NO	-87145	NO	intron (NM_001349608, intron 5 of 21)	0.104477611940299	merged_common_peak	LOC102725193
PCC848	1	7555992	7556192	+	3.96232152935166	2	0.641791044776119	167208	NO	1371	NO	-106278	NO	intron (NM_001349608, intron 5 of 21)	0	unique_peak1	LOC102725193
PCC849	1	7557008	7557208	+	4.08900513657253	3.16992500144231	0.537313432835821	166192	NO	2387	NO	-107294	NO	intron (NM_001349608, intron 5 of 21)	0.407960199004975	unique_peak1	LOC102725193
PCC850	1	7560822	7561022	+	4.39673425190742	3.16992500144231	0.577114427860697	162378	NO	0	YES	-111108	NO	intron (NM_001349608, intron 5 of 21)	0.174129353233831	unique_peak1	LOC102725193
PCC851	1	7563787	7563987	+	5.21572649253705	4.64385618977472	0.646766169154229	159413	NO	926	NO	-114073	NO	intron (NM_001349608, intron 5 of 21)	0	unique_peak1	LOC102725193
PCC852	1	7565659	7565859	+	4.93881042556434	4.75488750216347	0.616915422885572	157541	NO	2541	NO	-115945	NO	intron (NM_001349608, intron 5 of 21)	0.378109452736318	unique_peak1	LOC102725193
PCC853	1	7580607	7580807	+	3.50484523177786	3.16992500144231	0.646766169154229	142593	NO	1546	NO	-130893	NO	intron (NM_001349608, intron 5 of 21)	0.427860696517413	unique_peak1	LOC102725193
PCC854	1	7587991	7588191	+	4.78229407264031	4	0.597014925373134	135209	NO	8930	NO	-138277	NO	intron (NM_001349608, intron 5 of 21)	0.771144278606965	unique_peak1	LOC102725193
PCC855	1	7594615	7594815	+	3.96232152935166	2.58496250072116	0.691542288557214	128585	NO	9415	NO	-135075	NO	intron (NM_001349608, intron 5 of 21)	0.00995024875621891	unique_peak1	CAMTA1
PCC856	1	7596903	7597103	+	5.15307616064238	5.08746284125034	0.626865671641791	126297	NO	7127	NO	-132787	NO	intron (NM_001349608, intron 5 of 21)	0	unique_peak1	CAMTA1
PCC857	1	7608479	7608679	+	3.65073697520597	2.58496250072116	0.666666666666667	114721	NO	0	YES	-121211	NO	intron (NM_001349608, intron 5 of 21)	0	unique_peak1	CAMTA1
PCC858	1	7609073	7609273	+	3.6043356084984	1.58496250072116	0.661691542288557	114127	NO	0	YES	-120617	NO	intron (NM_001349608, intron 5 of 21)	0	unique_peak1	CAMTA1
PCC859	1	7612560	7612760	+	4.17485010498173	3	0.611940298507463	110640	NO	0	YES	-117130	NO	intron (NM_001349608, intron 5 of 21)	0	unique_peak1	CAMTA1
PCC76116	1	7615588	7615788	+	3.65073697520597	4.16992500144231	0.606965174129353	107612	NO	0	YES	-114102	NO	intron (NM_001349608, intron 5 of 21)	0.353233830845771	unique_peak2	CAMTA1
PCC860	1	7618117	7618317	+	4.25416866807967	3.90689059560852	0.706467661691542	105083	NO	0	YES	-111573	NO	intron (NM_001349608, intron 5 of 21)	0	unique_peak1	CAMTA1
PCC861	1	7620834	7621034	+	4.75113179221986	4.95419631038687	0.601990049751244	102366	NO	0	YES	-108856	NO	intron (NM_001349608, intron 5 of 21)	0.174129353233831	unique_peak1	CAMTA1
PCC862	1	7623081	7623281	+	4.70257146120314	3.8073549220576	0.63681592039801	100119	NO	0	YES	-106609	NO	intron (NM_001349608, intron 5 of 21)	0	unique_peak1	CAMTA1
PCC76117	1	7634492	7634692	+	4.02758395862779	4.4594316186373	0.512437810945274	88708	NO	0	YES	-95198	NO	intron (NM_001349608, intron 5 of 21)	0	unique_peak2	CAMTA1
PCC76118	1	7638430	7638630	+	3.13252692735229	3.58496250072116	0.661691542288557	84770	NO	2469	NO	-91260	NO	intron (NM_001349608, intron 5 of 21)	0	unique_peak2	CAMTA1
PCC863	1	7646792	7646992	+	4.85635767167403	4.85798099512757	0.646766169154229	76408	NO	0	YES	-82898	NO	intron (NM_001349608, intron 5 of 21)	0.109452736318408	unique_peak1	CAMTA1
PCC864	1	7648188	7648388	+	4.99036949139649	3.8073549220576	0.641791044776119	75012	NO	1297	NO	-81502	NO	intron (NM_001349608, intron 5 of 21)	0	unique_peak1	CAMTA1
PCC865	1	7661389	7661589	+	4.71901052333382	3.32192809488736	0.656716417910448	61811	NO	6511	NO	-68301	NO	intron (NM_001349608, intron 5 of 21)	0	unique_peak1	CAMTA1
PCC866	1	7673398	7673598	+	3.6043356084984	2	0.641791044776119	49802	NO	602	NO	-56292	NO	intron (NM_001349608, intron 5 of 21)	0.462686567164179	unique_peak1	CAMTA1
PCC76119	1	7693773	7693973	+	4.30388562954311	4.4594316186373	0.562189054726368	29427	NO	10717	NO	-35917	NO	intron (NM_001349608, intron 5 of 21)	0	unique_peak2	CAMTA1
PCC867	1	7701415	7701615	+	6.04060572426403	5.6724253419715	0.611940298507463	21785	NO	3075	NO	-28275	NO	intron (NM_001349608, intron 6 of 21)	0.109452736318408	unique_peak1	CAMTA1
PCC868	1	7706514	7706714	+	6.0588395306066	5.39231742277876	0.63681592039801	16686	NO	233	NO	-23176	NO	intron (NM_001349608, intron 6 of 21)	0.149253731343284	unique_peak1	CAMTA1
PCC869	1	7716801	7717001	+	3.85607476094436	3.16992500144231	0.482587064676617	6399	NO	6840	NO	-12889	NO	intron (NM_001349608, intron 6 of 21)	0	unique_peak1	CAMTA1
PCC870	1	7720869	7721069	+	4.22839306536993	3	0.601990049751244	2331	NO	8271	NO	-8821	NO	intron (NM_001349608, intron 6 of 21)	0.288557213930348	unique_peak1	CAMTA1
PCC871	1	7721872	7722072	+	4.66889567397863	3.58496250072116	0.701492537313433	1328	NO	7268	NO	-7818	NO	intron (NM_001349608, intron 7 of 21)	0	unique_peak1	CAMTA1
PCC872	1	7724272	7724472	+	5.76903117938484	4.95419631038687	0.681592039800995	0	YES	4868	NO	-5418	NO	exon (NM_001349610, exon 9 of 24)	0	unique_peak1	CAMTA1
PCC63051	1	7727859	7728059	+	4.951940898962	4.58496250072116	0.572139303482587	2683	NO	1281	NO	-1831	NO	intron (NM_001349608, intron 8 of 21)	2.09452736318408	merged_common_peak	CAMTA1
PCC873	1	7729372	7729572	+	5.31244923474712	5	0.626865671641791	4196	NO	0	YES	-318	YES	promoter-TSS (NM_001349621)	0.587064676616915	unique_peak1	CAMTA1
PCC874	1	7731380	7731580	+	3.05516866318045	2.58496250072116	0.646766169154229	6204	NO	989	NO	1655	NO	intron (NM_001349614, intron 2 of 14)	0.129353233830846	unique_peak1	CAMTA1
PCC875	1	7736172	7736372	+	4.05874623904825	4.24792751344359	0.626865671641791	3771	NO	1728	NO	-3876	NO	intron (NM_001349614, intron 2 of 14)	0	unique_peak1	CAMTA1
PCC876	1	7738197	7738397	+	4.4613234409981	4.4594316186373	0.552238805970149	1746	NO	0	YES	-1851	NO	intron (NM_001349614, intron 3 of 14)	0	unique_peak1	CAMTA1
PCC877	1	7740230	7740430	+	5.79843759922078	5.58496250072116	0.736318407960199	0	YES	0	YES	182	NO	intron (NM_001349613, intron 1 of 11)	0.00497512437810945	unique_peak1	CAMTA1
PCC878	1	7742832	7743032	+	3.81811207294579	3	0.616915422885572	1714	NO	801	NO	2784	NO	intron (NM_001349613, intron 1 of 11)	0.114427860696517	unique_peak1	CAMTA1
PCC879	1	7743984	7744184	+	4.50226433036458	4.58496250072116	0.601990049751244	2866	NO	1953	NO	3936	NO	intron (NM_001349613, intron 1 of 11)	0.0447761194029851	unique_peak1	CAMTA1
PCC63052	1	7764739	7764939	+	6.19426594090599	6.24792751344359	0.810945273631841	0	YES	0	YES	-26	YES	promoter-TSS (NM_001349619)	0.0298507462686567	merged_common_peak	CAMTA1
PCC880	1	7831408	7831608	+	5.2055424227697	5.08746284125034	0.766169154228856	0	YES	9317	NO	179	NO	intron (NM_004781, intron 1 of 4)	0	unique_peak1	VAMP3
PCC881	1	7843288	7843488	+	3.81811207294579	4.24792751344359	0.527363184079602	0	YES	21197	NO	-1101	NO	Intergenic	0	unique_peak1	PER3
PCC63053	1	7844407	7844607	+	5.84382991909156	5.61470984411521	0.786069651741294	0	YES	22316	NO	18	YES	promoter-TSS (NM_001289862)	0	merged_common_peak	PER3
PCC882	1	7872506	7872706	+	2.97161537268701	2.58496250072116	0.527363184079602	14492	NO	50415	NO	28117	NO	intron (NM_001289864, intron 13 of 21)	0	unique_peak1	PER3
PCC883	1	7887275	7887475	+	3.89270514643741	3.4594316186373	0.701492537313433	0	YES	57895	NO	25729	NO	exon (NM_001289862, exon 18 of 22)	0.0796019900497512	unique_peak1	UTS2
PCC884	1	7926148	7926348	+	3.55577527748168	3.16992500144231	0.646766169154229	38671	NO	19022	NO	-12697	NO	Intergenic	0.0199004975124378	unique_peak1	UTS2
PCC885	1	7962748	7962948	+	3.3948637228164	2.58496250072116	0.552238805970149	39460	NO	0	YES	40377	NO	Intergenic	3.37313432835821	unique_peak1	TNFRSF9
PCC886	1	7981397	7981597	+	3.73777560740603	3.16992500144231	0.462686567164179	20811	NO	23	NO	21728	NO	intron (NM_001561, intron 8 of 8)	0	unique_peak1	TNFRSF9
PCC887	1	8002465	8002665	+	4.32788344209047	3.58496250072116	0.656716417910448	0	YES	0	YES	660	NO	intron (NM_001561, intron 1 of 8)	2.14925373134328	unique_peak1	TNFRSF9
PCC63054	1	8013322	8013522	+	6.04060572426403	6.22881869049588	0.671641791044776	471	NO	8328	NO	-8292	NO	Intergenic	0	merged_common_peak	PARK7
PCC888	1	8021634	8021834	+	5.44255835692589	4.70043971814109	0.706467661691542	0	YES	16	NO	20	YES	promoter-TSS (NM_001123377)	0.437810945273632	unique_peak1	PARK7
PCC889	1	8043554	8043754	+	3.13252692735229	3.90689059560852	0.592039800995025	21327	NO	0	YES	21940	NO	intron (NM_007262, intron 6 of 6)	0	unique_peak1	PARK7
PCC63055	1	8086196	8086396	+	6.33514120152192	5.95419631038687	0.781094527363184	0	YES	0	YES	97	YES	promoter-TSS (NM_018948)	0	merged_common_peak	ERRFI1
PCC890	1	8112356	8112556	+	4.14701221868115	3.4594316186373	0.507462686567164	25501	NO	0	YES	-26063	NO	Intergenic	0.298507462686567	unique_peak1	ERRFI1
PCC891	1	8134551	8134751	+	4.05874623904825	3.16992500144231	0.502487562189055	47696	NO	0	YES	-48258	NO	Intergenic	0	unique_peak1	ERRFI1
PCC76120	1	8195007	8195207	+	2.24806753909495	3.58496250072116	0.492537313432836	76789	NO	0	YES	-73625	NO	Intergenic	0	unique_peak2	LINC01714
PCC892	1	8265430	8265630	+	4.14701221868115	3.4594316186373	0.537313432835821	6366	NO	5030	NO	-3202	NO	Intergenic	0	unique_peak1	LINC01714
PCC63056	1	8277090	8277290	+	5.78677425026895	5.85798099512757	0.691542288557214	0	YES	0	YES	8458	NO	Intergenic	0.159203980099502	merged_common_peak	LINC01714
PCC893	1	8293226	8293426	+	3.20454574831518	3	0.54228855721393	15403	NO	0	YES	24594	NO	Intergenic	0.0646766169154229	unique_peak1	LINC01714
PCC76121	1	8293956	8294156	+	0.377723521781422	3.4594316186373	0.557213930348259	16133	NO	0	YES	25324	NO	Intergenic	0	unique_peak2	LINC01714
PCC76122	1	8299817	8300017	+	3.73777560740603	3.32192809488736	0.597014925373134	21994	NO	0	YES	31185	NO	Intergenic	0.169154228855721	unique_peak2	LINC01714
PCC894	1	8318194	8318394	+	3.65073697520597	3.4594316186373	0.582089552238806	40371	NO	0	YES	49562	NO	Intergenic	0	unique_peak1	LINC01714
PCC895	1	8342106	8342306	+	3.50484523177786	3	0.577114427860697	35478	NO	0	YES	-35939	NO	Intergenic	1.71641791044776	unique_peak1	SLC45A1
PCC63057	1	8374798	8374998	+	4.48199458917763	4.8073549220576	0.661691542288557	2786	NO	6657	NO	-3247	NO	Intergenic	0	merged_common_peak	SLC45A1
PCC63058	1	8378134	8378334	+	5.46674149728046	5.55458885167764	0.781094527363184	0	YES	7766	NO	89	YES	promoter-TSS (NM_001080397)	0.0447761194029851	merged_common_peak	SLC45A1
PCC896	1	8384262	8384462	+	4.8983979385738	4.08746284125034	0.616915422885572	0	YES	1638	NO	6217	NO	intron (NM_001080397, intron 1 of 8)	0.00995024875621891	unique_peak1	SLC45A1
PCC897	1	8390099	8390299	+	5.17438014234925	5	0.587064676616915	0	YES	0	YES	12054	NO	intron (NM_001080397, intron 4 of 8)	0	unique_peak1	SLC45A1
PCC898	1	8393699	8393899	+	3.50484523177786	3.32192809488736	0.611940298507463	1444	NO	3438	NO	15654	NO	intron (NM_001080397, intron 5 of 8)	0.0497512437810945	unique_peak1	SLC45A1
PCC899	1	8395558	8395758	+	4.44023466573903	4.32192809488736	0.666666666666667	0	YES	5297	NO	17513	NO	intron (NM_001080397, intron 6 of 8)	0.0945273631840796	unique_peak1	SLC45A1
PCC900	1	8399554	8399754	+	4.41871103987114	3.58496250072116	0.557213930348259	3918	NO	2376	NO	21509	NO	exon (NM_001080397, exon 8 of 9)	0	unique_peak1	SLC45A1
PCC901	1	8401206	8401406	+	3.69516320627908	3.4594316186373	0.532338308457711	2291	NO	724	NO	23161	NO	intron (NM_001080397, intron 8 of 8)	0	unique_peak1	SLC45A1
PCC902	1	8403343	8403543	+	5.26520774012993	5.08746284125034	0.616915422885572	154	NO	0	YES	25298	NO	intron (NM_001080397, intron 8 of 8)	0	unique_peak1	SLC45A1
PCC903	1	8405785	8405985	+	4.39673425190742	4.08746284125034	0.626865671641791	1682	NO	0	YES	27740	NO	Intergenic	0	unique_peak1	SLC45A1
PCC904	1	8407584	8407784	+	4.54165990653786	4.4594316186373	0.467661691542289	3481	NO	0	YES	29539	NO	Intergenic	0	unique_peak1	SLC45A1
PCC905	1	8408476	8408676	+	3.45130227138966	2.58496250072116	0.616915422885572	4373	NO	0	YES	30431	NO	Intergenic	0	unique_peak1	SLC45A1
PCC906	1	8409102	8409302	+	4.32788344209047	3.32192809488736	0.666666666666667	4999	NO	0	YES	31057	NO	Intergenic	4.09950248756219	unique_peak1	SLC45A1
PCC907	1	8410134	8410334	+	3.96232152935166	3.16992500144231	0.616915422885572	6031	NO	0	YES	32089	NO	Intergenic	0.129353233830846	unique_peak1	SLC45A1
PCC908	1	8411809	8412009	+	4.59809845511112	3.70043971814109	0.597014925373134	6313	NO	1178	NO	33764	NO	TTS (NM_012102)	8.34825870646766	unique_peak1	SLC45A1
PCC909	1	8415972	8416172	+	5.33076301801827	4.24792751344359	0.606965174129353	2150	NO	1358	NO	37927	NO	intron (NM_001042681, intron 21 of 22)	0.686567164179104	unique_peak1	SLC45A1
PCC910	1	8419665	8419865	+	6.41200392385138	5.97727992349992	0.691542288557214	807	NO	1414	NO	41620	NO	intron (NM_001042681, intron 19 of 22)	0.17910447761194	unique_peak1	SLC45A1
PCC911	1	8423427	8423627	+	5.32164628870319	5.28540221886225	0.592039800995025	4569	NO	0	YES	45382	NO	intron (NM_001042681, intron 15 of 22)	0.174129353233831	unique_peak1	SLC45A1
PCC912	1	8425070	8425270	+	3.45130227138966	1.58496250072116	0.606965174129353	6212	NO	0	YES	47025	NO	intron (NM_001042681, intron 13 of 22)	0	unique_peak1	SLC45A1
PCC76123	1	8433895	8434095	+	2.05774956459373	4.16992500144231	0.477611940298507	15037	NO	5204	NO	49752	NO	intron (NM_001042681, intron 12 of 22)	0	unique_peak2	RERE
PCC913	1	8448436	8448636	+	3.55577527748168	3.32192809488736	0.592039800995025	29578	NO	624	NO	35211	NO	intron (NM_001042681, intron 12 of 22)	0	unique_peak1	RERE
PCC914	1	8464080	8464280	+	3.69516320627908	2.58496250072116	0.557213930348259	19109	NO	2600	NO	19567	NO	intron (NM_001042681, intron 12 of 22)	0	unique_peak1	RERE
PCC915	1	8483842	8484042	+	5.18487127459017	4.8073549220576	0.796019900497512	0	YES	4141	NO	-195	YES	promoter-TSS (NR_125999)	0	unique_peak1	RERE
PCC916	1	8561171	8561371	+	5.32164628870319	4.64385618977472	0.805970149253731	76831	NO	2850	NO	-6298	NO	intron (NM_001042681, intron 8 of 22)	0	unique_peak1	SNORD128
PCC917	1	8717100	8717300	+	3.73777560740603	2	0.537313432835821	45705	NO	1069	NO	160499	NO	intron (NM_001042681, intron 1 of 22)	0	unique_peak1	RERE
PCC918	1	8757514	8757714	+	3.3948637228164	3	0.54726368159204	5291	NO	1266	NO	120085	NO	intron (NM_001042681, intron 1 of 22)	0	unique_peak1	RERE
PCC63059	1	8763300	8763500	+	5.50584190623238	5	0.781094527363184	0	YES	0	YES	114299	NO	intron (NM_001042681, intron 1 of 22)	0.174129353233831	merged_common_peak	RERE
PCC63060	1	8787294	8787494	+	4.44023466573903	4.85798099512757	0.527363184079602	23744	NO	13273	NO	90305	NO	intron (NM_001042681, intron 1 of 22)	0.0895522388059701	merged_common_peak	RERE
PCC919	1	8858815	8859015	+	3.50484523177786	4.08746284125034	0.54726368159204	17997	NO	10165	NO	18784	NO	intron (NM_012102, intron 1 of 23)	0.253731343283582	unique_peak1	RERE
PCC920	1	8877518	8877718	+	5.7749791092746	5.39231742277876	0.611940298507463	0	YES	307	NO	81	YES	promoter-TSS (NM_012102)	0	unique_peak1	RERE
PCC921	1	8884984	8885184	+	3.65073697520597	3.90689059560852	0.522388059701492	6891	NO	2506	NO	-7385	NO	Intergenic	0	unique_peak1	RERE
PCC922	1	8905812	8906012	+	3.6043356084984	2	0.611940298507463	27719	NO	0	YES	20737	NO	Intergenic	0.27363184079602	unique_peak1	MIR6728
PCC923	1	8909816	8910016	+	3.50484523177786	3	0.537313432835821	28082	NO	0	YES	16733	NO	Intergenic	0	unique_peak1	MIR6728
PCC924	1	8913617	8913817	+	4.05874623904825	3.8073549220576	0.442786069651741	24281	NO	673	NO	12932	NO	Intergenic	0	unique_peak1	MIR6728
PCC76124	1	8919911	8920111	+	3.50484523177786	4.08746284125034	0.54228855721393	17987	NO	0	YES	6638	NO	Intergenic	0	unique_peak2	MIR6728
PCC63061	1	8937963	8938163	+	6.48359308484881	6.37503943134692	0.641791044776119	0	YES	10987	NO	682	YES	promoter-TSS (NR_038351)	0	merged_common_peak	ENO1
PCC76125	1	8944669	8944869	+	2.78129739818579	3.90689059560852	0.527363184079602	5259	NO	4281	NO	5875	NO	Intergenic	0.054726368159204	unique_peak2	ENO1-AS1
PCC925	1	8966796	8966996	+	4.35134193203664	3.4594316186373	0.502487562189055	27386	NO	395	NO	28002	NO	Intergenic	0	unique_peak1	ENO1-AS1
PCC76126	1	9001012	9001212	+	2.24806753909495	4.08746284125034	0.54228855721393	61602	NO	4808	NO	-4781	NO	Intergenic	0.109452736318408	unique_peak2	CA6
PCC76127	1	9017153	9017353	+	3.20454574831518	4.90689059560852	0.582089552238806	77743	NO	0	YES	11360	NO	exon (NM_001215, exon 3 of 8)	0	unique_peak2	CA6
PCC926	1	9024882	9025082	+	3.55577527748168	2	0.582089552238806	74198	NO	1301	NO	19089	NO	intron (NM_001270500, intron 5 of 7)	0.323383084577114	unique_peak1	CA6
PCC927	1	9029050	9029250	+	3.13252692735229	3.16992500144231	0.507462686567164	70030	NO	1790	NO	23257	NO	intron (NM_001270500, intron 6 of 7)	0	unique_peak1	CA6
PCC928	1	9046740	9046940	+	5.1637824993311	5.16992500144231	0.611940298507463	52340	NO	0	YES	39564	NO	Intergenic	0	unique_peak1	SLC2A7
PCC929	1	9050076	9050276	+	3.69516320627908	2.58496250072116	0.651741293532338	49004	NO	1035	NO	36228	NO	Intergenic	0.263681592039801	unique_peak1	SLC2A7
PCC63062	1	9064772	9064972	+	4.48199458917763	5	0.646766169154229	34308	NO	0	YES	21532	NO	exon (NM_207420, exon 11 of 12)	0.134328358208955	merged_common_peak	SLC2A7
PCC930	1	9068306	9068506	+	3.55577527748168	2.58496250072116	0.572139303482587	30774	NO	1154	NO	17998	NO	intron (NM_207420, intron 9 of 11)	0	unique_peak1	SLC2A7
PCC931	1	9070309	9070509	+	4.14701221868115	4.64385618977472	0.562189054726368	28771	NO	0	YES	15995	NO	intron (NM_207420, intron 8 of 11)	1.43781094527363	unique_peak1	SLC2A7
PCC932	1	9071035	9071235	+	3.55577527748168	2.58496250072116	0.577114427860697	28045	NO	0	YES	15269	NO	intron (NM_207420, intron 8 of 11)	0	unique_peak1	SLC2A7
PCC933	1	9074902	9075102	+	4.65164141549932	3.32192809488736	0.671641791044776	24178	NO	171	NO	11402	NO	intron (NM_207420, intron 6 of 11)	0.169154228855721	unique_peak1	SLC2A7
PCC934	1	9086833	9087033	+	3.69516320627908	3.32192809488736	0.527363184079602	12247	NO	482	NO	-529	YES	promoter-TSS (NM_207420)	0	unique_peak1	SLC2A7
PCC935	1	9091939	9092139	+	4.96490825666725	4.8073549220576	0.676616915422886	7141	NO	5588	NO	-5635	NO	Intergenic	0	unique_peak1	SLC2A7
PCC63063	1	9099174	9099374	+	6.15791902014554	5.55458885167764	0.691542288557214	0	YES	693	NO	-12870	NO	intron (NM_003039, intron 8 of 11)	0.17910447761194	merged_common_peak	SLC2A7
PCC76128	1	9103941	9104141	+	3.20454574831518	4.08746284125034	0.532338308457711	3427	NO	5460	NO	-17637	NO	intron (NM_001328621, intron 1 of 8)	0	unique_peak2	SLC2A7
PCC936	1	9131902	9132102	+	4.66889567397863	4.32192809488736	0.751243781094527	0	YES	2341	NO	284	NO	intron (NM_001328619, intron 1 of 12)	0	unique_peak1	SLC2A5
PCC937	1	9166374	9166574	+	3.96232152935166	2.8073549220576	0.601990049751244	21929	NO	3046	NO	22755	NO	intron (NM_024980, intron 2 of 3)	0	unique_peak1	GPR157
PCC938	1	9171231	9171431	+	5.35764498953468	5.08746284125034	0.631840796019901	17072	NO	0	YES	17898	NO	intron (NM_024980, intron 2 of 3)	0	unique_peak1	GPR157
PCC939	1	9188831	9189031	+	6.21002260039834	5.24792751344359	0.721393034825871	0	YES	130	NO	298	NO	exon (NM_024980, exon 1 of 4)	0.174129353233831	unique_peak1	GPR157
PCC940	1	9205142	9205342	+	3.65073697520597	3.32192809488736	0.616915422885572	15398	NO	1321	NO	6594	NO	Intergenic	0.303482587064677	unique_peak1	MIR34A
PCC941	1	9214089	9214289	+	3.77871649677251	3.32192809488736	0.592039800995025	24345	NO	2368	NO	-2353	NO	intron (NR_132742, intron 1 of 1)	0.611940298507463	unique_peak1	MIR34A
PCC942	1	9222318	9222518	+	4.54165990653786	3.32192809488736	0.572139303482587	19649	NO	0	YES	-10582	NO	intron (NR_132742, intron 1 of 1)	0.17910447761194	unique_peak1	MIR34A
PCC76129	1	9225983	9226183	+	3.20454574831518	4.32192809488736	0.532338308457711	15984	NO	0	YES	-14247	NO	intron (NR_132742, intron 1 of 1)	0	unique_peak2	MIR34A
PCC943	1	9226932	9227132	+	4.22839306536993	3.90689059560852	0.54726368159204	15035	NO	0	YES	-15196	NO	intron (NR_132742, intron 1 of 1)	0.253731343283582	unique_peak1	MIR34A
PCC944	1	9238320	9238520	+	3.77871649677251	3.70043971814109	0.54726368159204	3647	NO	0	YES	-3843	NO	intron (NR_132742, intron 1 of 1)	0	unique_peak1	LINC01759
PCC945	1	9242742	9242942	+	6.0856066092858	5.78135971352466	0.676616915422886	0	YES	0	YES	-445	YES	promoter-TSS (NR_132742)	0	unique_peak1	MIR34AHG
PCC946	1	9257410	9257610	+	3.65073697520597	3.58496250072116	0.606965174129353	955	NO	0	YES	-15113	NO	Intergenic	0.169154228855721	unique_peak1	MIR34AHG
PCC63064	1	9258384	9258584	+	4.75113179221986	5	0.616915422885572	0	YES	0	YES	-16087	NO	Intergenic	0	merged_common_peak	MIR34AHG
PCC63065	1	9287501	9287701	+	3.65073697520597	3.70043971814109	0.537313432835821	6700	NO	12379	NO	-7262	NO	Intergenic	0.0248756218905473	merged_common_peak	H6PD
PCC947	1	9290530	9290730	+	4.14701221868115	3.4594316186373	0.507462686567164	3671	NO	9350	NO	-4233	NO	Intergenic	0	unique_peak1	H6PD
PCC948	1	9294868	9295068	+	5.26520774012993	3.70043971814109	0.796019900497512	0	YES	5012	NO	105	NO	5' UTR (NM_004285, exon 1 of 5)	0	unique_peak1	H6PD
PCC63066	1	9305472	9305672	+	4.39673425190742	4.85798099512757	0.626865671641791	10353	NO	0	YES	5669	NO	exon (NM_001282587, exon 2 of 5)	0.169154228855721	merged_common_peak	H6PD
PCC949	1	9307648	9307848	+	5.32164628870319	4.58496250072116	0.641791044776119	12529	NO	0	YES	7845	NO	intron (NM_004285, intron 3 of 4)	0	unique_peak1	H6PD
PCC950	1	9310813	9311013	+	5.08642423515925	4.75488750216347	0.597014925373134	13189	NO	0	YES	11010	NO	intron (NM_004285, intron 3 of 4)	0	unique_peak1	H6PD
PCC951	1	9322518	9322718	+	4.68586936294372	4.64385618977472	0.626865671641791	1484	NO	407	NO	22715	NO	intron (NM_004285, intron 4 of 4)	0	unique_peak1	H6PD
PCC952	1	9324190	9324390	+	5.6557305615177	4.90689059560852	0.676616915422886	0	YES	2079	NO	24387	NO	exon (NM_001282587, exon 5 of 5)	0	unique_peak1	H6PD
PCC63067	1	9327155	9327355	+	4.79753315892742	5.24792751344359	0.656716417910448	2138	NO	4045	NO	-25686	NO	3' UTR (NM_001282587, exon 5 of 5)	4.53233830845771	merged_common_peak	SPSB1
PCC953	1	9332140	9332340	+	4.65164141549932	4.08746284125034	0.651741293532338	7123	NO	0	YES	-20701	NO	TTS (NM_001282587)	0.134328358208955	unique_peak1	SPSB1
PCC76130	1	9335645	9335845	+	3.96232152935166	4.8073549220576	0.577114427860697	10628	NO	0	YES	-17196	NO	Intergenic	0	unique_peak2	SPSB1
PCC63068	1	9337467	9337667	+	3.81811207294579	4.32192809488736	0.54726368159204	12450	NO	0	YES	-15374	NO	Intergenic	0	merged_common_peak	SPSB1
PCC954	1	9339611	9339811	+	3.89270514643741	2.32192809488736	0.611940298507463	14594	NO	0	YES	-13230	NO	Intergenic	0.378109452736318	unique_peak1	SPSB1
PCC63069	1	9340338	9340538	+	3.99546268974176	4.75488750216347	0.72636815920398	15321	NO	0	YES	-12503	NO	Intergenic	0	merged_common_peak	SPSB1
PCC63070	1	9341775	9341975	+	5.1952580157243	5.58496250072116	0.567164179104478	16758	NO	0	YES	-11066	NO	Intergenic	0.278606965174129	merged_common_peak	SPSB1
PCC955	1	9351325	9351525	+	4.52214795766831	4.16992500144231	0.54726368159204	26308	NO	1605	NO	-1516	NO	Intergenic	0	unique_peak1	SPSB1
PCC956	1	9352987	9353187	+	5.66235825915641	5.4262647547021	0.835820895522388	27970	NO	0	YES	146	NO	5' UTR (NM_025106, exon 1 of 3)	0	unique_peak1	SPSB1
PCC957	1	9365251	9365451	+	3.69516320627908	3.32192809488736	0.63681592039801	40234	NO	0	YES	12410	NO	intron (NM_025106, intron 1 of 2)	0	unique_peak1	SPSB1
PCC958	1	9366043	9366243	+	3.96232152935166	3.32192809488736	0.611940298507463	41026	NO	0	YES	13202	NO	intron (NM_025106, intron 1 of 2)	0.0746268656716418	unique_peak1	SPSB1
PCC959	1	9375231	9375431	+	3.3948637228164	3.58496250072116	0.631840796019901	40695	NO	0	YES	22390	NO	intron (NM_025106, intron 1 of 2)	0	unique_peak1	SPSB1
PCC960	1	9376348	9376548	+	4.75113179221986	4.32192809488736	0.572139303482587	39578	NO	0	YES	23507	NO	intron (NM_025106, intron 1 of 2)	0.129353233830846	unique_peak1	SPSB1
PCC961	1	9378046	9378246	+	4.44023466573903	4.64385618977472	0.631840796019901	37880	NO	0	YES	25205	NO	intron (NM_025106, intron 1 of 2)	0.169154228855721	unique_peak1	SPSB1
PCC962	1	9379732	9379932	+	4.96490825666725	4.52356195605701	0.641791044776119	36194	NO	0	YES	26891	NO	intron (NM_025106, intron 1 of 2)	0.527363184079602	unique_peak1	SPSB1
PCC963	1	9380875	9381075	+	3.6043356084984	3	0.621890547263682	35051	NO	0	YES	28034	NO	intron (NM_025106, intron 1 of 2)	0	unique_peak1	SPSB1
PCC964	1	9383266	9383466	+	4.79753315892742	4.90689059560852	0.666666666666667	32660	NO	0	YES	30425	NO	intron (NM_025106, intron 1 of 2)	0	unique_peak1	SPSB1
PCC63071	1	9385682	9385882	+	5.8493676449246	6.20945336562895	0.557213930348259	30244	NO	0	YES	32841	NO	intron (NM_025106, intron 1 of 2)	0	merged_common_peak	SPSB1
PCC76131	1	9388838	9389038	+	3.27191485614969	3.8073549220576	0.577114427860697	27088	NO	0	YES	35997	NO	intron (NM_025106, intron 1 of 2)	0.164179104477612	unique_peak2	SPSB1
PCC63072	1	9393499	9393699	+	4.44023466573903	4.70043971814109	0.567164179104478	22427	NO	0	YES	40658	NO	intron (NM_025106, intron 1 of 2)	0	merged_common_peak	SPSB1
PCC63073	1	9399029	9399229	+	5.87662399423444	6.14974711950468	0.661691542288557	16897	NO	0	YES	46188	NO	intron (NM_025106, intron 1 of 2)	0	merged_common_peak	SPSB1
PCC965	1	9405177	9405377	+	4.02758395862779	2.8073549220576	0.63681592039801	10749	NO	0	YES	52336	NO	intron (NM_025106, intron 1 of 2)	0	unique_peak1	SPSB1
PCC966	1	9409336	9409536	+	3.85607476094436	3.16992500144231	0.641791044776119	6590	NO	0	YES	56495	NO	intron (NM_025106, intron 1 of 2)	0.0696517412935323	unique_peak1	SPSB1
PCC76132	1	9410703	9410903	+	3.73777560740603	4.8073549220576	0.616915422885572	5223	NO	0	YES	57862	NO	intron (NM_025106, intron 1 of 2)	0.164179104477612	unique_peak2	SPSB1
PCC967	1	9412162	9412362	+	3.92809358190725	3.8073549220576	0.577114427860697	3764	NO	0	YES	59321	NO	intron (NM_025106, intron 1 of 2)	0	unique_peak1	SPSB1
PCC968	1	9413221	9413421	+	3.69516320627908	2.58496250072116	0.671641791044776	2705	NO	0	YES	60380	NO	intron (NM_025106, intron 1 of 2)	0.134328358208955	unique_peak1	SPSB1
PCC969	1	9413998	9414198	+	4.08900513657253	3.70043971814109	0.63681592039801	1928	NO	0	YES	61157	NO	intron (NM_025106, intron 1 of 2)	0	unique_peak1	SPSB1
PCC970	1	9415217	9415417	+	4.35134193203664	3.32192809488736	0.606965174129353	709	NO	0	YES	62376	NO	intron (NM_025106, intron 1 of 2)	0.313432835820896	unique_peak1	SPSB1
PCC971	1	9421398	9421598	+	4.52214795766831	4.52356195605701	0.597014925373134	4993	NO	0	YES	67477	NO	intron (NM_025106, intron 2 of 2)	0.164179104477612	unique_peak1	LOC100506022
PCC972	1	9423600	9423800	+	2.97161537268701	2.8073549220576	0.54228855721393	3707	NO	0	YES	65275	NO	intron (NM_025106, intron 2 of 2)	0	unique_peak1	LOC100506022
PCC973	1	9426217	9426417	+	4.39673425190742	3.70043971814109	0.641791044776119	1090	NO	0	YES	62658	NO	intron (NM_025106, intron 2 of 2)	0.0945273631840796	unique_peak1	LOC100506022
PCC974	1	9427508	9427708	+	3.6043356084984	3.32192809488736	0.701492537313433	0	YES	7	NO	61367	NO	exon (NM_025106, exon 3 of 3)	0.0348258706467662	unique_peak1	LOC100506022
PCC975	1	9428727	9428927	+	3.65073697520597	2.32192809488736	0.656716417910448	992	NO	663	NO	60148	NO	3' UTR (NM_025106, exon 3 of 3)	0.0995024875621891	unique_peak1	LOC100506022
PCC976	1	9436020	9436220	+	3.92809358190725	2.8073549220576	0.557213930348259	8285	NO	0	YES	52855	NO	Intergenic	0	unique_peak1	LOC100506022
PCC977	1	9437745	9437945	+	4.73519470599275	4.85798099512757	0.537313432835821	10010	NO	0	YES	51130	NO	Intergenic	0.17910447761194	unique_peak1	LOC100506022
PCC76133	1	9442685	9442885	+	4.30388562954311	4.39231742277876	0.562189054726368	14950	NO	0	YES	46190	NO	Intergenic	0.17910447761194	unique_peak2	LOC100506022
PCC978	1	9443223	9443423	+	4.32788344209047	3.58496250072116	0.666666666666667	15488	NO	0	YES	45652	NO	Intergenic	0	unique_peak1	LOC100506022
PCC979	1	9446482	9446682	+	3.81811207294579	3.4594316186373	0.651741293532338	18747	NO	0	YES	42393	NO	Intergenic	0	unique_peak1	LOC100506022
PCC980	1	9457827	9458027	+	5.00287094466582	4.64385618977472	0.557213930348259	30092	NO	0	YES	31048	NO	Intergenic	0	unique_peak1	LOC100506022
PCC63074	1	9460411	9460611	+	5.73877228186055	6.06608919045777	0.527363184079602	28326	NO	0	YES	28464	NO	Intergenic	0.159203980099502	merged_common_peak	LOC100506022
PCC981	1	9473654	9473854	+	4.17485010498173	3.58496250072116	0.621890547263682	15083	NO	0	YES	15221	NO	Intergenic	0.149253731343284	unique_peak1	LOC100506022
PCC982	1	9488164	9488364	+	3.6043356084984	1	0.582089552238806	573	NO	0	YES	711	NO	intron (NR_104622, intron 1 of 1)	0	unique_peak1	LOC100506022
PCC63075	1	9488968	9489168	+	4.35134193203664	4.08746284125034	0.641791044776119	0	YES	67	NO	-13	YES	promoter-TSS (NR_104623)	0.492537313432836	merged_common_peak	LOC100506022
PCC76134	1	9501654	9501854	+	2.54836702255762	3.70043971814109	0.656716417910448	12404	NO	0	YES	-12699	NO	Intergenic	0.169154228855721	unique_peak2	LOC100506022
PCC983	1	9516054	9516254	+	3.96232152935166	2.32192809488736	0.567164179104478	26804	NO	0	YES	-27099	NO	Intergenic	4.06965174129353	unique_peak1	LOC100506022
PCC76135	1	9527058	9527258	+	3.99546268974176	5.16992500144231	0.482587064676617	28121	NO	0	YES	-38103	NO	Intergenic	0.323383084577114	unique_peak2	LOC100506022
PCC984	1	9550997	9551197	+	3.85607476094436	2.8073549220576	0.517412935323383	4182	NO	0	YES	-48431	NO	Intergenic	0.0497512437810945	unique_peak1	SLC25A33
PCC985	1	9555066	9555266	+	5.07488976562871	4.70043971814109	0.63681592039801	113	NO	0	YES	-44362	NO	Intergenic	0.348258706467662	unique_peak1	SLC25A33
PCC986	1	9579558	9579758	+	3.69516320627908	3.90689059560852	0.552238805970149	19592	NO	0	YES	-19870	NO	Intergenic	0.174129353233831	unique_peak1	SLC25A33
PCC987	1	9593985	9594185	+	4.17485010498173	3.32192809488736	0.537313432835821	5165	NO	5625	NO	-5443	NO	Intergenic	0	unique_peak1	SLC25A33
PCC63076	1	9599543	9599743	+	6.07230886421543	5.8073549220576	0.805970149253731	0	YES	67	NO	115	NO	5' UTR (NM_032315, exon 1 of 7)	0.0497512437810945	merged_common_peak	SLC25A33
PCC988	1	9601530	9601730	+	4.71901052333382	4.4594316186373	0.487562189054726	1085	NO	80	NO	2102	NO	intron (NM_032315, intron 1 of 6)	0.134328358208955	unique_peak1	SLC25A33
PCC989	1	9648478	9648678	+	5.86035573450476	5.70043971814109	0.641791044776119	0	YES	422	NO	-354	YES	promoter-TSS (NM_001130924)	1.44776119402985	unique_peak1	TMEM201
PCC63077	1	9652815	9653015	+	5.97904518861648	6.78135971352466	0.646766169154229	3297	NO	0	YES	3983	NO	intron (NM_001010866, intron 1 of 5)	0	merged_common_peak	TMEM201
PCC990	1	9655292	9655492	+	5.43437118655347	4.52356195605701	0.646766169154229	5774	NO	0	YES	6460	NO	intron (NM_001010866, intron 1 of 5)	0	unique_peak1	TMEM201
PCC991	1	9657785	9657985	+	5.32164628870319	5.12928301694497	0.601990049751244	8267	NO	1844	NO	8953	NO	intron (NM_001010866, intron 3 of 5)	0	unique_peak1	TMEM201
PCC992	1	9661061	9661261	+	5.03950133015887	4.58496250072116	0.641791044776119	9356	NO	5120	NO	12229	NO	intron (NM_001010866, intron 4 of 5)	0	unique_peak1	TMEM201
PCC993	1	9662637	9662837	+	4.73519470599275	3.4594316186373	0.661691542288557	7780	NO	6696	NO	13805	NO	3' UTR (NM_001010866, exon 6 of 6)	0	unique_peak1	TMEM201
PCC994	1	9663667	9663867	+	4.32788344209047	4.32192809488736	0.641791044776119	6750	NO	7726	NO	14835	NO	3' UTR (NM_001010866, exon 6 of 6)	0	unique_peak1	TMEM201
PCC76136	1	9664940	9665140	+	3.20454574831518	4	0.552238805970149	5477	NO	6940	NO	16108	NO	TTS (NM_001010866)	0.119402985074627	unique_peak2	TMEM201
PCC995	1	9669869	9670069	+	4.14701221868115	3.58496250072116	0.587064676616915	548	NO	2011	NO	21037	NO	exon (NM_001130924, exon 8 of 11)	0.621890547263682	unique_peak1	TMEM201
PCC996	1	9670697	9670897	+	4.17485010498173	2.58496250072116	0.676616915422886	0	YES	1183	NO	21865	NO	exon (NM_001130924, exon 9 of 11)	0.0398009950248756	unique_peak1	TMEM201
PCC63078	1	9672624	9672824	+	5.61505558958263	5.6724253419715	0.626865671641791	1755	NO	0	YES	23792	NO	intron (NM_001130924, intron 10 of 10)	0	merged_common_peak	TMEM201
PCC997	1	9675323	9675523	+	4.59809845511112	3.70043971814109	0.597014925373134	4454	NO	2302	NO	26491	NO	TTS (NM_001130924)	0	unique_peak1	TMEM201
PCC998	1	9676601	9676801	+	3.27191485614969	2.32192809488736	0.562189054726368	5732	NO	3580	NO	27769	NO	Intergenic	0.00497512437810945	unique_peak1	TMEM201
PCC76137	1	9683242	9683442	+	2.78129739818579	4	0.54726368159204	3683	NO	2748	NO	-28447	NO	Intergenic	0	unique_peak2	PIK3CD
PCC999	1	9686642	9686842	+	6.03599706833919	5.6724253419715	0.552238805970149	283	NO	0	YES	-25047	NO	Intergenic	0	unique_peak1	PIK3CD
PCC1000	1	9689706	9689906	+	3.27191485614969	2	0.651741293532338	2338	NO	0	YES	-21983	NO	Intergenic	0.164179104477612	unique_peak1	PIK3CD
PCC76138	1	9708940	9709140	+	3.85607476094436	4.75488750216347	0.557213930348259	2640	NO	2940	NO	-2749	NO	Intergenic	0	unique_peak2	PIK3CD
PCC1001	1	9712299	9712499	+	5.96430811271997	5.55458885167764	0.736318407960199	0	YES	0	YES	610	NO	TTS (NR_027045)	0.0497512437810945	unique_peak1	PIK3CD
PCC76139	1	9718673	9718873	+	2.54836702255762	4	0.537313432835821	5671	NO	4422	NO	-4129	NO	intron (NM_005026, intron 1 of 23)	0	unique_peak2	PIK3CD-AS1
PCC1002	1	9720014	9720214	+	3.77871649677251	3	0.557213930348259	7012	NO	5763	NO	-5470	NO	intron (NM_005026, intron 1 of 23)	0	unique_peak1	PIK3CD-AS1
PCC1003	1	9748709	9748909	+	6.18229037317689	6.33985000288462	0.532338308457711	386	NO	0	YES	-794	YES	promoter-TSS (NM_001350234)	0	unique_peak1	PIK3CD
PCC1004	1	9775668	9775868	+	5.06322641667688	4.70043971814109	0.651741293532338	0	YES	0	YES	24243	NO	exon (NM_001350235, exon 3 of 23)	0.174129353233831	unique_peak1	PIK3CD
PCC1005	1	9777200	9777400	+	5.72018676648547	5.75488750216347	0.666666666666667	1202	NO	0	YES	25775	NO	intron (NM_001350234, intron 7 of 23)	0.0298507462686567	unique_peak1	PIK3CD
PCC1006	1	9779502	9779702	+	6.02671826172056	5.8073549220576	0.522388059701492	3504	NO	0	YES	28077	NO	intron (NM_001350234, intron 9 of 23)	0.0895522388059701	unique_peak1	PIK3CD
PCC63079	1	9781951	9782151	+	5.91880584931637	5.97727992349992	0.646766169154229	5953	NO	0	YES	30526	NO	exon (NM_001350235, exon 16 of 23)	6.67661691542289	merged_common_peak	PIK3CD
PCC1007	1	9783335	9783535	+	3.6043356084984	2.32192809488736	0.587064676616915	6757	NO	1304	NO	31910	NO	intron (NM_001350234, intron 20 of 23)	0.766169154228856	unique_peak1	PIK3CD
PCC1008	1	9784585	9784785	+	5.29380840240261	4.39231742277876	0.611940298507463	5507	NO	285	NO	33160	NO	intron (NM_001350234, intron 22 of 23)	0	unique_peak1	PIK3CD
PCC1009	1	9790982	9791182	+	5.41780165021834	5.16992500144231	0.557213930348259	0	YES	5641	NO	39557	NO	intron (NM_001009566, intron 18 of 18)	0	unique_peak1	PIK3CD
PCC1010	1	9793426	9793626	+	3.27191485614969	3.58496250072116	0.557213930348259	1939	NO	8085	NO	42001	NO	exon (NM_001302883, exon 15 of 18)	0.388059701492537	unique_peak1	PIK3CD
PCC63080	1	9794525	9794725	+	4.99036949139649	5.35755200461808	0.54228855721393	3038	NO	9184	NO	43100	NO	intron (NM_001009566, intron 14 of 18)	0	merged_common_peak	PIK3CD
PCC1011	1	9800005	9800205	+	4.2019648469019	4.32192809488736	0.552238805970149	8518	NO	14664	NO	48580	NO	intron (NM_001009566, intron 10 of 18)	0	unique_peak1	PIK3CD
PCC1012	1	9825700	9825900	+	4.05874623904825	3.8073549220576	0.592039800995025	2882	NO	0	YES	58784	NO	intron (NM_001009566, intron 2 of 18)	0	unique_peak1	CLSTN1
PCC1013	1	9843631	9843831	+	4.08900513657253	4.08746284125034	0.562189054726368	20813	NO	549	NO	40853	NO	intron (NM_001009566, intron 1 of 18)	0	unique_peak1	CLSTN1
PCC1014	1	9848487	9848687	+	3.99546268974176	4.64385618977472	0.537313432835821	25669	NO	0	YES	35997	NO	intron (NM_001009566, intron 1 of 18)	0.17910447761194	unique_peak1	CLSTN1
PCC76140	1	9851600	9851800	+	3.3948637228164	4.08746284125034	0.507462686567164	28782	NO	2199	NO	32884	NO	intron (NM_001009566, intron 1 of 18)	0.109452736318408	unique_peak2	CLSTN1
PCC1015	1	9859540	9859740	+	3.89270514643741	3.4594316186373	0.552238805970149	23271	NO	2159	NO	24944	NO	intron (NM_001009566, intron 1 of 18)	0	unique_peak1	CLSTN1
PCC1016	1	9883888	9884088	+	6.09437858419536	5.61470984411521	0.786069651741294	0	YES	187	NO	596	NO	5' UTR (NM_001302883, exon 1 of 18)	0	unique_peak1	CLSTN1
PCC1017	1	9895933	9896133	+	4.71901052333382	4.39231742277876	0.631840796019901	11265	NO	0	YES	-11449	NO	Intergenic	0	unique_peak1	CLSTN1
PCC1018	1	9902772	9902972	+	5.13132831420197	3.8073549220576	0.641791044776119	18104	NO	0	YES	-18288	NO	Intergenic	1.43781094527363	unique_peak1	CLSTN1
PCC1019	1	9906786	9906986	+	3.50484523177786	3.58496250072116	0.686567164179104	22118	NO	525	NO	-22302	NO	Intergenic	0.45771144278607	unique_peak1	CLSTN1
PCC1020	1	9909409	9909609	+	4.66889567397863	3.70043971814109	0.621890547263682	24741	NO	1078	NO	-24925	NO	3' UTR (NM_020248, exon 6 of 6)	0	unique_peak1	CLSTN1
PCC1021	1	9917255	9917455	+	3.89270514643741	3.8073549220576	0.572139303482587	32587	NO	3205	NO	-32771	NO	intron (NM_001012329, intron 4 of 4)	0	unique_peak1	CLSTN1
PCC1022	1	9921546	9921746	+	3.27191485614969	2.58496250072116	0.646766169154229	36878	NO	95	NO	-37062	NO	intron (NM_001012329, intron 4 of 4)	2.78606965174129	unique_peak1	CLSTN1
PCC1023	1	9927358	9927558	+	4.91204334688514	4.8073549220576	0.63681592039801	42287	NO	0	YES	42858	NO	intron (NM_001012329, intron 4 of 4)	0.467661691542289	unique_peak1	CTNNBIP1
PCC1024	1	9935375	9935575	+	3.81811207294579	3.4594316186373	0.597014925373134	34270	NO	0	YES	34841	NO	intron (NM_001012329, intron 2 of 4)	0.124378109452736	unique_peak1	CTNNBIP1
PCC1025	1	9938065	9938265	+	3.3948637228164	2.58496250072116	0.621890547263682	31580	NO	0	YES	32151	NO	intron (NM_001012329, intron 1 of 4)	0.27363184079602	unique_peak1	CTNNBIP1
PCC1026	1	9942955	9943155	+	4.41871103987114	3.32192809488736	0.626865671641791	26690	NO	0	YES	27261	NO	intron (NM_001012329, intron 1 of 4)	0.442786069651741	unique_peak1	CTNNBIP1
PCC1027	1	9944033	9944233	+	4.11841155640847	3.70043971814109	0.661691542288557	25612	NO	0	YES	26183	NO	intron (NM_020248, intron 1 of 5)	0	unique_peak1	CTNNBIP1
PCC1028	1	9952265	9952465	+	4.39673425190742	3.16992500144231	0.582089552238806	17380	NO	0	YES	17951	NO	intron (NM_020248, intron 1 of 5)	0	unique_peak1	CTNNBIP1
PCC1029	1	9955435	9955635	+	4.11841155640847	3.90689059560852	0.552238805970149	14210	NO	414	NO	14781	NO	intron (NM_020248, intron 1 of 5)	0.0497512437810945	unique_peak1	CTNNBIP1
PCC1030	1	9957230	9957430	+	5.21572649253705	4.52356195605701	0.567164179104478	12415	NO	2209	NO	12986	NO	intron (NM_020248, intron 1 of 5)	0	unique_peak1	CTNNBIP1
PCC1031	1	9959512	9959712	+	3.99546268974176	4.32192809488736	0.472636815920398	10133	NO	18	NO	10704	NO	intron (NM_020248, intron 1 of 5)	0	unique_peak1	CTNNBIP1
PCC63081	1	9969939	9970139	+	5.88199088971421	6.14974711950468	0.81592039800995	0	YES	0	YES	277	NO	intron (NM_020248, intron 1 of 5)	0	merged_common_peak	CTNNBIP1
PCC76141	1	9997085	9997285	+	3.73777560740603	4.58496250072116	0.567164179104478	5880	NO	4824	NO	-5796	NO	intron (NM_001316974, intron 2 of 7)	0.194029850746269	unique_peak2	NMNAT1
PCC63082	1	10003229	10003429	+	4.59809845511112	4.24792751344359	0.666666666666667	0	YES	6711	NO	156	YES	promoter-TSS (NM_022787)	0.328358208955224	merged_common_peak	LZIC
PCC1032	1	10004082	10004282	+	3.69516320627908	2.32192809488736	0.557213930348259	496	NO	5858	NO	696	YES	promoter-TSS (NM_001316976)	0	unique_peak1	NMNAT1
PCC1033	1	10022553	10022753	+	4.14701221868115	3.16992500144231	0.333333333333333	18967	NO	762	NO	-4786	NO	intron (NM_001297779, intron 1 of 4)	0	unique_peak1	MIR5697
PCC63083	1	10057814	10058014	+	5.62879077289909	5.4262647547021	0.776119402985075	0	YES	35736	NO	659	NO	intron (NM_052960, intron 1 of 3)	0	merged_common_peak	RBP7
PCC1034	1	10070587	10070787	+	3.96232152935166	3	0.522388059701492	12478	NO	22963	NO	13432	NO	intron (NM_052960, intron 3 of 3)	0	unique_peak1	RBP7
PCC1035	1	10086374	10086574	+	4.41871103987114	3.4594316186373	0.587064676616915	5958	NO	7176	NO	-6567	NO	Intergenic	0	unique_peak1	UBE4B
PCC1036	1	10088816	10089016	+	4.82735972723809	3.16992500144231	0.676616915422886	3516	NO	4734	NO	-4125	NO	Intergenic	0	unique_peak1	UBE4B
PCC1037	1	10092710	10092910	+	5.10911771307311	4.32192809488736	0.771144278606965	0	YES	840	NO	-231	YES	promoter-TSS (NM_006048)	3.14427860696517	unique_peak1	UBE4B
PCC1038	1	10095475	10095675	+	4.92551268049397	4.95419631038687	0.567164179104478	2070	NO	0	YES	2534	NO	intron (NM_001105562, intron 1 of 27)	0	unique_peak1	UBE4B
PCC1039	1	10128496	10128696	+	3.73777560740603	3.16992500144231	0.567164179104478	35091	NO	0	YES	35555	NO	intron (NM_001105562, intron 1 of 27)	0	unique_peak1	UBE4B
PCC76142	1	10136983	10137183	+	2.05774956459373	3.8073549220576	0.522388059701492	43578	NO	0	YES	44042	NO	intron (NM_001105562, intron 2 of 27)	0	unique_peak2	UBE4B
PCC1040	1	10205431	10205631	+	3.45130227138966	2.8073549220576	0.557213930348259	64384	NO	8169	NO	-65233	NO	intron (NM_001105562, intron 18 of 27)	0	unique_peak1	KIF1B
PCC76143	1	10219505	10219705	+	2.67131588922434	3.70043971814109	0.582089552238806	50310	NO	725	NO	-51159	NO	intron (NM_001105562, intron 22 of 27)	0	unique_peak2	KIF1B
PCC1041	1	10233532	10233732	+	4.11841155640847	2.8073549220576	0.422885572139304	36283	NO	10551	NO	-37132	NO	intron (NM_001105562, intron 25 of 27)	0.109452736318408	unique_peak1	KIF1B
PCC1042	1	10257637	10257837	+	3.45130227138966	2.32192809488736	0.502487562189055	12178	NO	196	NO	-13027	NO	Intergenic	0	unique_peak1	KIF1B
PCC63084	1	10270701	10270901	+	6.14966712838727	6.2667865406949	0.81592039800995	0	YES	39	NO	37	YES	promoter-TSS (NM_183416)	0.00995024875621891	merged_common_peak	KIF1B
PCC1043	1	10304608	10304808	+	3.55577527748168	3	0.621890547263682	33301	NO	1612	NO	33944	NO	intron (NM_015074, intron 2 of 46)	0	unique_peak1	KIF1B
PCC76144	1	10392808	10393008	+	3.45130227138966	4.52356195605701	0.552238805970149	6417	NO	6912	NO	33884	NO	intron (NM_015074, intron 25 of 46)	0.0398009950248756	unique_peak2	RNU6-2
PCC1044	1	10450474	10450674	+	3.65073697520597	3.4594316186373	0.527363184079602	7874	NO	1393	NO	-8475	NO	Intergenic	0	unique_peak1	PGD
PCC63085	1	10459183	10459383	+	6.23703709176656	5.78135971352466	0.72636815920398	0	YES	0	YES	108	NO	5' UTR (NM_001304452, exon 1 of 13)	0.129353233830846	merged_common_peak	PGD
PCC1045	1	10486534	10486734	+	4.35134193203664	4	0.72636815920398	3466	NO	5626	NO	-3525	NO	Intergenic	0.149253731343284	unique_peak1	CENPS-CORT
PCC1046	1	10490608	10490808	+	5.32164628870319	5.20945336562895	0.691542288557214	0	YES	1552	NO	-96	YES	promoter-TSS (NR_036462)	0.323383084577114	unique_peak1	CENPS
PCC1047	1	10512494	10512694	+	3.6043356084984	3.4594316186373	0.552238805970149	19483	NO	1063	NO	2818	NO	TTS (NM_001270517)	0.00497512437810945	unique_peak1	CORT
PCC1048	1	10532245	10532445	+	4.66889567397863	4.70043971814109	0.696517412935323	0	YES	6745	NO	268	NO	intron (NM_213566, intron 1 of 4)	0.203980099502488	unique_peak1	DFFA
PCC1049	1	10535102	10535302	+	4.41871103987114	4	0.73134328358209	0	YES	3888	NO	199	NO	intron (NM_004565, intron 1 of 8)	0.258706467661692	unique_peak1	PEX14
PCC1050	1	10590483	10590683	+	3.33519840545618	3	0.626865671641791	55310	NO	0	YES	55580	NO	intron (NM_004565, intron 2 of 8)	5.48258706467662	unique_peak1	PEX14
PCC1051	1	10660981	10661181	+	3.89270514643741	2.8073549220576	0.532338308457711	37118	NO	0	YES	126078	NO	intron (NM_004565, intron 4 of 8)	0	unique_peak1	PEX14
PCC1052	1	10678513	10678713	+	4.65164141549932	3.8073549220576	0.611940298507463	19586	NO	2082	NO	143610	NO	intron (NM_004565, intron 5 of 8)	0.348258706467662	unique_peak1	PEX14
PCC1053	1	10684344	10684544	+	3.55577527748168	2.8073549220576	0.611940298507463	13755	NO	3986	NO	149441	NO	exon (NM_004565, exon 7 of 9)	0.0199004975124378	unique_peak1	PEX14
PCC76145	1	10685521	10685721	+	3.96232152935166	4.8073549220576	0.557213930348259	12578	NO	2809	NO	150618	NO	intron (NM_004565, intron 7 of 8)	0	unique_peak2	PEX14
PCC1054	1	10686464	10686664	+	3.85607476094436	3.32192809488736	0.646766169154229	11635	NO	1866	NO	151561	NO	intron (NM_004565, intron 7 of 8)	0	unique_peak1	PEX14
PCC63086	1	10688417	10688617	+	4.41871103987114	4.58496250072116	0.582089552238806	9682	NO	0	YES	153514	NO	intron (NM_004565, intron 8 of 8)	0.323383084577114	merged_common_peak	PEX14
PCC1055	1	10689951	10690151	+	4.84195939000054	4.39231742277876	0.696517412935323	8148	NO	370	NO	155048	NO	3' UTR (NM_004565, exon 9 of 9)	1.31840796019901	unique_peak1	PEX14
PCC63087	1	10691355	10691555	+	4.91204334688514	5.28540221886225	0.616915422885572	6744	NO	0	YES	156452	NO	TTS (NM_004565)	0	merged_common_peak	PEX14
PCC1056	1	10695331	10695531	+	5.99357710133046	5.75488750216347	0.402985074626866	2768	NO	0	YES	160428	NO	Intergenic	0.26865671641791	unique_peak1	PEX14
PCC1057	1	10699915	10700115	+	5.43437118655347	4.32192809488736	0.606965174129353	0	YES	3255	NO	156718	NO	exon (NM_001079843, exon 21 of 21)	0.149253731343284	unique_peak1	CASZ1
PCC1058	1	10701381	10701581	+	5.1952580157243	5.12928301694497	0.666666666666667	555	NO	1789	NO	155252	NO	intron (NM_001079843, intron 20 of 20)	0	unique_peak1	CASZ1
PCC1059	1	10703072	10703272	+	5.38385202803125	4.4594316186373	0.671641791044776	731	NO	98	NO	153561	NO	intron (NM_001079843, intron 19 of 20)	0	unique_peak1	CASZ1
PCC1060	1	10704722	10704922	+	4.951940898962	4.64385618977472	0.63681592039801	2381	NO	0	YES	151911	NO	intron (NM_001079843, intron 18 of 20)	0	unique_peak1	CASZ1
PCC1061	1	10706816	10707016	+	4.30388562954311	3.70043971814109	0.701492537313433	794	NO	65	NO	149817	NO	TTS (NM_017766)	0.0995024875621891	unique_peak1	CASZ1
PCC1062	1	10709076	10709276	+	5.40096485180113	4.90689059560852	0.601990049751244	935	NO	2325	NO	147557	NO	exon (NM_017766, exon 15 of 16)	0	unique_peak1	CASZ1
PCC1063	1	10711202	10711402	+	4.52214795766831	4.08746284125034	0.626865671641791	2436	NO	4451	NO	145431	NO	intron (NM_001079843, intron 11 of 20)	0.0646766169154229	unique_peak1	CASZ1
PCC1064	1	10712183	10712383	+	4.25416866807967	3.90689059560852	0.63681592039801	1455	NO	5432	NO	144450	NO	intron (NM_001079843, intron 11 of 20)	0	unique_peak1	CASZ1
PCC1065	1	10713817	10714017	+	5.30317042812849	5.24792751344359	0.696517412935323	0	YES	7066	NO	142816	NO	exon (NM_017766, exon 11 of 16)	0.174129353233831	unique_peak1	CASZ1
PCC1066	1	10716618	10716818	+	4.91204334688514	3.70043971814109	0.646766169154229	1909	NO	5362	NO	140015	NO	exon (NM_017766, exon 8 of 16)	0	unique_peak1	CASZ1
PCC1067	1	10718812	10719012	+	3.99546268974176	2.32192809488736	0.686567164179104	855	NO	3168	NO	137821	NO	intron (NM_001079843, intron 6 of 20)	0	unique_peak1	CASZ1
PCC1068	1	10723366	10723566	+	4.66889567397863	4.4594316186373	0.676616915422886	1621	NO	0	YES	133267	NO	intron (NM_001079843, intron 5 of 20)	0.17910447761194	unique_peak1	CASZ1
PCC76146	1	10725145	10725345	+	3.81811207294579	3.58496250072116	0.701492537313433	0	YES	14	NO	131488	NO	exon (NM_017766, exon 5 of 16)	0.174129353233831	unique_peak2	CASZ1
PCC1069	1	10726025	10726225	+	3.50484523177786	2.32192809488736	0.656716417910448	407	NO	0	YES	130608	NO	intron (NM_001079843, intron 4 of 20)	0.114427860696517	unique_peak1	CASZ1
PCC63088	1	10727029	10727229	+	4.97771650167174	5.08746284125034	0.631840796019901	1411	NO	0	YES	129604	NO	intron (NM_001079843, intron 4 of 20)	0	merged_common_peak	CASZ1
PCC76147	1	10729042	10729242	+	3.81811207294579	4.24792751344359	0.616915422885572	3424	NO	0	YES	127591	NO	intron (NM_001079843, intron 4 of 20)	0.114427860696517	unique_peak2	CASZ1
PCC1070	1	10730207	10730407	+	4.08900513657253	2.8073549220576	0.621890547263682	4589	NO	0	YES	126426	NO	intron (NM_001079843, intron 4 of 20)	0.54726368159204	unique_peak1	CASZ1
PCC1071	1	10732907	10733107	+	3.33519840545618	1	0.562189054726368	7289	NO	0	YES	123726	NO	intron (NM_001079843, intron 4 of 20)	0	unique_peak1	CASZ1
PCC1072	1	10734640	10734840	+	4.48199458917763	4.08746284125034	0.666666666666667	9022	NO	0	YES	121993	NO	intron (NM_001079843, intron 4 of 20)	0.174129353233831	unique_peak1	CASZ1
PCC1073	1	10735810	10736010	+	4.91204334688514	3.90689059560852	0.671641791044776	10192	NO	0	YES	120823	NO	intron (NM_001079843, intron 4 of 20)	0	unique_peak1	CASZ1
PCC1074	1	10739504	10739704	+	5.08642423515925	4	0.631840796019901	13886	NO	0	YES	117129	NO	intron (NM_001079843, intron 4 of 20)	0.0149253731343284	unique_peak1	CASZ1
PCC1075	1	10745810	10746010	+	4.27932311107375	3.58496250072116	0.606965174129353	7763	NO	0	YES	110823	NO	intron (NM_001079843, intron 4 of 20)	0.159203980099502	unique_peak1	CASZ1
PCC63089	1	10747170	10747370	+	4.39673425190742	5	0.582089552238806	6403	NO	0	YES	109463	NO	intron (NM_001079843, intron 4 of 20)	0.17910447761194	merged_common_peak	CASZ1
PCC1076	1	10750293	10750493	+	4.44023466573903	4	0.567164179104478	3280	NO	0	YES	106340	NO	intron (NM_001079843, intron 4 of 20)	0	unique_peak1	CASZ1
PCC1077	1	10751568	10751768	+	3.6043356084984	3.16992500144231	0.646766169154229	2005	NO	0	YES	105065	NO	intron (NM_001079843, intron 4 of 20)	0.243781094527363	unique_peak1	CASZ1
PCC1078	1	10752331	10752531	+	4.30388562954311	2.58496250072116	0.63681592039801	1242	NO	0	YES	104302	NO	intron (NM_001079843, intron 4 of 20)	0.18407960199005	unique_peak1	CASZ1
PCC63090	1	10754628	10754828	+	6.03599706833919	5.78135971352466	0.850746268656716	398	NO	0	YES	102005	NO	intron (NM_001079843, intron 3 of 20)	0	merged_common_peak	CASZ1
PCC1079	1	10756967	10757167	+	3.65073697520597	3	0.616915422885572	724	NO	0	YES	99666	NO	intron (NM_001079843, intron 3 of 20)	0	unique_peak1	CASZ1
PCC1080	1	10758987	10759187	+	3.77871649677251	2.8073549220576	0.671641791044776	734	NO	0	YES	97646	NO	intron (NM_001079843, intron 3 of 20)	0	unique_peak1	CASZ1
PCC1081	1	10764796	10764996	+	5.01522444826849	5.04439411935845	0.691542288557214	0	YES	0	YES	91837	NO	intron (NM_001079843, intron 3 of 20)	0.17910447761194	unique_peak1	CASZ1
PCC1082	1	10766448	10766648	+	3.65073697520597	4	0.517412935323383	1522	NO	0	YES	90185	NO	intron (NM_001079843, intron 2 of 20)	0.373134328358209	unique_peak1	CASZ1
PCC1083	1	10770030	10770230	+	3.96232152935166	3.8073549220576	0.487562189054726	5104	NO	0	YES	86603	NO	intron (NM_001079843, intron 2 of 20)	0	unique_peak1	CASZ1
PCC1084	1	10774751	10774951	+	4.37428480879803	4	0.572139303482587	9825	NO	0	YES	81882	NO	intron (NM_001079843, intron 2 of 20)	0	unique_peak1	CASZ1
PCC1085	1	10780869	10781069	+	3.73777560740603	3.16992500144231	0.651741293532338	15943	NO	0	YES	75764	NO	intron (NM_001079843, intron 2 of 20)	0.149253731343284	unique_peak1	CASZ1
PCC1086	1	10782610	10782810	+	4.61625298002948	4	0.587064676616915	17684	NO	0	YES	74023	NO	intron (NM_001079843, intron 2 of 20)	0.134328358208955	unique_peak1	CASZ1
PCC1087	1	10786532	10786732	+	4.05874623904825	3.4594316186373	0.666666666666667	21606	NO	0	YES	70101	NO	intron (NM_001079843, intron 2 of 20)	0.154228855721393	unique_peak1	CASZ1
PCC63091	1	10789524	10789724	+	5.08642423515925	5.35755200461808	0.592039800995025	24598	NO	0	YES	67109	NO	intron (NM_001079843, intron 2 of 20)	0.368159203980099	merged_common_peak	CASZ1
PCC63092	1	10795517	10795717	+	3.77871649677251	4.08746284125034	0.597014925373134	30591	NO	0	YES	61116	NO	intron (NM_001079843, intron 2 of 20)	0.124378109452736	merged_common_peak	CASZ1
PCC1088	1	10797304	10797504	+	4.951940898962	5.16992500144231	0.651741293532338	32378	NO	0	YES	59329	NO	intron (NM_001079843, intron 2 of 20)	0.174129353233831	unique_peak1	CASZ1
PCC1089	1	10799587	10799787	+	4.44023466573903	4.08746284125034	0.606965174129353	34661	NO	0	YES	57046	NO	intron (NM_001079843, intron 2 of 20)	0.522388059701492	unique_peak1	CASZ1
PCC1090	1	10806533	10806733	+	3.96232152935166	4	0.616915422885572	41607	NO	0	YES	50100	NO	intron (NM_001079843, intron 2 of 20)	0.45771144278607	unique_peak1	CASZ1
PCC1091	1	10807629	10807829	+	4.73519470599275	4.75488750216347	0.562189054726368	42703	NO	0	YES	49004	NO	intron (NM_001079843, intron 2 of 20)	0	unique_peak1	CASZ1
PCC1092	1	10811939	10812139	+	4.48199458917763	3.8073549220576	0.63681592039801	41755	NO	0	YES	44694	NO	intron (NM_001079843, intron 2 of 20)	0.169154228855721	unique_peak1	CASZ1
PCC1093	1	10816055	10816255	+	4.951940898962	5.32192809488736	0.681592039800995	37639	NO	0	YES	40578	NO	intron (NM_001079843, intron 2 of 20)	0.338308457711443	unique_peak1	CASZ1
PCC1094	1	10821992	10822192	+	4.2019648469019	4.08746284125034	0.651741293532338	31702	NO	448	NO	34641	NO	intron (NM_001079843, intron 1 of 20)	0.104477611940299	unique_peak1	CASZ1
PCC1095	1	10823043	10823243	+	3.55577527748168	3.70043971814109	0.63681592039801	30651	NO	0	YES	33590	NO	intron (NM_001079843, intron 1 of 20)	0	unique_peak1	CASZ1
PCC76148	1	10828713	10828913	+	3.65073697520597	5.08746284125034	0.616915422885572	24981	NO	1022	NO	27920	NO	intron (NM_001079843, intron 1 of 20)	0.144278606965174	unique_peak2	CASZ1
PCC1096	1	10833921	10834121	+	3.81811207294579	2.32192809488736	0.606965174129353	19773	NO	0	YES	22712	NO	intron (NM_001079843, intron 1 of 20)	0	unique_peak1	CASZ1
PCC1097	1	10839429	10839629	+	3.92809358190725	3.32192809488736	0.631840796019901	14265	NO	0	YES	17204	NO	intron (NM_001079843, intron 1 of 20)	0.159203980099502	unique_peak1	CASZ1
PCC1098	1	10841377	10841577	+	3.99546268974176	2	0.646766169154229	12317	NO	0	YES	15256	NO	intron (NM_001079843, intron 1 of 20)	0	unique_peak1	CASZ1
PCC1099	1	10847419	10847619	+	3.33519840545618	3	0.661691542288557	6275	NO	0	YES	9214	NO	intron (NM_001079843, intron 1 of 20)	0	unique_peak1	CASZ1
PCC1100	1	10848690	10848890	+	3.81811207294579	2.8073549220576	0.681592039800995	5004	NO	0	YES	7943	NO	intron (NM_001079843, intron 1 of 20)	1.43283582089552	unique_peak1	CASZ1
PCC1101	1	10850005	10850205	+	3.55577527748168	3.70043971814109	0.661691542288557	3689	NO	0	YES	6628	NO	intron (NM_001079843, intron 1 of 20)	0	unique_peak1	CASZ1
PCC1102	1	10854630	10854830	+	5.7076100014401	5.16992500144231	0.582089552238806	0	YES	0	YES	2003	NO	intron (NM_001079843, intron 1 of 20)	0	unique_peak1	CASZ1
PCC1103	1	10856519	10856719	+	5.50584190623238	4.58496250072116	0.706467661691542	0	YES	218	NO	114	NO	intron (NM_001079843, intron 1 of 20)	0	unique_peak1	CASZ1
PCC1104	1	10866179	10866379	+	4.32788344209047	2.8073549220576	0.557213930348259	9214	NO	351	NO	-9546	NO	Intergenic	0	unique_peak1	CASZ1
PCC1105	1	10872923	10873123	+	3.89270514643741	4.08746284125034	0.621890547263682	15958	NO	0	YES	-16290	NO	Intergenic	0	unique_peak1	CASZ1
PCC1106	1	10880158	10880358	+	4.39673425190742	4.39231742277876	0.611940298507463	15537	NO	0	YES	-23525	NO	Intergenic	0.124378109452736	unique_peak1	CASZ1
PCC1107	1	10884937	10885137	+	4.08900513657253	2.58496250072116	0.691542288557214	10758	NO	0	YES	-28304	NO	Intergenic	0	unique_peak1	CASZ1
PCC1108	1	10891485	10891685	+	4.35134193203664	3.58496250072116	0.562189054726368	4210	NO	0	YES	-34852	NO	Intergenic	0.228855721393035	unique_peak1	CASZ1
PCC1109	1	10894873	10895073	+	3.3948637228164	3.16992500144231	0.626865671641791	822	NO	0	YES	-38240	NO	Intergenic	0.0796019900497512	unique_peak1	CASZ1
PCC1110	1	10896065	10896265	+	4.8125529701646	3.90689059560852	0.711442786069652	0	YES	0	YES	-39432	NO	Intergenic	1.74626865671642	unique_peak1	CASZ1
PCC1111	1	10898387	10898587	+	4.50226433036458	3.58496250072116	0.661691542288557	2269	NO	0	YES	-41754	NO	Intergenic	0.0298507462686567	unique_peak1	CASZ1
PCC1112	1	10909641	10909841	+	4.35134193203664	4.08746284125034	0.567164179104478	13523	NO	0	YES	-53008	NO	Intergenic	0.0447761194029851	unique_peak1	CASZ1
PCC1113	1	10911845	10912045	+	4.30388562954311	3.70043971814109	0.63681592039801	15727	NO	0	YES	-55212	NO	Intergenic	0.308457711442786	unique_peak1	CASZ1
PCC76149	1	10917272	10917472	+	3.55577527748168	4.32192809488736	0.597014925373134	21154	NO	0	YES	-60639	NO	Intergenic	0.129353233830846	unique_peak2	CASZ1
PCC1114	1	10927124	10927324	+	5.08642423515925	4.16992500144231	0.805970149253731	31006	NO	0	YES	-70491	NO	Intergenic	0.00497512437810945	unique_peak1	CASZ1
PCC76150	1	10928280	10928480	+	3.6043356084984	4.70043971814109	0.54726368159204	32162	NO	0	YES	-71647	NO	Intergenic	0.174129353233831	unique_peak2	CASZ1
PCC1115	1	10948803	10949003	+	4.66889567397863	4.16992500144231	0.81592039800995	52685	NO	0	YES	-92170	NO	Intergenic	0	unique_peak1	CASZ1
PCC1116	1	10958430	10958630	+	4.56081381771864	4.16992500144231	0.641791044776119	62312	NO	0	YES	83564	NO	Intergenic	0	unique_peak1	C1orf127
PCC1117	1	10963711	10963911	+	4.71901052333382	4.58496250072116	0.582089552238806	67593	NO	0	YES	78283	NO	Intergenic	0.373134328358209	unique_peak1	C1orf127
PCC1118	1	10966443	10966643	+	3.69516320627908	3.70043971814109	0.611940298507463	70325	NO	0	YES	75551	NO	Intergenic	0.258706467661692	unique_peak1	C1orf127
PCC1119	1	10970265	10970465	+	4.22839306536993	4.16992500144231	0.671641791044776	74147	NO	0	YES	71729	NO	Intergenic	0.786069651741294	unique_peak1	C1orf127
PCC1120	1	10972416	10972616	+	4.17485010498173	3.70043971814109	0.572139303482587	76298	NO	0	YES	69578	NO	Intergenic	0.502487562189055	unique_peak1	C1orf127
PCC1121	1	11002050	11002250	+	3.96232152935166	4	0.686567164179104	70069	NO	0	YES	39944	NO	Intergenic	7.0547263681592	unique_peak1	C1orf127
PCC1122	1	11005822	11006022	+	4.48199458917763	4.08746284125034	0.567164179104478	66297	NO	0	YES	36172	NO	TTS (NM_001170754)	0.626865671641791	unique_peak1	C1orf127
PCC1123	1	11007852	11008052	+	5.49037704750546	5.16992500144231	0.646766169154229	64267	NO	1331	NO	34142	NO	exon (NM_001170754, exon 12 of 13)	0	unique_peak1	C1orf127
PCC1124	1	11016590	11016790	+	3.13252692735229	2.32192809488736	0.572139303482587	55529	NO	370	NO	25404	NO	intron (NM_001170754, intron 8 of 12)	0	unique_peak1	C1orf127
PCC1125	1	11017543	11017743	+	3.27191485614969	3.32192809488736	0.582089552238806	54576	NO	0	YES	24451	NO	intron (NM_001170754, intron 7 of 12)	0.17910447761194	unique_peak1	C1orf127
PCC1126	1	11021303	11021503	+	4.66889567397863	5.08746284125034	0.597014925373134	50816	NO	0	YES	20691	NO	intron (NM_001170754, intron 5 of 12)	1.42786069651741	unique_peak1	C1orf127
PCC1127	1	11033880	11034080	+	4.73519470599275	4.24792751344359	0.671641791044776	38239	NO	0	YES	8114	NO	intron (NM_001170754, intron 2 of 12)	0.169154228855721	unique_peak1	C1orf127
PCC1128	1	11035247	11035447	+	4.35134193203664	3.70043971814109	0.562189054726368	36872	NO	0	YES	6747	NO	intron (NM_001170754, intron 2 of 12)	0	unique_peak1	C1orf127
PCC1129	1	11036223	11036423	+	4.4613234409981	3.90689059560852	0.54726368159204	35896	NO	12	NO	5771	NO	intron (NM_001170754, intron 1 of 12)	0.412935323383085	unique_peak1	C1orf127
PCC1130	1	11040271	11040471	+	4.17485010498173	3.90689059560852	0.641791044776119	31848	NO	0	YES	1723	NO	intron (NM_001170754, intron 1 of 12)	0.288557213930348	unique_peak1	C1orf127
PCC1131	1	11070840	11071040	+	4.05874623904825	2.32192809488736	0.54228855721393	1279	NO	1760	NO	-1739	NO	Intergenic	0.119402985074627	unique_peak1	TARDBP
PCC1132	1	11072761	11072961	+	5.40941719653579	4.90689059560852	0.706467661691542	0	YES	0	YES	182	NO	intron (NM_007375, intron 1 of 5)	0	unique_peak1	TARDBP
PCC1133	1	11106109	11106309	+	6.11170444038871	5.97727992349992	0.54228855721393	12721	NO	8368	NO	1087	NO	intron (NM_006610, intron 3 of 10)	0	unique_peak1	MASP2
PCC1134	1	11114052	11114252	+	5.86580670705528	6.02236781302845	0.587064676616915	4778	NO	4698	NO	5939	NO	TTS (NM_003132)	0.527363184079602	unique_peak1	SRM
PCC1135	1	11115943	11116143	+	3.27191485614969	3.32192809488736	0.631840796019901	2887	NO	2807	NO	4048	NO	intron (NM_003132, intron 5 of 7)	0.149253731343284	unique_peak1	SRM
PCC1136	1	11118652	11118852	+	5.01522444826849	4.90689059560852	0.611940298507463	178	NO	98	NO	1339	NO	intron (NM_003132, intron 3 of 7)	0.383084577114428	unique_peak1	SRM
PCC1137	1	11119891	11120091	+	5.7749791092746	5.61470984411521	0.830845771144279	0	YES	60	NO	100	YES	promoter-TSS (NM_003132)	0	unique_peak1	SRM
PCC1138	1	11127130	11127330	+	4.30388562954311	4.4594316186373	0.54726368159204	6495	NO	7299	NO	-7139	NO	intron (NM_001001998, intron 24 of 24)	0	unique_peak1	SRM
PCC76151	1	11139554	11139754	+	3.50484523177786	4.8073549220576	0.54228855721393	18919	NO	18456	NO	-19563	NO	intron (NM_001001998, intron 14 of 24)	0.159203980099502	unique_peak2	SRM
PCC63093	1	11160350	11160550	+	5.94432934264888	5.8073549220576	0.487562189054726	213	NO	579	NO	374	YES	promoter-TSS (NM_002685)	0.194029850746269	merged_common_peak	LOC105376736
PCC1139	1	11249717	11249917	+	3.65073697520597	3.16992500144231	0.572139303482587	72341	NO	5366	NO	471	NO	exon (NM_021146, exon 1 of 5)	0.353233830845771	unique_peak1	ANGPTL7
PCC1140	1	11308632	11308832	+	3.05516866318045	2.58496250072116	0.552238805970149	13426	NO	10741	NO	13876	NO	intron (NM_004958, intron 6 of 57)	0.00497512437810945	unique_peak1	MTOR
PCC1141	1	11310044	11310244	+	3.65073697520597	3	0.810945273631841	12014	NO	10866	NO	12464	NO	intron (NM_004958, intron 6 of 57)	0	unique_peak1	MTOR
PCC1142	1	11321300	11321500	+	3.50484523177786	2.58496250072116	0.54726368159204	758	NO	0	YES	1208	NO	intron (NM_004958, intron 1 of 57)	0	unique_peak1	MTOR
PCC1143	1	11322393	11322593	+	4.35134193203664	4.24792751344359	0.751243781094527	0	YES	0	YES	115	NO	intron (NM_004958, intron 1 of 57)	0	unique_peak1	MTOR
PCC76152	1	11330985	11331185	+	3.50484523177786	4.08746284125034	0.537313432835821	2074	NO	3445	NO	-2170	NO	Intergenic	0.303482587064677	unique_peak2	UBIAD1
PCC76153	1	11333488	11333688	+	4.05874623904825	4.52356195605701	0.626865671641791	0	YES	942	NO	333	NO	5' UTR (NM_001330350, exon 1 of 2)	0.378109452736318	unique_peak2	UBIAD1
PCC76154	1	11359233	11359433	+	2.78129739818579	4.16992500144231	0.572139303482587	25685	NO	0	YES	26078	NO	3' UTR (NM_001330350, exon 2 of 2)	0	unique_peak2	UBIAD1
PCC1144	1	11366042	11366242	+	4.65164141549932	4.24792751344359	0.691542288557214	32494	NO	4011	NO	32887	NO	Intergenic	0	unique_peak1	UBIAD1
PCC1145	1	11394414	11394614	+	4.22839306536993	4.16992500144231	0.641791044776119	60866	NO	2293	NO	61259	NO	Intergenic	0.318407960199005	unique_peak1	UBIAD1
PCC1146	1	11455818	11456018	+	4.54165990653786	4.16992500144231	0.631840796019901	82651	NO	237	NO	-83377	NO	Intergenic	0	unique_peak1	DISP3
PCC1147	1	11457378	11457578	+	4.57962259453643	3.32192809488736	0.646766169154229	81091	NO	1797	NO	-81817	NO	Intergenic	0.124378109452736	unique_peak1	DISP3
PCC63094	1	11538916	11539116	+	5.83826265858109	5.35755200461808	0.786069651741294	0	YES	314	NO	-279	YES	promoter-TSS (NM_020780)	0.72636815920398	merged_common_peak	DISP3
PCC1148	1	11540167	11540367	+	4.61625298002948	4.08746284125034	0.721393034825871	0	YES	0	YES	972	NO	intron (NM_020780, intron 1 of 20)	0	unique_peak1	DISP3
PCC1149	1	11561455	11561655	+	4.99036949139649	4.16992500144231	0.676616915422886	0	YES	15864	NO	22260	NO	exon (NM_020780, exon 2 of 21)	0	unique_peak1	DISP3
PCC1150	1	11580622	11580822	+	3.13252692735229	2.8073549220576	0.671641791044776	9016	NO	25258	NO	41427	NO	intron (NM_020780, intron 9 of 20)	0	unique_peak1	DISP3
PCC1151	1	11582675	11582875	+	4.96490825666725	4.24792751344359	0.756218905472637	6963	NO	23205	NO	43480	NO	intron (NM_020780, intron 10 of 20)	0.0497512437810945	unique_peak1	DISP3
PCC1152	1	11586702	11586902	+	4.02758395862779	2.58496250072116	0.577114427860697	2936	NO	19178	NO	47507	NO	exon (NM_020780, exon 13 of 21)	0	unique_peak1	DISP3
PCC1153	1	11587348	11587548	+	3.73777560740603	2.32192809488736	0.54228855721393	2290	NO	18532	NO	48153	NO	intron (NM_020780, intron 13 of 20)	0.298507462686567	unique_peak1	DISP3
PCC1154	1	11589683	11589883	+	4.44023466573903	2.8073549220576	0.611940298507463	0	YES	16197	NO	50488	NO	intron (NM_020780, intron 14 of 20)	0.54228855721393	unique_peak1	DISP3
PCC1155	1	11590994	11591194	+	4.17485010498173	3.16992500144231	0.63681592039801	949	NO	14886	NO	51799	NO	intron (NM_020780, intron 16 of 20)	0.00995024875621891	unique_peak1	DISP3
PCC1156	1	11591885	11592085	+	4.41871103987114	3.16992500144231	0.577114427860697	1840	NO	13995	NO	52690	NO	intron (NM_020780, intron 17 of 20)	0	unique_peak1	DISP3
PCC76155	1	11597685	11597885	+	2.54836702255762	3.70043971814109	0.601990049751244	1062	NO	8195	NO	58490	NO	TTS (NM_020780)	0	unique_peak2	DISP3
PCC1157	1	11621039	11621239	+	3.45130227138966	3.16992500144231	0.63681592039801	24416	NO	1528	NO	-48449	NO	Intergenic	0.0895522388059701	unique_peak1	LINC01647
PCC1158	1	11636672	11636872	+	3.77871649677251	3.4594316186373	0.606965174129353	40049	NO	6061	NO	-32816	NO	Intergenic	0.0447761194029851	unique_peak1	LINC01647
PCC1159	1	11657811	11658011	+	4.54165990653786	3.90689059560852	0.562189054726368	50756	NO	1130	NO	-11677	NO	Intergenic	0.72636815920398	unique_peak1	LINC01647
PCC1160	1	11659973	11660173	+	3.27191485614969	2.8073549220576	0.54726368159204	48594	NO	3292	NO	-9515	NO	Intergenic	0.0895522388059701	unique_peak1	LINC01647
PCC1161	1	11668661	11668861	+	4.87056005227322	4.58496250072116	0.696517412935323	39906	NO	11980	NO	-827	YES	promoter-TSS (NR_104624)	0	unique_peak1	LINC01647
PCC76156	1	11689667	11689867	+	2.54836702255762	3.90689059560852	0.557213930348259	18900	NO	12263	NO	20179	NO	Intergenic	0	unique_peak2	LINC01647
PCC1162	1	11695964	11696164	+	4.2019648469019	4	0.621890547263682	12603	NO	5966	NO	-18368	NO	Intergenic	0.323383084577114	unique_peak1	FBXO44
PCC1163	1	11697417	11697617	+	3.89270514643741	3.70043971814109	0.626865671641791	11150	NO	4513	NO	-16915	NO	Intergenic	0	unique_peak1	FBXO44
PCC76157	1	11702800	11703000	+	2.88078777490633	3.58496250072116	0.557213930348259	5767	NO	0	YES	-11532	NO	Intergenic	0.0149253731343284	unique_peak2	FBXO44
PCC1164	1	11706332	11706532	+	3.99546268974176	3.16992500144231	0.646766169154229	2235	NO	2358	NO	-8000	NO	Intergenic	0.0497512437810945	unique_peak1	FBXO44
PCC1165	1	11708879	11709079	+	4.35134193203664	3.58496250072116	0.676616915422886	0	YES	0	YES	-5453	NO	intron (NM_012168, intron 5 of 5)	0.338308457711443	unique_peak1	FBXO44
PCC1166	1	11709762	11709962	+	4.14701221868115	3.32192809488736	0.63681592039801	484	NO	621	NO	-4570	NO	exon (NM_012168, exon 4 of 6)	0.427860696517413	unique_peak1	FBXO44
PCC1167	1	11710541	11710741	+	5.2055424227697	4	0.716417910447761	0	YES	1400	NO	-3791	NO	exon (NM_012168, exon 2 of 6)	2.13930348258706	unique_peak1	FBXO44
PCC1168	1	11713236	11713436	+	4.48199458917763	2.8073549220576	0.641791044776119	781	NO	4095	NO	-1096	NO	intron (NM_012168, intron 1 of 5)	0.477611940298507	unique_peak1	FBXO44
PCC63095	1	11714248	11714448	+	5.06322641667688	4.95419631038687	0.741293532338308	0	YES	5107	NO	-84	YES	promoter-TSS (NM_001330355)	0.0746268656716418	merged_common_peak	FBXO44
PCC1169	1	11715241	11715441	+	4.02758395862779	3.16992500144231	0.681592039800995	0	YES	6100	NO	427	YES	promoter-TSS (NM_012168)	0	unique_peak1	FBXO44
PCC63096	1	11715887	11716087	+	3.69516320627908	4	0.641791044776119	582	NO	6746	NO	1073	NO	exon (NM_001330355, exon 2 of 6)	0.213930348258706	merged_common_peak	FBXO44
PCC1170	1	11716544	11716744	+	3.13252692735229	3.4594316186373	0.54228855721393	1239	NO	7403	NO	1730	NO	intron (NM_001014765, intron 3 of 6)	0	unique_peak1	FBXO44
PCC63097	1	11724303	11724503	+	5.66894414138977	5.64385618977472	0.791044776119403	0	YES	0	YES	253	NO	intron (NM_018438, intron 1 of 5)	0.0945273631840796	merged_common_peak	FBXO6
PCC1171	1	11725468	11725668	+	4.32788344209047	2.8073549220576	0.487562189054726	582	NO	0	YES	1418	NO	intron (NM_018438, intron 1 of 5)	0	unique_peak1	FBXO6
PCC1172	1	11727349	11727549	+	3.92809358190725	3.70043971814109	0.562189054726368	2463	NO	0	YES	3299	NO	intron (NM_018438, intron 1 of 5)	0	unique_peak1	FBXO6
PCC1173	1	11734527	11734727	+	5.50584190623238	5.16992500144231	0.626865671641791	6101	NO	1473	NO	6644	NO	TTS (NM_006341)	0.134328358208955	unique_peak1	MAD2L2
PCC1174	1	11740899	11741099	+	5.94935999754871	6.06608919045777	0.701492537313433	0	YES	0	YES	272	NO	intron (NM_001127325, intron 1 of 8)	0	unique_peak1	MAD2L2
PCC1175	1	11750774	11750974	+	3.20454574831518	3.16992500144231	0.691542288557214	0	YES	5706	NO	804	YES	promoter-TSS (NM_198545)	0.512437810945274	unique_peak1	MAD2L2
PCC1176	1	11751890	11752090	+	5.5655072235926	5.20945336562895	0.751243781094527	0	YES	4590	NO	209	YES	promoter-TSS (NM_001127325)	0.0646766169154229	unique_peak1	DRAXIN
PCC1177	1	11761326	11761526	+	4.96490825666725	4.64385618977472	0.517412935323383	8674	NO	0	YES	9645	NO	intron (NM_198545, intron 1 of 6)	0.238805970149254	unique_peak1	DRAXIN
PCC1178	1	11764743	11764943	+	4.85635767167403	4.39231742277876	0.606965174129353	12091	NO	0	YES	13062	NO	intron (NM_198545, intron 1 of 6)	0.422885572139304	unique_peak1	DRAXIN
PCC1179	1	11766581	11766781	+	4.57962259453643	4	0.641791044776119	12785	NO	0	YES	14900	NO	exon (NM_198545, exon 2 of 7)	0.333333333333333	unique_peak1	DRAXIN
PCC1180	1	11774642	11774842	+	4.65164141549932	4.64385618977472	0.537313432835821	4724	NO	428	NO	-21400	NO	intron (NM_198545, intron 5 of 6)	0.308457711442786	unique_peak1	AGTRAP
PCC1181	1	11779686	11779886	+	4.52214795766831	4.16992500144231	0.616915422885572	0	YES	45	NO	-16356	NO	3' UTR (NM_198545, exon 7 of 7)	1.00995024875622	unique_peak1	AGTRAP
PCC1182	1	11786580	11786780	+	4.05874623904825	3.90689059560852	0.592039800995025	6563	NO	6939	NO	-9462	NO	Intergenic	0	unique_peak1	AGTRAP
PCC63098	1	11796348	11796548	+	5.36645397743498	5.4262647547021	0.656716417910448	84	NO	0	YES	306	NO	intron (NM_001040195, intron 1 of 3)	0.348258706467662	merged_common_peak	AGTRAP
PCC1183	1	11800014	11800214	+	3.33519840545618	3	0.626865671641791	3750	NO	0	YES	3972	NO	intron (NM_001040195, intron 1 of 3)	0	unique_peak1	AGTRAP
PCC63099	1	11807928	11808128	+	5.46674149728046	5.78135971352466	0.621890547263682	11664	NO	5627	NO	11886	NO	intron (NM_001040194, intron 3 of 4)	0.253731343283582	merged_common_peak	AGTRAP
PCC1184	1	11810509	11810709	+	4.39673425190742	4.08746284125034	0.626865671641791	11430	NO	8208	NO	-11641	NO	3' UTR (NM_001040195, exon 4 of 4)	0.174129353233831	unique_peak1	C1orf167
PCC1185	1	11821861	11822061	+	4.27932311107375	3.4594316186373	0.666666666666667	78	NO	5869	NO	-289	YES	promoter-TSS (NM_001010881)	0.388059701492537	unique_peak1	C1orf167
PCC1186	1	11824595	11824795	+	3.99546268974176	3.16992500144231	0.651741293532338	2231	NO	3135	NO	2445	NO	intron (NM_001010881, intron 2 of 20)	0.527363184079602	unique_peak1	C1orf167
PCC1187	1	11826273	11826473	+	4.8983979385738	4.32192809488736	0.671641791044776	3909	NO	1457	NO	4123	NO	exon (NM_001010881, exon 3 of 21)	0.223880597014925	unique_peak1	C1orf167
PCC1188	1	11828122	11828322	+	3.13252692735229	3.16992500144231	0.641791044776119	5758	NO	0	YES	5972	NO	exon (NM_001010881, exon 5 of 21)	0.139303482587065	unique_peak1	C1orf167
PCC63100	1	11836431	11836631	+	4.63409715594261	5.20945336562895	0.656716417910448	14067	NO	6790	NO	3145	NO	TTS (NR_126000)	0	merged_common_peak	LOC102724659
PCC1189	1	11837927	11838127	+	3.69516320627908	2.32192809488736	0.567164179104478	15563	NO	6553	NO	1649	NO	non-coding (NR_126000, exon 3 of 3)	0	unique_peak1	LOC102724659
PCC1190	1	11839793	11839993	+	3.6043356084984	3.32192809488736	0.681592039800995	17429	NO	4687	NO	-217	YES	promoter-TSS (NR_126000)	0	unique_peak1	LOC102724659
PCC1191	1	11840955	11841155	+	4.4613234409981	3.58496250072116	0.527363184079602	18591	NO	3525	NO	-1379	NO	intron (NM_001010881, intron 13 of 20)	0	unique_peak1	LOC102724659
PCC63101	1	11844829	11845029	+	5.72641877825788	5.61470984411521	0.582089552238806	20433	NO	0	YES	-5253	NO	TTS (NM_001330358)	0.825870646766169	merged_common_peak	LOC102724659
PCC1192	1	11848354	11848554	+	5.52108099251949	5.75488750216347	0.597014925373134	16908	NO	2406	NO	-8778	NO	3' UTR (NM_001330358, exon 12 of 12)	0.447761194029851	unique_peak1	LOC102724659
PCC1193	1	11850118	11850318	+	4.84195939000054	4.39231742277876	0.587064676616915	15144	NO	642	NO	-10542	NO	TTS (NM_001010881)	0.343283582089552	unique_peak1	LOC102724659
PCC63102	1	11851163	11851363	+	4.27932311107375	4.4594316186373	0.611940298507463	14099	NO	0	YES	-11587	NO	intron (NM_005957, intron 11 of 11)	0.303482587064677	merged_common_peak	LOC102724659
PCC1194	1	11853889	11854089	+	4.44023466573903	4.16992500144231	0.661691542288557	11373	NO	0	YES	9745	NO	exon (NM_001330358, exon 9 of 12)	0	unique_peak1	MTHFR
PCC1195	1	11863274	11863474	+	4.88457179112749	3.8073549220576	0.616915422885572	1988	NO	2123	NO	360	NO	intron (NM_005957, intron 1 of 11)	0.800995024875622	unique_peak1	MTHFR
PCC1196	1	11865832	11866032	+	5.80422076565485	5.64385618977472	0.741293532338308	0	YES	4681	NO	-221	YES	promoter-TSS (NR_046428)	0.0895522388059701	unique_peak1	CLCN6
PCC1197	1	11883529	11883729	+	3.99546268974176	3.70043971814109	0.532338308457711	14664	NO	22378	NO	-16747	NO	intron (NM_001256959, intron 5 of 21)	0	unique_peak1	NPPA-AS1
PCC1198	1	11894285	11894485	+	3.73777560740603	2.8073549220576	0.577114427860697	3908	NO	33134	NO	-5991	NO	non-coding (NR_046428, exon 16 of 23)	0.144278606965174	unique_peak1	NPPA-AS1
PCC1199	1	11897285	11897485	+	4.68586936294372	3	0.572139303482587	908	NO	35985	NO	-2991	NO	intron (NM_001256959, intron 18 of 21)	0	unique_peak1	NPPA-AS1
PCC1200	1	11898459	11898659	+	4.54165990653786	3.90689059560852	0.606965174129353	0	YES	34811	NO	-1817	NO	intron (NM_001256959, intron 20 of 21)	0.343283582089552	unique_peak1	NPPA-AS1
PCC63103	1	11919166	11919366	+	4.57962259453643	4.95419631038687	0.631840796019901	0	YES	14104	NO	-274	YES	promoter-TSS (NM_002521)	0.442786069651741	merged_common_peak	NPPB
PCC1201	1	11957925	11958125	+	3.77871649677251	0	0.522388059701492	27518	NO	7195	NO	28460	NO	Intergenic	0	unique_peak1	KIAA2013
PCC1202	1	11966449	11966649	+	3.27191485614969	2.8073549220576	0.532338308457711	18994	NO	8	NO	19936	NO	Intergenic	0	unique_peak1	KIAA2013
PCC1203	1	11969361	11969561	+	4.2019648469019	3.90689059560852	0.497512437810945	16082	NO	0	YES	17024	NO	Intergenic	0.0447761194029851	unique_peak1	KIAA2013
PCC1204	1	11977867	11978067	+	4.35134193203664	3.8073549220576	0.577114427860697	7576	NO	0	YES	8518	NO	Intergenic	0.0298507462686567	unique_peak1	KIAA2013
PCC1205	1	11983033	11983233	+	4.66889567397863	4.08746284125034	0.611940298507463	2410	NO	317	NO	3352	NO	exon (NM_138346, exon 2 of 3)	0.243781094527363	unique_peak1	KIAA2013
PCC63104	1	11986068	11986268	+	6.26707826922095	5.8073549220576	0.786069651741294	0	YES	807	NO	317	NO	exon (NM_138346, exon 1 of 3)	0	merged_common_peak	KIAA2013
PCC1206	1	11994359	11994559	+	5.27482862732555	5.12928301694497	0.567164179104478	135	NO	351	NO	-265	YES	promoter-TSS (NM_001316320)	0.0995024875621891	unique_peak1	PLOD1
PCC1207	1	11998373	11998573	+	3.92809358190725	3.58496250072116	0.567164179104478	3403	NO	0	YES	3749	NO	intron (NM_000302, intron 1 of 18)	0.925373134328358	unique_peak1	PLOD1
PCC1208	1	12009672	12009872	+	3.33519840545618	3.58496250072116	0.557213930348259	14702	NO	1641	NO	15048	NO	intron (NM_000302, intron 2 of 18)	0.0995024875621891	unique_peak1	PLOD1
PCC1209	1	12010281	12010481	+	3.33519840545618	2.58496250072116	0.651741293532338	15311	NO	2250	NO	15657	NO	intron (NM_000302, intron 3 of 18)	0.134328358208955	unique_peak1	PLOD1
PCC76158	1	12027033	12027233	+	3.27191485614969	3.70043971814109	0.631840796019901	12880	NO	0	YES	-13105	NO	exon (NM_001316320, exon 17 of 20)	0.323383084577114	unique_peak2	MFN2
PCC1210	1	12028682	12028882	+	3.65073697520597	3	0.552238805970149	11231	NO	338	NO	-11456	NO	intron (NM_000302, intron 16 of 18)	0	unique_peak1	MFN2
PCC63105	1	12040184	12040384	+	5.5799055052661	5.78135971352466	0.741293532338308	0	YES	156	NO	46	YES	promoter-TSS (NM_001127660)	0	merged_common_peak	MFN2
PCC1211	1	12051684	12051884	+	3.81811207294579	3.4594316186373	0.587064676616915	10890	NO	0	YES	11546	NO	intron (NM_014874, intron 3 of 18)	0	unique_peak1	MFN2
PCC1212	1	12062055	12062255	+	3.99546268974176	3.16992500144231	0.597014925373134	16996	NO	0	YES	-17144	NO	exon (NM_001127660, exon 10 of 18)	1.99004975124378	unique_peak1	MIIP
PCC1213	1	12064946	12065146	+	3.99546268974176	4.32192809488736	0.497512437810945	14105	NO	65	NO	-14253	NO	intron (NM_014874, intron 14 of 18)	0.17910447761194	unique_peak1	MIIP
PCC1214	1	12067162	12067362	+	4.25416866807967	4.08746284125034	0.606965174129353	11889	NO	2281	NO	-12037	NO	exon (NM_001127660, exon 16 of 18)	0.109452736318408	unique_peak1	MIIP
PCC1215	1	12068647	12068847	+	5.25549735502441	4.24792751344359	0.676616915422886	10404	NO	3766	NO	-10552	NO	intron (NM_014874, intron 17 of 18)	0	unique_peak1	MIIP
PCC1216	1	12073993	12074193	+	3.73777560740603	3.4594316186373	0.482587064676617	5058	NO	5417	NO	-5206	NO	TTS (NM_001127660)	0	unique_peak1	MIIP
PCC63106	1	12079292	12079492	+	6.03136797484895	5.88264304936184	0.611940298507463	0	YES	118	NO	93	YES	promoter-TSS (NM_021933)	0	merged_common_peak	MIIP
PCC1217	1	12082244	12082444	+	3.77871649677251	2	0.686567164179104	2340	NO	56	NO	3045	NO	exon (NM_021933, exon 3 of 10)	0	unique_peak1	MIIP
PCC1218	1	12089696	12089896	+	5.62194577216586	5.12928301694497	0.666666666666667	9792	NO	1564	NO	581	NO	TTS (NR_106787)	0	unique_peak1	MIR6729
PCC1219	1	12091553	12091753	+	4.65164141549932	4.32192809488736	0.641791044776119	11649	NO	0	YES	2438	NO	intron (NM_021933, intron 9 of 9)	1.87562189054726	unique_peak1	MIR6729
PCC1220	1	12103218	12103418	+	5.07488976562871	4.90689059560852	0.696517412935323	20070	NO	732	NO	14103	NO	Intergenic	0	unique_peak1	MIR6729
PCC1221	1	12107676	12107876	+	3.85607476094436	2.32192809488736	0.562189054726368	15612	NO	0	YES	-15658	NO	Intergenic	0.0895522388059701	unique_peak1	TNFRSF8
PCC1222	1	12112248	12112448	+	4.70257146120314	3.70043971814109	0.626865671641791	11040	NO	0	YES	-11086	NO	Intergenic	0	unique_peak1	TNFRSF8
PCC1223	1	12123793	12123993	+	5.29380840240261	4.58496250072116	0.616915422885572	0	YES	0	YES	459	NO	intron (NM_001281430, intron 1 of 13)	0.348258706467662	unique_peak1	TNFRSF8
PCC76159	1	12133024	12133224	+	3.96232152935166	4.85798099512757	0.582089552238806	8875	NO	0	YES	9690	NO	intron (NM_001281430, intron 1 of 13)	0.0398009950248756	unique_peak2	TNFRSF8
PCC1224	1	12133844	12134044	+	2.88078777490633	2.8073549220576	0.577114427860697	9695	NO	0	YES	10510	NO	intron (NM_001281430, intron 1 of 13)	0.353233830845771	unique_peak1	TNFRSF8
PCC1225	1	12169888	12170088	+	4.56081381771864	4.39231742277876	0.601990049751244	45739	NO	1982	NO	46554	NO	intron (NM_001281430, intron 4 of 13)	0	unique_peak1	TNFRSF8
PCC1226	1	12183544	12183744	+	4.39673425190742	4.16992500144231	0.537313432835821	43132	NO	1073	NO	-43356	NO	intron (NM_001281430, intron 8 of 13)	0	unique_peak1	MIR7846
PCC1227	1	12184694	12184894	+	3.6043356084984	2.8073549220576	0.532338308457711	41982	NO	66	NO	-42206	NO	intron (NM_001281430, intron 9 of 13)	0.427860696517413	unique_peak1	MIR7846
PCC76160	1	12190460	12190660	+	3.05516866318045	3.32192809488736	0.592039800995025	36216	NO	0	YES	-36440	NO	intron (NM_001281430, intron 11 of 13)	0	unique_peak2	MIR7846
PCC1228	1	12193353	12193553	+	4.70257146120314	4.16992500144231	0.432835820895522	33323	NO	0	YES	-33547	NO	intron (NM_001281430, intron 11 of 13)	0.169154228855721	unique_peak1	MIR7846
PCC1229	1	12198282	12198482	+	3.3948637228164	3.32192809488736	0.681592039800995	28394	NO	1	NO	-28618	NO	exon (NM_001243, exon 14 of 15)	0.213930348258706	unique_peak1	MIR7846
PCC1230	1	12201157	12201357	+	4.73519470599275	4.08746284125034	0.567164179104478	25519	NO	0	YES	-25743	NO	intron (NM_001281430, intron 13 of 13)	0	unique_peak1	MIR7846
PCC1231	1	12203717	12203917	+	5.80997206875132	6.44294349584873	0.592039800995025	22959	NO	343	NO	-23183	NO	3' UTR (NM_001243, exon 15 of 15)	0.716417910447761	unique_peak1	MIR7846
PCC63107	1	12222299	12222499	+	4.48199458917763	5.24792751344359	0.582089552238806	4377	NO	4731	NO	-4601	NO	Intergenic	0.124378109452736	merged_common_peak	MIR7846
PCC63108	1	12227035	12227235	+	5.7926222144231	5.6724253419715	0.756218905472637	0	YES	0	YES	75	YES	promoter-TSS (NM_001066)	0	merged_common_peak	TNFRSF1B
PCC1232	1	12228434	12228634	+	4.22839306536993	4.52356195605701	0.621890547263682	721	NO	0	YES	1474	NO	intron (NM_001066, intron 1 of 9)	0	unique_peak1	TNFRSF1B
PCC1233	1	12235207	12235407	+	4.68586936294372	4.52356195605701	0.611940298507463	7494	NO	0	YES	8247	NO	intron (NM_001066, intron 1 of 9)	0	unique_peak1	TNFRSF1B
PCC1234	1	12237288	12237488	+	4.66889567397863	4	0.641791044776119	9575	NO	0	YES	10328	NO	intron (NM_001066, intron 1 of 9)	0	unique_peak1	TNFRSF1B
PCC1235	1	12239303	12239503	+	4.65164141549932	4.4594316186373	0.63681592039801	11590	NO	0	YES	12343	NO	intron (NM_001066, intron 1 of 9)	0	unique_peak1	TNFRSF1B
PCC1236	1	12241168	12241368	+	4.63409715594261	4.32192809488736	0.597014925373134	10409	NO	0	YES	-10502	NO	intron (NM_001066, intron 1 of 9)	0	unique_peak1	MIR4632
PCC1237	1	12244609	12244809	+	5.17438014234925	5.04439411935845	0.646766169154229	6968	NO	0	YES	-7061	NO	intron (NM_001066, intron 1 of 9)	0	unique_peak1	MIR4632
PCC1238	1	12245942	12246142	+	4.63409715594261	4.16992500144231	0.606965174129353	5635	NO	0	YES	-5728	NO	intron (NM_001066, intron 1 of 9)	0	unique_peak1	MIR4632
PCC1239	1	12251087	12251287	+	3.96232152935166	4	0.592039800995025	490	NO	2803	NO	-583	YES	promoter-TSS (NR_039775)	0	unique_peak1	MIR4632
PCC1240	1	12251771	12251971	+	4.39673425190742	3.70043971814109	0.696517412935323	0	YES	2119	NO	101	NO	TTS (NR_039775)	0.218905472636816	unique_peak1	MIR4632
PCC1241	1	12259201	12259401	+	5.27482862732555	4.4594316186373	0.597014925373134	7215	NO	0	YES	7531	NO	intron (NM_001066, intron 8 of 9)	0.213930348258706	unique_peak1	MIR4632
PCC1242	1	12262099	12262299	+	4.14701221868115	3.8073549220576	0.656716417910448	10113	NO	78	NO	10429	NO	exon (NM_001066, exon 9 of 10)	0.0447761194029851	unique_peak1	MIR4632
PCC1243	1	12267604	12267804	+	5.41780165021834	5.08746284125034	0.582089552238806	15618	NO	1476	NO	15934	NO	3' UTR (NM_001066, exon 10 of 10)	0	unique_peak1	MIR4632
PCC1244	1	12277165	12277365	+	3.3948637228164	2.58496250072116	0.522388059701492	12589	NO	5514	NO	-12831	NO	Intergenic	0	unique_peak1	VPS13D
PCC63109	1	12290506	12290706	+	5.81569185770009	5.64385618977472	0.641791044776119	0	YES	1504	NO	510	NO	intron (NM_018156, intron 1 of 68)	0.17910447761194	merged_common_peak	VPS13D
PCC63110	1	12496701	12496901	+	3.89270514643741	4.85798099512757	0.482587064676617	103446	NO	39	NO	-70499	NO	intron (NM_018156, intron 64 of 68)	0	merged_common_peak	SNORA59A
PCC76161	1	12546778	12546978	+	3.13252692735229	4.24792751344359	0.587064676616915	53369	NO	0	YES	-20422	NO	intron (NM_018156, intron 66 of 68)	0.119402985074627	unique_peak2	SNORA59A
PCC1245	1	12587980	12588180	+	5.42611929479521	4.16992500144231	0.562189054726368	12167	NO	0	YES	20780	NO	Intergenic	0.174129353233831	unique_peak1	SNORA59B
PCC1246	1	12600547	12600747	+	5.1637824993311	4.58496250072116	0.671641791044776	0	YES	0	YES	33347	NO	Intergenic	0.0796019900497512	unique_peak1	SNORA59B
PCC1247	1	12601623	12601823	+	4.85635767167403	4.24792751344359	0.611940298507463	1066	NO	0	YES	34423	NO	Intergenic	0.0298507462686567	unique_peak1	SNORA59B
PCC1248	1	12607694	12607894	+	4.70257146120314	4.75488750216347	0.616915422885572	7137	NO	0	YES	31257	NO	Intergenic	0.522388059701492	unique_peak1	MIR6730
PCC1249	1	12608960	12609160	+	5.40941719653579	5.4594316186373	0.621890547263682	8403	NO	0	YES	29991	NO	Intergenic	0	unique_peak1	MIR6730
PCC1250	1	12610594	12610794	+	4.05874623904825	3.4594316186373	0.651741293532338	10037	NO	0	YES	28357	NO	Intergenic	0.213930348258706	unique_peak1	MIR6730
PCC1251	1	12614624	12614824	+	3.77871649677251	3.32192809488736	0.646766169154229	14067	NO	0	YES	24327	NO	Intergenic	0	unique_peak1	MIR6730
PCC1252	1	12620677	12620877	+	5.13132831420197	4.8073549220576	0.522388059701492	20120	NO	0	YES	18274	NO	Intergenic	0	unique_peak1	MIR6730
PCC76162	1	12638544	12638744	+	3.05516866318045	3.8073549220576	0.54726368159204	17182	NO	6266	NO	407	NO	TTS (NR_106788)	0	unique_peak2	MIR6730
PCC1253	1	12652650	12652850	+	3.96232152935166	4.16992500144231	0.54228855721393	3076	NO	0	YES	3659	NO	intron (NM_004753, intron 1 of 5)	0.00497512437810945	unique_peak1	DHRS3
PCC63111	1	12655033	12655233	+	4.41871103987114	4.08746284125034	0.616915422885572	693	NO	0	YES	1276	NO	intron (NM_004753, intron 1 of 5)	0.164179104477612	merged_common_peak	DHRS3
PCC1254	1	12656495	12656695	+	5.73261380457947	5.4594316186373	0.606965174129353	246	NO	0	YES	-186	YES	promoter-TSS (NM_001324370)	0	unique_peak1	DHRS3
PCC1255	1	12662901	12663101	+	4.08900513657253	3	0.611940298507463	6652	NO	0	YES	-6592	NO	intron (NM_004753, intron 1 of 5)	0	unique_peak1	DHRS3
PCC1256	1	12676731	12676931	+	5.24569579126038	4.95419631038687	0.616915422885572	52	NO	0	YES	-43	YES	promoter-TSS (NM_001319225)	0.00497512437810945	unique_peak1	DHRS3
PCC63112	1	12678144	12678344	+	5.1637824993311	5.52356195605701	0.54726368159204	0	YES	993	NO	-507	YES	promoter-TSS (NM_004753)	0	merged_common_peak	DHRS3
PCC1257	1	12679139	12679339	+	3.81811207294579	3.70043971814109	0.606965174129353	496	NO	1988	NO	-1502	NO	Intergenic	0	unique_peak1	DHRS3
PCC1258	1	12679847	12680047	+	3.45130227138966	3.70043971814109	0.587064676616915	1204	NO	2696	NO	-2210	NO	Intergenic	8.36318407960199	unique_peak1	DHRS3
PCC1259	1	12690455	12690655	+	4.52214795766831	3.70043971814109	0.656716417910448	11812	NO	0	YES	-12818	NO	Intergenic	0.527363184079602	unique_peak1	DHRS3
PCC1260	1	13833122	13833322	+	3.05516866318045	2.32192809488736	0.562189054726368	6183	NO	0	YES	7020	NO	intron (NM_001010847, intron 1 of 1)	0.149253731343284	unique_peak1	LRRC38
PCC1261	1	13840110	13840310	+	5.42611929479521	4.64385618977472	0.805970149253731	0	YES	2189	NO	32	YES	promoter-TSS (NM_001010847)	0	unique_peak1	LRRC38
PCC76163	1	13841343	13841543	+	1.10127135537349	3.70043971814109	0.557213930348259	729	NO	3422	NO	-1201	NO	Intergenic	0	unique_peak2	LRRC38
PCC1262	1	13910206	13910406	+	5.3924435075707	5.12928301694497	0.686567164179104	0	YES	3274	NO	54	YES	promoter-TSS (NM_006474)	0	unique_peak1	PDPN
PCC1263	1	13956851	13957051	+	3.6043356084984	2.32192809488736	0.54228855721393	45982	NO	9700	NO	44984	NO	Intergenic	0	unique_peak1	PDPN
PCC1264	1	13984438	13984638	+	5.18487127459017	3.8073549220576	0.666666666666667	41843	NO	7462	NO	-42197	NO	Intergenic	0.114427860696517	unique_peak1	PRDM2
PCC1265	1	13994869	13995069	+	3.65073697520597	3	0.572139303482587	31412	NO	2118	NO	-31766	NO	Intergenic	0	unique_peak1	PRDM2
PCC63113	1	14026592	14026792	+	5.6557305615177	5.6724253419715	0.796019900497512	0	YES	7268	NO	-43	YES	promoter-TSS (NM_001135610)	0	merged_common_peak	PRDM2
PCC1266	1	14075869	14076069	+	5.66894414138977	5.35755200461808	0.72636815920398	0	YES	71	NO	93	YES	promoter-TSS (NM_001007257)	0	unique_peak1	PRDM2
PCC1267	1	14101284	14101484	+	3.65073697520597	2.8073549220576	0.517412935323383	24825	NO	0	YES	25508	NO	intron (NM_001007257, intron 2 of 3)	0	unique_peak1	PRDM2
PCC1268	1	14147138	14147338	+	3.27191485614969	3.16992500144231	0.671641791044776	70679	NO	5697	NO	71362	NO	intron (NM_012231, intron 9 of 9)	0	unique_peak1	PRDM2
PCC63114	1	14155618	14155818	+	4.96490825666725	4.52356195605701	0.587064676616915	63532	NO	0	YES	79842	NO	Intergenic	1.39800995024876	merged_common_peak	PRDM2
PCC1269	1	14219471	14219671	+	4.87056005227322	4.16992500144231	0.81592039800995	0	YES	2700	NO	143695	NO	Intergenic	0	unique_peak1	PRDM2
PCC1270	1	14309903	14310103	+	4.14701221868115	3.58496250072116	0.676616915422886	90165	NO	16902	NO	234127	NO	Intergenic	0.169154228855721	unique_peak1	PRDM2
PCC1271	1	14322750	14322950	+	3.92809358190725	2.8073549220576	0.611940298507463	103012	NO	29749	NO	246974	NO	Intergenic	0.328358208955224	unique_peak1	PRDM2
PCC1272	1	14747192	14747392	+	4.2019648469019	3.8073549220576	0.73134328358209	177218	NO	2548	NO	-823	YES	promoter-TSS (NR_149058)	0	unique_peak1	KAZN-AS1
PCC76164	1	14793178	14793378	+	2.88078777490633	3.70043971814109	0.567164179104478	131232	NO	0	YES	-46809	NO	Intergenic	0	unique_peak2	KAZN-AS1
PCC1273	1	14925203	14925403	+	5.91880584931637	4.75488750216347	0.746268656716418	0	YES	317	NO	90	YES	promoter-TSS (NM_015209)	0.368159203980099	unique_peak1	KAZN
PCC76165	1	15060031	15060231	+	3.45130227138966	4.52356195605701	0.552238805970149	67352	NO	0	YES	134918	NO	intron (NM_201628, intron 1 of 14)	0.17910447761194	unique_peak2	KAZN
PCC63115	1	15061991	15062191	+	4.48199458917763	4.95419631038687	0.54726368159204	65392	NO	0	YES	136878	NO	intron (NM_201628, intron 1 of 14)	0.164179104477612	merged_common_peak	KAZN
PCC1274	1	15125146	15125346	+	3.89270514643741	3.16992500144231	0.537313432835821	2237	NO	4425	NO	-125379	NO	intron (NM_201628, intron 1 of 14)	0	unique_peak1	KAZN
PCC1275	1	15177861	15178061	+	3.65073697520597	3.32192809488736	0.587064676616915	49991	NO	3709	NO	-72664	NO	intron (NM_201628, intron 1 of 14)	0	unique_peak1	KAZN
PCC1276	1	15221637	15221837	+	4.17485010498173	4	0.616915422885572	28536	NO	0	YES	-28888	NO	intron (NM_201628, intron 1 of 14)	0	unique_peak1	KAZN
PCC1277	1	15249185	15249385	+	3.85607476094436	3	0.537313432835821	988	NO	1685	NO	-1340	NO	intron (NM_201628, intron 1 of 14)	0	unique_peak1	KAZN
PCC63116	1	15250817	15251017	+	5.82703826149345	5.58496250072116	0.835820895522388	0	YES	53	NO	292	NO	exon (NM_001018000, exon 1 of 8)	0	merged_common_peak	KAZN
PCC1278	1	15257291	15257491	+	3.69516320627908	3.32192809488736	0.621890547263682	5745	NO	0	YES	1095	NO	intron (NM_001018001, intron 1 of 7)	0	unique_peak1	KAZN
PCC1279	1	15271352	15271552	+	4.37428480879803	4.70043971814109	0.616915422885572	19806	NO	1118	NO	-963	YES	promoter-TSS (NM_001017999)	0	unique_peak1	KAZN
PCC1280	1	15272245	15272445	+	3.55577527748168	3.32192809488736	0.597014925373134	20699	NO	225	NO	-70	YES	promoter-TSS (NM_001017999)	0.26865671641791	unique_peak1	KAZN
PCC63117	1	15276412	15276612	+	5.01522444826849	5.39231742277876	0.527363184079602	24866	NO	0	YES	4097	NO	intron (NM_001017999, intron 1 of 7)	0.616915422885572	merged_common_peak	KAZN
PCC1281	1	15279660	15279860	+	3.3948637228164	2.32192809488736	0.63681592039801	28114	NO	0	YES	7345	NO	intron (NM_001017999, intron 1 of 7)	0.119402985074627	unique_peak1	KAZN
PCC1282	1	15284199	15284399	+	4.39673425190742	3.16992500144231	0.626865671641791	32653	NO	0	YES	11884	NO	intron (NM_001017999, intron 1 of 7)	0.562189054726368	unique_peak1	KAZN
PCC1283	1	15285173	15285373	+	3.85607476094436	2.8073549220576	0.646766169154229	33627	NO	0	YES	12858	NO	intron (NM_001017999, intron 1 of 7)	0.497512437810945	unique_peak1	KAZN
PCC76166	1	15298283	15298483	+	2.88078777490633	3.90689059560852	0.567164179104478	46737	NO	0	YES	25968	NO	intron (NM_001017999, intron 2 of 7)	0	unique_peak2	KAZN
PCC1284	1	15298842	15299042	+	4.11841155640847	4.58496250072116	0.552238805970149	47296	NO	0	YES	26527	NO	intron (NM_001017999, intron 2 of 7)	0	unique_peak1	KAZN
PCC1285	1	15302981	15303181	+	4.66889567397863	4.08746284125034	0.606965174129353	51435	NO	410	NO	30666	NO	intron (NM_001017999, intron 2 of 7)	0.00497512437810945	unique_peak1	KAZN
PCC1286	1	15304315	15304515	+	3.69516320627908	3	0.532338308457711	52769	NO	1744	NO	32000	NO	intron (NM_001017999, intron 2 of 7)	0	unique_peak1	KAZN
PCC1287	1	15319737	15319937	+	3.89270514643741	3.32192809488736	0.54228855721393	55126	NO	1133	NO	47422	NO	intron (NM_001017999, intron 2 of 7)	0	unique_peak1	KAZN
PCC63118	1	15323109	15323309	+	4.39673425190742	5.16992500144231	0.621890547263682	51754	NO	0	YES	50794	NO	intron (NM_001017999, intron 2 of 7)	0.248756218905473	merged_common_peak	KAZN
PCC76167	1	15324177	15324377	+	3.96232152935166	4.85798099512757	0.621890547263682	50686	NO	0	YES	51862	NO	intron (NM_001017999, intron 2 of 7)	0.0845771144278607	unique_peak2	KAZN
PCC1288	1	15328165	15328365	+	4.25416866807967	4.8073549220576	0.527363184079602	46698	NO	904	NO	55850	NO	intron (NM_001017999, intron 2 of 7)	0.169154228855721	unique_peak1	KAZN
PCC76168	1	15332672	15332872	+	2.88078777490633	4	0.512437810945274	42191	NO	768	NO	60357	NO	intron (NM_001017999, intron 2 of 7)	0.288557213930348	unique_peak2	KAZN
PCC76169	1	15344041	15344241	+	2.54836702255762	3.70043971814109	0.557213930348259	30822	NO	0	YES	71726	NO	intron (NM_001017999, intron 2 of 7)	0	unique_peak2	KAZN
PCC76170	1	15348632	15348832	+	2.97161537268701	3.90689059560852	0.646766169154229	26231	NO	0	YES	76317	NO	intron (NM_001017999, intron 2 of 7)	0.174129353233831	unique_peak2	KAZN
PCC1289	1	15361296	15361496	+	3.27191485614969	3.32192809488736	0.641791044776119	13567	NO	55	NO	88981	NO	intron (NM_001017999, intron 3 of 7)	0	unique_peak1	KAZN
PCC76171	1	15367850	15368050	+	3.69516320627908	4.64385618977472	0.557213930348259	7013	NO	470	NO	95535	NO	intron (NM_001017999, intron 3 of 7)	0.00995024875621891	unique_peak2	KAZN
PCC1290	1	15370526	15370726	+	4.11841155640847	3.4594316186373	0.676616915422886	4337	NO	665	NO	98211	NO	exon (NM_015209, exon 4 of 8)	0	unique_peak1	KAZN
PCC76172	1	15373012	15373212	+	3.13252692735229	4	0.562189054726368	1851	NO	0	YES	100697	NO	intron (NM_001017999, intron 4 of 7)	5.78606965174129	unique_peak2	KAZN
PCC1291	1	15374160	15374360	+	4.71901052333382	5.28540221886225	0.611940298507463	703	NO	170	NO	101845	NO	intron (NM_001017999, intron 4 of 7)	0.054726368159204	unique_peak1	KAZN
PCC63119	1	15375694	15375894	+	3.81811207294579	4.08746284125034	0.606965174129353	280	NO	263	NO	103166	NO	intron (NM_001017999, intron 4 of 7)	0.169154228855721	merged_common_peak	TMEM51-AS1
PCC1292	1	15386725	15386925	+	4.11841155640847	2.8073549220576	0.676616915422886	11311	NO	64	NO	92135	NO	intron (NM_001017999, intron 6 of 7)	0	unique_peak1	TMEM51-AS1
PCC1293	1	15392231	15392431	+	3.81811207294579	3.32192809488736	0.666666666666667	16817	NO	840	NO	86629	NO	3' UTR (NM_015209, exon 8 of 8)	0.17910447761194	unique_peak1	TMEM51-AS1
PCC1294	1	15400107	15400307	+	4.61625298002948	4.24792751344359	0.597014925373134	24693	NO	1593	NO	78753	NO	intron (NM_201628, intron 8 of 14)	0	unique_peak1	TMEM51-AS1
PCC1295	1	15416964	15417164	+	3.99546268974176	4.08746284125034	0.681592039800995	41550	NO	0	YES	61896	NO	intron (NM_201628, intron 8 of 14)	0	unique_peak1	TMEM51-AS1
PCC1296	1	15421474	15421674	+	4.65164141549932	3.58496250072116	0.63681592039801	46060	NO	3843	NO	57386	NO	intron (NM_201628, intron 10 of 14)	0	unique_peak1	TMEM51-AS1
PCC1297	1	15430441	15430641	+	3.45130227138966	2.58496250072116	0.651741293532338	48578	NO	12810	NO	48419	NO	exon (NM_201628, exon 13 of 15)	0.149253731343284	unique_peak1	TMEM51-AS1
PCC1298	1	15441388	15441588	+	3.55577527748168	1.58496250072116	0.656716417910448	37631	NO	11282	NO	37472	NO	non-coding (NR_027136, exon 5 of 5)	0.054726368159204	unique_peak1	TMEM51-AS1
PCC1299	1	15450949	15451149	+	4.78229407264031	4.75488750216347	0.63681592039801	28070	NO	1721	NO	27911	NO	intron (NR_027136, intron 1 of 4)	0.164179104477612	unique_peak1	TMEM51-AS1
PCC63120	1	15480031	15480231	+	6.59477719632965	6.8073549220576	0.786069651741294	0	YES	3729	NO	-76	YES	promoter-TSS (NR_135082)	0.124378109452736	merged_common_peak	TMEM51
PCC1300	1	15482713	15482913	+	3.65073697520597	2.8073549220576	0.582089552238806	1241	NO	1047	NO	2584	NO	intron (NM_018022, intron 1 of 2)	0	unique_peak1	TMEM51
PCC1301	1	15530786	15530986	+	4.25416866807967	3	0.54228855721393	10195	NO	0	YES	-32766	NO	intron (NM_018022, intron 1 of 2)	0	unique_peak1	C1orf195
PCC1302	1	15541401	15541601	+	4.65164141549932	3.8073549220576	0.532338308457711	0	YES	10	NO	-32220	NO	non-coding (NR_135082, exon 2 of 3)	0.119402985074627	unique_peak1	FHAD1
PCC1303	1	15573776	15573976	+	4.92551268049397	3.90689059560852	0.771144278606965	0	YES	16865	NO	155	NO	5' UTR (NM_052929, exon 1 of 31)	0	unique_peak1	FHAD1
PCC1304	1	15615903	15616103	+	3.73777560740603	3.58496250072116	0.666666666666667	41949	NO	57	NO	42282	NO	exon (NM_052929, exon 4 of 31)	0.164179104477612	unique_peak1	FHAD1
PCC1305	1	15637623	15637823	+	3.3948637228164	3.32192809488736	0.626865671641791	63669	NO	602	NO	32656	NO	intron (NM_052929, intron 7 of 30)	0.119402985074627	unique_peak1	LOC101927417
PCC1306	1	15649821	15650021	+	3.33519840545618	3.32192809488736	0.557213930348259	75867	NO	0	YES	20458	NO	intron (NM_052929, intron 10 of 30)	0.671641791044776	unique_peak1	LOC101927417
PCC1307	1	15677593	15677793	+	3.33519840545618	2.32192809488736	0.54228855721393	58240	NO	0	YES	-7314	NO	intron (NM_052929, intron 18 of 30)	0	unique_peak1	LOC101927417
PCC76173	1	15694509	15694709	+	2.54836702255762	3.90689059560852	0.532338308457711	41324	NO	828	NO	-24230	NO	intron (NM_052929, intron 24 of 30)	0.18407960199005	unique_peak2	LOC101927417
PCC76174	1	15734111	15734311	+	1.10127135537349	4.24792751344359	0.517412935323383	1722	NO	2469	NO	-2180	NO	Intergenic	0.174129353233831	unique_peak2	EFHD2
PCC1308	1	15736426	15736626	+	5.91880584931637	5.83289001416474	0.796019900497512	0	YES	154	NO	135	NO	exon (NM_024329, exon 1 of 4)	0	unique_peak1	EFHD2
PCC1309	1	15738141	15738341	+	4.14701221868115	4.32192809488736	0.666666666666667	912	NO	0	YES	1850	NO	intron (NM_024329, intron 1 of 3)	0	unique_peak1	EFHD2
PCC63121	1	15739618	15739818	+	3.92809358190725	4.70043971814109	0.646766169154229	2389	NO	0	YES	3327	NO	intron (NM_024329, intron 1 of 3)	0.303482587064677	merged_common_peak	EFHD2
PCC1310	1	15740880	15741080	+	3.77871649677251	3.16992500144231	0.587064676616915	3651	NO	0	YES	4589	NO	intron (NM_024329, intron 1 of 3)	0	unique_peak1	EFHD2
PCC1311	1	15745649	15745849	+	3.92809358190725	4.16992500144231	0.621890547263682	8420	NO	0	YES	9358	NO	intron (NM_024329, intron 1 of 3)	0	unique_peak1	EFHD2
PCC1312	1	15749327	15749527	+	4.54165990653786	4.16992500144231	0.552238805970149	12098	NO	0	YES	13036	NO	intron (NM_024329, intron 1 of 3)	0.308457711442786	unique_peak1	EFHD2
PCC1313	1	15754829	15755029	+	5.91362539763485	5.78135971352466	0.497512437810945	17600	NO	58	NO	-10009	NO	intron (NM_024329, intron 3 of 3)	0	unique_peak1	CTRC
PCC1314	1	15757348	15757548	+	4.951940898962	4.52356195605701	0.557213930348259	20119	NO	2577	NO	-7490	NO	TTS (NM_024329)	0.850746268656716	unique_peak1	CTRC
PCC1315	1	15789814	15790014	+	3.99546268974176	3.32192809488736	0.616915422885572	52585	NO	6	NO	6691	NO	exon (NM_033440, exon 5 of 8)	0.333333333333333	unique_peak1	CELA2A
PCC1316	1	15796461	15796661	+	3.65073697520597	3.16992500144231	0.621890547263682	53832	NO	0	YES	-6035	NO	intron (NM_033440, intron 7 of 7)	0	unique_peak1	CELA2B
PCC1317	1	15800961	15801161	+	3.99546268974176	4	0.477611940298507	49332	NO	3820	NO	-1535	NO	Intergenic	0.348258706467662	unique_peak1	CELA2B
PCC76175	1	15809642	15809842	+	3.33519840545618	4	0.597014925373134	40651	NO	4858	NO	7146	NO	intron (NM_015849, intron 4 of 7)	0.0298507462686567	unique_peak2	CELA2B
PCC1318	1	15815717	15815917	+	3.89270514643741	3.70043971814109	0.611940298507463	34576	NO	0	YES	13221	NO	intron (NM_015849, intron 7 of 7)	0	unique_peak1	CELA2B
PCC76176	1	15832430	15832630	+	4.39673425190742	4.85798099512757	0.592039800995025	17863	NO	4520	NO	18410	NO	exon (NM_001229, exon 5 of 9)	0.0149253731343284	unique_peak2	CASP9
PCC1319	1	15850839	15851039	+	4.8983979385738	4.52356195605701	0.751243781094527	67	NO	8778	NO	1	YES	promoter-TSS (NM_001229)	0.124378109452736	unique_peak1	CASP9
PCC1320	1	15853343	15853543	+	4.48199458917763	4.16992500144231	0.681592039800995	0	YES	11282	NO	135	NO	non-coding (NR_109898, exon 1 of 15)	0.169154228855721	unique_peak1	DNAJC16
PCC1321	1	15866389	15866589	+	3.6043356084984	3	0.537313432835821	12725	NO	18331	NO	-2172	NO	intron (NM_001287811, intron 3 of 13)	0.313432835820896	unique_peak1	SCARNA21B
PCC76177	1	15881945	15882145	+	3.33519840545618	4.16992500144231	0.527363184079602	28281	NO	2775	NO	13384	NO	intron (NM_001287811, intron 6 of 13)	0	unique_peak2	SCARNA21B
PCC76178	1	15895138	15895338	+	2.24806753909495	4.08746284125034	0.477611940298507	15750	NO	9022	NO	16367	NO	non-coding (NR_109898, exon 15 of 15)	0.124378109452736	unique_peak2	AGMAT
PCC1322	1	15905203	15905403	+	4.30388562954311	4.16992500144231	0.562189054726368	5685	NO	0	YES	6302	NO	intron (NM_024758, intron 4 of 6)	0.119402985074627	unique_peak1	AGMAT
PCC1323	1	15911106	15911306	+	5.57273118924971	5.12928301694497	0.701492537313433	0	YES	0	YES	399	NO	exon (NM_024758, exon 1 of 7)	1.52238805970149	unique_peak1	AGMAT
PCC1324	1	15914712	15914912	+	3.73777560740603	3.16992500144231	0.567164179104478	3103	NO	3521	NO	-3207	NO	Intergenic	0.353233830845771	unique_peak1	AGMAT
PCC63122	1	15930479	15930679	+	5.79843759922078	6.18982455888002	0.512437810945274	189	NO	0	YES	-13374	NO	Intergenic	0.860696517412935	merged_common_peak	DDI2
PCC76179	1	15939297	15939497	+	2.78129739818579	3.32192809488736	0.572139303482587	4324	NO	4803	NO	-4556	NO	Intergenic	0.557213930348259	unique_peak2	DDI2
PCC63123	1	15944045	15944245	+	5.61505558958263	5.4594316186373	0.741293532338308	0	YES	55	NO	192	NO	5' UTR (NM_032341, exon 1 of 10)	0.228855721393035	merged_common_peak	DDI2
PCC1325	1	15945836	15946036	+	4.14701221868115	2.58496250072116	0.482587064676617	1479	NO	0	YES	1983	NO	intron (NM_032341, intron 1 of 9)	0.194029850746269	unique_peak1	DDI2
PCC1326	1	15971265	15971465	+	3.81811207294579	3.58496250072116	0.562189054726368	26908	NO	18104	NO	-14843	NO	intron (NM_032341, intron 6 of 9)	0	unique_peak1	RSC1A1
PCC1327	1	15978806	15979006	+	3.50484523177786	2.58496250072116	0.567164179104478	32260	NO	25645	NO	-7302	NO	intron (NM_032341, intron 8 of 9)	0	unique_peak1	RSC1A1
PCC76180	1	16006666	16006866	+	3.05516866318045	4.58496250072116	0.522388059701492	4400	NO	4244	NO	-4032	NO	Intergenic	0.412935323383085	unique_peak2	PLEKHM2
PCC1328	1	16010455	16010655	+	6.17017582090212	5.35755200461808	0.696517412935323	611	NO	455	NO	-243	YES	promoter-TSS (NM_015164)	0	unique_peak1	PLEKHM2
PCC1329	1	16013312	16013512	+	4.48199458917763	4.4594316186373	0.507462686567164	1809	NO	331	NO	2614	NO	intron (NM_015164, intron 1 of 19)	0.134328358208955	unique_peak1	PLEKHM2
PCC1330	1	16027864	16028064	+	4.11841155640847	4.08746284125034	0.477611940298507	16361	NO	216	NO	17166	NO	intron (NM_015164, intron 1 of 19)	0	unique_peak1	PLEKHM2
PCC1331	1	16029476	16029676	+	3.77871649677251	3.90689059560852	0.557213930348259	17973	NO	0	YES	18778	NO	intron (NM_015164, intron 1 of 19)	0.134328358208955	unique_peak1	PLEKHM2
PCC1332	1	16043178	16043378	+	3.6043356084984	2.32192809488736	0.597014925373134	10238	NO	0	YES	-19531	NO	exon (NM_015164, exon 3 of 20)	0.333333333333333	unique_peak1	SLC25A34
PCC1333	1	16050523	16050723	+	5.00287094466582	4.85798099512757	0.621890547263682	2893	NO	0	YES	-12186	NO	intron (NM_015164, intron 7 of 19)	0	unique_peak1	SLC25A34
PCC1334	1	16053880	16054080	+	5.55823291630536	5.35755200461808	0.616915422885572	0	YES	250	NO	-8829	NO	exon (NM_015164, exon 9 of 20)	0	unique_peak1	SLC25A34
PCC1335	1	16058074	16058274	+	5.98391167235542	6.06608919045777	0.621890547263682	23	NO	1393	NO	-4635	NO	intron (NM_015164, intron 16 of 19)	0.119402985074627	unique_peak1	SLC25A34
PCC76181	1	16059928	16060128	+	3.99546268974176	4.08746284125034	0.621890547263682	1422	NO	3232	NO	-2781	NO	intron (NM_015164, intron 19 of 19)	0.278606965174129	unique_peak2	SLC25A34
PCC1336	1	16062891	16063091	+	5.08642423515925	5.12928301694497	0.671641791044776	4385	NO	269	NO	182	NO	exon (NM_207348, exon 1 of 5)	0.124378109452736	unique_peak1	SLC25A34
PCC1337	1	16064377	16064577	+	5.24569579126038	4.52356195605701	0.641791044776119	5871	NO	386	NO	1668	NO	exon (NM_207348, exon 2 of 5)	0	unique_peak1	SLC25A34
PCC1338	1	16065667	16065867	+	4.41871103987114	3.32192809488736	0.651741293532338	4761	NO	1676	NO	2958	NO	TTS (NR_149050)	0	unique_peak1	SLC25A34
PCC1339	1	16067732	16067932	+	5.07488976562871	4.70043971814109	0.567164179104478	2696	NO	1208	NO	-1155	NO	TTS (NM_207348)	1.34328358208955	unique_peak1	TMEM82
PCC1340	1	16069319	16069519	+	4.97771650167174	4.39231742277876	0.63681592039801	1109	NO	0	YES	432	NO	intron (NM_001013641, intron 2 of 5)	0.139303482587065	unique_peak1	TMEM82
PCC1341	1	16070767	16070967	+	4.79753315892742	4.70043971814109	0.716417910447761	0	YES	1446	NO	1880	NO	exon (NM_001013641, exon 4 of 6)	0.0497512437810945	unique_peak1	TMEM82
PCC1342	1	16072814	16073014	+	4.951940898962	4.8073549220576	0.497512437810945	304	NO	3493	NO	3471	NO	intron (NM_001013641, intron 4 of 5)	0.124378109452736	unique_peak1	SLC25A34-AS1
PCC63124	1	16075991	16076191	+	4.30388562954311	4.75488750216347	0.621890547263682	2469	NO	6670	NO	294	NO	non-coding (NR_149050, exon 1 of 2)	0.159203980099502	merged_common_peak	SLC25A34-AS1
PCC1343	1	16077132	16077332	+	4.75113179221986	4.90689059560852	0.552238805970149	3610	NO	7811	NO	-847	YES	promoter-TSS (NR_149050)	0.17910447761194	unique_peak1	SLC25A34-AS1
PCC1344	1	16078459	16078659	+	4.05874623904825	4.52356195605701	0.562189054726368	4937	NO	6681	NO	-2174	NO	Intergenic	0.0149253731343284	unique_peak1	SLC25A34-AS1
PCC1345	1	16080582	16080782	+	4.32788344209047	4.32192809488736	0.527363184079602	4365	NO	4558	NO	-2472	NO	Intergenic	0.0497512437810945	unique_peak1	FBLIM1
PCC63125	1	16084110	16084310	+	5.02743346313518	5.28540221886225	0.597014925373134	837	NO	1030	NO	-1045	NO	intron (NM_001350151, intron 1 of 9)	0	merged_common_peak	FBLIM1
PCC1346	1	16085638	16085838	+	5.40941719653579	4.95419631038687	0.72636815920398	0	YES	0	YES	483	NO	intron (NM_001024216, intron 1 of 6)	0	unique_peak1	FBLIM1
PCC1347	1	16087365	16087565	+	4.30388562954311	3.90689059560852	0.606965174129353	1502	NO	1374	NO	2210	NO	intron (NM_001024216, intron 1 of 6)	0	unique_peak1	FBLIM1
PCC1348	1	16092052	16092252	+	5.82703826149345	5.85798099512757	0.567164179104478	6189	NO	0	YES	1158	NO	intron (NM_001024216, intron 3 of 6)	0	unique_peak1	FBLIM1
PCC1349	1	16109458	16109658	+	3.73777560740603	3	0.557213930348259	23595	NO	1197	NO	18564	NO	intron (NM_001024216, intron 6 of 6)	0.159203980099502	unique_peak1	FBLIM1
PCC1350	1	16110282	16110482	+	4.14701221868115	1	0.572139303482587	24419	NO	2021	NO	19388	NO	intron (NM_001024216, intron 6 of 6)	0.308457711442786	unique_peak1	FBLIM1
PCC1351	1	16113227	16113427	+	3.6043356084984	3.4594316186373	0.601990049751244	27364	NO	0	YES	20867	NO	TTS (NM_001350151)	0.114427860696517	unique_peak1	UQCRHL
PCC76182	1	16120188	16120388	+	3.13252692735229	4.90689059560852	0.507462686567164	34325	NO	0	YES	13906	NO	Intergenic	0.164179104477612	unique_peak2	UQCRHL
PCC76183	1	16123838	16124038	+	3.69516320627908	4.52356195605701	0.532338308457711	37222	NO	0	YES	10256	NO	Intergenic	0	unique_peak2	UQCRHL
PCC63126	1	16125213	16125413	+	4.52214795766831	5.4594316186373	0.54228855721393	35847	NO	0	YES	8881	NO	Intergenic	0	merged_common_peak	UQCRHL
PCC1352	1	16126302	16126502	+	3.73777560740603	3.16992500144231	0.601990049751244	34758	NO	0	YES	7792	NO	Intergenic	0.174129353233831	unique_peak1	UQCRHL
PCC76184	1	16140345	16140545	+	3.3948637228164	3.58496250072116	0.557213930348259	20715	NO	9894	NO	-6251	NO	Intergenic	0.562189054726368	unique_peak2	UQCRHL
PCC1353	1	16158916	16159116	+	3.89270514643741	3.70043971814109	0.472636815920398	2144	NO	0	YES	-15343	NO	Intergenic	0	unique_peak1	SPEN
PCC63127	1	16162495	16162695	+	6.68040864572442	7	0.631840796019901	0	YES	1794	NO	-11764	NO	non-coding (NR_024279, exon 2 of 2)	0	merged_common_peak	SPEN
PCC1354	1	16172703	16172903	+	3.3948637228164	3.16992500144231	0.537313432835821	986	NO	11677	NO	-1556	NO	intron (NR_024279, intron 1 of 1)	0.159203980099502	unique_peak1	SPEN
PCC63128	1	16174365	16174565	+	6.41200392385138	6.35755200461808	0.791044776119403	0	YES	10015	NO	106	NO	5' UTR (NM_015001, exon 1 of 15)	0	merged_common_peak	SPEN
PCC76185	1	16213795	16213995	+	3.27191485614969	4.24792751344359	0.567164179104478	37677	NO	0	YES	16251	NO	intron (NM_015001, intron 3 of 14)	0	unique_peak2
PCC1355	1	16217905	16218105	+	3.69516320627908	2.32192809488736	0.582089552238806	41787	NO	0	YES	20361	NO	intron (NM_015001, intron 3 of 14)	0	unique_peak1
PCC1356	1	16258210	16258410	+	4.25416866807967	4.24792751344359	0.507462686567164	2460	NO	5730	NO	44317	NO	exon (NM_015001, exon 11 of 15)	0.422885572139304	unique_peak1	ZBTB17
PCC1357	1	16261707	16261907	+	4.73519470599275	4.70043971814109	0.587064676616915	551	NO	2233	NO	40820	NO	exon (NM_015001, exon 11 of 15)	0	unique_peak1	ZBTB17
PCC1358	1	16264073	16264273	+	4.84195939000054	4.75488750216347	0.537313432835821	2917	NO	0	YES	38454	NO	intron (NM_015001, intron 12 of 14)	0.36318407960199	unique_peak1	ZBTB17
PCC1359	1	16270138	16270338	+	6.7290822119608	6.6724253419715	0.666666666666667	0	YES	777	NO	32389	NO	intron (NM_001287604, intron 10 of 15)	0.288557213930348	unique_peak1	ZBTB17
PCC1360	1	16273525	16273725	+	4.57962259453643	4.24792751344359	0.606965174129353	1942	NO	0	YES	29002	NO	intron (NM_001324137, intron 2 of 14)	0.45771144278607	unique_peak1	ZBTB17
PCC1361	1	16274704	16274904	+	3.6043356084984	3.58496250072116	0.606965174129353	3121	NO	0	YES	27823	NO	exon (NM_001287603, exon 3 of 16)	0.860696517412935	unique_peak1	ZBTB17
PCC1362	1	16276409	16276609	+	5.31244923474712	4.75488750216347	0.597014925373134	4826	NO	0	YES	26118	NO	intron (NM_001287604, intron 2 of 15)	0.318407960199005	unique_peak1	ZBTB17
PCC1363	1	16278968	16279168	+	4.05874623904825	4.24792751344359	0.582089552238806	7385	NO	0	YES	23559	NO	intron (NM_001287604, intron 2 of 15)	0.0199004975124378	unique_peak1	ZBTB17
PCC63129	1	16279943	16280143	+	4.17485010498173	3.90689059560852	0.587064676616915	8360	NO	0	YES	22584	NO	intron (NM_001287604, intron 2 of 15)	0.164179104477612	merged_common_peak	ZBTB17
PCC1364	1	16285027	16285227	+	4.25416866807967	3.16992500144231	0.601990049751244	13444	NO	0	YES	17500	NO	intron (NM_001287604, intron 2 of 15)	0.293532338308458	unique_peak1	ZBTB17
PCC1365	1	16301090	16301290	+	3.55577527748168	3.58496250072116	0.587064676616915	612	NO	0	YES	1437	NO	intron (NM_001287604, intron 1 of 15)	0	unique_peak1	ZBTB17
PCC63130	1	16302219	16302419	+	5.24569579126038	4.4594316186373	0.776119402985075	0	YES	0	YES	308	NO	intron (NM_001287604, intron 1 of 15)	0.104477611940299	merged_common_peak	ZBTB17
PCC63131	1	16315729	16315929	+	3.6043356084984	3.58496250072116	0.641791044776119	13056	NO	13258	NO	-13202	NO	Intergenic	0	merged_common_peak	ZBTB17
PCC1366	1	16317279	16317479	+	5.21572649253705	5.85798099512757	0.641791044776119	14606	NO	14808	NO	-13352	NO	Intergenic	0.358208955223881	unique_peak1	SRARP
PCC63132	1	16320133	16320333	+	5.7076100014401	6.02236781302845	0.611940298507463	17460	NO	14407	NO	-10498	NO	Intergenic	0.248756218905473	merged_common_peak	SRARP
PCC1367	1	16325577	16325777	+	3.3948637228164	3	0.597014925373134	22904	NO	8963	NO	-5054	NO	Intergenic	0	unique_peak1	SRARP
PCC63133	1	16339453	16339653	+	5.78089333966407	5.75488750216347	0.756218905472637	36780	NO	972	NO	5732	NO	TTS (NM_001349685)	0	merged_common_peak	HSPB7
PCC1368	1	16341313	16341513	+	4.14701221868115	3.90689059560852	0.626865671641791	38640	NO	747	NO	3872	NO	3' UTR (NM_001349685, exon 3 of 3)	0	unique_peak1	HSPB7
PCC63134	1	16343718	16343918	+	6.57015028783643	6.95419631038687	0.621890547263682	41045	NO	227	NO	1467	NO	intron (NM_001349689, intron 1 of 2)	0	merged_common_peak	HSPB7
PCC1369	1	16346132	16346332	+	4.05874623904825	2.58496250072116	0.661691542288557	43459	NO	2641	NO	-143	YES	promoter-TSS (NM_001349685)	0	unique_peak1	HSPB7
PCC76186	1	16346963	16347163	+	2.97161537268701	3.90689059560852	0.616915422885572	44290	NO	3472	NO	-974	YES	promoter-TSS (NM_001349682)	0	unique_peak2	HSPB7
PCC1370	1	16348474	16348674	+	4.25416866807967	3.90689059560852	0.611940298507463	45801	NO	4596	NO	88	YES	promoter-TSS (NM_001257139)	0.666666666666667	unique_peak1	CLCNKA
PCC1371	1	16352868	16353068	+	4.84195939000054	3.8073549220576	0.631840796019901	46580	NO	202	NO	4482	NO	intron (NM_001042704, intron 5 of 19)	0.965174129353234	unique_peak1	CLCNKA
PCC1372	1	16354063	16354263	+	4.39673425190742	4.08746284125034	0.631840796019901	45385	NO	262	NO	5677	NO	intron (NM_001042704, intron 8 of 19)	0.00497512437810945	unique_peak1	CLCNKA
PCC1373	1	16355265	16355465	+	4.85635767167403	4.08746284125034	0.592039800995025	44183	NO	1464	NO	6879	NO	intron (NM_001042704, intron 11 of 19)	0.383084577114428	unique_peak1	CLCNKA
PCC1374	1	16356869	16357069	+	5.40096485180113	4.64385618977472	0.666666666666667	42579	NO	1951	NO	8483	NO	exon (NM_001257139, exon 14 of 19)	0	unique_peak1	CLCNKA
PCC1375	1	16359273	16359473	+	4.92551268049397	4.4594316186373	0.577114427860697	40175	NO	0	YES	-10858	NO	intron (NM_001042704, intron 18 of 19)	2.8955223880597	unique_peak1	CLCNKB
PCC1376	1	16363132	16363332	+	4.8983979385738	4.24792751344359	0.646766169154229	36316	NO	3471	NO	-6999	NO	Intergenic	0.154228855721393	unique_peak1	CLCNKB
PCC1377	1	16369287	16369487	+	4.951940898962	4.70043971814109	0.577114427860697	30161	NO	9626	NO	-844	YES	promoter-TSS (NM_000085)	0.154228855721393	unique_peak1	CLCNKB
PCC1378	1	16371579	16371779	+	4.8125529701646	4.8073549220576	0.63681592039801	27869	NO	10531	NO	1448	NO	intron (NM_000085, intron 2 of 19)	0	unique_peak1	CLCNKB
PCC1379	1	16375324	16375524	+	5.66235825915641	5.70043971814109	0.676616915422886	24124	NO	6786	NO	167	NO	5' UTR (NM_001165945, exon 1 of 13)	1.65671641791045	unique_peak1	CLCNKB
PCC1380	1	16377155	16377355	+	4.39673425190742	4.32192809488736	0.606965174129353	22293	NO	4955	NO	1998	NO	intron (NM_000085, intron 11 of 19)	0.124378109452736	unique_peak1	CLCNKB
PCC1381	1	16379857	16380057	+	3.73777560740603	3.4594316186373	0.621890547263682	19591	NO	2253	NO	4700	NO	intron (NM_000085, intron 15 of 19)	0	unique_peak1	CLCNKB
PCC1382	1	16384935	16385135	+	4.25416866807967	2.32192809488736	0.72636815920398	14513	NO	2024	NO	9778	NO	exon (NM_182623, exon 7 of 7)	0.0398009950248756	unique_peak1	CLCNKB
PCC1383	1	16386041	16386241	+	4.41871103987114	3.16992500144231	0.651741293532338	13407	NO	1189	NO	10884	NO	intron (NM_182623, intron 5 of 6)	0	unique_peak1	CLCNKB
PCC1384	1	16388692	16388892	+	4.02758395862779	3.16992500144231	0.676616915422886	10756	NO	511	NO	11335	NO	intron (NM_182623, intron 3 of 6)	0.0646766169154229	unique_peak1	FAM131C
PCC1385	1	16391560	16391760	+	4.41871103987114	4.16992500144231	0.601990049751244	7888	NO	0	YES	8467	NO	intron (NM_182623, intron 1 of 6)	0	unique_peak1	FAM131C
PCC1386	1	16394698	16394898	+	4.17485010498173	3.90689059560852	0.587064676616915	4750	NO	0	YES	5329	NO	intron (NM_182623, intron 1 of 6)	0.18407960199005	unique_peak1	FAM131C
PCC63135	1	16398553	16398753	+	4.48199458917763	4.52356195605701	0.582089552238806	895	NO	0	YES	1474	NO	intron (NM_182623, intron 1 of 6)	0.407960199004975	merged_common_peak	FAM131C
PCC1387	1	16399942	16400142	+	5.40096485180113	4.64385618977472	0.840796019900497	0	YES	31	NO	85	YES	promoter-TSS (NM_182623)	0.0895522388059701	unique_peak1	FAM131C
PCC1388	1	16403348	16403548	+	4.70257146120314	4.70043971814109	0.577114427860697	3275	NO	3437	NO	-3321	NO	Intergenic	0.17910447761194	unique_peak1	FAM131C
PCC76187	1	16405070	16405270	+	4.05874623904825	4.95419631038687	0.477611940298507	4997	NO	4850	NO	-5043	NO	Intergenic	0	unique_peak2	FAM131C
PCC1389	1	16408212	16408412	+	3.81811207294579	4.08746284125034	0.597014925373134	8139	NO	1708	NO	-8185	NO	Intergenic	0	unique_peak1	FAM131C
PCC1390	1	16409972	16410172	+	4.66889567397863	4.39231742277876	0.631840796019901	9899	NO	0	YES	-9945	NO	Intergenic	0.0945273631840796	unique_peak1	FAM131C
PCC1391	1	16415270	16415470	+	4.85635767167403	4.70043971814109	0.597014925373134	15197	NO	0	YES	-15243	NO	Intergenic	0	unique_peak1	FAM131C
PCC1392	1	16420097	16420297	+	3.3948637228164	2.8073549220576	0.527363184079602	20024	NO	456	NO	-20070	NO	Intergenic	0	unique_peak1	FAM131C
PCC1393	1	16439674	16439874	+	4.91204334688514	4.58496250072116	0.626865671641791	24502	NO	0	YES	-39647	NO	Intergenic	0.402985074626866	unique_peak1	FAM131C
PCC1394	1	16441113	16441313	+	4.65164141549932	3.8073549220576	0.616915422885572	23063	NO	0	YES	-41086	NO	Intergenic	0.17910447761194	unique_peak1	FAM131C
PCC1395	1	16442553	16442753	+	4.27932311107375	3.4594316186373	0.671641791044776	21623	NO	0	YES	39951	NO	Intergenic	0.0945273631840796	unique_peak1	EPHA2
PCC1396	1	16443727	16443927	+	3.20454574831518	3.70043971814109	0.562189054726368	20449	NO	0	YES	38777	NO	Intergenic	0	unique_peak1	EPHA2
PCC1397	1	16445316	16445516	+	4.79753315892742	4.4594316186373	0.666666666666667	18860	NO	0	YES	37188	NO	Intergenic	0	unique_peak1	EPHA2
PCC1398	1	16449207	16449407	+	4.37428480879803	3.58496250072116	0.63681592039801	14969	NO	0	YES	33297	NO	Intergenic	0.109452736318408	unique_peak1	EPHA2
PCC1399	1	16455937	16456137	+	3.69516320627908	4.08746284125034	0.641791044776119	8239	NO	206	NO	26567	NO	exon (NM_001329090, exon 15 of 16)	0.169154228855721	unique_peak1	EPHA2
PCC1400	1	16460861	16461061	+	5.3924435075707	5.24792751344359	0.601990049751244	3315	NO	0	YES	21643	NO	intron (NM_004431, intron 8 of 16)	0	unique_peak1	EPHA2
PCC1401	1	16464470	16464670	+	4.82735972723809	3.16992500144231	0.676616915422886	0	YES	260	NO	18034	NO	exon (NM_001329090, exon 4 of 16)	0	unique_peak1	EPHA2
PCC76188	1	16465382	16465582	+	4.52214795766831	5.39231742277876	0.587064676616915	760	NO	0	YES	17122	NO	intron (NM_004431, intron 3 of 16)	1.03482587064677	unique_peak2	EPHA2
PCC63136	1	16468125	16468325	+	4.27932311107375	4.16992500144231	0.631840796019901	3503	NO	0	YES	14379	NO	intron (NM_004431, intron 3 of 16)	0.0199004975124378	merged_common_peak	EPHA2
PCC1402	1	16470483	16470683	+	5.18487127459017	5.20945336562895	0.621890547263682	4428	NO	0	YES	12021	NO	intron (NM_004431, intron 3 of 16)	0.109452736318408	unique_peak1	EPHA2
PCC63137	1	16472285	16472485	+	5.50584190623238	6.4093909361377	0.552238805970149	2626	NO	0	YES	10219	NO	intron (NM_004431, intron 3 of 16)	0.353233830845771	merged_common_peak	EPHA2
PCC1403	1	16474889	16475089	+	4.68586936294372	4.32192809488736	0.666666666666667	22	NO	18	NO	7615	NO	exon (NM_001329090, exon 2 of 16)	0	unique_peak1	EPHA2
PCC1404	1	16477432	16477632	+	4.41871103987114	4.16992500144231	0.567164179104478	2107	NO	0	YES	5072	NO	intron (NM_004431, intron 1 of 16)	0	unique_peak1	EPHA2
PCC1405	1	16479286	16479486	+	4.11841155640847	4.08746284125034	0.646766169154229	1998	NO	0	YES	3218	NO	intron (NM_004431, intron 1 of 16)	0	unique_peak1	EPHA2
PCC1406	1	16481651	16481851	+	6.34205419944576	6.28540221886225	0.621890547263682	0	YES	0	YES	853	NO	intron (NM_004431, intron 1 of 16)	0	unique_peak1	EPHA2
PCC1407	1	16489109	16489309	+	4.48199458917763	3.70043971814109	0.631840796019901	4752	NO	3271	NO	-6605	NO	Intergenic	0.154228855721393	unique_peak1	EPHA2
PCC1408	1	16493494	16493694	+	4.05874623904825	3.8073549220576	0.54228855721393	367	NO	0	YES	-10990	NO	Intergenic	0	unique_peak1	EPHA2
PCC1409	1	16494443	16494643	+	4.71901052333382	4.52356195605701	0.641791044776119	0	YES	0	YES	-11939	NO	Intergenic	0	unique_peak1	EPHA2
PCC76189	1	16495069	16495269	+	3.33519840545618	4.4594316186373	0.54228855721393	563	NO	0	YES	-12565	NO	Intergenic	0.701492537313433	unique_peak2	EPHA2
PCC1410	1	16499767	16499967	+	5.7926222144231	5.97727992349992	0.517412935323383	5261	NO	0	YES	-17263	NO	Intergenic	0	unique_peak1	EPHA2
PCC1411	1	16501518	16501718	+	3.96232152935166	3.8073549220576	0.676616915422886	7012	NO	0	YES	-19014	NO	Intergenic	0.174129353233831	unique_peak1	EPHA2
PCC1412	1	16502234	16502434	+	4.59809845511112	3.8073549220576	0.626865671641791	7728	NO	0	YES	-19730	NO	Intergenic	0.0945273631840796	unique_peak1	EPHA2
PCC1413	1	16507693	16507893	+	4.37428480879803	4.58496250072116	0.562189054726368	13187	NO	0	YES	-25189	NO	Intergenic	0.368159203980099	unique_peak1	EPHA2
PCC1414	1	16508507	16508707	+	4.68586936294372	4.24792751344359	0.641791044776119	14001	NO	0	YES	-26003	NO	Intergenic	0.36318407960199	unique_peak1	EPHA2
PCC1415	1	16510157	16510357	+	4.11841155640847	3.8073549220576	0.646766169154229	15651	NO	0	YES	-27653	NO	Intergenic	0.0796019900497512	unique_peak1	EPHA2
PCC1416	1	16511022	16511222	+	4.17485010498173	4.39231742277876	0.626865671641791	16516	NO	0	YES	28044	NO	Intergenic	0	unique_peak1	ARHGEF19
PCC1417	1	16533363	16533563	+	6.60553872330628	6.33985000288462	0.756218905472637	0	YES	0	YES	5703	NO	exon (NM_153213, exon 6 of 16)	0	unique_peak1	ARHGEF19
PCC1418	1	16536387	16536587	+	4.27932311107375	3.70043971814109	0.661691542288557	1806	NO	0	YES	2679	NO	intron (NM_153213, intron 1 of 15)	0	unique_peak1	ARHGEF19
PCC1419	1	16538898	16539098	+	3.89270514643741	3.16992500144231	0.671641791044776	4317	NO	1287	NO	168	NO	5' UTR (NM_153213, exon 1 of 16)	0.164179104477612	unique_peak1	ARHGEF19
PCC1420	1	16542754	16542954	+	4.25416866807967	3.58496250072116	0.611940298507463	729	NO	5143	NO	-3688	NO	Intergenic	0.736318407960199	unique_peak1	ARHGEF19
PCC63138	1	16543898	16544098	+	4.52214795766831	4.52356195605701	0.721393034825871	0	YES	6287	NO	-4832	NO	Intergenic	0.0796019900497512	merged_common_peak	ARHGEF19
PCC1421	1	16549451	16549651	+	2.67131588922434	2.8073549220576	0.54726368159204	3675	NO	1359	NO	-10385	NO	Intergenic	0	unique_peak1	ARHGEF19
PCC1422	1	16553546	16553746	+	5.5799055052661	4.64385618977472	0.706467661691542	0	YES	0	YES	10013	NO	Intergenic	0.129353233830846	unique_peak1	CPLANE2
PCC76190	1	16554304	16554504	+	3.55577527748168	3.8073549220576	0.676616915422886	643	NO	0	YES	9255	NO	Intergenic	0.0945273631840796	unique_peak2	CPLANE2
PCC1423	1	16557703	16557903	+	5.55823291630536	5.04439411935845	0.517412935323383	4042	NO	2462	NO	5856	NO	TTS (NM_030907)	0	unique_peak1	CPLANE2
PCC63139	1	16563346	16563546	+	4.84195939000054	5.04439411935845	0.631840796019901	0	YES	225	NO	213	NO	5' UTR (NM_030907, exon 1 of 5)	0.0447761194029851	merged_common_peak	CPLANE2
PCC1424	1	16569266	16569466	+	4.05874623904825	3.70043971814109	0.572139303482587	5466	NO	4184	NO	-5707	NO	Intergenic	0.17910447761194	unique_peak1	CPLANE2
PCC1425	1	16590063	16590263	+	4.66889567397863	3.32192809488736	0.487562189054726	26263	NO	2342	NO	-26504	NO	intron (NM_018994, intron 4 of 9)	0.119402985074627	unique_peak1	CPLANE2
PCC76191	1	16611302	16611502	+	3.05516866318045	4.24792751344359	0.492537313432836	47502	NO	5351	NO	-47743	NO	intron (NM_018994, intron 4 of 9)	0	unique_peak2	CPLANE2
PCC76192	1	16660643	16660843	+	2.97161537268701	3.58496250072116	0.572139303482587	17731	NO	8882	NO	18243	NO	intron (NM_018994, intron 1 of 9)	0	unique_peak2	FBXO42
PCC76193	1	16664393	16664593	+	4.02758395862779	4.4594316186373	0.512437810945274	13981	NO	9437	NO	14493	NO	intron (NM_018994, intron 1 of 9)	0.159203980099502	unique_peak2	FBXO42
PCC76194	1	16668429	16668629	+	2.97161537268701	4.08746284125034	0.527363184079602	9945	NO	5401	NO	10457	NO	intron (NM_018994, intron 1 of 9)	0	unique_peak2	FBXO42
PCC1426	1	16671874	16672074	+	4.17485010498173	3.90689059560852	0.432835820895522	6500	NO	1956	NO	7012	NO	intron (NM_018994, intron 1 of 9)	0	unique_peak1	FBXO42
PCC1427	1	16678686	16678886	+	5.78677425026895	5.32192809488736	0.72636815920398	0	YES	0	YES	200	NO	5' UTR (NM_018994, exon 1 of 10)	0.253731343283582	unique_peak1	FBXO42
PCC1428	1	16688086	16688286	+	3.65073697520597	3.58496250072116	0.522388059701492	5335	NO	5514	NO	-5339	NO	Intergenic	0.17910447761194	unique_peak1	SZRD1
PCC1429	1	16693854	16694054	+	5.25549735502441	4.90689059560852	0.686567164179104	0	YES	0	YES	429	NO	intron (NR_073500, intron 1 of 1)	0.119402985074627	unique_peak1	SZRD1
PCC1430	1	16698011	16698211	+	3.33519840545618	2.58496250072116	0.577114427860697	3740	NO	0	YES	4586	NO	intron (NR_073500, intron 1 of 1)	0	unique_peak1	SZRD1
PCC1431	1	16708753	16708953	+	3.65073697520597	2.32192809488736	0.562189054726368	14482	NO	1607	NO	15328	NO	intron (NR_073500, intron 1 of 1)	0	unique_peak1	SZRD1
PCC1432	1	16715862	16716062	+	3.69516320627908	3	0.54228855721393	21591	NO	28	NO	22437	NO	intron (NR_073501, intron 2 of 4)	0	unique_peak1	SZRD1
PCC1433	1	16724983	16725183	+	4.11841155640847	3.4594316186373	0.54726368159204	30712	NO	5262	NO	31558	NO	TTS (NR_073500)	0.17910447761194	unique_peak1	SZRD1
PCC1434	1	16735880	16736080	+	4.84195939000054	3.70043971814109	0.606965174129353	30918	NO	11200	NO	27939	NO	intron (NM_198546, intron 6 of 12)	0.343283582089552	unique_peak1	SPATA21
PCC63140	1	16767216	16767416	+	5.43437118655347	5.20945336562895	0.63681592039801	0	YES	1504	NO	149	NO	exon (NM_001145277, exon 1 of 7)	2.91542288557214	merged_common_peak	NECAP2
PCC76195	1	16772403	16772603	+	3.13252692735229	4	0.532338308457711	4599	NO	1212	NO	5336	NO	intron (NM_018090, intron 2 of 7)	0.164179104477612	unique_peak2	NECAP2
PCC1435	1	16800948	16801148	+	4.52214795766831	3.8073549220576	0.606965174129353	9457	NO	7727	NO	12746	NO	intron (NR_023386, intron 14 of 14)	0.248756218905473	unique_peak1	LINC01772
PCC1436	1	16802217	16802417	+	4.37428480879803	4.16992500144231	0.666666666666667	8188	NO	8996	NO	14015	NO	intron (NR_023386, intron 14 of 14)	0	unique_peak1	LINC01772
PCC1437	1	16802902	16803102	+	3.55577527748168	3	0.641791044776119	7503	NO	9681	NO	14700	NO	intron (NR_023386, intron 12 of 14)	0.00497512437810945	unique_peak1	LINC01772
PCC1438	1	16804709	16804909	+	3.65073697520597	2.8073549220576	0.676616915422886	5696	NO	11488	NO	14387	NO	non-coding (NR_023386, exon 11 of 15)	0	unique_peak1	CROCCP3
PCC63141	1	16810048	16810248	+	5.49037704750546	6.22881869049588	0.661691542288557	357	NO	16827	NO	9048	NO	intron (NR_023386, intron 9 of 14)	0	merged_common_peak	CROCCP3
PCC63142	1	16825958	16826158	+	6.21392488109753	6.5077946401987	0.646766169154229	0	YES	3032	NO	-6862	NO	Intergenic	0.169154228855721	merged_common_peak	CROCCP3
PCC76196	1	16842688	16842888	+	2.78129739818579	4.08746284125034	0.487562189054726	1659	NO	0	YES	19359	NO	Intergenic	1.54726368159204	unique_peak2	LINC01783
PCC1439	1	16847491	16847691	+	4.951940898962	3.70043971814109	0.671641791044776	0	YES	0	YES	14556	NO	Intergenic	0.293532338308458	unique_peak1	LINC01783
PCC1440	1	16849775	16849975	+	3.81811207294579	2.8073549220576	0.606965174129353	1882	NO	0	YES	12272	NO	Intergenic	0.199004975124378	unique_peak1	LINC01783
PCC63143	1	16861993	16862193	+	6.78012548060213	6.75488750216347	0.696517412935323	0	YES	0	YES	54	YES	promoter-TSS (NR_135764)	0.462686567164179	merged_common_peak	LINC01783
PCC76197	1	16865324	16865524	+	2.24806753909495	3.90689059560852	0.592039800995025	3027	NO	1083	NO	205	NO	5' UTR (NM_001310155, exon 1 of 1)	0.164179104477612	unique_peak2	FAM231BP
PCC1441	1	16871753	16871953	+	4.25416866807967	3.70043971814109	0.611940298507463	2448	NO	7512	NO	-3556	NO	Intergenic	0.522388059701492	unique_peak1	MIR3675
PCC1442	1	16874482	16874682	+	3.77871649677251	1.58496250072116	0.701492537313433	0	YES	10241	NO	-827	YES	promoter-TSS (NR_037446)	0	unique_peak1	MIR3675
PCC63144	1	16906368	16906568	+	4.48199458917763	4.64385618977472	0.477611940298507	31554	NO	1422	NO	31059	NO	intron (NM_017940, intron 16 of 28)	0.45771144278607	merged_common_peak	MIR3675
PCC63145	1	16912862	16913062	+	5.0978326423901	5.20945336562895	0.537313432835821	26394	NO	1228	NO	27138	NO	intron (NM_017940, intron 11 of 28)	0.0696517412935323	merged_common_peak	NBPF1
PCC63146	1	16939768	16939968	+	7.01982685643385	7.17990909001493	0.73134328358209	0	YES	0	YES	232	NO	5' UTR (NM_017940, exon 1 of 29)	0.258706467661692	merged_common_peak	NBPF1
PCC63147	1	16945446	16945646	+	4.25416866807967	4.64385618977472	0.631840796019901	4991	NO	884	NO	-5446	NO	non-coding (NR_026752, exon 7 of 7)	2.7910447761194	merged_common_peak	NBPF1
PCC63148	1	16946857	16947057	+	6.04060572426403	6.85798099512757	0.587064676616915	6402	NO	0	YES	-6857	NO	intron (NR_026752, intron 5 of 6)	0.45771144278607	merged_common_peak	NBPF1
PCC63149	1	16948432	16948632	+	4.96490825666725	5.12928301694497	0.611940298507463	7977	NO	0	YES	-8432	NO	intron (NR_026752, intron 5 of 6)	0.0447761194029851	merged_common_peak	NBPF1
PCC63150	1	16950518	16950718	+	6.53351990234339	6.94251450533924	0.646766169154229	10063	NO	0	YES	6783	NO	intron (NR_026752, intron 5 of 6)	0.422885572139304	merged_common_peak	CROCCP2
PCC63151	1	16952825	16953025	+	6.59747799698603	6.76818432477693	0.631840796019901	12370	NO	564	NO	4476	NO	non-coding (NR_026752, exon 4 of 7)	0.925373134328358	merged_common_peak	CROCCP2
PCC63152	1	16955072	16955272	+	4.8983979385738	5.08746284125034	0.656716417910448	14617	NO	2811	NO	2229	NO	intron (NR_026752, intron 1 of 6)	0.791044776119403	merged_common_peak	CROCCP2
PCC63153	1	16957135	16957335	+	6.9510169493763	7.22881869049588	0.696517412935323	13520	NO	4874	NO	166	NO	intron (NR_026752, intron 1 of 6)	0	merged_common_peak	CROCCP2
PCC76198	1	16959854	16960054	+	4.63409715594261	5.32192809488736	0.532338308457711	10801	NO	7593	NO	-2553	NO	Intergenic	0.17910447761194	unique_peak2	CROCCP2
PCC1443	1	16963908	16964108	+	4.05874623904825	4.70043971814109	0.507462686567164	6747	NO	8062	NO	-6607	NO	Intergenic	0.0845771144278607	unique_peak1	CROCCP2
PCC1444	1	16967297	16967497	+	5.01522444826849	5.16992500144231	0.497512437810945	3358	NO	4673	NO	-4672	NO	Intergenic	0.00995024875621891	unique_peak1	MST1P2
PCC1445	1	16969240	16969440	+	4.7668292139134	5.12928301694497	0.616915422885572	1415	NO	2730	NO	-2729	NO	Intergenic	0.611940298507463	unique_peak1	MST1P2
PCC63154	1	16971442	16971642	+	7.0894432393481	7.56985560833095	0.606965174129353	0	YES	528	NO	-527	YES	promoter-TSS (NR_027504)	1.27860696517413	merged_common_peak	MST1P2
PCC63155	1	16974565	16974765	+	7.13232498865649	7.7279204545632	0.691542288557214	0	YES	1774	NO	2596	NO	non-coding (NR_027504, exon 7 of 14)	0.0746268656716418	merged_common_peak	MST1P2
PCC76199	1	16984382	16984582	+	3.13252692735229	3.8073549220576	0.502487562189055	195	NO	11591	NO	12413	NO	Intergenic	0.572139303482587	unique_peak2	MST1P2
PCC1446	1	16984783	16984983	+	4.70257146120314	4.08746284125034	0.766169154228856	0	YES	11992	NO	12814	NO	Intergenic	0.0895522388059701	unique_peak1	MST1P2
PCC1447	1	17004079	17004279	+	3.96232152935166	3	0.597014925373134	2463	NO	13511	NO	-3571	NO	Intergenic	1	unique_peak1	MIR3675
PCC1448	1	17012538	17012738	+	3.6043356084984	1.58496250072116	0.711442786069652	5386	NO	5052	NO	4888	NO	Intergenic	0.313432835820896	unique_peak1	MIR3675
PCC76200	1	17013898	17014098	+	2.78129739818579	3.70043971814109	0.592039800995025	4585	NO	3692	NO	6248	NO	Intergenic	0.303482587064677	unique_peak2	MIR3675
PCC76201	1	17016194	17016394	+	4.50226433036458	6	0.497512437810945	2289	NO	1396	NO	8544	NO	Intergenic	0	unique_peak2	MIR3675
PCC63156	1	17019236	17019436	+	7.18586794904468	7.74146698640115	0.661691542288557	0	YES	0	YES	11586	NO	intron (NR_026567, intron 10 of 10)	0.398009950248756	merged_common_peak	MIR3675
PCC63157	1	17022606	17022806	+	6.17017582090212	6.91886323727459	0.512437810945274	180	NO	0	YES	14956	NO	intron (NR_026567, intron 10 of 10)	0	merged_common_peak	MIR3675
PCC63158	1	17026988	17027188	+	7.33175969247279	7.98868468677217	0.701492537313433	0	YES	0	YES	19338	NO	intron (NR_026567, intron 6 of 10)	0.442786069651741	merged_common_peak	MIR3675
PCC1449	1	17031103	17031303	+	5.6557305615177	6.4262647547021	0.691542288557214	2465	NO	672	NO	15449	NO	intron (NR_026567, intron 4 of 10)	0.134328358208955	unique_peak1	ESPNP
PCC1450	1	17032822	17033022	+	3.99546268974176	4	0.601990049751244	746	NO	1198	NO	13730	NO	intron (NR_026567, intron 4 of 10)	0.164179104477612	unique_peak1	ESPNP
PCC63159	1	17034286	17034486	+	6.02204774443733	6.2667865406949	0.766169154228856	0	YES	0	YES	12266	NO	intron (NR_026567, intron 2 of 10)	0.288557213930348	merged_common_peak	ESPNP
PCC1451	1	17035867	17036067	+	3.50484523177786	4.39231742277876	0.527363184079602	1138	NO	0	YES	10685	NO	intron (NR_026567, intron 1 of 10)	0.338308457711443	unique_peak1	ESPNP
PCC63160	1	17036883	17037083	+	4.50226433036458	5.85798099512757	0.611940298507463	2154	NO	0	YES	9669	NO	intron (NR_026567, intron 1 of 10)	0.233830845771144	merged_common_peak	ESPNP
PCC63161	1	17038717	17038917	+	3.65073697520597	4.08746284125034	0.631840796019901	3988	NO	0	YES	7835	NO	intron (NR_026567, intron 1 of 10)	5.74129353233831	merged_common_peak	ESPNP
PCC63162	1	17041160	17041360	+	5.84382991909156	6.74146698640115	0.537313432835821	6431	NO	0	YES	5392	NO	intron (NR_026567, intron 1 of 10)	0	merged_common_peak	ESPNP
PCC63163	1	17045110	17045310	+	6.70745950594748	7.20945336562895	0.537313432835821	6181	NO	0	YES	1442	NO	intron (NR_026567, intron 1 of 10)	0.995024875621891	merged_common_peak	ESPNP
PCC1452	1	17050596	17050796	+	3.55577527748168	3.90689059560852	0.611940298507463	695	NO	4145	NO	-4044	NO	Intergenic	0.174129353233831	unique_peak1	ESPNP
PCC1453	1	17051601	17051801	+	4.84195939000054	4.75488750216347	0.681592039800995	0	YES	5150	NO	-5049	NO	Intergenic	0.0945273631840796	unique_peak1	ESPNP
PCC63164	1	17054352	17054552	+	5.36645397743498	6.08746284125034	0.611940298507463	2460	NO	4718	NO	6504	NO	Intergenic	1.5771144278607	merged_common_peak	FAM231AP
PCC63165	1	17075377	17075577	+	4.65164141549932	3.8073549220576	0.72636815920398	0	YES	12423	NO	11075	NO	Intergenic	0.736318407960199	merged_common_peak	LOC102724562
PCC63166	1	17076822	17077022	+	5.40941719653579	4.8073549220576	0.646766169154229	1141	NO	10978	NO	9630	NO	Intergenic	3.46268656716418	merged_common_peak	LOC102724562
PCC76202	1	17084238	17084438	+	4.91204334688514	5.16992500144231	0.567164179104478	973	NO	3562	NO	2214	NO	exon (NM_001271733, exon 13 of 15)	15.7810945273632	unique_peak2	LOC102724562
PCC63167	1	17086370	17086570	+	6.68537941164775	6.52356195605701	0.63681592039801	0	YES	1430	NO	82	YES	promoter-TSS (NR_135824)	1.44776119402985	merged_common_peak	LOC102724562
PCC1454	1	17090915	17091115	+	3.6043356084984	3.70043971814109	0.626865671641791	3940	NO	14	NO	-40	YES	promoter-TSS (NM_001271733)	0.159203980099502	unique_peak1	MST1L
PCC76203	1	17099000	17099200	+	2.88078777490633	4.52356195605701	0.492537313432836	12025	NO	8099	NO	-8125	NO	Intergenic	0.293532338308458	unique_peak2	MST1L
PCC63168	1	17186213	17186413	+	4.32788344209047	4.39231742277876	0.716417910447761	0	YES	9097	NO	-797	YES	promoter-TSS (NR_037446).3	0.253731343283582	merged_common_peak	MIR3675
PCC63169	1	17197855	17198055	+	5.45874253958482	5.04439411935845	0.537313432835821	5	NO	0	YES	515	NO	non-coding (NR_135765, exon 1 of 2).2	0.368159203980099	merged_common_peak	LOC440570
PCC63170	1	17199406	17199606	+	6.72431572481421	6.5077946401987	0.641791044776119	0	YES	0	YES	2066	NO	non-coding (NR_135765, exon 1 of 2).2	1.08955223880597	merged_common_peak	LOC440570
PCC1455	1	17200996	17201196	+	3.73777560740603	4.16992500144231	0.562189054726368	946	NO	0	YES	3656	NO	TTS (NR_135765).2	0.303482587064677	unique_peak1	LOC440570
PCC63171	1	17201670	17201870	+	5.07488976562871	5.12928301694497	0.577114427860697	1620	NO	0	YES	4330	NO	Intergenic	5.34825870646766	merged_common_peak	LOC440570
PCC1456	1	17213427	17213627	+	3.96232152935166	3.8073549220576	0.616915422885572	1794	NO	0	YES	2446	NO	Intergenic	0.154228855721393	unique_peak1	LOC105376805
PCC63172	1	17215751	17215951	+	5.76304916375093	5.55458885167764	0.666666666666667	0	YES	0	YES	122	NO	non-coding (NR_135056, exon 1 of 2)	0.159203980099502	merged_common_peak	LOC105376805
PCC76204	1	17222581	17222781	+	3.73777560740603	5	0.462686567164179	114	NO	0	YES	-6520	NO	Intergenic	0.343283582089552	unique_peak2	LOC105376805
PCC1457	1	17230573	17230773	+	4.02758395862779	3.8073549220576	0.577114427860697	525	NO	0	YES	-14512	NO	Intergenic	0	unique_peak1	LOC105376805
PCC63173	1	17231354	17231554	+	5.03950133015887	5.08746284125034	0.631840796019901	0	YES	0	YES	-15293	NO	Intergenic	1.05970149253731	merged_common_peak	LOC105376805
PCC1458	1	17238464	17238664	+	3.69516320627908	3.16992500144231	0.621890547263682	1374	NO	23	NO	-9881	NO	Intergenic	0.990049751243781	unique_peak1	CROCC
PCC63174	1	17240378	17240578	+	6.44373460007753	6.49185309632967	0.786069651741294	0	YES	1937	NO	-7967	NO	Intergenic	0.134328358208955	merged_common_peak	CROCC
PCC1459	1	17245229	17245429	+	4.27932311107375	4.58496250072116	0.487562189054726	4258	NO	3141	NO	-3116	NO	Intergenic	0	unique_peak1	CROCC
PCC76205	1	17247247	17247447	+	3.20454574831518	4.70043971814109	0.497512437810945	6276	NO	1123	NO	-1098	NO	Intergenic	0	unique_peak2	CROCC
PCC63175	1	17248551	17248751	+	5.03950133015887	5.32192809488736	0.631840796019901	7580	NO	0	YES	206	NO	intron (NM_014675, intron 1 of 36)	0	merged_common_peak	CROCC
PCC1460	1	17249618	17249818	+	3.85607476094436	3.32192809488736	0.601990049751244	8647	NO	467	NO	1273	NO	intron (NM_014675, intron 2 of 36)	0.213930348258706	unique_peak1	CROCC
PCC1461	1	17251024	17251224	+	5.35764498953468	4.64385618977472	0.517412935323383	10053	NO	0	YES	2679	NO	intron (NM_014675, intron 3 of 36)	0.169154228855721	unique_peak1	CROCC
PCC1462	1	17252284	17252484	+	4.52214795766831	3.70043971814109	0.63681592039801	11313	NO	0	YES	3939	NO	intron (NM_014675, intron 3 of 36)	0.0696517412935323	unique_peak1	CROCC
PCC63176	1	17254325	17254525	+	5.33076301801827	5.75488750216347	0.582089552238806	13354	NO	0	YES	5980	NO	intron (NM_014675, intron 3 of 36)	0.313432835820896	merged_common_peak	CROCC
PCC1463	1	17256504	17256704	+	5.62194577216586	5.08746284125034	0.63681592039801	15533	NO	0	YES	8159	NO	intron (NM_014675, intron 4 of 36)	0.567164179104478	unique_peak1	CROCC
PCC1464	1	17257668	17257868	+	3.81811207294579	3.8073549220576	0.616915422885572	16697	NO	507	NO	9323	NO	intron (NM_014675, intron 7 of 36)	0.81592039800995	unique_peak1	CROCC
PCC1465	1	17259019	17259219	+	3.55577527748168	2.8073549220576	0.572139303482587	18048	NO	1858	NO	10674	NO	intron (NM_014675, intron 8 of 36)	0	unique_peak1	CROCC
PCC1466	1	17261964	17262164	+	3.65073697520597	3.32192809488736	0.582089552238806	19654	NO	4803	NO	13619	NO	intron (NM_014675, intron 8 of 36)	0.144278606965174	unique_peak1	CROCC
PCC63177	1	17263161	17263361	+	4.78229407264031	5.08746284125034	0.681592039800995	18457	NO	6000	NO	14816	NO	exon (NM_014675, exon 9 of 37)	0.164179104477612	merged_common_peak	CROCC
PCC1467	1	17265430	17265630	+	6.14134948381041	5.64385618977472	0.751243781094527	16188	NO	8269	NO	17085	NO	exon (NM_014675, exon 12 of 37)	0.288557213930348	unique_peak1	CROCC
PCC63178	1	17269587	17269787	+	4.73519470599275	5.39231742277876	0.532338308457711	12031	NO	5633	NO	21242	NO	intron (NM_014675, intron 13 of 36)	0	merged_common_peak	CROCC
PCC63179	1	17270573	17270773	+	4.59809845511112	4.64385618977472	0.711442786069652	11045	NO	4647	NO	22228	NO	exon (NM_014675, exon 14 of 37)	0.054726368159204	merged_common_peak	CROCC
PCC1468	1	17271917	17272117	+	3.81811207294579	3.4594316186373	0.646766169154229	9701	NO	3303	NO	23572	NO	exon (NM_014675, exon 15 of 37)	0.0995024875621891	unique_peak1	CROCC
PCC1469	1	17273075	17273275	+	5.41780165021834	5.20945336562895	0.646766169154229	8543	NO	2145	NO	24730	NO	intron (NM_014675, intron 16 of 36)	0.417910447761194	unique_peak1	CROCC
PCC63180	1	17274882	17275082	+	5.7012643352638	5.64385618977472	0.701492537313433	6736	NO	338	NO	26537	NO	exon (NM_014675, exon 18 of 37)	0	merged_common_peak	CROCC
PCC76206	1	17276600	17276800	+	3.55577527748168	4.32192809488736	0.537313432835821	5018	NO	509	NO	28255	NO	intron (NM_014675, intron 19 of 36)	0	unique_peak2	CROCC
PCC1470	1	17280881	17281081	+	4.59809845511112	3.8073549220576	0.616915422885572	737	NO	2180	NO	26192	NO	intron (NM_014675, intron 22 of 36)	0.189054726368159	unique_peak1	MFAP2
PCC1471	1	17281789	17281989	+	3.92809358190725	4.24792751344359	0.721393034825871	0	YES	3088	NO	25284	NO	exon (NM_014675, exon 24 of 37)	0	unique_peak1	MFAP2
PCC1472	1	17282399	17282599	+	3.6043356084984	2.32192809488736	0.611940298507463	342	NO	3698	NO	24674	NO	exon (NM_014675, exon 25 of 37)	0	unique_peak1	MFAP2
PCC1473	1	17285073	17285273	+	3.55577527748168	4	0.691542288557214	2017	NO	1487	NO	22000	NO	exon (NM_014675, exon 26 of 37)	0.0199004975124378	unique_peak1	MFAP2
PCC1474	1	17287348	17287548	+	5.25549735502441	4.75488750216347	0.771144278606965	0	YES	82	NO	19725	NO	exon (NM_014675, exon 27 of 37)	1.45273631840796	unique_peak1	MFAP2
PCC1475	1	17289981	17290181	+	4.52214795766831	4.70043971814109	0.641791044776119	2296	NO	1510	NO	17092	NO	intron (NM_014675, intron 27 of 36)	9.14427860696517	unique_peak1	MFAP2
PCC1476	1	17292332	17292532	+	5.03950133015887	4.08746284125034	0.641791044776119	372	NO	538	NO	14741	NO	intron (NM_014675, intron 28 of 36)	0.144278606965174	unique_peak1	MFAP2
PCC1477	1	17294298	17294498	+	4.8983979385738	4.8073549220576	0.587064676616915	1182	NO	0	YES	12775	NO	intron (NM_014675, intron 30 of 36)	0.442786069651741	unique_peak1	MFAP2
PCC63181	1	17295649	17295849	+	4.32788344209047	4.39231742277876	0.661691542288557	2533	NO	958	NO	11424	NO	exon (NM_014675, exon 32 of 37)	0	merged_common_peak	MFAP2
PCC1478	1	17296657	17296857	+	4.61625298002948	4.8073549220576	0.651741293532338	3541	NO	1966	NO	10416	NO	exon (NM_014675, exon 34 of 37)	0.114427860696517	unique_peak1	MFAP2
PCC63182	1	17298433	17298633	+	5.46674149728046	5.49185309632967	0.606965174129353	5317	NO	3742	NO	8640	NO	intron (NM_014675, intron 36 of 36)	0	merged_common_peak	MFAP2
PCC63183	1	17302807	17303007	+	5.64906051408604	6.37503943134692	0.626865671641791	3544	NO	0	YES	4266	NO	intron (NM_002403, intron 6 of 8)	0.0646766169154229	merged_common_peak	MFAP2
PCC1479	1	17306098	17306298	+	6.38259750401545	6.55458885167764	0.626865671641791	253	NO	0	YES	975	NO	intron (NM_017459, intron 1 of 8)	0	unique_peak1	MFAP2
PCC1480	1	17311366	17311566	+	3.73777560740603	3.90689059560852	0.621890547263682	4002	NO	4285	NO	-3385	NO	TTS (NM_001141973)	0.0646766169154229	unique_peak1	MFAP2
PCC1481	1	17313054	17313254	+	5.64906051408604	5.4594316186373	0.701492537313433	5690	NO	5973	NO	-5073	NO	intron (NM_022089, intron 27 of 28)	0.467661691542289	unique_peak1	MFAP2
PCC1482	1	17314611	17314811	+	4.17485010498173	3.4594316186373	0.611940298507463	7247	NO	7530	NO	-6630	NO	exon (NM_001141973, exon 25 of 29)	1.40796019900498	unique_peak1	MFAP2
PCC1483	1	17315646	17315846	+	2.88078777490633	2.8073549220576	0.587064676616915	8282	NO	8565	NO	-7665	NO	intron (NM_022089, intron 23 of 28)	0.144278606965174	unique_peak1	MFAP2
PCC1484	1	17318749	17318949	+	4.57962259453643	4.39231742277876	0.686567164179104	11385	NO	9921	NO	-10768	NO	exon (NM_001141973, exon 18 of 29)	0	unique_peak1	MFAP2
PCC1485	1	17320116	17320316	+	4.35134193203664	2.58496250072116	0.681592039800995	11569	NO	8554	NO	-12135	NO	exon (NM_001141973, exon 16 of 29)	0	unique_peak1	MFAP2
PCC1486	1	17322572	17322772	+	4.52214795766831	3.8073549220576	0.631840796019901	9113	NO	6098	NO	-14591	NO	intron (NM_022089, intron 14 of 28)	0.328358208955224	unique_peak1	MFAP2
PCC1487	1	17323408	17323608	+	3.69516320627908	3.32192809488736	0.671641791044776	8277	NO	5262	NO	14959	NO	intron (NM_022089, intron 12 of 28)	0	unique_peak1	ATP13A2
PCC1488	1	17328386	17328586	+	4.32788344209047	4.16992500144231	0.626865671641791	3299	NO	284	NO	9981	NO	intron (NM_022089, intron 8 of 28)	0	unique_peak1	ATP13A2
PCC1489	1	17331296	17331496	+	5.33076301801827	4.70043971814109	0.651741293532338	389	NO	475	NO	7071	NO	intron (NM_022089, intron 4 of 28)	0.388059701492537	unique_peak1	ATP13A2
PCC1490	1	17333909	17334109	+	5.02743346313518	4.70043971814109	0.502487562189055	1815	NO	0	YES	4458	NO	intron (NM_022089, intron 1 of 28)	0.17910447761194	unique_peak1	ATP13A2
PCC76207	1	17335162	17335362	+	3.50484523177786	4	0.587064676616915	2467	NO	0	YES	3205	NO	intron (NM_022089, intron 1 of 28)	0.114427860696517	unique_peak2	ATP13A2
PCC1491	1	17337898	17338098	+	5.72641877825788	5.75488750216347	0.736318407960199	0	YES	0	YES	469	NO	intron (NM_022089, intron 1 of 28)	0	unique_peak1	ATP13A2
PCC1492	1	17344488	17344688	+	3.73777560740603	3.4594316186373	0.562189054726368	5897	NO	6267	NO	-6121	NO	TTS (NM_003000)	0.0945273631840796	unique_peak1	ATP13A2
PCC1493	1	17348331	17348531	+	4.11841155640847	3.16992500144231	0.507462686567164	9740	NO	10110	NO	-9964	NO	intron (NM_003000, intron 7 of 7)	0.0646766169154229	unique_peak1	ATP13A2
PCC1494	1	17364367	17364567	+	3.81811207294579	3.16992500144231	0.557213930348259	15889	NO	1733	NO	16198	NO	intron (NM_003000, intron 2 of 7)	0	unique_peak1	SDHB
PCC63184	1	17381054	17381254	+	5.10911771307311	5.93073733756289	0.54726368159204	331	NO	613	NO	-489	YES	promoter-TSS (NM_003000)	0	merged_common_peak	SDHB
PCC1495	1	17401317	17401517	+	3.3948637228164	3	0.597014925373134	20594	NO	5243	NO	-20752	NO	exon (NM_007365, exon 13 of 16)	0	unique_peak1	SDHB
PCC1496	1	17412814	17413014	+	4.41871103987114	4.24792751344359	0.63681592039801	32091	NO	2526	NO	-32249	NO	intron (NM_007365, intron 7 of 15)	0	unique_peak1	SDHB
PCC1497	1	17424551	17424751	+	3.50484523177786	2.8073549220576	0.592039800995025	20900	NO	0	YES	21297	NO	intron (NM_007365, intron 3 of 15)	0.338308457711443	unique_peak1	PADI2
PCC1498	1	17434648	17434848	+	3.6043356084984	2.58496250072116	0.582089552238806	10803	NO	0	YES	11200	NO	intron (NM_007365, intron 1 of 15)	0	unique_peak1	PADI2
PCC1499	1	17438839	17439039	+	3.89270514643741	2.32192809488736	0.63681592039801	6612	NO	0	YES	7009	NO	intron (NM_007365, intron 1 of 15)	0.228855721393035	unique_peak1	PADI2
PCC1500	1	17440454	17440654	+	4.14701221868115	3.58496250072116	0.572139303482587	4997	NO	0	YES	5394	NO	intron (NM_007365, intron 1 of 15)	0	unique_peak1	PADI2
PCC1501	1	17444227	17444427	+	3.96232152935166	3.90689059560852	0.621890547263682	1224	NO	0	YES	1621	NO	intron (NM_007365, intron 1 of 15)	0.154228855721393	unique_peak1	PADI2
PCC63185	1	17445902	17446102	+	5.51348925817449	5.83289001416474	0.751243781094527	0	YES	131	NO	-54	YES	promoter-TSS (NM_007365)	0.119402985074627	merged_common_peak	PADI2
PCC1502	1	17447148	17447348	+	3.99546268974176	4.08746284125034	0.507462686567164	1059	NO	1377	NO	-1300	NO	Intergenic	0.154228855721393	unique_peak1	PADI2
PCC1503	1	17452218	17452418	+	3.85607476094436	4.16992500144231	0.507462686567164	6129	NO	3522	NO	-6370	NO	Intergenic	8.3681592039801	unique_peak1	PADI2
PCC1504	1	17453464	17453664	+	4.37428480879803	3.8073549220576	0.517412935323383	7375	NO	2276	NO	-7616	NO	Intergenic	0	unique_peak1	PADI2
PCC1505	1	17475909	17476109	+	5.18487127459017	3.58496250072116	0.656716417910448	0	YES	0	YES	-30061	NO	Intergenic	0	unique_peak1	PADI2
PCC1506	1	17489439	17489639	+	4.05874623904825	3.8073549220576	0.626865671641791	13363	NO	0	YES	-26745	NO	Intergenic	0	unique_peak1	LOC400743
PCC76208	1	17490483	17490683	+	3.3948637228164	4.4594316186373	0.552238805970149	14407	NO	262	NO	-25701	NO	Intergenic	0.124378109452736	unique_peak2	LOC400743
PCC1507	1	17511210	17511410	+	5.35764498953468	5.08746284125034	0.512437810945274	35134	NO	4560	NO	-4974	NO	Intergenic	0	unique_peak1	LOC400743
PCC1508	1	17516856	17517056	+	4.68586936294372	4.58496250072116	0.611940298507463	40780	NO	0	YES	672	NO	intron (NR_148993, intron 1 of 3)	0.45273631840796	unique_peak1	LOC400743
PCC1509	1	17517625	17517825	+	3.50484523177786	3.16992500144231	0.537313432835821	41549	NO	0	YES	1441	NO	intron (NR_148993, intron 1 of 3)	0	unique_peak1	LOC400743
PCC1510	1	17525245	17525445	+	4.11841155640847	3.32192809488736	0.646766169154229	49169	NO	4254	NO	-6276	NO	Intergenic	0.497512437810945	unique_peak1	PADI1
PCC76209	1	17534484	17534684	+	4.17485010498173	5.20945336562895	0.582089552238806	58408	NO	0	YES	2963	NO	intron (NM_013358, intron 1 of 15)	0.0149253731343284	unique_peak2	PADI1
PCC1511	1	17538854	17539054	+	4.91204334688514	3.70043971814109	0.587064676616915	62778	NO	0	YES	7333	NO	intron (NM_013358, intron 1 of 15)	0	unique_peak1	PADI1
PCC76210	1	17542002	17542202	+	2.88078777490633	3.8073549220576	0.606965174129353	65926	NO	0	YES	10481	NO	intron (NM_013358, intron 1 of 15)	0	unique_peak2	PADI1
PCC1512	1	17549352	17549552	+	4.22839306536993	3.58496250072116	0.601990049751244	73276	NO	5998	NO	17831	NO	intron (NM_013358, intron 2 of 15)	0.109452736318408	unique_peak1	PADI1
PCC76211	1	17563667	17563867	+	3.3948637228164	3.8073549220576	0.621890547263682	87591	NO	0	YES	-11826	NO	intron (NM_013358, intron 11 of 15)	10.4676616915423	unique_peak2	PADI3
PCC1513	1	17566806	17567006	+	3.99546268974176	3.4594316186373	0.54726368159204	90730	NO	615	NO	-8687	NO	intron (NM_013358, intron 14 of 15)	0.114427860696517	unique_peak1	PADI3
PCC1514	1	17567535	17567735	+	3.85607476094436	3.58496250072116	0.567164179104478	91459	NO	1344	NO	-7958	NO	intron (NM_013358, intron 15 of 15)	0.199004975124378	unique_peak1	PADI3
PCC1515	1	17570596	17570796	+	3.45130227138966	2.8073549220576	0.601990049751244	94520	NO	4405	NO	-4897	NO	exon (NM_013358, exon 16 of 16)	0.587064676616915	unique_peak1	PADI3
PCC63186	1	17574741	17574941	+	4.27932311107375	4.39231742277876	0.502487562189055	98665	NO	2389	NO	-752	YES	promoter-TSS (NM_016233)	0.0248756218905473	merged_common_peak	PADI3
PCC1516	1	17583186	17583386	+	4.41871103987114	4.58496250072116	0.537313432835821	107110	NO	1214	NO	7693	NO	intron (NM_016233, intron 1 of 15)	0.129353233830846	unique_peak1	PADI3
PCC63187	1	17585847	17586047	+	4.05874623904825	4.39231742277876	0.54228855721393	109771	NO	496	NO	10354	NO	intron (NM_016233, intron 1 of 15)	0.985074626865672	merged_common_peak	PADI3
PCC1517	1	17599700	17599900	+	3.65073697520597	3.16992500144231	0.621890547263682	123624	NO	13090	NO	-4584	NO	intron (NM_016233, intron 9 of 15)	0.258706467661692	unique_peak1	MIR3972
PCC1518	1	17603534	17603734	+	5.12028208549949	5	0.537313432835821	127458	NO	9256	NO	-750	YES	promoter-TSS (NR_039768)	0	unique_peak1	MIR3972
PCC1519	1	17613167	17613367	+	3.45130227138966	2.58496250072116	0.606965174129353	121068	NO	0	YES	8883	NO	Intergenic	0.149253731343284	unique_peak1	MIR3972
PCC1520	1	17614790	17614990	+	4.05874623904825	3.32192809488736	0.537313432835821	119445	NO	359	NO	10506	NO	Intergenic	0	unique_peak1	MIR3972
PCC1521	1	17634625	17634825	+	3.65073697520597	3.90689059560852	0.616915422885572	99610	NO	0	YES	35	YES	promoter-TSS (NM_012387)	0.0199004975124378	unique_peak1	PADI4
PCC76212	1	17668536	17668736	+	2.88078777490633	4	0.651741293532338	65699	NO	25945	NO	-30055	NO	intron (NM_012387, intron 7 of 15)	0.358208955223881	unique_peak2	PADI6
PCC1522	1	17682591	17682791	+	3.85607476094436	3.70043971814109	0.577114427860697	51644	NO	40000	NO	-16000	NO	intron (NM_012387, intron 12 of 15)	0	unique_peak1	PADI6
PCC1523	1	17689810	17690010	+	4.05874623904825	2.32192809488736	0.601990049751244	44425	NO	39610	NO	-8781	NO	intron (NM_012387, intron 15 of 15)	0	unique_peak1	PADI6
PCC76213	1	17698090	17698290	+	2.97161537268701	4.16992500144231	0.552238805970149	36145	NO	31330	NO	-501	YES	promoter-TSS (NM_207421)	0.343283582089552	unique_peak2	PADI6
PCC1524	1	17698533	17698733	+	3.77871649677251	3.4594316186373	0.611940298507463	35702	NO	30887	NO	-58	YES	promoter-TSS (NM_207421)	0.114427860696517	unique_peak1	PADI6
PCC76214	1	17704294	17704494	+	2.24806753909495	3.4594316186373	0.502487562189055	29941	NO	25126	NO	5703	NO	intron (NM_207421, intron 3 of 16)	0.388059701492537	unique_peak2	PADI6
PCC1525	1	17718347	17718547	+	4.2019648469019	3	0.587064676616915	15888	NO	11073	NO	19756	NO	intron (NM_207421, intron 8 of 16)	0.243781094527363	unique_peak1	PADI6
PCC63188	1	17731717	17731917	+	4.4613234409981	5.32192809488736	0.517412935323383	2518	NO	443	NO	33126	NO	Intergenic	0	merged_common_peak	PADI6
PCC1526	1	17732669	17732869	+	3.89270514643741	3.16992500144231	0.611940298507463	1566	NO	0	YES	32290	NO	TTS (NM_018715)	11.2437810945274	unique_peak1	RCC2
PCC63189	1	17736013	17736213	+	4.27932311107375	5.16992500144231	0.661691542288557	1367	NO	1617	NO	28946	NO	intron (NM_001136204, intron 11 of 11)	0.0746268656716418	merged_common_peak	RCC2
PCC1527	1	17739941	17740141	+	3.45130227138966	3.16992500144231	0.552238805970149	5295	NO	380	NO	25018	NO	exon (NM_018715, exon 9 of 13)	0.174129353233831	unique_peak1	RCC2
PCC1528	1	17746325	17746525	+	4.22839306536993	3.4594316186373	0.552238805970149	0	YES	0	YES	18634	NO	intron (NM_001136204, intron 6 of 11)	2.62686567164179	unique_peak1	RCC2
PCC1529	1	17748593	17748793	+	3.99546268974176	3.32192809488736	0.517412935323383	2045	NO	537	NO	16366	NO	intron (NM_001136204, intron 5 of 11)	0	unique_peak1	RCC2
PCC1530	1	17752222	17752422	+	4.44023466573903	4.4594316186373	0.582089552238806	5674	NO	1061	NO	12737	NO	intron (NM_001136204, intron 2 of 11)	0	unique_peak1	RCC2
PCC1531	1	17764770	17764970	+	6.20217400048062	5.75488750216347	0.81592039800995	0	YES	49	NO	189	NO	exon (NM_018715, exon 2 of 13)	0.054726368159204	unique_peak1	RCC2
PCC1532	1	17766314	17766514	+	3.45130227138966	3.4594316186373	0.741293532338308	502	NO	1593	NO	-164	YES	promoter-TSS (NM_018715)	0.701492537313433	unique_peak1	RCC2
PCC1533	1	17781023	17781223	+	4.48199458917763	4.08746284125034	0.54726368159204	15211	NO	5427	NO	-14873	NO	Intergenic	0	unique_peak1	RCC2
PCC1534	1	17787535	17787735	+	4.08900513657253	3.90689059560852	0.472636815920398	21723	NO	64	NO	-21385	NO	Intergenic	0	unique_peak1	RCC2
PCC1535	1	17860826	17861026	+	3.89270514643741	3.8073549220576	0.552238805970149	4837	NO	5424	NO	-5404	NO	Intergenic	0.00497512437810945	unique_peak1	ARHGEF10L
PCC63190	1	17866562	17866762	+	6.09437858419536	6.20945336562895	0.651741293532338	0	YES	0	YES	332	NO	intron (NM_018125, intron 1 of 28)	0	merged_common_peak	ARHGEF10L
PCC1536	1	17887947	17888147	+	4.59809845511112	4.08746284125034	0.641791044776119	21316	NO	0	YES	-19001	NO	intron (NM_018125, intron 1 of 28)	0.0298507462686567	unique_peak1	ARHGEF10L
PCC63191	1	17895816	17896016	+	3.92809358190725	4.70043971814109	0.567164179104478	29185	NO	0	YES	-11132	NO	intron (NM_018125, intron 1 of 28)	0.17910447761194	merged_common_peak	ARHGEF10L
PCC1537	1	17900166	17900366	+	4.82735972723809	4.08746284125034	0.681592039800995	33535	NO	0	YES	-6782	NO	intron (NM_018125, intron 1 of 28)	0.0149253731343284	unique_peak1	ARHGEF10L
PCC1538	1	17901246	17901446	+	4.25416866807967	3.4594316186373	0.621890547263682	34615	NO	0	YES	-5702	NO	intron (NM_018125, intron 1 of 28)	1.04477611940298	unique_peak1	ARHGEF10L
PCC1539	1	17914059	17914259	+	3.6043356084984	3.32192809488736	0.626865671641791	35193	NO	0	YES	7111	NO	intron (NM_001011722, intron 2 of 26)	0	unique_peak1	ARHGEF10L
PCC1540	1	17914744	17914944	+	4.37428480879803	4.16992500144231	0.701492537313433	34508	NO	0	YES	7796	NO	intron (NM_001011722, intron 2 of 26)	0	unique_peak1	ARHGEF10L
PCC1541	1	17922640	17922840	+	3.73777560740603	2	0.597014925373134	26612	NO	0	YES	15692	NO	intron (NM_001011722, intron 3 of 26)	0.174129353233831	unique_peak1	ARHGEF10L
PCC1542	1	17931999	17932199	+	4.32788344209047	3.58496250072116	0.54228855721393	17253	NO	0	YES	-12709	NO	intron (NM_001011722, intron 5 of 26)	0.293532338308458	unique_peak1	ARHGEF10L
PCC1543	1	17936710	17936910	+	4.8125529701646	4.70043971814109	0.616915422885572	12542	NO	3019	NO	-7998	NO	intron (NM_001011722, intron 6 of 26)	0	unique_peak1	ARHGEF10L
PCC1544	1	17942387	17942587	+	5.1637824993311	4.8073549220576	0.63681592039801	6865	NO	1563	NO	-2321	NO	intron (NM_018125, intron 8 of 28)	0	unique_peak1	ARHGEF10L
PCC1545	1	17944597	17944797	+	4.52214795766831	4.64385618977472	0.631840796019901	4655	NO	0	YES	-111	YES	promoter-TSS (NM_001319838)	0.63681592039801	unique_peak1	ARHGEF10L
PCC1546	1	17953816	17954016	+	3.45130227138966	3	0.63681592039801	4145	NO	1864	NO	9108	NO	non-coding (NR_137287, exon 15 of 30)	0	unique_peak1	ARHGEF10L
PCC1547	1	17958633	17958833	+	4.32788344209047	3.8073549220576	0.631840796019901	8962	NO	0	YES	13925	NO	intron (NM_001011722, intron 13 of 26)	0.164179104477612	unique_peak1	ARHGEF10L
PCC76215	1	17960099	17960299	+	2.54836702255762	4.24792751344359	0.527363184079602	10428	NO	0	YES	15391	NO	intron (NM_001319837, intron 14 of 25)	1.03482587064677	unique_peak2	ARHGEF10L
PCC63192	1	17961171	17961371	+	4.97771650167174	4.70043971814109	0.661691542288557	11500	NO	310	NO	16463	NO	intron (NM_001011722, intron 15 of 26)	0.238805970149254	merged_common_peak	ARHGEF10L
PCC1548	1	17964494	17964694	+	5.02743346313518	4.90689059560852	0.601990049751244	14823	NO	3633	NO	19786	NO	intron (NM_001011722, intron 17 of 26)	0.427860696517413	unique_peak1	ARHGEF10L
PCC1549	1	17966380	17966580	+	4.39673425190742	2.8073549220576	0.656716417910448	16709	NO	5519	NO	21672	NO	intron (NR_137288, intron 20 of 28)	0.174129353233831	unique_peak1	ARHGEF10L
PCC1550	1	17970762	17970962	+	4.05874623904825	3.16992500144231	0.616915422885572	21091	NO	4208	NO	26054	NO	intron (NM_001011722, intron 19 of 26)	0.497512437810945	unique_peak1	ARHGEF10L
PCC1551	1	17975099	17975299	+	4.14701221868115	2.58496250072116	0.631840796019901	25428	NO	0	YES	30391	NO	intron (NM_001011722, intron 20 of 26)	0.149253731343284	unique_peak1	ARHGEF10L
PCC1552	1	17978056	17978256	+	4.70257146120314	4.08746284125034	0.631840796019901	28385	NO	815	NO	33348	NO	intron (NM_001011722, intron 20 of 26)	0.00995024875621891	unique_peak1	ARHGEF10L
[truncated: 81,205 more rows]
