# Supplementary material for: Disruption of NIPBL/Scc2 in Cornelia de Lange Syndrome provokes cohesin genome-wide redistribution with an impact in the transcriptome
Source: Nat Commun. 2021 Jul 27;12:4551. doi: 10.1038/s41467-021-24808-z (PMC8316422; doi:10.1038/s41467-021-24808-z)
Supplement: Supplementary file 7 — Dataset 4 [file 41467_2021_24808_MOESM7_ESM.xls]

## Sheet: All DMP
Supplementary Data 4. Differential methylated positions in CdLS-derived cells
CpG island	logFC	AveExpr	t	P.Value	adj.P.Val	B	UCSC_RefGene_Name	Relation_to_Island	UCSC_RefGene_Group
cg00035673	0.162583	0.835117	10.4413	1.21681989971939e-05	0.0478874	3.67287	DAXX;DAXX;DAXX;DAXX	N_Shore	Body;Body;Body;Body
cg00152942	0.22268	0.504504	18.9625	1.82371951928958e-07	0.00566513	6.33662	CPNE2	N_Shore	TSS1500
cg00729885	0.535824	0.709385	32.1155	4.10103865514869e-09	0.00127612	7.64552	NBEA	Island	Body
cg00816080	-0.24453	0.215733	-11.4364	6.48789804627044e-06	0.0389712	4.15324		OpenSea
cg01444149	-0.264889	0.48488	-11.2342	7.34189642212461e-06	0.040874	4.06086		N_Shelf
cg01560069	0.1034	0.81614	10.5762	1.11394800503118e-05	0.0454046	3.7419	FOXN1	OpenSea	1stExon
cg01593673	-0.470199	0.250131	-11.2018	7.49022969157831e-06	0.0411974	4.04582	HOXB3	OpenSea	5'UTR
cg01694632	0.134758	0.792035	11.5214	6.16289382715208e-06	0.0380195	4.19133	EPHA5;EPHA5	OpenSea	Body;Body
cg02204261	0.116091	0.883788	11.7147	5.48986886276617e-06	0.0364863	4.27636		OpenSea
cg02311193	-0.434316	0.23033	-14.97	9.81429983342235e-07	0.0182728	5.42811		Island
cg02368058	-0.359888	0.223328	-14.7119	1.1099474732195e-06	0.0182728	5.35314		Island
cg02486497	-0.140483	0.155217	-13.6685	1.86516143570848e-06	0.0218326	5.02425		OpenSea
cg02720426	0.204494	0.796265	11.4797	6.32004974179933e-06	0.0384691	4.17269		N_Shelf
cg02836478	-0.654377	0.324119	-10.7247	1.01191232464426e-05	0.0453847	3.81641	HOXB3	N_Shore	TSS1500
cg02999385	0.348407	0.641557	10.6852	1.03795187228716e-05	0.0453847	3.79677		OpenSea
cg03201262	0.483184	0.77582	29.0911	8.38606370939151e-09	0.00127612	7.46712	CPN1	OpenSea	Body
cg03260240	-0.349708	0.365533	-11.7825	5.27383704662258e-06	0.035934	4.30567	HOXB3	S_Shore	5'UTR
cg03382121	-0.220585	0.174783	-20.0391	1.22808759128391e-07	0.00560638	6.51876	DAXX;DAXX;DAXX;DAXX	S_Shore	TSS1500;TSS1500;TSS1500;TSS1500
cg03960066	-0.247054	0.260631	-11.3441	6.86293684698734e-06	0.0395466	4.11139	C1orf51;C1orf51	S_Shore	1stExon;5'UTR
cg03975306	0.415184	0.721143	10.6366	1.07113048990146e-05	0.0453847	3.77237		OpenSea
cg04098866	-0.324081	0.202461	-11.1347	7.80882610082175e-06	0.0414515	4.01442		Island
cg04301614	0.190303	0.821679	10.7906	9.7005886888541e-06	0.0453847	3.84899	C4orf19;C4orf19;C4orf19	OpenSea	5'UTR;1stExon;5'UTR
cg04698114	-0.273973	0.177554	-10.7133	1.01934163072319e-05	0.0453847	3.81076	SALL1;SALL1;SALL1	Island	Body;5'UTR;1stExon
cg04800503	-0.515151	0.244527	-10.4556	1.2054260283555e-05	0.0478515	3.68024	HOXB3	OpenSea	5'UTR
cg05239890	0.169921	0.732551	11.3868	6.68647123508877e-06	0.0391341	4.13082	KIAA1688	N_Shelf	Body
cg05446322	0.166296	0.871243	13.096	2.51944616919273e-06	0.024033	4.82447	MIR548F5;NBEA	S_Shore	Body;Body
cg05470554	-0.257838	0.246825	-12.5949	3.31171348835998e-06	0.0272308	4.63702	WNT16;WNT16	N_Shore	TSS200;Body
cg06124827	-0.226834	0.114608	-10.3849	1.26297656507769e-05	0.0482521	3.64362	MORN4;MORN4	S_Shore	TSS200;5'UTR
cg06382167	0.128508	0.79377	11.179	7.59698919235839e-06	0.0412872	4.03517	PDE11A;PDE11A	OpenSea	5'UTR;1stExon
cg06395298	-0.602909	0.361575	-10.591	1.10327554939851e-05	0.0453847	3.74939	HOXB3;HOXB3	N_Shelf	5'UTR;1stExon
cg06458239	-0.386845	0.272095	-10.6078	1.09128332321478e-05	0.0453847	3.75789	ZNF549	Island	TSS200
cg06536868	-0.280572	0.323115	-13.1228	2.48363869814274e-06	0.024033	4.83413	UCN	Island	5'UTR
cg06866103	-0.170274	0.164617	-10.5946	1.10071529823234e-05	0.0453847	3.7512	ZFAND2B	N_Shore	TSS1500
cg07080050	-0.291054	0.180049	-12.3006	3.90691667923583e-06	0.030751	4.52108	HOXC4;HOXC5;HOXC6	Island	5'UTR;Body;5'UTR
cg07141545	0.145878	0.842678	12.0259	4.57364243324389e-06	0.032122	4.40874	RPA1	OpenSea	Body
cg07151747	0.131326	0.672597	10.3784	1.26836502510194e-05	0.0482521	3.64027	UPP2;UPP2	OpenSea	Body;Body
cg07197230	0.148844	0.783601	11.8297	5.1291667868746e-06	0.0354777	4.3259	CECR2	OpenSea	1stExon
cg07200348	0.460984	0.452806	12.7743	2.99952623670309e-06	0.0272308	4.70552	NBEA	Island	Body
cg07296849	0.475899	0.563416	11.4124	6.58328777967724e-06	0.0390306	4.14239	ABLIM2;ABLIM2;ABLIM2;ABLIM2;ABLIM2;ABLIM2;ABLIM2	OpenSea	Body;Body;Body;Body;Body;Body;Body
cg07915976	-0.270546	0.223185	-18.2964	2.35494825919351e-07	0.00632391	6.2126	HOXC4;HOXC5;HOXC6	S_Shore	5'UTR;Body;5'UTR
cg08787791	0.167266	0.80662	14.9529	9.89442598839354e-07	0.0182728	5.4232	C13orf30;C13orf30	OpenSea	1stExon;5'UTR
cg08841613	-0.168064	0.183537	-13.9901	1.583314998233e-06	0.0206515	5.13026		OpenSea
cg08937102	0.139532	0.762559	14.298	1.35786532433441e-06	0.0199962	5.22782	NADK	N_Shore	Body
cg09183138	0.155875	0.851613	10.9356	8.8466089558798e-06	0.0447557	3.91964	INPP5A	Island	Body
cg09233395	-0.202933	0.183603	-10.6499	1.06189023556091e-05	0.0453847	3.7791	TRPS1	N_Shore	5'UTR
cg09326404	-0.213759	0.164526	-13.7721	1.76856172143283e-06	0.0218326	5.05889		Island
cg09550909	0.340492	0.66012	10.6053	1.09304182456177e-05	0.0453847	3.75664	TRANK1	OpenSea	Body
cg09677945	-0.236602	0.189906	-14.6575	1.1394144110594e-06	0.0182728	5.33703	DNAJC15;DNAJC15	Island	5'UTR;1stExon
cg09744766	-0.386079	0.162257	-14.1234	1.48087835538964e-06	0.0205289	5.17296		Island
cg10157715	-0.270718	0.197184	-10.6368	1.07093262468854e-05	0.0453847	3.77252		Island
cg10165801	-0.532471	0.291303	-10.7272	1.01030506554745e-05	0.0453847	3.81764	HOXB3	N_Shelf	5'UTR
cg10416668	0.295303	0.566871	12.1645	4.22254736563458e-06	0.0317923	4.46591	IL21R;IL21R;IL21R	OpenSea	TSS1500;5'UTR;5'UTR
cg10585948	-0.597943	0.336293	-10.5907	1.10351779081258e-05	0.0453847	3.74922	HOXB4;HOXB3	N_Shore	3'UTR;TSS1500
cg10729426	-0.43869	0.38784	-25.3799	2.24613336192981e-08	0.00170898	7.17372	ZNF549	Island	TSS200
cg11085454	-0.407457	0.540349	-27.4051	1.29082685970751e-08	0.0014732	7.34584	HOXB3	Island	Body
cg11418477	-0.344186	0.185868	-13.491	2.04473791139861e-06	0.022849	4.96389	SP9	Island	TSS200
cg11792616	0.210912	0.811958	18.3306	2.32374541973732e-07	0.00632391	6.2192	DCTN6	S_Shelf	Body
cg11821637	-0.3039	0.184019	-10.9558	8.73449939648075e-06	0.0447557	3.92938		OpenSea
cg12061118	0.113362	0.827862	11.0524	8.21965211890588e-06	0.0426407	3.9756	MAN2C1	N_Shelf	Body
cg12065840	-0.249305	0.175731	-12.0462	4.52017498762748e-06	0.032122	4.41718	COL14A1	S_Shore	5'UTR
cg12071888	-0.316831	0.266222	-13.7185	1.81774339939123e-06	0.0218326	5.04105		S_Shelf
cg12321355	0.117985	0.840325	11.5468	6.06920908911267e-06	0.0380141	4.20264	CDCP1	OpenSea	Body
cg12324708	0.306037	0.827852	29.345	7.87547068422883e-09	0.00127612	7.4839		N_Shore
cg12638731	0.527929	0.52021	10.394	1.25538382635851e-05	0.0482521	3.64836	NBEA	Island	Body
cg12866112	-0.242843	0.206987	-16.526	4.86520808633677e-07	0.0111052	5.8334	PTPRN2;PTPRN2;PTPRN2	S_Shelf	Body;Body;Body
cg13244432	0.111407	0.715926	10.6019	1.09546686116462e-05	0.0453847	3.75492	C14orf115	S_Shore	Body
cg13280788	-0.674498	0.312523	-11.608	5.85023752126241e-06	0.0380141	4.22973	HOXB3	N_Shore	TSS1500
cg13752649	0.127134	0.831318	10.5482	1.13445983189134e-05	0.0458315	3.72768	HOXB1	S_Shore	TSS1500
cg13996698	-0.194609	0.174082	-19.5028	1.49155686995659e-07	0.00562638	6.43069	ARHGAP8;ARHGAP8;PRR5-ARHGAP8	OpenSea	TSS200;TSS200;Body
cg14126020	-0.187151	0.181445	-10.8819	9.15251902914142e-06	0.0453714	3.89364	C20orf166;C20orf200	N_Shore	5'UTR;TSS1500
cg14283944	-0.357753	0.212158	-19.4619	1.51409479707597e-07	0.00562638	6.42378		N_Shore
cg14285150	-0.431381	0.327173	-14.0988	1.49916033884982e-06	0.0205289	5.16515		Island
cg14774585	0.570906	0.685893	26.2301	1.77104358866279e-08	0.00161701	7.24989	NBEA	S_Shore	Body
cg14880257	0.110551	0.683674	10.483	1.18394323654525e-05	0.047411	3.69433	MYT1L	OpenSea	Body
cg14930838	0.15515	0.786306	10.7974	9.65846286854817e-06	0.0453847	3.85234		OpenSea
cg15061025	-0.206563	0.194498	-10.3203	1.31829515254247e-05	0.0493294	3.60983	LZTFL1	Island	TSS1500
cg15168294	0.254276	0.671469	12.2528	4.01462223301977e-06	0.0310632	4.50181	TSNARE1	OpenSea	Body
cg15371526	0.133598	0.763794	13.4841	2.05209685295493e-06	0.022849	4.96152	SGSM1;SGSM1;SGSM1;SGSM1	N_Shore	TSS1500;TSS1500;TSS1500;TSS1500
cg15531930	-0.155251	0.210462	-12.5794	3.34037824066436e-06	0.0272308	4.63102	NRCAM;NRCAM	S_Shore	TSS1500;TSS1500
cg15772924	-0.26934	0.133786	-16.396	5.1463255484206e-07	0.0111875	5.80236	HOXC4;HOXC5;HOXC6	S_Shore	5'UTR;Body;5'UTR
cg15953921	-0.229217	0.18312	-14.0596	1.52894127210005e-06	0.0205289	5.15261	RBM17;RBM17	N_Shore	TSS1500;TSS1500
cg15988970	-0.410507	0.226046	-18.9083	1.8614342116582e-07	0.00566513	6.32687	DNAJC15;DNAJC15	Island	5'UTR;1stExon
cg16058493	-0.401849	0.503591	-12.0791	4.43526632704521e-06	0.032122	4.43078		Island
cg17444839	-0.262266	0.32476	-14.9732	9.79983910792246e-07	0.0182728	5.42901	C17orf93;PRAC	Island	Body;TSS1500
cg17873048	0.424974	0.73095	12.1539	4.24813448431837e-06	0.0317923	4.4616		Island
cg17993296	0.156791	0.819578	13.2072	2.37422657138709e-06	0.024033	4.86444	SLC5A10;SLC5A10;FAM83G	S_Shore	Body;Body;TSS1500
cg18370747	0.369919	0.738826	14.7059	1.11317288202452e-06	0.0182728	5.35136		OpenSea
cg18372740	0.229248	0.708149	12.9784	2.6841419588103e-06	0.0250071	4.78154		OpenSea
cg18470780	0.201714	0.740145	10.3209	1.31776900357312e-05	0.0493294	3.61015		OpenSea
cg18926062	0.17587	0.786639	10.7997	9.64405650788175e-06	0.0453847	3.85348		OpenSea
cg19051015	0.38354	0.533369	10.7278	1.00988027863082e-05	0.0453847	3.81797		Island
cg19326244	-0.242968	0.212138	-11.0843	8.05752064726296e-06	0.04228	3.9907	LOC100134259	OpenSea	Body
cg19344103	-0.194632	0.162729	-11.1515	7.72733798963345e-06	0.0414515	4.02234	SNX3;SNX3	S_Shore	TSS1500;TSS1500
cg20017891	0.162624	0.805163	12.3151	3.87495664753148e-06	0.030751	4.52689		N_Shore
cg20663200	-0.128526	0.159482	-11.5787	5.95404381878412e-06	0.0380141	4.21677	AFAP1L2;AFAP1L2	Island	Body;Body
cg20754465	-0.189675	0.63401	-13.1716	2.4197313456224e-06	0.024033	4.85169		OpenSea
cg20955836	-0.283623	0.30758	-10.7126	1.01984411340055e-05	0.0453847	3.81038	BMP7	N_Shelf	Body
cg21082028	-0.536788	0.273484	-14.5491	1.20080680396422e-06	0.0182728	5.3046		Island
cg21261487	0.163857	0.840292	12.6159	3.27328867428353e-06	0.0272308	4.64513	MBP;MBP	S_Shore	5'UTR;5'UTR
cg21492308	0.155714	0.802396	11.3282	6.93019872012886e-06	0.0395466	4.1041	ALLC	N_Shore	Body
cg21871080	0.368286	0.77203	11.3054	7.02763418029937e-06	0.0396075	4.09366	KCNJ16;KCNJ16;KCNJ16	OpenSea	5'UTR;TSS200;5'UTR
cg21872782	-0.519955	0.36691	-11.5442	6.07875588232149e-06	0.0380141	4.20148	HOXB3	N_Shore	5'UTR
cg21883598	-0.20013	0.192751	-13.0905	2.52694922748998e-06	0.024033	4.82246	DUOX2	Island	Body
cg21966656	0.266316	0.503721	14.6019	1.17041516867933e-06	0.0182728	5.32047	XKR6	OpenSea	Body
cg21985631	-0.483995	0.258009	-22.1339	6.01595579801916e-08	0.00392337	6.81841		S_Shelf
cg22005990	-0.43684	0.235232	-18.017	2.6285638566978e-07	0.00666652	6.15775		Island
cg22053945	-0.67965	0.343817	-10.9222	8.9214718501352e-06	0.0447557	3.9132	HOXB3;HOXB3	N_Shelf	5'UTR;1stExon
cg23014425	-0.490753	0.366289	-10.3058	1.33106426426706e-05	0.0494023	3.60222	HOXB3	OpenSea	5'UTR
cg23138179	0.144493	0.81322	13.2632	2.30480221242513e-06	0.024033	4.88433	PDE5A;PDE5A;PDE5A	N_Shore	Body;Body;5'UTR
cg24155961	0.136312	0.770696	12.6898	3.14223808196154e-06	0.0272308	4.67345		OpenSea
cg24210813	-0.3748	0.330845	-14.5543	1.1977593085123e-06	0.0182728	5.30617	LOC404266;LOC404266;LOC404266;LOC404266;HOXB5	Island	TSS200;Body;TSS200;Body;Body
cg24373187	-0.283995	0.190352	-13.7278	1.8091363494077e-06	0.0218326	5.04414	CYB5RL;MRPL37	S_Shore	TSS1500;Body
cg24830814	0.337284	0.710118	11.7071	5.51475184905825e-06	0.0364863	4.27305		OpenSea
cg25085719	0.118794	0.860707	10.4004	1.25006704856441e-05	0.0482521	3.6517	CDYL;CDYL;CDYL;CDYL	OpenSea	TSS1500;5'UTR;Body;Body
cg25371634	-0.318772	0.205678	-19.3088	1.60220824820994e-07	0.00562638	6.39755	HOXD10	Island	TSS200
cg26406074	0.572483	0.564785	12.6013	3.29997651610194e-06	0.0272308	4.63948	NBEA	N_Shore	Body
cg26420795	0.124439	0.880985	12.6615	3.19171844564199e-06	0.0272308	4.66264		N_Shore
cg26463328	0.386642	0.801664	12.1059	4.36716913389369e-06	0.032122	4.44186		S_Shore
cg26940518	-0.272844	0.309938	-10.8664	9.24297944406072e-06	0.0453714	3.88611	IFT140;TMEM204	S_Shore	Body;Body
cg27023524	0.11675	0.82235	13.3159	2.24142262740471e-06	0.024033	4.90295		OpenSea
cg27138204	-0.476923	0.3198	-20.1439	1.18302178809567e-07	0.00560638	6.53538	HOXC4	Island	5'UTR
cg27158636	-0.254523	0.205127	-20.899	9.08607758484195e-08	0.00518489	6.64977		Island
cg27639942	-0.241123	0.259683	-17.4295	3.33005677376153e-07	0.00800113	6.03658		Island

## Sheet: DMP at Promoters
CpGisland	logFC	AveExpr	t	P.Value	adj.P.Val	B	UCSC_RefGene_Name	Relation_to_Island	UCSC_RefGene_Group
cg04698114	-0.273973	0.177554	-10.7133	1.01934163072319e-05	0.0453847	3.81076	SALL1;SALL1;SALL1	Island	Body;5'UTR;1stExon
cg06458239	-0.386845	0.272095	-10.6078	1.09128332321478e-05	0.0453847	3.75789	ZNF549	Island	TSS200
cg06536868	-0.280572	0.323115	-13.1228	2.48363869814274e-06	0.024033	4.83413	UCN	Island	5'UTR
cg07080050	-0.291054	0.180049	-12.3006	3.90691667923583e-06	0.030751	4.52108	HOXC4;HOXC5;HOXC6	Island	5'UTR;Body;5'UTR
cg09677945	-0.236602	0.189906	-14.6575	1.1394144110594e-06	0.0182728	5.33703	DNAJC15;DNAJC15	Island	5'UTR;1stExon
cg10729426	-0.43869	0.38784	-25.3799	2.24613336192981e-08	0.00170898	7.17372	ZNF549	Island	TSS200
cg11418477	-0.344186	0.185868	-13.491	2.04473791139861e-06	0.022849	4.96389	SP9	Island	TSS200
cg15061025	-0.206563	0.194498	-10.3203	1.31829515254247e-05	0.0493294	3.60983	LZTFL1	Island	TSS1500
cg15988970	-0.410507	0.226046	-18.9083	1.8614342116582e-07	0.00566513	6.32687	DNAJC15;DNAJC15	Island	5'UTR;1stExon
cg17444839	-0.262266	0.32476	-14.9732	9.79983910792246e-07	0.0182728	5.42901	C17orf93;PRAC	Island	Body;TSS1500
cg24210813	-0.3748	0.330845	-14.5543	1.1977593085123e-06	0.0182728	5.30617	LOC404266;LOC404266;LOC404266;LOC404266;HOXB5	Island	TSS200;Body;TSS200;Body;Body
cg25371634	-0.318772	0.205678	-19.3088	1.60220824820994e-07	0.00562638	6.39755	HOXD10	Island	TSS200
cg27138204	-0.476923	0.3198	-20.1439	1.18302178809567e-07	0.00560638	6.53538	HOXC4	Island	5'UTR
