# Supplementary material for: Disruption of NIPBL/Scc2 in Cornelia de Lange Syndrome provokes cohesin genome-wide redistribution with an impact in the transcriptome
Source: Nat Commun. 2021 Jul 27;12:4551. doi: 10.1038/s41467-021-24808-z (PMC8316422; doi:10.1038/s41467-021-24808-z)
Supplement: Supplementary file 8 — Dataset 5 [file 41467_2021_24808_MOESM8_ESM.xlsx]

## Sheet: PeakData_SMC1A
Supplementary Data 5. Peak calling of SMC1A ChIP-seq
Peak ID	Chr	Start	End	Strand	Control	Patient	GC_Content	Distance_to_CpG_Island	Overlap_CpG_Island	Distance_to_Enhancer	Overlap_Enhancer	Distance_to_TSS	Overlap_TSS	Annotation	CTCF	In_NIPBL_Peak	Description	Gene Name
PCC1	1	11218	11418	+	4.93363658546618	0	0.666666666666667	17317	NO	226182	NO	-551	YES	promoter-TSS ()	21.2089552238806	NO	unique_peak1	LOC102725121
PCC2	1	29284	29484	+	3.5795767889725	0	0.786069651741294	0	YES	208116	NO	-14	YES	promoter-TSS ()	0	NO	unique_peak1	WASH7P
PCC3	1	76480	76680	+	6.9617597649268	0	0.388059701492537	46669	NO	160920	NO	7489	NO	Intergenic	0	NO	unique_peak1	OR4F5
PCC4	1	91316	91516	+	5.71597532103611	0	0.537313432835821	43608	NO	146084	NO	22325	NO	Intergenic	3.03980099502488	NO	unique_peak1	OR4F5
PCC5	1	134489	134689	+	3.65689843523641	0	0.592039800995025	435	NO	102911	NO	5977	NO	TTS ()	0.0945273631840796	NO	unique_peak1	LOC729737
PCC6	1	139113	139313	+	3.8685162332374	2	0.577114427860697	3549	NO	98287	NO	1353	NO	non-coding ()	0.134328358208955	YES	unique_peak1	LOC729737
PCC7	1	328616	328816	+	3.01432569142213	0	0.582089552238806	386	NO	90815	NO	4824	NO	TTS ()	0.0895522388059701	NO	unique_peak1	LOC100132287
PCC8	1	369402	369602	+	4.63793900992403	0	0.338308457711443	41172	NO	131601	NO	1843	NO	TTS ()	1.27363184079602	NO	unique_peak1	OR4F3
PCC9	1	416535	416735	+	3.73062239690668	0	0.577114427860697	20416	NO	104665	NO	48976	NO	Intergenic	0.422885572139304	NO	unique_peak1	OR4F3
PCC10	1	437708	437908	+	5.9275931190371	0	0.751243781094527	0	YES	83492	NO	70149	NO	Intergenic	0.920398009950249	NO	unique_peak1	OR4F3
PCC11	1	461821	462021	+	5.83488953671035	0	0.537313432835821	11276	NO	59379	NO	94262	NO	Intergenic	1.64676616915423	NO	unique_peak1	OR4F3
PCC12	1	544758	544958	+	4.75538379630163	1	0.756218905472637	0	YES	23137	NO	19531	NO	Intergenic	1.12437810945274	YES	unique_peak1	LOC101928626
PCC13	1	714181	714381	+	3.01432569142213	2	0.691542288557214	0	YES	59019	NO	-213	YES	promoter-TSS ()	1.65174129353234	YES	unique_peak1	LOC100288069
PCC14	1	793384	793584	+	3.80106863376241	2.32192809488736	0.412935323383085	4172	NO	11336	NO	18698	NO	non-coding ()	2.16417910447761	NO	unique_peak1	FAM41C
PCC15	1	856521	856721	+	3.49828823354619	2.32192809488736	0.72636815920398	1547	NO	4459	NO	-1549	NO	Intergenic	0.616915422885572	YES	unique_peak1	LOC100130417
PCC16	1	886900	887100	+	2.1274581283579	2.32192809488736	0.567164179104478	297	NO	5349	NO	7679	NO	intron ()	3.77114427860697	YES	unique_peak1	NOC2L
PCC17	1	968442	968642	+	2.89688090504454	2.32192809488736	0.706467661691542	0	YES	0	YES	13039	NO	intron ()	1.34825870646766	YES	unique_peak1	AGRN
PCC18	1	1166161	1166361	+	3.73062239690668	2.32192809488736	0.462686567164179	640	NO	4130	NO	1186	NO	intron ()	1.19900497512438	NO	unique_peak1	SDF4
PCC19	1	1185626	1185826	+	3.73062239690668	2	0.601990049751244	3155	NO	5555	NO	-3624	NO	Intergenic	4.21890547263682	NO	unique_peak1	C1QTNF12
PCC20	1	1227331	1227531	+	3.5795767889725	0	0.676616915422886	1249	NO	0	YES	4119	NO	TTS ()	8.92537313432836	YES	unique_peak1	MIR6726
PCC21	1	1376383	1376583	+	3.22594348942311	2.8073549220576	0.676616915422886	798	NO	13522	NO	5580	NO	3' UTR ()	5.44776119402985	NO	unique_peak1	VWA1
PCC22	1	1383393	1383593	+	5.37259952903074	0	0.492537313432836	5962	NO	13267	NO	-1576	NO	Intergenic	0	NO	unique_peak1	ATAD3C
PCC23	1	1466090	1466290	+	6.49644190118113	1	0.517412935323383	1283	NO	5090	NO	9550	NO	intron ()	0.00497512437810945	NO	unique_peak1	TMEM240
PCC24	1	1580336	1580536	+	3.32202014017378	0	0.661691542288557	0	YES	2124	NO	12277	NO	intron ()	4.75621890547264	YES	unique_peak1	MMP23A
PCC25	1	1624706	1624906	+	3.12366417172157	1.58496250072116	0.641791044776119	0	YES	825	NO	-563	YES	promoter-TSS ()	1.21890547263682	YES	unique_peak1	SLC35E2B
PCC26	1	1643541	1643741	+	3.22594348942311	0	0.651741293532338	0	YES	2469	NO	12218	NO	intron ()	4.88059701492537	NO	unique_peak1	CDK11B
PCC27	1	1677962	1678162	+	4.22214953278678	2.32192809488736	0.641791044776119	0	YES	6338	NO	-624	YES	promoter-TSS ()	2.17910447761194	YES	unique_peak1	SLC35E2A
PCC28	1	1750147	1750347	+	5.32063489385199	1	0.477611940298507	36005	NO	7513	NO	-38661	NO	intron ()	0	NO	unique_peak1	NADK
PCC29	1	1790111	1790311	+	3.12366417172157	2.58496250072116	0.527363184079602	31094	NO	0	YES	32345	NO	intron ()	3.62189054726368	NO	unique_peak1	GNB1
PCC30	1	2242968	2243168	+	3.41260361598648	3	0.671641791044776	2546	NO	0	YES	41032	NO	Intergenic	3.03980099502488	YES	unique_peak1	LOC100129534
PCC31	1	2246635	2246835	+	3.73062239690668	2	0.791044776119403	0	YES	0	YES	37365	NO	Intergenic	0.880597014925373	YES	unique_peak1	LOC100129534
PCC32	1	2253780	2253980	+	3.41260361598648	2.8073549220576	0.696517412935323	0	YES	0	YES	30220	NO	intron ()	0.0796019900497512	YES	unique_peak1	LOC100129534
PCC33	1	2982829	2983029	+	2.89688090504454	0	0.661691542288557	896	NO	6261	NO	1360	NO	intron ()	2.34825870646766	YES	unique_peak1	LINC00982
PCC34	1	2986202	2986402	+	3.41260361598648	1	0.587064676616915	0	YES	2888	NO	560	NO	intron ()	1.04975124378109	YES	unique_peak1	PRDM16
PCC35	1	3236632	3236832	+	4.32442885048833	4.08746284125034	0.462686567164179	3083	NO	0	YES	-134415	NO	intron ()	8.18407960199005	NO	unique_peak1	ARHGEF16
PCC36	1	3566509	3566709	+	2.31411825492127	2	0.681592039800995	0	YES	11911	NO	62	YES	promoter-TSS ()	0	YES	unique_peak1	WRAP73
PCC37	1	3718035	3718235	+	3.12366417172157	2.58496250072116	0.572139303482587	4800	NO	5614	NO	-5067	NO	Intergenic	1.90049751243781	NO	unique_peak1	LRRC47
PCC38	1	4102949	4103149	+	6.61747622336942	0	0.378109452736318	89484	NO	14718	NO	-94009	NO	Intergenic	0	NO	unique_peak1	LINC01345
PCC39	1	4155316	4155516	+	6.49644190118113	1	0.522388059701492	37117	NO	67085	NO	-146376	NO	Intergenic	0	NO	unique_peak1	LINC01345
PCC40	1	5976153	5976353	+	3.49828823354619	2.8073549220576	0.388059701492537	25123	NO	6527	NO	-53452	NO	intron ()	5.75124378109453	NO	unique_peak1	MIR4689
PCC41	1	6101616	6101816	+	2.89688090504454	1.58496250072116	0.661691542288557	9793	NO	3765	NO	-4265	NO	intron ()	8.97014925373134	YES	unique_peak1	KCNAB2
PCC42	1	6366050	6366250	+	6.3378316994909	0	0.621890547263682	24637	NO	0	YES	-45115	NO	intron ()	0	YES	unique_peak1	GPR153
PCC43	1	6408053	6408253	+	2.31411825492127	2.32192809488736	0.63681592039801	44561	NO	0	YES	10851	NO	intron ()	6.32835820895522	NO	unique_peak1	ACOT7
PCC44	1	6505247	6505447	+	3.49828823354619	2.58496250072116	0.601990049751244	1760	NO	933	NO	-15391	NO	intron ()	12.1293532338308	YES	unique_peak1	MIR4252
PCC45	1	7509713	7509913	+	2.63213703584147	1.58496250072116	0.482587064676617	213487	NO	4177	NO	-59999	NO	intron ()	0.343283582089552	NO	unique_peak1	LOC102725193
PCC46	1	7514225	7514425	+	3.80106863376241	3	0.592039800995025	208975	NO	0	YES	-64511	NO	intron ()	1.39303482587065	NO	unique_peak1	LOC102725193
PCC47	1	7599781	7599981	+	3.01432569142213	3	0.567164179104478	123419	NO	4249	NO	-129909	NO	intron ()	11.0398009950249	NO	unique_peak1	CAMTA1
PCC48	1	8035383	8035583	+	4.82910775797189	3	0.577114427860697	13156	NO	0	YES	13769	NO	intron ()	41.3830845771144	NO	unique_peak1	PARK7
PCC49	1	9070184	9070384	+	3.41260361598648	2.58496250072116	0.656716417910448	28896	NO	0	YES	16120	NO	exon ()	7.7363184079602	YES	unique_peak1	SLC2A7
PCC50	1	9750197	9750397	+	2.48109142790728	2.58496250072116	0.621890547263682	0	YES	0	YES	694	NO	intron ()	0.532338308457711	YES	unique_peak1	PIK3CD
PCC51	1	10398223	10398423	+	3.41260361598648	2.8073549220576	0.492537313432836	11832	NO	1497	NO	39299	NO	intron ()	11.6268656716418	NO	unique_peak1	RNU6-2
PCC52	1	10574570	10574770	+	3.8685162332374	3	0.472636815920398	39397	NO	220	NO	39667	NO	intron ()	6.64676616915423	NO	unique_peak1	PEX14
PCC53	1	10848914	10849114	+	2.48109142790728	2.58496250072116	0.631840796019901	4780	NO	0	YES	7719	NO	intron ()	3.49751243781095	YES	unique_peak1	CASZ1
PCC54	1	11021190	11021390	+	2.48109142790728	2.32192809488736	0.641791044776119	50929	NO	0	YES	20804	NO	intron ()	7.00497512437811	YES	unique_peak1	C1orf127
PCC55	1	11096474	11096674	+	6.03212194653139	0	0.487562189054726	22356	NO	606	NO	10722	NO	intron ()	0	NO	unique_peak1	MASP2
PCC56	1	11705813	11706013	+	3.49828823354619	2.32192809488736	0.497512437810945	2754	NO	2877	NO	-8519	NO	Intergenic	7.59203980099502	NO	unique_peak1	FBXO44
PCC57	1	11771245	11771445	+	2.1274581283579	2.8073549220576	0.557213930348259	8121	NO	1914	NO	19564	NO	intron ()	12.4577114427861	NO	unique_peak1	DRAXIN
PCC58	1	11994680	11994880	+	2.31411825492127	2.8073549220576	0.771144278606965	0	YES	30	NO	56	YES	promoter-TSS ()	0	YES	unique_peak1	PLOD1
PCC59	1	12336425	12336625	+	3.49828823354619	2.32192809488736	0.487562189054726	45225	NO	4064	NO	46429	NO	exon ()	11.4626865671642	NO	unique_peak1	VPS13D
PCC60	1	12996240	12996440	+	3.73062239690668	1.58496250072116	0.507462686567164	317597	NO	241089	NO	6013	NO	Intergenic	0.174129353233831	NO	unique_peak1	PRAMEF9
PCC61	1	13370770	13370970	+	3.99536626610975	0	0.537313432835821	468535	NO	441860	NO	5984	NO	intron ().2	0.776119402985075	NO	unique_peak1	PRAMEF27
PCC62	1	13749131	13749331	+	2.77003087217219	0	0.393034825870647	90174	NO	63499	NO	12324	NO	Intergenic	0	NO	unique_peak1	PRAMEF20
PCC63	1	14052410	14052610	+	3.01432569142213	2.32192809488736	0.45771144278607	22657	NO	819	NO	21160	NO	intron ()	4.44278606965174	NO	unique_peak1	PRDM2
PCC64	1	14137774	14137974	+	2.89688090504454	2.58496250072116	0.577114427860697	61315	NO	0	YES	61998	NO	intron ()	6.07960199004975	NO	unique_peak1	PRDM2
PCC65	1	14140197	14140397	+	3.22594348942311	2.32192809488736	0.656716417910448	63738	NO	0	YES	64421	NO	intron ()	6.8407960199005	NO	unique_peak1	PRDM2
PCC66	1	15241937	15242137	+	3.5795767889725	2.8073549220576	0.54726368159204	8236	NO	0	YES	-8588	NO	intron ()	12.636815920398	NO	unique_peak1	KAZN
PCC67	1	15251442	15251642	+	2.89688090504454	3.58496250072116	0.567164179104478	0	YES	141	NO	917	NO	intron ()	0.437810945273632	YES	unique_peak1	KAZN
PCC68	1	15269400	15269600	+	2.31411825492127	0	0.45273631840796	17854	NO	1979	NO	-2915	NO	intron ()	0.164179104477612	NO	unique_peak1	KAZN
PCC69	1	16302011	16302211	+	3.01432569142213	2	0.756218905472637	0	YES	0	YES	516	NO	intron ()	0.661691542288557	YES	unique_peak1	ZBTB17
PCC70	1	16471765	16471965	+	2.31411825492127	3.16992500144231	0.621890547263682	3146	NO	0	YES	10739	NO	intron ()	0.169154228855721	YES	unique_peak1	EPHA2
PCC71	1	16689905	16690105	+	3.5795767889725	3.4594316186373	0.383084577114428	3516	NO	3695	NO	-3520	NO	Intergenic	5.8407960199005	NO	unique_peak1	SZRD1
PCC72	1	16951460	16951660	+	3.8685162332374	2.32192809488736	0.512437810945274	11005	NO	0	YES	5841	NO	intron ()	65.9950248756219	NO	unique_peak1	CROCCP2
PCC73	1	17011315	17011515	+	3.5795767889725	0	0.328358208955224	4163	NO	6275	NO	3665	NO	Intergenic	4.64676616915423	NO	unique_peak1	MIR3675
PCC74	1	17067457	17067657	+	4.05517635980077	0	0.54726368159204	454	NO	7386	NO	-6601	NO	Intergenic	0.616915422885572	NO	unique_peak1	LOC102723383
PCC75	1	17290086	17290286	+	3.22594348942311	0	0.631840796019901	2401	NO	1615	NO	16987	NO	intron ()	7.59203980099502	YES	unique_peak1	MFAP2
PCC76	1	17372671	17372871	+	4.51108897705169	3.4594316186373	0.393034825870647	7585	NO	3930	NO	7894	NO	intron ()	4.2636815920398	NO	unique_peak1	SDHB
PCC77	1	17386345	17386545	+	3.01432569142213	3.70043971814109	0.492537313432836	5622	NO	4115	NO	-5780	NO	Intergenic	8.54228855721393	NO	unique_peak1	SDHB
PCC78	1	17600779	17600979	+	3.12366417172157	2.8073549220576	0.597014925373134	124703	NO	12011	NO	-3505	NO	intron ()	14.9502487562189	NO	unique_peak1	MIR3972
PCC79	1	17732752	17732952	+	4.32442885048833	3.58496250072116	0.621890547263682	1483	NO	0	YES	32207	NO	TTS ()	12.8706467661692	YES	unique_peak1	RCC2
PCC80	1	17777262	17777462	+	3.5795767889725	0	0.45771144278607	11450	NO	9188	NO	-11112	NO	Intergenic	0	NO	unique_peak1	RCC2
PCC81	1	17980309	17980509	+	3.41260361598648	3	0.562189054726368	30638	NO	0	YES	35601	NO	intron ()	7.18407960199005	NO	unique_peak1	ARHGEF10L
PCC82	1	18022998	18023198	+	2.31411825492127	3	0.522388059701492	283	NO	21747	NO	-58710	NO	intron ()	3.9452736318408	NO	unique_peak1	ACTL8
PCC83	1	18158243	18158443	+	2.89688090504454	2	0.517412935323383	5400	NO	156992	NO	76535	NO	Intergenic	0.119402985074627	NO	unique_peak1	ACTL8
PCC84	1	18236220	18236420	+	3.8685162332374	3.58496250072116	0.557213930348259	83377	NO	198270	NO	154512	NO	Intergenic	6.91044776119403	NO	unique_peak1	ACTL8
PCC85	1	18246025	18246225	+	2.48109142790728	2.58496250072116	0.472636815920398	93182	NO	188465	NO	-146026	NO	Intergenic	0.0248756218905473	NO	unique_peak1	LINC01654
PCC86	1	18249399	18249599	+	4.05517635980077	3.4594316186373	0.502487562189055	96556	NO	185091	NO	-142652	NO	Intergenic	9.12935323383085	NO	unique_peak1	LINC01654
PCC87	1	18543992	18544192	+	3.65689843523641	1.58496250072116	0.522388059701492	106318	NO	38608	NO	109852	NO	intron ()	16.5373134328358	NO	unique_peak1	IGSF21
PCC88	1	19210667	19210867	+	3.73062239690668	3	0.587064676616915	752	NO	1056	NO	-998	YES	promoter-TSS ()	7.9452736318408	NO	unique_peak1	MIR4695
PCC89	1	19338866	19339066	+	2.89688090504454	2.58496250072116	0.54228855721393	54982	NO	0	YES	-56140	NO	Intergenic	3.96517412935323	NO	unique_peak1	IFFO2
PCC90	1	19668004	19668204	+	2.1274581283579	3	0.567164179104478	2727	NO	0	YES	29364	NO	intron ()	15.726368159204	YES	unique_peak1	PQLC2
PCC91	1	19722260	19722460	+	2.89688090504454	2.32192809488736	0.567164179104478	56983	NO	0	YES	83620	NO	intron ()	0.577114427860697	YES	unique_peak1	PQLC2
PCC92	1	19725006	19725206	+	3.93321008852187	2.32192809488736	0.532338308457711	59729	NO	0	YES	86095	NO	intron ()	0.442786069651741	NO	unique_peak1	CAPZB
PCC93	1	19980259	19980459	+	3.12366417172157	3	0.532338308457711	8335	NO	0	YES	6255	NO	intron ()	14.2985074626866	NO	unique_peak1	NBL1
PCC94	1	19986370	19986570	+	3.01432569142213	3.4594316186373	0.577114427860697	4576	NO	3919	NO	-5310	NO	Intergenic	13.7860696517413	YES	unique_peak1	HTR6
PCC95	1	20137827	20138027	+	3.65689843523641	3.58496250072116	0.572139303482587	11046	NO	0	YES	3844	NO	Intergenic	9.07960199004975	NO	unique_peak1	RNF186
PCC96	1	21029001	21029201	+	3.32202014017378	2.58496250072116	0.537313432835821	1807	NO	0	YES	15409	NO	intron ()	2.1044776119403	NO	unique_peak1	KIF17
PCC97	1	21059611	21059811	+	2.89688090504454	3	0.54228855721393	244	NO	940	NO	-578	YES	promoter-TSS ()	2.85074626865672	YES	unique_peak1	SH2D5
PCC98	1	21651086	21651286	+	3.32202014017378	2.8073549220576	0.562189054726368	20074	NO	0	YES	20848	NO	intron ()	0.412935323383085	NO	unique_peak1	ECE1
PCC99	1	21795170	21795370	+	3.41260361598648	2	0.527363184079602	8456	NO	3330	NO	28687	NO	non-coding ()	4.7910447761194	NO	unique_peak1	NBPF3
PCC100	1	22029852	22030052	+	3.32202014017378	2.8073549220576	0.407960199004975	33442	NO	0	YES	-34079	NO	intron ()	6.36318407960199	NO	unique_peak1	RAP1GAP
PCC101	1	22331763	22331963	+	3.01432569142213	1.58496250072116	0.567164179104478	19954	NO	2507	NO	3714	NO	intron ()	6.04975124378109	NO	unique_peak1	CELA3A
PCC102	1	22432250	22432450	+	3.99536626610975	2.32192809488736	0.477611940298507	14070	NO	1790	NO	37169	NO	Intergenic	13.9601990049751	NO	unique_peak1	WNT4
PCC103	1	23880993	23881193	+	2.77003087217219	2.8073549220576	0.696517412935323	0	YES	0	YES	5192	NO	Intergenic	0	YES	unique_peak1	ID3
PCC104	1	24136310	24136510	+	3.12366417172157	3	0.537313432835821	8760	NO	0	YES	-9116	NO	intron ()	13.1442786069652	NO	unique_peak1	GALE
PCC105	1	24243384	24243584	+	3.12366417172157	1.58496250072116	0.552238805970149	13846	NO	3653	NO	-3667	NO	Intergenic	5.82587064676617	NO	unique_peak1	CNR2
PCC106	1	24306807	24307007	+	3.12366417172157	0	0.656716417910448	0	YES	126	NO	46	YES	promoter-TSS ()	1.25870646766169	NO	unique_peak1	SRSF10
PCC107	1	24961820	24962020	+	4.32442885048833	3.16992500144231	0.393034825870647	7007	NO	2229	NO	-7674	NO	Intergenic	8.30845771144279	NO	unique_peak1	SRRM1
PCC108	1	25039932	25040132	+	2.48109142790728	2.8073549220576	0.507462686567164	31220	NO	0	YES	-31728	NO	Intergenic	0.0298507462686567	NO	unique_peak1	CLIC4
PCC109	1	25258766	25258966	+	2.63213703584147	2.58496250072116	0.786069651741294	0	YES	2695	NO	-2096	NO	intron ()	1.08955223880597	NO	unique_peak1	RUNX3
PCC110	1	25364218	25364418	+	3.8685162332374	2.32192809488736	0.616915422885572	105212	NO	0	YES	14324	NO	Intergenic	2.28855721393035	NO	unique_peak1	MIR4425
PCC111	1	25586345	25586545	+	2.77003087217219	1	0.462686567164179	6732	NO	12544	NO	7971	NO	intron ()	3.80597014925373	NO	unique_peak1	RSRP1
PCC112	1	25616583	25616783	+	3.01432569142213	0	0.587064676616915	22095	NO	30017	NO	17706	NO	intron ()	10.7462686567164	NO	unique_peak1	RHD
PCC113	1	25729524	25729724	+	3.41260361598648	2.32192809488736	0.577114427860697	26746	NO	27946	NO	17781	NO	intron ()	14.2587064676617	NO	unique_peak1	RHCE
PCC114	1	25798881	25799081	+	1.91584033035692	0	0.45273631840796	40765	NO	1329	NO	41632	NO	intron ()	0	NO	unique_peak1	MACO1
PCC115	1	25835697	25835897	+	7.45015801650742	0	0.373134328358209	33996	NO	2566	NO	-34279	NO	Intergenic	0	NO	unique_peak1	LDLRAP1
PCC116	1	25937493	25937693	+	1.91584033035692	2	0.497512437810945	4968	NO	3542	NO	-6366	NO	Intergenic	1.84577114427861	NO	unique_peak1	MAN1C1
PCC117	1	26124540	26124740	+	2.89688090504454	2.8073549220576	0.626865671641791	21382	NO	2160	NO	-2027	NO	Intergenic	6.21393034825871	YES	unique_peak1	SELENON
PCC118	1	26362553	26362753	+	3.49828823354619	3.16992500144231	0.666666666666667	0	YES	207	NO	9976	NO	3' UTR ()	8.45273631840796	YES	unique_peak1	SLC30A2
PCC119	1	26743600	26743800	+	3.01432569142213	2	0.611940298507463	5451	NO	0	YES	6441	NO	intron ()	11.3582089552239	NO	unique_peak1	LIN28A
PCC120	1	27004056	27004256	+	3.41260361598648	2.58496250072116	0.537313432835821	17577	NO	0	YES	16466	NO	Intergenic	9.44776119402985	NO	unique_peak1	LOC101928728
PCC121	1	27019521	27019721	+	3.32202014017378	2.8073549220576	0.577114427860697	2112	NO	4309	NO	1001	NO	non-coding ()	0.970149253731343	YES	unique_peak1	LOC101928728
PCC122	1	27358099	27358299	+	2.1274581283579	2.58496250072116	0.72636815920398	18657	NO	0	YES	-18866	NO	Intergenic	0.288557213930348	YES	unique_peak1	TENT5B
PCC123	1	27623296	27623496	+	3.65689843523641	2.58496250072116	0.572139303482587	24957	NO	0	YES	-25240	NO	intron ()	5.0547263681592	NO	unique_peak1	TMEM222
PCC124	1	27901933	27902133	+	1.91584033035692	3.32192809488736	0.756218905472637	0	YES	0	YES	27972	NO	intron ()	0.487562189054726	YES	unique_peak1	AHDC1
PCC125	1	27929702	27929902	+	2.89688090504454	3	0.771144278606965	0	YES	0	YES	203	NO	intron ()	0.0199004975124378	YES	unique_peak1	AHDC1
PCC126	1	27930428	27930628	+	3.41260361598648	2.58496250072116	0.721393034825871	0	YES	527	NO	-523	YES	promoter-TSS ()	0	YES	unique_peak1	AHDC1
PCC127	1	27998778	27998978	+	2.31411825492127	2	0.507462686567164	3746	NO	147	NO	-154	YES	promoter-TSS ()	0.980099502487562	NO	unique_peak1	IFI6
PCC128	1	28736381	28736581	+	3.01432569142213	2	0.417910447761194	39649	NO	6259	NO	-28180	NO	intron ()	1.11940298507463	NO	unique_peak1	PHACTR4
PCC129	1	28929363	28929563	+	3.41260361598648	2.8073549220576	0.472636815920398	9908	NO	0	YES	10456	NO	TTS ()	7.71641791044776	NO	unique_peak1	RAB42
PCC130	1	29423815	29424015	+	2.63213703584147	1	0.353233830845771	23684	NO	24345	NO	25098	NO	intron ()	0.373134328358209	NO	unique_peak1	TMEM200B
PCC131	1	31628251	31628451	+	1.91584033035692	2.32192809488736	0.776119402985075	0	YES	0	YES	84383	NO	Intergenic	0	YES	unique_peak1	NKAIN1
PCC132	1	31658577	31658777	+	2.89688090504454	2.32192809488736	0.467661691542289	3743	NO	1376	NO	54057	NO	intron ()	7.78109452736318	NO	unique_peak1	NKAIN1
PCC133	1	31808011	31808211	+	3.5795767889725	2.8073549220576	0.36318407960199	38032	NO	7500	NO	38024	NO	intron ()	1.37810945273632	NO	unique_peak1	FABP3
PCC134	1	32053436	32053636	+	2.1274581283579	2	0.631840796019901	664	NO	0	YES	9790	NO	TTS ()	8.77114427860696	YES	unique_peak1	TINAGL1
PCC135	1	32410015	32410215	+	2.77003087217219	2.32192809488736	0.631840796019901	0	YES	3765	NO	-6127	NO	Intergenic	0.318407960199005	YES	unique_peak1	PTP4A2
PCC136	1	32706019	32706219	+	3.65689843523641	2.58496250072116	0.691542288557214	0	YES	51	NO	1192	NO	non-coding ()	1.25373134328358	YES	unique_peak1	MTMR9LP
PCC137	1	32986040	32986240	+	3.8685162332374	2.58496250072116	0.407960199004975	19183	NO	0	YES	-18606	NO	Intergenic	7.52238805970149	NO	unique_peak1	ZBTB8A
PCC138	1	33338232	33338432	+	3.32202014017378	1.58496250072116	0.621890547263682	13254	NO	1981	NO	-239	YES	promoter-TSS ()	10.1542288557214	NO	unique_peak1	FNDC5
PCC139	1	33560689	33560889	+	4.27411416796553	2.8073549220576	0.472636815920398	13445	NO	0	YES	13010	NO	intron ()	16.18407960199	NO	unique_peak1	AZIN2
PCC140	1	33592870	33593070	+	3.99536626610975	3	0.587064676616915	0	YES	0	YES	45191	NO	Intergenic	14.0945273631841	YES	unique_peak1	AZIN2
PCC141	1	33684395	33684595	+	3.32202014017378	2.32192809488736	0.54228855721393	36516	NO	0	YES	-36824	NO	Intergenic	9.63681592039801	NO	unique_peak1	TRIM62
PCC142	1	34078584	34078784	+	3.32202014017378	1	0.522388059701492	11821	NO	0	YES	140452	NO	intron ()	17.7313432835821	NO	unique_peak1	ZSCAN20
PCC143	1	34106807	34107007	+	2.77003087217219	2.8073549220576	0.45771144278607	7687	NO	7786	NO	168675	NO	intron ()	9.95522388059701	NO	unique_peak1	ZSCAN20
PCC144	1	34119928	34120128	+	3.5795767889725	2.58496250072116	0.54228855721393	20808	NO	20907	NO	181796	NO	intron ()	9.58706467661692	NO	unique_peak1	ZSCAN20
PCC145	1	34579627	34579827	+	3.65689843523641	2.32192809488736	0.422885572139304	48956	NO	40386	NO	51148	NO	intron ()	4.3681592039801	NO	unique_peak1	CSMD2
PCC146	1	35208336	35208536	+	1.91584033035692	2.32192809488736	0.691542288557214	18492	NO	0	YES	-12212	NO	Intergenic	5.7910447761194	YES	unique_peak1	GJB5
PCC147	1	35390525	35390725	+	2.31411825492127	0	0.616915422885572	4022	NO	0	YES	4561	NO	intron ()	0	NO	unique_peak1	DLGAP3
PCC148	1	35578330	35578530	+	3.49828823354619	2	0.278606965174129	7801	NO	26299	NO	33466	NO	intron ()	0.870646766169154	NO	unique_peak1	ZMYM1
PCC149	1	36554380	36554580	+	4.05517635980077	3.8073549220576	0.751243781094527	0	YES	140	NO	27	YES	promoter-TSS ()	2.78606965174129	YES	unique_peak1	ADPRHL2
PCC150	1	36683301	36683501	+	3.01432569142213	1	0.417910447761194	6258	NO	4120	NO	-6612	NO	Intergenic	1.10945273631841	NO	unique_peak1	THRAP3
PCC151	1	36751134	36751334	+	3.93321008852187	3.58496250072116	0.422885572139304	20496	NO	0	YES	-20760	NO	intron ()	7.67164179104478	NO	unique_peak1	SH3D21
PCC152	1	37041780	37041980	+	3.01432569142213	3.16992500144231	0.641791044776119	111648	NO	54809	NO	-92965	NO	Intergenic	5.8407960199005	NO	unique_peak1	CSF3R
PCC153	1	37169376	37169576	+	3.12366417172157	2	0.626865671641791	239244	NO	25434	NO	-220561	NO	Intergenic	12.089552238806	NO	unique_peak1	CSF3R
PCC154	1	37642950	37643150	+	2.1274581283579	2.32192809488736	0.587064676616915	140461	NO	53259	NO	15886	NO	Intergenic	12.7661691542289	NO	unique_peak1	MIR4255
PCC155	1	38385052	38385252	+	2.89688090504454	0	0.462686567164179	11984	NO	0	YES	12311	NO	intron ()	8.50248756218905	NO	unique_peak1	INPP5B
PCC156	1	38440750	38440950	+	3.41260361598648	2.58496250072116	0.427860696517413	14282	NO	219	NO	14932	NO	intron ()	5.79601990049751	NO	unique_peak1	SF3A3
PCC157	1	38537640	38537840	+	2.1274581283579	3.16992500144231	0.472636815920398	23997	NO	0	YES	-17163	NO	Intergenic	13.18407960199	NO	unique_peak1	MIR3659
PCC158	1	39595230	39595430	+	3.5795767889725	2.8073549220576	0.45771144278607	23370	NO	0	YES	45491	NO	intron ()	3.34328358208955	NO	unique_peak1	MACF1
PCC159	1	39932870	39933070	+	3.22594348942311	1	0.507462686567164	23354	NO	17330	NO	-24348	NO	intron ()	0	NO	unique_peak1	BMP8A
PCC160	1	40004898	40005098	+	2.77003087217219	2.32192809488736	0.537313432835821	23129	NO	0	YES	20372	NO	intron ()	10.7810945273632	NO	unique_peak1	PPIEL
PCC161	1	40265390	40265590	+	4.32442885048833	2.58496250072116	0.597014925373134	10217	NO	0	YES	10842	NO	Intergenic	9.85074626865672	YES	unique_peak1	LOC101929536
PCC162	1	40385213	40385413	+	4.37319514072097	3.58496250072116	0.507462686567164	16999	NO	0	YES	-17626	NO	Intergenic	9.75621890547264	NO	unique_peak1	MYCL
PCC163	1	40544247	40544447	+	3.93321008852187	2.8073549220576	0.477611940298507	18219	NO	1266	NO	18795	NO	intron ()	13.9800995024876	NO	unique_peak1	PPT1
PCC164	1	40618790	40618990	+	4.32442885048833	3	0.393034825870647	7923	NO	8589	NO	-8151	NO	Intergenic	9.53233830845771	NO	unique_peak1	RLF
PCC165	1	40904175	40904375	+	3.01432569142213	2.8073549220576	0.427860696517413	11230	NO	12385	NO	-12062	NO	Intergenic	10.4477611940299	NO	unique_peak1	ZFP69B
PCC166	1	40998570	40998770	+	3.32202014017378	3	0.427860696517413	1130	NO	0	YES	1437	NO	intron ()	13.6965174129353	NO	unique_peak1	ZNF684
PCC167	1	41096269	41096469	+	3.22594348942311	2.32192809488736	0.577114427860697	23383	NO	0	YES	34955	NO	intron ()	16.7562189054726	NO	unique_peak1	RIMS3
PCC168	1	41575265	41575465	+	3.12366417172157	2.58496250072116	0.467661691542289	91571	NO	0	YES	51739	NO	intron ()	0.63681592039801	NO	unique_peak1	SCMH1
PCC169	1	41582942	41583142	+	5.54212673864191	2.58496250072116	0.562189054726368	99248	NO	3991	NO	44062	NO	intron ()	1.58706467661692	NO	unique_peak1	SCMH1
PCC170	1	41884708	41884908	+	2.1274581283579	1.58496250072116	0.676616915422886	4362	NO	1467	NO	-43467	NO	Intergenic	0.552238805970149	YES	unique_peak1	LOC101929901
PCC171	1	42248894	42249094	+	2.31411825492127	3.16992500144231	0.507462686567164	120261	NO	5613	NO	135384	NO	intron ()	0.393034825870647	NO	unique_peak1	HIVEP3
PCC172	1	42384464	42384664	+	1.91584033035692	0	0.437810945273632	460	NO	383	NO	-68	YES	promoter-TSS ()	1.97014925373134	NO	unique_peak1	HIVEP3
PCC173	1	44287825	44288025	+	3.12366417172157	2	0.467661691542289	111043	NO	0	YES	-16369	NO	intron ()	0.800995024875622	NO	unique_peak1	MIR6079
PCC174	1	44496499	44496699	+	2.31411825492127	1.58496250072116	0.756218905472637	0	YES	0	YES	196	NO	intron ()	0.970149253731343	YES	unique_peak1	SLC6A9
PCC175	1	45195026	45195226	+	3.01432569142213	2.8073549220576	0.462686567164179	4467	NO	0	YES	-10364	NO	Intergenic	26.7562189054726	NO	unique_peak1	KIF2C
PCC176	1	45273392	45273592	+	2.63213703584147	2.58496250072116	0.587064676616915	1073	NO	4241	NO	-535	YES	promoter-TSS ()	0.656716417910448	YES	unique_peak1	TCTEX1D4
PCC177	1	45769703	45769903	+	3.41260361598648	3	0.691542288557214	0	YES	11292	NO	221	NO	non-coding ()	2.67661691542289	YES	unique_peak1	LINC01144
PCC178	1	46309352	46309552	+	3.22594348942311	2.8073549220576	0.318407960199005	39531	NO	17978	NO	-20568	NO	intron ()	0.253731343283582	NO	unique_peak1	MAST2
PCC179	1	46347310	46347510	+	2.63213703584147	1.58496250072116	0.412935323383085	77489	NO	0	YES	17390	NO	intron ()	6.46268656716418	NO	unique_peak1	MAST2
PCC180	1	46806332	46806532	+	2.89688090504454	3.32192809488736	0.646766169154229	0	YES	1008	NO	-418	YES	promoter-TSS ()	7.37313432835821	YES	unique_peak1	NSUN4
PCC181	1	46908084	46908284	+	3.41260361598648	3.16992500144231	0.517412935323383	5502	NO	0	YES	7192	NO	intron ()	19.4328358208955	NO	unique_peak1	LINC01398
PCC182	1	47555062	47555262	+	2.89688090504454	2	0.343283582089552	65428	NO	57251	NO	22002	NO	intron ()	9.70149253731343	NO	unique_peak1	CYP4Z1
PCC183	1	47641107	47641307	+	2.89688090504454	2.8073549220576	0.502487562189055	49673	NO	3803	NO	-3715	NO	Intergenic	44.8805970149254	NO	unique_peak1	LINC00853
PCC184	1	50737673	50737873	+	3.22594348942311	1.58496250072116	0.597014925373134	60794	NO	60807	NO	151346	NO	Intergenic	7.83582089552239	NO	unique_peak1	DMRTA2
PCC185	1	51510606	51510806	+	3.32202014017378	2	0.26865671641791	66569	NO	57595	NO	-14803	NO	Intergenic	0.139303482587065	NO	unique_peak1	MIR4421
PCC186	1	52093441	52093641	+	3.22594348942311	3.16992500144231	0.407960199004975	101387	NO	3470	NO	10995	NO	intron ()	3.34328358208955	NO	unique_peak1	OSBPL9
PCC187	1	52391912	52392112	+	3.32202014017378	2.58496250072116	0.492537313432836	46972	NO	1381	NO	-47403	NO	intron ()	13.1044776119403	NO	unique_peak1	NRDC
PCC188	1	53213832	53214032	+	2.31411825492127	1.58496250072116	0.36318407960199	21403	NO	3038	NO	21801	NO	intron ()	0.681592039800995	NO	unique_peak1	ZYG11B
PCC189	1	53578066	53578266	+	3.12366417172157	2.8073549220576	0.472636815920398	19423	NO	0	YES	30138	NO	intron ()	0.248756218905473	NO	unique_peak1	SLC1A7
PCC190	1	53662256	53662456	+	2.77003087217219	1.58496250072116	0.656716417910448	0	YES	314	NO	255	NO	5' UTR ()	0	YES	unique_peak1	CPT2
PCC191	1	53939222	53939422	+	2.89688090504454	2.58496250072116	0.358208955223881	12993	NO	0	YES	14250	NO	Intergenic	5.12935323383085	NO	unique_peak1	DMRTB1
PCC192	1	54105010	54105210	+	2.63213703584147	3	0.601990049751244	98192	NO	0	YES	94767	NO	intron ()	1.64179104477612	NO	unique_peak1	GLIS1
PCC193	1	54147812	54148012	+	2.63213703584147	2.32192809488736	0.577114427860697	55390	NO	0	YES	51965	NO	intron ()	16.9950248756219	YES	unique_peak1	GLIS1
PCC194	1	54181257	54181457	+	2.31411825492127	1.58496250072116	0.597014925373134	21945	NO	9303	NO	18520	NO	intron ()	7.40796019900498	NO	unique_peak1	GLIS1
PCC195	1	54591416	54591616	+	3.41260361598648	2.58496250072116	0.597014925373134	3837	NO	0	YES	27338	NO	Intergenic	2.49751243781095	YES	unique_peak1	CDCP2
PCC196	1	55841439	55841639	+	4.11281105248734	3.58496250072116	0.477611940298507	159730	NO	0	YES	150225	NO	Intergenic	9.9452736318408	NO	unique_peak1	MIR4422
PCC197	1	55932736	55932936	+	2.89688090504454	1	0.447761194029851	251027	NO	634	NO	241522	NO	Intergenic	0.393034825870647	NO	unique_peak1	MIR4422
PCC198	1	55972870	55973070	+	3.01432569142213	2.8073549220576	0.358208955223881	291161	NO	38209	NO	281656	NO	Intergenic	0	NO	unique_peak1	MIR4422
PCC199	1	56440995	56441195	+	2.77003087217219	1.58496250072116	0.502487562189055	502206	NO	0	YES	30335	NO	Intergenic	0.537313432835821	NO	unique_peak1	LINC01755
PCC200	1	56767648	56767848	+	2.48109142790728	2.8073549220576	0.502487562189055	175553	NO	887	NO	-112887	NO	Intergenic	0	NO	unique_peak1	LINC01767
PCC201	1	57888358	57888558	+	3.12366417172157	2.32192809488736	0.572139303482587	0	YES	95997	NO	1305	NO	intron ()	0.587064676616915	YES	unique_peak1	DAB1
PCC202	1	58379680	58379880	+	4.27411416796553	1	0.422885572139304	335392	NO	409620	NO	53565	NO	intron ()	0.0348258706467662	NO	unique_peak1	DAB1-AS1
PCC203	1	59245170	59245370	+	2.48109142790728	3.32192809488736	0.328358208955224	2091	NO	4979	NO	4515	NO	Intergenic	0.17910447761194	NO	unique_peak1	JUN
PCC204	1	59247445	59247645	+	3.5795767889725	3	0.641791044776119	0	YES	7145	NO	2240	NO	3' UTR ()	0.776119402985075	YES	unique_peak1	JUN
PCC205	1	59249540	59249740	+	3.12366417172157	3.16992500144231	0.582089552238806	0	YES	5050	NO	145	NO	5' UTR ()	0	YES	unique_peak1	JUN
PCC206	1	59608791	59608991	+	3.65689843523641	3.4594316186373	0.507462686567164	3416	NO	3100	NO	3588	NO	intron ()	0.422885572139304	NO	unique_peak1	HSD52
PCC207	1	59652444	59652644	+	4.05517635980077	2.58496250072116	0.517412935323383	39720	NO	27536	NO	-40065	NO	Intergenic	0.169154228855721	NO	unique_peak1	HSD52
PCC208	1	59762686	59762886	+	4.05517635980077	3.90689059560852	0.641791044776119	0	YES	18514	NO	102	NO	non-coding ()	0.17910447761194	YES	unique_peak1	FGGY
PCC209	1	61444700	61444900	+	4.16842305264291	2.8073549220576	0.482587064676617	63742	NO	4350	NO	-8352	NO	Intergenic	7.53233830845771	NO	unique_peak1	NFIA-AS2
PCC210	1	62317830	62318030	+	3.5795767889725	3	0.358208955223881	109011	NO	43989	NO	109792	NO	intron ()	3.6318407960199	NO	unique_peak1	PATJ
PCC211	1	62596854	62597054	+	3.01432569142213	1.58496250072116	0.482587064676617	63501	NO	12946	NO	-52426	NO	intron ()	26.3283582089552	NO	unique_peak1	MIR3116-2
PCC212	1	62973937	62974137	+	3.41260361598648	3	0.333333333333333	70269	NO	40446	NO	71654	NO	intron ()	3.99004975124378	NO	unique_peak1	USP1
PCC213	1	62996297	62996497	+	3.12366417172157	3.32192809488736	0.54228855721393	92629	NO	62806	NO	-66761	NO	intron ()	25.3731343283582	NO	unique_peak1	ANGPTL3
PCC214	1	63307391	63307591	+	2.77003087217219	1.58496250072116	0.358208955223881	153041	NO	0	YES	57714	NO	intron ()	4.50248756218905	NO	unique_peak1	ATG4C
PCC215	1	63782676	63782876	+	3.01432569142213	2.58496250072116	0.691542288557214	0	YES	0	YES	152	NO	non-coding ()	3.28855721393035	YES	unique_peak1	LINC00466
PCC216	1	64041028	64041228	+	2.77003087217219	2.32192809488736	0.318407960199005	17709	NO	18592	NO	-17819	NO	Intergenic	2.82587064676617	NO	unique_peak1	PGM1
PCC217	1	64081594	64081794	+	3.01432569142213	3.16992500144231	0.427860696517413	21680	NO	0	YES	-7193	NO	intron ()	7.74626865671642	NO	unique_peak1	PGM1
PCC218	1	64240437	64240637	+	2.89688090504454	3	0.656716417910448	0	YES	0	YES	847	NO	intron ()	0	YES	unique_peak1	ROR1
PCC219	1	64705941	64706141	+	3.32202014017378	2.32192809488736	0.407960199004975	229413	NO	7700	NO	36740	NO	intron ()	0	NO	unique_peak1	UBE2U
PCC220	1	64712077	64712277	+	2.48109142790728	2.32192809488736	0.303482587064677	223277	NO	5383	NO	42876	NO	TTS ()	2.44776119402985	NO	unique_peak1	UBE2U
PCC221	1	65141494	65141694	+	2.89688090504454	3.4594316186373	0.373134328358209	68588	NO	9426	NO	-69184	NO	exon ()	6.10945273631841	NO	unique_peak1	RAVER2
PCC222	1	65681313	65681513	+	3.32202014017378	2.32192809488736	0.422885572139304	38534	NO	27542	NO	-48964	NO	intron ()	1.7363184079602	NO	unique_peak1	DNAJC6
PCC223	1	65731403	65731603	+	2.63213703584147	3.32192809488736	0.701492537313433	0	YES	0	YES	1126	NO	intron ()	2.93034825870647	YES	unique_peak1	DNAJC6
PCC224	1	66089683	66089883	+	2.48109142790728	2.58496250072116	0.323383084577114	97871	NO	62667	NO	98411	NO	intron ()	0	NO	unique_peak1	LEPR
PCC225	1	66736970	66737170	+	3.73062239690668	3.16992500144231	0.45273631840796	261558	NO	6200	NO	-60721	NO	intron ()	0.17910447761194	NO	unique_peak1	PDE4B
PCC226	1	67177225	67177425	+	3.5795767889725	2.32192809488736	0.482587064676617	40654	NO	14175	NO	-40815	NO	intron ()	2.92537313432836	NO	unique_peak1	TCTEX1D1
PCC227	1	67290977	67291177	+	3.5795767889725	1	0.567164179104478	72683	NO	6383	NO	-24135	NO	intron ()	0	NO	unique_peak1	INSL5
PCC228	1	67680150	67680350	+	3.22594348942311	2.58496250072116	0.378109452736318	79434	NO	11730	NO	48081	NO	intron ()	7.16417910447761	NO	unique_peak1	IL23R
PCC229	1	68150946	68151146	+	2.63213703584147	3.16992500144231	0.776119402985075	0	YES	74	NO	186	NO	5' UTR ()	0.149253731343284	YES	unique_peak1	GADD45A
PCC230	1	68152354	68152554	+	2.1274581283579	3	0.552238805970149	83	NO	0	YES	1594	NO	intron ()	0.45273631840796	YES	unique_peak1	GADD45A
PCC231	1	68232030	68232230	+	4.32442885048833	3	0.517412935323383	66141	NO	0	YES	-65841	NO	intron ()	2.39800995024876	NO	unique_peak1	GNG12-AS1
PCC232	1	68297730	68297930	+	3.01432569142213	2.32192809488736	0.482587064676617	441	NO	190	NO	-141	YES	promoter-TSS ()	0	NO	unique_peak1	GNG12-AS1
PCC233	1	68475902	68476102	+	4.37319514072097	3.32192809488736	0.368159203980099	36541	NO	1128	NO	41312	NO	intron ()	2.86567164179104	NO	unique_peak1	DIRAS3
PCC234	1	68523846	68524046	+	4.67806215003771	2	0.527363184079602	6371	NO	41105	NO	-6632	NO	intron ()	5.98009950248756	NO	unique_peak1	DIRAS3
PCC235	1	68698035	68698235	+	3.12366417172157	2.58496250072116	0.661691542288557	406	NO	164	NO	94	YES	promoter-TSS ()	0	YES	unique_peak1	WLS
PCC236	1	68759371	68759571	+	2.48109142790728	0	0.567164179104478	61742	NO	0	YES	-61187	NO	Intergenic	0	NO	unique_peak1	WLS
PCC237	1	68811931	68812131	+	3.49828823354619	3.16992500144231	0.373134328358209	114302	NO	3010	NO	103611	NO	Intergenic	1.69154228855721	NO	unique_peak1	RPE65
PCC238	1	68850266	68850466	+	3.32202014017378	1.58496250072116	0.422885572139304	111817	NO	0	YES	65276	NO	Intergenic	0.353233830845771	NO	unique_peak1	RPE65
PCC239	1	69389739	69389939	+	4.79267444346663	0	0.577114427860697	426732	NO	6098	NO	-131742	NO	Intergenic	0.0995024875621891	NO	unique_peak1	LINC01707
PCC240	1	72053728	72053928	+	2.48109142790728	2	0.338308457711443	506944	NO	109892	NO	248867	NO	intron ()	1.7910447761194	NO	unique_peak1	NEGR1-IT1
PCC241	1	72059241	72059441	+	2.31411825492127	1.58496250072116	0.437810945273632	512457	NO	104379	NO	243354	NO	intron ()	3.17910447761194	NO	unique_peak1	NEGR1-IT1
PCC242	1	72748421	72748621	+	3.5795767889725	2.58496250072116	0.716417910447761	0	YES	29090	NO	-244	YES	promoter-TSS ()	0	YES	unique_peak1	NEGR1
PCC243	1	74969897	74970097	+	2.77003087217219	2.32192809488736	0.482587064676617	305861	NO	18156	NO	-73117	NO	intron ()	22.0497512437811	NO	unique_peak1	ERICH3-AS1
PCC244	1	75155569	75155769	+	3.49828823354619	2	0.368159203980099	435048	NO	36698	NO	-16247	NO	Intergenic	9.21890547263682	NO	unique_peak1	ERICH3
PCC245	1	75518919	75519119	+	3.41260361598648	2	0.353233830845771	71698	NO	400048	NO	-75100	NO	Intergenic	2.66169154228856	NO	unique_peak1	LHX8
PCC246	1	76308217	76308417	+	5.03169544958708	2	0.487562189054726	45313	NO	51256	NO	45761	NO	intron ()	0.626865671641791	NO	unique_peak1	MSH4
PCC247	1	76500848	76501048	+	3.22594348942311	2	0.393034825870647	39099	NO	1692	NO	23939	NO	Intergenic	1.85074626865672	NO	unique_peak1	LOC101927342
PCC248	1	79154510	79154710	+	3.49828823354619	2.8073549220576	0.388059701492537	196993	NO	14440	NO	39133	NO	Intergenic	1.23383084577114	NO	unique_peak1	IFI44
PCC249	1	79818997	79819197	+	3.32202014017378	3	0.417910447761194	346459	NO	0	YES	-346602	NO	Intergenic	5.61691542288557	NO	unique_peak1	ADGRL4
PCC250	1	84606920	84607120	+	3.01432569142213	3.4594316186373	0.303482587064677	62658	NO	3110	NO	-2911	NO	intron ()	0.666666666666667	NO	unique_peak1	PRKACB
PCC251	1	85930335	85930535	+	2.48109142790728	3.32192809488736	0.756218905472637	0	YES	0	YES	454	NO	exon ()	0	YES	unique_peak1	DDAH1
PCC252	1	86051616	86051816	+	3.5795767889725	3	0.437810945273632	4375	NO	2224	NO	5272	NO	Intergenic	0.17910447761194	NO	unique_peak1	CYR61
PCC253	1	86073204	86073404	+	2.63213703584147	3.32192809488736	0.447761194029851	8296	NO	0	YES	26860	NO	Intergenic	0.243781094527363	NO	unique_peak1	CYR61
PCC254	1	86078378	86078578	+	3.73062239690668	3.4594316186373	0.507462686567164	3122	NO	0	YES	32034	NO	Intergenic	0	NO	unique_peak1	CYR61
PCC255	1	86967915	86968115	+	3.80106863376241	2.8073549220576	0.487562189054726	50553	NO	0	YES	33489	NO	Intergenic	7.14925373134328	NO	unique_peak1	CLCA1
PCC256	1	87791735	87791935	+	3.22594348942311	1.58496250072116	0.412935323383085	1867	NO	4805	NO	-2316	NO	Intergenic	9.31840796019901	NO	unique_peak1	LMO4
PCC257	1	87967555	87967755	+	3.01432569142213	2.8073549220576	0.417910447761194	166302	NO	10355	NO	-130317	NO	Intergenic	1.86567164179104	NO	unique_peak1	LINC01364
PCC258	1	89121443	89121643	+	3.93321008852187	2.8073549220576	0.293532338308458	27951	NO	8122	NO	-28284	NO	intron ()	2.37810945273632	NO	unique_peak1	PKN2
PCC259	1	89343119	89343319	+	2.48109142790728	1.58496250072116	0.308457711442786	13644	NO	11581	NO	14082	NO	intron ()	3.35820895522388	NO	unique_peak1	GTF2B
PCC260	1	89614992	89615192	+	2.89688090504454	2.58496250072116	0.537313432835821	156387	NO	23451	NO	-23250	NO	exon ()	1.83084577114428	NO	unique_peak1	GBP2
PCC261	1	90563640	90563840	+	3.49828823354619	0	0.358208955223881	102402	NO	122629	NO	103086	NO	Intergenic	0	NO	unique_peak1	ZNF326
PCC262	1	91187050	91187250	+	4.37319514072097	3.70043971814109	0.462686567164179	1472	NO	109640	NO	-4356	NO	Intergenic	10.1741293532338	NO	unique_peak1	BARHL2
PCC263	1	91867599	91867799	+	3.41260361598648	3	0.333333333333333	2077	NO	1751	NO	2727	NO	intron ()	1.14427860696517	NO	unique_peak1	HFM1
PCC264	1	91978824	91979024	+	3.93321008852187	2.8073549220576	0.278606965174129	11824	NO	11613	NO	12259	NO	intron ()	0.54228855721393	NO	unique_peak1	CDC7
PCC265	1	92116431	92116631	+	2.89688090504454	2.8073549220576	0.527363184079602	103774	NO	0	YES	149866	NO	Intergenic	0.54228855721393	NO	unique_peak1	CDC7
PCC266	1	92349009	92349209	+	3.80106863376241	3.32192809488736	0.36318407960199	1704	NO	0	YES	2727	NO	intron ()	0.17910447761194	NO	unique_peak1	TGFBR3
PCC267	1	92757054	92757254	+	3.93321008852187	3.16992500144231	0.422885572139304	6919	NO	75246	NO	-7368	NO	intron ()	5.7363184079602	NO	unique_peak1	RPAP2
PCC268	1	93064830	93065030	+	3.22594348942311	2.32192809488736	0.318407960199005	112220	NO	61939	NO	-112497	NO	intron ()	0.0895522388059701	NO	unique_peak1	GFI1
PCC269	1	93903580	93903780	+	4.05517635980077	3	0.328358208955224	9856	NO	0	YES	-10008	NO	Intergenic	2.43781094527363	NO	unique_peak1	FNBP1L
PCC270	1	94147350	94147550	+	3.93321008852187	3.8073549220576	0.701492537313433	0	YES	689	NO	-56	YES	promoter-TSS ()	0.522388059701492	YES	unique_peak1	BCAR3
PCC271	1	94220162	94220362	+	2.48109142790728	2.8073549220576	0.378109452736318	72657	NO	2118	NO	20677	NO	intron ()	0.139303482587065	NO	unique_peak1	MIG7
PCC272	1	94791412	94791612	+	3.01432569142213	3.32192809488736	0.338308457711443	77894	NO	0	YES	-78196	NO	Intergenic	0.114427860696517	NO	unique_peak1	ARHGAP29
PCC273	1	94929332	94929532	+	3.01432569142213	1.58496250072116	0.407960199004975	44929	NO	0	YES	45499	NO	intron ()	5.07462686567164	NO	unique_peak1	ABCD3
PCC274	1	95006929	95007129	+	2.48109142790728	3.58496250072116	0.73134328358209	0	YES	0	YES	384	NO	intron ()	0.0597014925373134	YES	unique_peak1	F3
PCC275	1	95285722	95285922	+	2.77003087217219	2	0.776119402985075	0	YES	4821	NO	15	YES	promoter-TSS ()	0.512437810945274	YES	unique_peak1	SLC44A3-AS1
PCC276	1	95391272	95391472	+	3.01432569142213	2.8073549220576	0.587064676616915	365	NO	2691	NO	-8	YES	promoter-TSS ()	1.1044776119403	YES	unique_peak1	CNN3
PCC277	1	98511651	98511851	+	3.22594348942311	2.32192809488736	0.616915422885572	0	YES	860	NO	-24	YES	promoter-TSS ()	0	YES	unique_peak1	MIR137
PCC278	1	100173229	100173429	+	3.93321008852187	3.4594316186373	0.373134328358209	141991	NO	0	YES	18718	NO	TTS ()	10.407960199005	NO	unique_peak1	MIR548AA1
PCC279	1	101137213	101137413	+	3.65689843523641	2.58496250072116	0.412935323383085	131327	NO	11412	NO	-24753	NO	Intergenic	0.611940298507463	NO	unique_peak1	LINC01349
PCC280	1	101702915	101703115	+	2.89688090504454	2.8073549220576	0.477611940298507	169	NO	8965	NO	710	YES	promoter-TSS ()	0.17910447761194	NO	unique_peak1	S1PR1
PCC281	1	102033240	102033440	+	3.32202014017378	3.4594316186373	0.442786069651741	330494	NO	19810	NO	243947	NO	Intergenic	7.38805970149254	NO	unique_peak1	LINC01307
PCC282	1	102235164	102235364	+	2.63213703584147	3	0.412935323383085	532418	NO	82386	NO	77372	NO	Intergenic	3.00995024875622	NO	unique_peak1	OLFM3
PCC283	1	104331098	104331298	+	2.63213703584147	2.8073549220576	0.303482587064677	262184	NO	273207	NO	38735	NO	Intergenic	0.18407960199005	NO	unique_peak1	AMY1B
PCC284	1	105323244	105323444	+	3.22594348942311	3.32192809488736	0.393034825870647	1254330	NO	1265353	NO	707699	NO	Intergenic	3.01990049751244	NO	unique_peak1	LOC100129138
PCC285	1	106565056	106565256	+	3.5795767889725	3.16992500144231	0.263681592039801	58137	NO	794794	NO	5719	NO	intron ()	0.149253731343284	NO	unique_peak1	LINC01677
PCC286	1	108293073	108293273	+	2.1274581283579	3	0.427860696517413	213978	NO	38247	NO	-62047	NO	intron ()	8.09950248756219	NO	unique_peak1	VAV3
PCC287	1	109102541	109102741	+	3.12366417172157	2.32192809488736	0.781094527363184	0	YES	449	NO	-330	YES	promoter-TSS ()	0.990049751243781	YES	unique_peak1	FAM102B
PCC288	1	109743842	109744042	+	3.5795767889725	2	0.502487562189055	12400	NO	0	YES	-12573	NO	intron ()	9.77114427860696	NO	unique_peak1	SARS
PCC289	1	109782152	109782352	+	1.67154551110698	2.58496250072116	0.601990049751244	9593	NO	0	YES	-10389	NO	Intergenic	8.1592039800995	YES	unique_peak1	CELSR2
PCC290	1	109826046	109826246	+	3.73062239690668	3.70043971814109	0.606965174129353	0	YES	365	NO	-356	YES	promoter-TSS ()	0.507462686567164	YES	unique_peak1	PSRC1
PCC291	1	110088986	110089186	+	4.05517635980077	2.8073549220576	0.45771144278607	1853	NO	2274	NO	-2100	NO	TTS ()	14.3830845771144	NO	unique_peak1	GNAI3
PCC292	1	110420106	110420306	+	4.05517635980077	3.8073549220576	0.567164179104478	32837	NO	0	YES	-33027	NO	Intergenic	1.65174129353234	YES	unique_peak1	CSF1
PCC293	1	110453217	110453417	+	3.41260361598648	2.58496250072116	0.63681592039801	0	YES	263	NO	84	YES	promoter-TSS ()	0	YES	unique_peak1	CSF1
PCC294	1	110466084	110466284	+	2.89688090504454	2.58496250072116	0.606965174129353	12194	NO	526	NO	12951	NO	exon ()	10.5323383084577	YES	unique_peak1	CSF1
PCC295	1	110554312	110554512	+	2.63213703584147	2.32192809488736	0.487562189054726	22687	NO	5541	NO	7842	NO	intron ()	9.80099502487562	NO	unique_peak1	AHCYL1
PCC296	1	111158476	111158676	+	1.67154551110698	2.32192809488736	0.517412935323383	8289	NO	0	YES	-9601	NO	intron ()	13.2686567164179	NO	unique_peak1	KCNA2
PCC297	1	112332677	112332877	+	2.63213703584147	2.32192809488736	0.422885572139304	33684	NO	0	YES	-34358	NO	intron ()	0.353233830845771	NO	unique_peak1	INKA2
PCC298	1	112534119	112534319	+	2.63213703584147	2.8073549220576	0.567164179104478	345	NO	12638	NO	1061	NO	intron ()	6.38805970149254	NO	unique_peak1	LINC01750
PCC299	1	113157179	113157379	+	1.91584033035692	2.58496250072116	0.432835820895522	4212	NO	10831	NO	4482	NO	intron ()	2.86567164179104	NO	unique_peak1	ST7L
PCC300	1	113411412	113411612	+	2.89688090504454	1.58496250072116	0.36318407960199	18604	NO	1608	NO	-18247	NO	Intergenic	0	NO	unique_peak1	LINC01356
PCC301	1	114575932	114576132	+	2.63213703584147	3.16992500144231	0.517412935323383	103032	NO	0	YES	54019	NO	Intergenic	9.27860696517413	NO	unique_peak1	OLFML3
PCC302	1	114758164	114758364	+	3.5795767889725	2.32192809488736	0.398009950248756	60978	NO	0	YES	-61792	NO	Intergenic	0.850746268656716	NO	unique_peak1	SYT6
PCC303	1	114970779	114970979	+	2.63213703584147	2.58496250072116	0.26865671641791	82081	NO	39641	NO	82902	NO	intron ()	0.82089552238806	NO	unique_peak1	TRIM33
PCC304	1	115873195	115873395	+	3.99536626610975	3.90689059560852	0.492537313432836	6772	NO	0	YES	7562	NO	intron ()	0.63681592039801	NO	unique_peak1	NGF
PCC305	1	115880375	115880575	+	2.48109142790728	2	0.716417910447761	0	YES	0	YES	382	NO	intron ()	0.119402985074627	YES	unique_peak1	NGF
PCC306	1	116019274	116019474	+	2.63213703584147	2	0.552238805970149	137941	NO	6013	NO	-138517	NO	Intergenic	0.54228855721393	NO	unique_peak1	NGF
PCC307	1	116249527	116249727	+	1.91584033035692	2.32192809488736	0.482587064676617	63965	NO	0	YES	61799	NO	intron ()	5.2636815920398	NO	unique_peak1	CASQ2
PCC308	1	116711070	116711270	+	4.42050550123899	3.58496250072116	0.706467661691542	0	YES	0	YES	56794	NO	Intergenic	4.05970149253731	YES	unique_peak1	MAB21L3
PCC309	1	116903503	116903703	+	2.1274581283579	1.58496250072116	0.318407960199005	11588	NO	0	YES	-12192	NO	Intergenic	0	NO	unique_peak1	ATP1A1
PCC310	1	118217256	118217456	+	3.22594348942311	1.58496250072116	0.497512437810945	67585	NO	1415	NO	68752	NO	Intergenic	3.07960199004975	NO	unique_peak1	TENT5C
PCC311	1	118696974	118697174	+	3.01432569142213	2.32192809488736	0.388059701492537	30642	NO	0	YES	30818	NO	intron ()	2.88059701492537	NO	unique_peak1	SPAG17
PCC312	1	119516272	119516472	+	2.63213703584147	2.58496250072116	0.522388059701492	5913	NO	0	YES	14104	NO	intron ()	0.17910447761194	NO	unique_peak1	TBX15
PCC313	1	119551326	119551526	+	4.16842305264291	3.16992500144231	0.427860696517413	5	NO	0	YES	-7398	NO	Intergenic	4.7910447761194	NO	unique_peak1	LOC105378933
PCC314	1	119859616	119859816	+	2.77003087217219	1	0.587064676616915	10410	NO	35275	NO	-11159	NO	Intergenic	10.8805970149254	NO	unique_peak1	LINC01780
PCC315	1	120018540	120018740	+	2.48109142790728	1.58496250072116	0.54726368159204	146562	NO	1700	NO	-31186	NO	Intergenic	17	NO	unique_peak1	HSD3B1
PCC316	1	120092345	120092545	+	2.48109142790728	0	0.532338308457711	72757	NO	0	YES	-14058	NO	Intergenic	13.4825870646766	NO	unique_peak1	HSD3BP4
PCC317	1	120601454	120601654	+	4.16842305264291	2	0.398009950248756	9694	NO	6183	NO	10763	NO	intron ()	1.19900497512438	NO	unique_peak1	NOTCH2
PCC318	1	120779009	120779209	+	2.77003087217219	0	0.412935323383085	56752	NO	145891	NO	-59896	NO	Intergenic	0.791044776119403	NO	unique_peak1	FAM72B
PCC319	1	120837043	120837243	+	4.27411416796553	0	0.597014925373134	0	YES	87857	NO	-1862	NO	Intergenic	0.218905472636816	NO	unique_peak1	FAM72B
PCC320	1	120837909	120838109	+	5.09385162717496	1.58496250072116	0.661691542288557	0	YES	86991	NO	-996	YES	promoter-TSS ()	0.0746268656716418	YES	unique_peak1	FAM72B
PCC321	1	120874401	120874601	+	5.03169544958708	0	0.442786069651741	30097	NO	50499	NO	-31533	NO	Intergenic	3.55223880597015	NO	unique_peak1	HIST2H2BA
PCC322	1	120925483	120925683	+	4.16842305264291	2.32192809488736	0.751243781094527	0	YES	0	YES	10361	NO	TTS ()	1.74626865671642	YES	unique_peak1	FCGR1B
PCC323	1	120925875	120926075	+	4.55451030645757	1.58496250072116	0.696517412935323	0	YES	0	YES	9969	NO	TTS ()	1.27860696517413	YES	unique_peak1	FCGR1B
PCC324	1	121189258	121189458	+	2.89688090504454	2.58496250072116	0.318407960199005	50200	NO	35642	NO	-49593	NO	Intergenic	1.71144278606965	NO	unique_peak1	SRGAP2-AS1
PCC325	1	142730029	142730229	+	2.89688090504454	0	0.427860696517413	110790	NO	1012691	NO	-16524	NO	Intergenic	0.0597014925373134	NO	unique_peak1	ANKRD20A12P
PCC326	1	143646132	143646332	+	3.73062239690668	0	0.572139303482587	854	NO	96588	NO	-26689	NO	Intergenic	8.17910447761194	NO	unique_peak1	MIR6077
PCC327	1	143656163	143656363	+	3.5795767889725	0	0.482587064676617	7455	NO	86557	NO	-16658	NO	Intergenic	5.82089552238806	NO	unique_peak1	MIR6077
PCC328	1	143913953	143914153	+	4.63793900992403	2.32192809488736	0.661691542288557	0	YES	92417	NO	331	YES	promoter-TSS ().2	0.0398009950248756	YES	unique_peak1	FAM72D
PCC329	1	143914633	143914833	+	4.51108897705169	0	0.691542288557214	0	YES	91737	NO	-60	YES	promoter-TSS ()	0.144278606965174	NO	unique_peak1	FAM72C
PCC330	1	143916418	143916618	+	2.77003087217219	0	0.572139303482587	261	NO	89952	NO	-1671	NO	Intergenic	0.343283582089552	YES	unique_peak1	FAM72D
PCC331	1	144094713	144094913	+	3.01432569142213	1.58496250072116	0.462686567164179	178556	NO	80402	NO	-51998	NO	Intergenic	5.89054726368159	NO	unique_peak1	NBPF20
PCC332	1	144146808	144147008	+	5.12403881384593	0	0.522388059701492	153885	NO	132497	NO	96	YES	promoter-TSS ()	0.970149253731343	NO	unique_peak1	NBPF19
PCC333	1	144567956	144568156	+	5.23934633842569	1	0.572139303482587	25178	NO	105	NO	-25632	NO	intron ()	17.1791044776119	NO	unique_peak1	NBPF8
PCC334	1	144572792	144572992	+	4.82910775797189	2.58496250072116	0.507462686567164	20342	NO	4941	NO	-20796	NO	intron ()	20.3880597014925	NO	unique_peak1	NBPF8
PCC335	1	144615091	144615291	+	3.32202014017378	0	0.527363184079602	20857	NO	19570	NO	232	NO	non-coding ()	5.01990049751244	NO	unique_peak1	NBPF9
PCC336	1	144621421	144621621	+	3.99536626610975	0	0.487562189054726	27187	NO	25900	NO	6562	NO	non-coding ()	1.45771144278607	NO	unique_peak1	NBPF9
PCC337	1	144697565	144697765	+	4.16842305264291	0	0.477611940298507	103331	NO	1425	NO	82706	NO	intron ()	7.6865671641791	NO	unique_peak1	NBPF9
PCC338	1	144811845	144812045	+	2.63213703584147	0	0.45273631840796	119294	NO	20115	NO	120087	NO	intron ()	4.26865671641791	NO	unique_peak1	PDE4DIP
PCC339	1	144972978	144973178	+	3.5795767889725	0	0.437810945273632	40351	NO	0	YES	21955	NO	intron ()	5.4726368159204	NO	unique_peak1	PDE4DIP
PCC340	1	144989570	144989770	+	4.67806215003771	4.24792751344359	0.45273631840796	49970	NO	0	YES	5363	NO	intron ()	1.3134328358209	NO	unique_peak1	PDE4DIP
PCC341	1	145138974	145139174	+	5.12403881384593	2.32192809488736	0.487562189054726	298	NO	0	YES	42667	NO	intron ()	9.50746268656716	NO	unique_peak1	SEC22B
PCC342	1	145139401	145139601	+	2.31411825492127	2.8073549220576	0.63681592039801	0	YES	0	YES	43094	NO	intron ()	0.358208955223881	YES	unique_peak1	SEC22B
PCC343	1	145144588	145144788	+	2.89688090504454	1	0.54726368159204	4643	NO	0	YES	48281	NO	intron ()	0.72636815920398	NO	unique_peak1	SEC22B
PCC344	1	145210064	145210264	+	4.42050550123899	3.32192809488736	0.527363184079602	0	YES	0	YES	1051	NO	intron ()	0	YES	unique_peak1	NOTCH2NL
PCC345	1	145219781	145219981	+	4.86472227660107	2.58496250072116	0.398009950248756	9705	NO	0	YES	10768	NO	intron ()	1.5771144278607	NO	unique_peak1	NOTCH2NL
PCC346	1	145299767	145299967	+	5.39795654011591	1.58496250072116	0.462686567164179	82449	NO	1616	NO	6496	NO	exon ()	3.24378109452736	NO	unique_peak1	NBPF10
PCC347	1	145585481	145585681	+	2.63213703584147	2.8073549220576	0.621890547263682	3454	NO	130	NO	1158	NO	TTS ()	2.61691542288557	NO	unique_peak1	MIR6736
PCC348	1	145611027	145611227	+	2.77003087217219	3	0.756218905472637	0	YES	19033	NO	-83	YES	promoter-TSS ()	0	YES	unique_peak1	POLR3C
PCC349	1	146011739	146011939	+	4.55451030645757	0	0.412935323383085	19654	NO	252938	NO	32019	NO	intron ().2	15.4179104477612	NO	unique_peak1	PDE4DIPP1
PCC350	1	147553565	147553765	+	3.5795767889725	0	0.437810945273632	19689	NO	0	YES	32112	NO	intron ()	32.6417910447761	NO	unique_peak1	PDE4DIPP1
PCC351	1	147727225	147727425	+	3.12366417172157	2.8073549220576	0.502487562189055	8024	NO	7515	NO	-7983	NO	intron ()	30.2089552238806	NO	unique_peak1	LOC101927468
PCC352	1	147817887	147818087	+	3.99536626610975	2.8073549220576	0.477611940298507	8080	NO	11286	NO	-11309	NO	intron ()	18.6567164179104	NO	unique_peak1	MIR5087
PCC353	1	147843732	147843932	+	3.01432569142213	0	0.482587064676617	8718	NO	37131	NO	-16602	NO	intron ()	8.39800995024876	NO	unique_peak1	MIR6077
PCC354	1	147994457	147994657	+	3.22594348942311	2.32192809488736	0.497512437810945	326	NO	5243	NO	411	NO	TTS ()	0.144278606965174	NO	unique_peak1	RNVU1-19
PCC355	1	148340212	148340412	+	3.01432569142213	0	0.472636815920398	92119	NO	91751	NO	6444	NO	exon ()	0.786069651741294	NO	unique_peak1	NBPF14
PCC356	1	148531995	148532195	+	5.09385162717496	2.58496250072116	0.512437810945274	23445	NO	0	YES	-26093	NO	intron ().3	32.9452736318408	NO	unique_peak1	NBPF15
PCC357	1	148598680	148598880	+	5.94550042123945	3	0.696517412935323	0	YES	65839	NO	37933	NO	intron ().3	1.53233830845771	YES	unique_peak1	NBPF15
PCC358	1	148739695	148739895	+	3.73062239690668	0	0.512437810945274	20556	NO	206854	NO	-66220	NO	intron ().3	1.21393034825871	NO	unique_peak1	PPIAL4F
PCC359	1	148760777	148760977	+	3.22594348942311	0	0.666666666666667	0	YES	227936	NO	-45138	NO	intron ().3	1.4726368159204	NO	unique_peak1	PPIAL4F
PCC360	1	149379144	149379344	+	3.99536626610975	2.58496250072116	0.646766169154229	0	YES	78823	NO	9950	NO	TTS ()	1.63681592039801	YES	unique_peak1	FCGR1CP
PCC361	1	149431193	149431393	+	4.27411416796553	2.58496250072116	0.398009950248756	30674	NO	130872	NO	-30743	NO	Intergenic	5.44278606965174	NO	unique_peak1	HIST2H3PS2
PCC362	1	149683314	149683514	+	3.49828823354619	0	0.587064676616915	9901	NO	496	NO	8363	NO	intron ()	11.5621890547264	NO	unique_peak1	LOC100996721
PCC363	1	150045172	150045372	+	3.12366417172157	2.58496250072116	0.303482587064677	5356	NO	4511	NO	5547	NO	intron ()	0.646766169154229	NO	unique_peak1	VPS45
PCC364	1	150138298	150138498	+	4.42050550123899	2.58496250072116	0.517412935323383	15219	NO	0	YES	5472	NO	intron ()	12.3781094527363	NO	unique_peak1	LOC105371433
PCC365	1	150227824	150228024	+	3.22594348942311	3.4594316186373	0.527363184079602	13023	NO	2556	NO	-2214	NO	Intergenic	6.58706467661692	NO	unique_peak1	CA14
PCC366	1	150228347	150228547	+	3.49828823354619	3	0.472636815920398	12500	NO	2033	NO	-1691	NO	Intergenic	0.860696517412935	NO	unique_peak1	CA14
PCC367	1	150253718	150253918	+	4.46644435203672	3.32192809488736	0.482587064676617	447	NO	12952	NO	-1125	NO	TTS ()	4.49253731343284	NO	unique_peak1	CIART
PCC368	1	150459584	150459784	+	2.77003087217219	1.58496250072116	0.54726368159204	28252	NO	9753	NO	-156	YES	promoter-TSS ()	0.17910447761194	NO	unique_peak1	TARS2
PCC369	1	150522015	150522215	+	2.77003087217219	2	0.716417910447761	0	YES	2275	NO	270	NO	intron ()	0.203980099502488	YES	unique_peak1	ADAMTSL4
PCC370	1	151032057	151032257	+	2.89688090504454	2.58496250072116	0.73134328358209	0	YES	5386	NO	6	YES	promoter-TSS ()	3.54726368159204	YES	unique_peak1	MLLT11
PCC371	1	151043592	151043792	+	4.46644435203672	2.32192809488736	0.666666666666667	54	NO	0	YES	612	NO	intron ()	5.51741293532338	YES	unique_peak1	GABPB2
PCC372	1	151224248	151224448	+	3.73062239690668	2.8073549220576	0.407960199004975	29210	NO	2832	NO	-2828	NO	Intergenic	15.2139303482587	NO	unique_peak1	PSMD4
PCC373	1	151416426	151416626	+	3.41260361598648	3.32192809488736	0.422885572139304	14914	NO	8685	NO	-1845	NO	intron ()	6.86069651741294	NO	unique_peak1	POGZ
PCC374	1	151808938	151809138	+	2.89688090504454	2.8073549220576	0.45273631840796	1322	NO	2562	NO	-1715	NO	Intergenic	13.5124378109453	NO	unique_peak1	LOC100132111
PCC375	1	151861500	151861700	+	1.91584033035692	3.16992500144231	0.303482587064677	20063	NO	8170	NO	20761	NO	intron ()	2.16915422885572	NO	unique_peak1	THEM4
PCC376	1	151881935	151882135	+	2.48109142790728	2.32192809488736	0.721393034825871	0	YES	104	NO	326	NO	5' UTR ()	0.169154228855721	YES	unique_peak1	THEM4
PCC377	1	152007082	152007282	+	3.5795767889725	2.8073549220576	0.527363184079602	1556	NO	0	YES	2329	NO	intron ()	6.05970149253731	NO	unique_peak1	S100A11
PCC378	1	153482310	153482510	+	3.12366417172157	3	0.54726368159204	25914	NO	700	NO	26307	NO	Intergenic	9.06965174129353	NO	unique_peak1	S100A6
PCC379	1	153521891	153522091	+	2.48109142790728	1	0.601990049751244	13050	NO	13470	NO	-257	YES	promoter-TSS ()	0.149253731343284	YES	unique_peak1	S100A3
PCC380	1	153600006	153600206	+	2.63213703584147	3	0.616915422885572	5971	NO	11364	NO	11	YES	promoter-TSS ()	6.55721393034826	YES	unique_peak1	S100A13
PCC381	1	154244748	154244948	+	2.89688090504454	3.90689059560852	0.587064676616915	0	YES	302	NO	-191	YES	promoter-TSS ()	5.56218905472637	YES	unique_peak1	HAX1
PCC382	1	154326151	154326351	+	3.32202014017378	3	0.472636815920398	24622	NO	0	YES	25975	NO	Intergenic	2.78606965174129	NO	unique_peak1	ATP8B2
PCC383	1	154377667	154377867	+	3.41260361598648	3	0.686567164179104	0	YES	323	NO	98	YES	promoter-TSS ()	1.8955223880597	YES	unique_peak1	IL6R
PCC384	1	154738563	154738763	+	2.31411825492127	1.58496250072116	0.54228855721393	5126	NO	0	YES	93675	NO	intron ()	6.56218905472637	NO	unique_peak1	KCNN3
PCC385	1	154928195	154928395	+	2.48109142790728	1	0.45771144278607	5533	NO	0	YES	344	NO	intron ()	1.5273631840796	NO	unique_peak1	PBXIP1
PCC386	1	154968220	154968420	+	2.89688090504454	0	0.422885572139304	3450	NO	7000	NO	2258	NO	Intergenic	3.16417910447761	NO	unique_peak1	LENEP
PCC387	1	155035296	155035496	+	3.8685162332374	3	0.641791044776119	0	YES	16054	NO	-817	YES	promoter-TSS ()	2.67164179104478	YES	unique_peak1	EFNA4
PCC388	1	155058591	155058791	+	2.63213703584147	2.58496250072116	0.676616915422886	534	NO	0	YES	7343	NO	intron ()	7.29850746268657	YES	unique_peak1	EFNA3
PCC389	1	155139892	155140092	+	3.49828823354619	2.32192809488736	0.666666666666667	5250	NO	7841	NO	5812	NO	Intergenic	3.29850746268657	NO	unique_peak1	KRTCAP2
PCC390	1	155196453	155196653	+	2.1274581283579	2.58496250072116	0.512437810945274	463	NO	0	YES	772	NO	intron ()	3.36318407960199	NO	unique_peak1	GBAP1
PCC391	1	155277269	155277469	+	3.01432569142213	1.58496250072116	0.427860696517413	938	NO	1401	NO	-1170	NO	Intergenic	8.02487562189055	NO	unique_peak1	FDPS
PCC392	1	155294998	155295198	+	2.31411825492127	2	0.691542288557214	0	YES	4262	NO	912	NO	exon ()	4.89054726368159	YES	unique_peak1	RUSC1
PCC393	1	155561605	155561805	+	3.73062239690668	3	0.432835820895522	17927	NO	0	YES	-18256	NO	Intergenic	2.04477611940298	NO	unique_peak1	MSTO1
PCC394	1	155931873	155932073	+	4.27411416796553	2.8073549220576	0.641791044776119	10974	NO	0	YES	-10846	NO	exon ()	0.975124378109453	YES	unique_peak1	MIR6738
PCC395	1	156036214	156036414	+	3.22594348942311	3	0.472636815920398	9929	NO	0	YES	5374	NO	intron ()	15.1691542288557	NO	unique_peak1	RAB25
PCC396	1	156771230	156771430	+	4.05517635980077	2.32192809488736	0.517412935323383	12093	NO	0	YES	-14212	NO	TTS ()	0.955223880597015	NO	unique_peak1	NTRK1
PCC397	1	157044111	157044311	+	2.77003087217219	1	0.606965174129353	27881	NO	0	YES	25389	NO	Intergenic	8.51741293532338	YES	unique_peak1	ETV3L
PCC398	1	157333404	157333604	+	2.31411825492127	2.8073549220576	0.497512437810945	168268	NO	3276	NO	188806	NO	Intergenic	12.2786069651741	NO	unique_peak1	FCRL5
PCC399	1	157980624	157980824	+	3.5795767889725	3.16992500144231	0.432835820895522	16676	NO	0	YES	-14616	NO	intron ()	0.522388059701492	NO	unique_peak1	KIRREL1-IT1
PCC400	1	157989265	157989465	+	3.12366417172157	2.8073549220576	0.562189054726368	25317	NO	0	YES	-5975	NO	intron ()	0.427860696517413	NO	unique_peak1	KIRREL1-IT1
PCC401	1	158173683	158173883	+	4.16842305264291	3.70043971814109	0.36318407960199	22179	NO	0	YES	24046	NO	Intergenic	6.92537313432836	NO	unique_peak1	CD1D
PCC402	1	158476226	158476426	+	2.31411825492127	2	0.482587064676617	324722	NO	9755	NO	26658	NO	Intergenic	11.2935323383085	NO	unique_peak1	OR10R2
PCC403	1	159041830	159042030	+	3.8685162332374	2.8073549220576	0.398009950248756	99172	NO	2829	NO	4761	NO	intron ()	7.11442786069652	NO	unique_peak1	AIM2
PCC404	1	159791376	159791576	+	4.93363658546618	1.58496250072116	0.527363184079602	32430	NO	5154	NO	-5003	NO	Intergenic	4.81592039800995	NO	unique_peak1	SLAMF8
PCC405	1	159915545	159915745	+	2.48109142790728	2.58496250072116	0.681592039800995	0	YES	184	NO	-259	YES	promoter-TSS ()	0.701492537313433	YES	unique_peak1	IGSF9
PCC406	1	160055479	160055679	+	3.49828823354619	3.32192809488736	0.577114427860697	740	NO	0	YES	4219	NO	intron ()	15.1243781094527	NO	unique_peak1	KCNJ9
PCC407	1	160804867	160805067	+	2.77003087217219	2.32192809488736	0.378109452736318	32913	NO	0	YES	27725	NO	intron ()	3.60696517412935	NO	unique_peak1	CD244
PCC408	1	160963436	160963636	+	3.22594348942311	2.32192809488736	0.427860696517413	27082	NO	2775	NO	27597	NO	Intergenic	0.383084577114428	NO	unique_peak1	F11R
PCC409	1	160967187	160967387	+	3.93321008852187	2.8073549220576	0.552238805970149	23331	NO	6073	NO	23846	NO	3' UTR ()	7.44278606965174	NO	unique_peak1	F11R
PCC410	1	161612646	161612846	+	3.32202014017378	1.58496250072116	0.373134328358209	30268	NO	20235	NO	-10993	NO	Intergenic	1.46268656716418	NO	unique_peak1	FCGR3B
PCC411	1	161834459	161834659	+	4.22214953278678	2.58496250072116	0.407960199004975	114382	NO	0	YES	98525	NO	intron ()	0.368159203980099	NO	unique_peak1	ATF6
PCC412	1	162327545	162327745	+	1.91584033035692	2.58496250072116	0.487562189054726	9131	NO	3474	NO	-5128	NO	intron ()	9.54726368159204	NO	unique_peak1	NOS1AP
PCC413	1	162361994	162362194	+	3.41260361598648	2.58496250072116	0.393034825870647	24672	NO	43	NO	10574	NO	Intergenic	8.19402985074627	NO	unique_peak1	C1orf226
PCC414	1	163505676	163505876	+	2.77003087217219	3	0.338308457711443	112575	NO	2674	NO	-112795	NO	Intergenic	4.02487562189055	NO	unique_peak1	LOC100422212
PCC415	1	163790080	163790280	+	3.5795767889725	2.58496250072116	0.288557213930348	396979	NO	45059	NO	-397199	NO	Intergenic	0.169154228855721	NO	unique_peak1	LOC100422212
PCC416	1	163843490	163843690	+	2.89688090504454	2.32192809488736	0.393034825870647	446825	NO	610	NO	-450609	NO	Intergenic	4.85572139303483	NO	unique_peak1	LOC100422212
PCC417	1	164755728	164755928	+	2.1274581283579	1.58496250072116	0.402985074626866	209810	NO	0	YES	-11950	NO	intron ()	0.18407960199005	NO	unique_peak1	LOC100505795
PCC418	1	165042658	165042858	+	4.75538379630163	4.24792751344359	0.442786069651741	43898	NO	0	YES	282720	NO	Intergenic	4.54228855721393	NO	unique_peak1	LMX1A
PCC419	1	165868045	165868245	+	2.63213703584147	2.58496250072116	0.477611940298507	42395	NO	0	YES	-9013	NO	intron ()	0.343283582089552	NO	unique_peak1	MIR3658
PCC420	1	167905187	167905387	+	3.22594348942311	3.32192809488736	0.696517412935323	0	YES	4906	NO	152	YES	promoter-TSS ()	0.223880597014925	YES	unique_peak1	MPC2
PCC421	1	168204570	168204770	+	2.89688090504454	2.58496250072116	0.512437810945274	8730	NO	0	YES	9415	NO	intron ()	12.5174129353234	NO	unique_peak1	SFT2D2
PCC422	1	168312034	168312234	+	3.41260361598648	3.4594316186373	0.522388059701492	116194	NO	20893	NO	-32628	NO	Intergenic	14.4477611940299	NO	unique_peak1	MIR557
PCC423	1	168515246	168515446	+	3.65689843523641	1	0.427860696517413	319406	NO	9665	NO	-2111	NO	Intergenic	10.6467661691542	NO	unique_peak1	XCL2
PCC424	1	168758842	168759042	+	2.48109142790728	2	0.378109452736318	315724	NO	14551	NO	2763	NO	intron ()	0.129353233830846	NO	unique_peak1	LINC00626
PCC425	1	169435555	169435755	+	3.01432569142213	2.32192809488736	0.378109452736318	18803	NO	11245	NO	-5748	NO	intron ()	0.696517412935323	NO	unique_peak1	CCDC181
PCC426	1	169898139	169898339	+	3.01432569142213	2.58496250072116	0.323383084577114	35416	NO	2411	NO	-35139	NO	intron ()	8.91542288557214	NO	unique_peak1	SCYL3
PCC427	1	170501606	170501806	+	3.12366417172157	3.16992500144231	0.537313432835821	128650	NO	15	NO	44	YES	promoter-TSS ()	0.577114427860697	NO	unique_peak1	LOC101928650
PCC428	1	170633195	170633395	+	2.1274581283579	2.58496250072116	0.626865671641791	0	YES	9884	NO	-18	YES	promoter-TSS ()	0.45771144278607	NO	unique_peak1	PRRX1
PCC429	1	170640598	170640798	+	4.51108897705169	2	0.532338308457711	6419	NO	5622	NO	7385	NO	intron ()	5.33333333333333	NO	unique_peak1	PRRX1
PCC430	1	171050165	171050365	+	2.1274581283579	1.58496250072116	0.318407960199005	404152	NO	29775	NO	-9753	NO	Intergenic	0.0348258706467662	NO	unique_peak1	FMO3
PCC431	1	171050445	171050645	+	3.49828823354619	2.32192809488736	0.303482587064677	403872	NO	29495	NO	-9473	NO	Intergenic	1.31840796019901	NO	unique_peak1	FMO3
PCC432	1	171282848	171283048	+	3.32202014017378	3.4594316186373	0.398009950248756	171469	NO	502	NO	-374	YES	promoter-TSS ()	2.01492537313433	NO	unique_peak1	FMO4
PCC433	1	171454432	171454632	+	2.77003087217219	2.58496250072116	0.54228855721393	0	YES	248	NO	-134	YES	promoter-TSS ()	7.51741293532338	YES	unique_peak1	PRRC2C
PCC434	1	171920961	171921161	+	2.63213703584147	1	0.348258706467662	109635	NO	30080	NO	87729	NO	intron ()	0	NO	unique_peak1	DNM3-IT1
PCC435	1	171971990	171972190	+	4.46644435203672	3.4594316186373	0.358208955223881	160664	NO	0	YES	-135858	NO	intron ()	2.60696517412935	NO	unique_peak1	MIR3120
PCC436	1	172256047	172256247	+	3.01432569142213	2.58496250072116	0.472636815920398	156620	NO	0	YES	-133681	NO	intron ()	0.522388059701492	NO	unique_peak1	C1orf105
PCC437	1	173381239	173381439	+	3.12366417172157	1	0.447761194029851	64539	NO	3051	NO	49162	NO	intron ()	0.850746268656716	NO	unique_peak1	LOC101928673
PCC438	1	173794277	173794477	+	2.1274581283579	2	0.467661691542289	181	NO	109136	NO	580	YES	promoter-TSS ()	1.07960199004975	NO	unique_peak1	DARS2
PCC439	1	174186945	174187145	+	3.01432569142213	2	0.323383084577114	57655	NO	42764	NO	58493	NO	intron ()	4.27860696517413	NO	unique_peak1	RABGAP1L
PCC440	1	174998964	174999164	+	3.12366417172157	2	0.552238805970149	6167	NO	6553	NO	-6473	NO	Intergenic	42.1542288557214	NO	unique_peak1	MRPS14
PCC441	1	176625447	176625647	+	2.77003087217219	2.32192809488736	0.477611940298507	448635	NO	34693	NO	193240	NO	intron ()	0.169154228855721	NO	unique_peak1	PAPPA2
PCC442	1	176866577	176866777	+	3.01432569142213	3	0.393034825870647	266615	NO	0	YES	131904	NO	intron ()	4.27860696517413	NO	unique_peak1	MIR488
PCC443	1	177897414	177897614	+	2.63213703584147	2.32192809488736	0.477611940298507	109216	NO	0	YES	41543	NO	TTS ()	7.13930348258706	NO	unique_peak1	SEC16B
PCC444	1	178006946	178007146	+	3.65689843523641	4.08746284125034	0.721393034825871	0	YES	125	NO	96	YES	promoter-TSS ()	1.19402985074627	YES	unique_peak1	CRYZL2P
PCC445	1	178106447	178106647	+	2.89688090504454	1	0.402985074626866	42600	NO	0	YES	-43419	NO	intron ()	0.139303482587065	NO	unique_peak1	RASAL2-AS1
PCC446	1	178313677	178313877	+	4.11281105248734	2.32192809488736	0.393034825870647	141922	NO	1373	NO	3171	NO	intron ()	3.95024875621891	NO	unique_peak1	RASAL2
PCC447	1	178743454	178743654	+	3.49828823354619	2.58496250072116	0.253731343283582	48378	NO	46873	NO	49272	NO	intron ()	0.144278606965174	NO	unique_peak1	RALGPS2
PCC448	1	178969420	178969620	+	4.05517635980077	2.58496250072116	0.472636815920398	25184	NO	1720	NO	-25419	NO	Intergenic	0.164179104477612	NO	unique_peak1	FAM20B
PCC449	1	179051730	179051930	+	2.1274581283579	2	0.641791044776119	0	YES	0	YES	718	NO	intron ()	0.343283582089552	YES	unique_peak1	TOR3A
PCC450	1	179675538	179675738	+	2.31411825492127	2.32192809488736	0.412935323383085	36209	NO	0	YES	-21260	NO	Intergenic	2.55721393034826	NO	unique_peak1	FAM163A
PCC451	1	179836921	179837121	+	2.63213703584147	2.32192809488736	0.45771144278607	9758	NO	0	YES	954	NO	intron ()	4.68159203980099	NO	unique_peak1	TOR1AIP2
PCC452	1	180157377	180157577	+	3.73062239690668	2	0.63681592039801	32792	NO	0	YES	-9667	NO	intron ()	10.2935323383085	NO	unique_peak1	FLJ23867
PCC453	1	180385172	180385372	+	3.01432569142213	2.58496250072116	0.343283582089552	85953	NO	57141	NO	22253	NO	intron ()	2.33830845771144	NO	unique_peak1	MIR3121
PCC454	1	180600986	180601186	+	3.41260361598648	2.58496250072116	0.651741293532338	0	YES	224	NO	-60	YES	promoter-TSS ()	0.54726368159204	YES	unique_peak1	XPR1
PCC455	1	180832399	180832599	+	4.82910775797189	3.58496250072116	0.338308457711443	48717	NO	0	YES	-49814	NO	intron ()	5	NO	unique_peak1	KIAA1614
PCC456	1	180991122	180991322	+	2.63213703584147	1	0.577114427860697	0	YES	0	YES	1035	NO	intron ()	0.0995024875621891	NO	unique_peak1	STX6
PCC457	1	181064072	181064272	+	2.31411825492127	2	0.507462686567164	4895	NO	0	YES	6534	NO	Intergenic	0.0696517412935323	NO	unique_peak1	IER5
PCC458	1	181104591	181104791	+	2.63213703584147	1.58496250072116	0.532338308457711	29588	NO	0	YES	-38929	NO	Intergenic	1.82089552238806	NO	unique_peak1	LINC01732
PCC459	1	181110794	181110994	+	3.80106863376241	2.32192809488736	0.587064676616915	35791	NO	0	YES	-32726	NO	Intergenic	0.761194029850746	YES	unique_peak1	LINC01732
PCC460	1	182050190	182050390	+	2.63213703584147	2.8073549220576	0.467661691542289	23678	NO	3210	NO	-19443	NO	Intergenic	9.99004975124378	NO	unique_peak1	ZNF648
PCC461	1	183204200	183204400	+	3.65689843523641	3	0.417910447761194	181600	NO	0	YES	49126	NO	intron ()	5.3134328358209	NO	unique_peak1	LAMC2
PCC462	1	183441020	183441220	+	2.31411825492127	2.8073549220576	0.611940298507463	0	YES	5640	NO	-3	YES	promoter-TSS ()	0.45273631840796	NO	unique_peak1	SMG7-AS1
PCC463	1	183654328	183654528	+	2.77003087217219	3.16992500144231	0.383084577114428	48994	NO	2312	NO	-31980	NO	intron ()	4.67661691542289	NO	unique_peak1	APOBEC4
PCC464	1	183901668	183901868	+	1.67154551110698	3.16992500144231	0.651741293532338	103491	NO	0	YES	105136	NO	intron ()	0.373134328358209	YES	unique_peak1	COLGALT2
PCC465	1	184112532	184112732	+	3.32202014017378	1.58496250072116	0.45273631840796	91477	NO	0	YES	91847	NO	Intergenic	0.671641791044776	NO	unique_peak1	TSEN15
PCC466	1	184923396	184923596	+	2.63213703584147	2.8073549220576	0.373134328358209	19266	NO	0	YES	20222	NO	intron ()	0.587064676616915	NO	unique_peak1	FAM129A
PCC467	1	184955522	184955722	+	3.80106863376241	2.58496250072116	0.472636815920398	11744	NO	12091	NO	-11904	NO	Intergenic	3.24875621890547	NO	unique_peak1	FAM129A
PCC468	1	185207669	185207869	+	3.65689843523641	2.32192809488736	0.348258706467662	77460	NO	41651	NO	78692	NO	intron ()	2.13930348258706	NO	unique_peak1	IVNS1ABP
PCC469	1	185286455	185286655	+	2.89688090504454	1.58496250072116	0.641791044776119	0	YES	374	NO	-94	YES	promoter-TSS ()	1.81592039800995	YES	unique_peak1	IVNS1ABP
PCC470	1	185565262	185565462	+	3.5795767889725	2.8073549220576	0.45771144278607	137996	NO	521	NO	32258	NO	intron ()	13.5771144278607	NO	unique_peak1	LINC01350
PCC471	1	186071652	186071852	+	2.77003087217219	1	0.368159203980099	272272	NO	79568	NO	-193653	NO	intron ()	0	NO	unique_peak1	PRG4
PCC472	1	186124827	186125027	+	4.71719449338081	3.4594316186373	0.378109452736318	219097	NO	26393	NO	-140478	NO	intron ()	2.66169154228856	NO	unique_peak1	PRG4
PCC473	1	186373712	186373912	+	3.49828823354619	2.32192809488736	0.383084577114428	28863	NO	55811	NO	4108	NO	intron ()	6.21393034825871	NO	unique_peak1	OCLM
PCC474	1	186651901	186652101	+	3.99536626610975	3.32192809488736	0.318407960199005	1819	NO	63660	NO	2215	NO	Intergenic	0.17910447761194	NO	unique_peak1	PACERR
PCC475	1	186691983	186692183	+	3.80106863376241	3	0.36318407960199	41901	NO	103742	NO	42297	NO	Intergenic	3.40796019900498	NO	unique_peak1	PACERR
PCC476	1	186884764	186884964	+	3.8685162332374	3	0.45771144278607	234682	NO	66603	NO	86832	NO	intron ()	0.427860696517413	NO	unique_peak1	PLA2G4A
PCC477	1	186886339	186886539	+	3.49828823354619	2.32192809488736	0.427860696517413	236257	NO	68178	NO	88407	NO	intron ()	2.27860696517413	NO	unique_peak1	PLA2G4A
PCC478	1	192579296	192579496	+	4.37319514072097	3.4594316186373	0.263681592039801	198136	NO	0	YES	-25872	NO	Intergenic	1.19402985074627	NO	unique_peak1	RGS13
PCC479	1	193074553	193074753	+	3.73062239690668	2	0.736318407960199	0	YES	162	NO	-45	YES	promoter-TSS ()	0	YES	unique_peak1	GLRX2
PCC480	1	196287171	196287371	+	3.8685162332374	3.70043971814109	0.432835820895522	290337	NO	75149	NO	-229426	NO	intron ()	3.54228855721393	NO	unique_peak1	LINC01724
PCC481	1	196630096	196630296	+	3.93321008852187	3.16992500144231	0.313432835820896	52084	NO	0	YES	9188	NO	intron ()	1.03482587064677	NO	unique_peak1	CFH
PCC482	1	197149529	197149729	+	2.63213703584147	3.16992500144231	0.358208955223881	20276	NO	34258	NO	20043	NO	intron ()	3.7363184079602	NO	unique_peak1	ZBTB41
PCC483	1	197193403	197193603	+	2.31411825492127	2.58496250072116	0.288557213930348	22683	NO	78132	NO	22911	NO	intron ()	0.462686567164179	NO	unique_peak1	CRB1
PCC484	1	197588265	197588465	+	3.22594348942311	3.16992500144231	0.313432835820896	155466	NO	148545	NO	156258	NO	intron ()	1.03980099502488	NO	unique_peak1	DENND1B
PCC485	1	197662167	197662367	+	2.63213703584147	3.58496250072116	0.348258706467662	81564	NO	74643	NO	82356	NO	intron ()	0.671641791044776	NO	unique_peak1	DENND1B
PCC486	1	197893754	197893954	+	2.77003087217219	3.32192809488736	0.427860696517413	2929	NO	0	YES	7337	NO	intron ()	6.52238805970149	NO	unique_peak1	LHX9
PCC487	1	198082426	198082626	+	2.77003087217219	2	0.393034825870647	43270	NO	0	YES	-43582	NO	Intergenic	0	NO	unique_peak1	NEK7
PCC488	1	198655328	198655528	+	3.41260361598648	3	0.288557213930348	526963	NO	0	YES	47330	NO	intron ()	0.810945273631841	NO	unique_peak1	PTPRC
PCC489	1	198668658	198668858	+	3.65689843523641	2.8073549220576	0.537313432835821	540293	NO	0	YES	60660	NO	exon ()	11.1393034825871	NO	unique_peak1	PTPRC
PCC490	1	200591510	200591710	+	3.93321008852187	3	0.303482587064677	1385	NO	8069	NO	-1748	NO	Intergenic	1.24378109452736	NO	unique_peak1	KIF14
PCC491	1	200639142	200639342	+	2.48109142790728	1	0.631840796019901	0	YES	241	NO	-116	YES	promoter-TSS ()	0.522388059701492	NO	unique_peak1	DDX59
PCC492	1	201154116	201154316	+	3.01432569142213	3	0.522388059701492	13611	NO	5724	NO	-5737	NO	Intergenic	9.2089552238806	YES	unique_peak1	IGFN1
PCC493	1	201317333	201317533	+	2.77003087217219	2	0.606965174129353	51027	NO	0	YES	29395	NO	Intergenic	11.0547263681592	NO	unique_peak1	TNNT2
PCC494	1	201449753	201449953	+	3.32202014017378	2.58496250072116	0.567164179104478	927	NO	0	YES	-11554	NO	Intergenic	0	YES	unique_peak1	PHLDA3
PCC495	1	201683898	201684098	+	3.32202014017378	2.58496250072116	0.557213930348259	24689	NO	257	NO	-4638	NO	intron ()	0.701492537313433	NO	unique_peak1	MIR5191
PCC496	1	201845369	201845569	+	3.5795767889725	2.8073549220576	0.462686567164179	46670	NO	12631	NO	-12328	NO	3' UTR ()	1.22885572139303	NO	unique_peak1	SHISA4
PCC497	1	201847023	201847223	+	4.32442885048833	3.32192809488736	0.412935323383085	48324	NO	10977	NO	-10674	NO	3' UTR ()	6.70646766169154	NO	unique_peak1	SHISA4
PCC498	1	201914456	201914656	+	2.48109142790728	3	0.447761194029851	9680	NO	0	YES	1160	NO	intron ()	1.9452736318408	NO	unique_peak1	LMOD1
PCC499	1	202158135	202158335	+	4.51108897705169	2.8073549220576	0.666666666666667	4623	NO	2754	NO	-4883	NO	intron ()	7.18407960199005	NO	unique_peak1	LGR6
PCC500	1	202433410	202433610	+	3.41260361598648	3.32192809488736	0.36318407960199	115213	NO	6889	NO	1639	NO	intron ()	4.8407960199005	NO	unique_peak1	PPP1R12B
PCC501	1	203478390	203478590	+	3.32202014017378	2.8073549220576	0.482587064676617	21330	NO	0	YES	15219	NO	TTS ()	0.164179104477612	NO	unique_peak1	OPTC
PCC502	1	203527731	203527931	+	2.48109142790728	3	0.462686567164179	70540	NO	0	YES	64560	NO	Intergenic	0.27363184079602	NO	unique_peak1	OPTC
PCC503	1	204042168	204042368	+	3.12366417172157	2	0.681592039800995	0	YES	472	NO	22	YES	promoter-TSS ()	0.54228855721393	YES	unique_peak1	SOX13
PCC504	1	204329170	204329370	+	3.12366417172157	1.58496250072116	0.626865671641791	17362	NO	349	NO	-213	YES	promoter-TSS ()	1.30348258706468	NO	unique_peak1	PLEKHA6
PCC505	1	204462699	204462899	+	2.63213703584147	0	0.557213930348259	394	NO	9221	NO	-3325	NO	Intergenic	0.333333333333333	YES	unique_peak1	PIK3C2B
PCC506	1	204958531	204958731	+	3.93321008852187	2.58496250072116	0.601990049751244	7320	NO	0	YES	45277	NO	intron ()	22.0597014925373	NO	unique_peak1	NFASC
PCC507	1	206173712	206173912	+	3.8685162332374	1.58496250072116	0.407960199004975	34848	NO	6911	NO	35357	NO	Intergenic	6.41791044776119	NO	unique_peak1	FAM72A
PCC508	1	206557865	206558065	+	4.37319514072097	2.58496250072116	0.517412935323383	122171	NO	12185	NO	598	NO	intron ()	4.07960199004975	NO	unique_peak1	SRGAP2D
PCC509	1	206635282	206635482	+	3.80106863376241	3.4594316186373	0.472636815920398	44754	NO	901	NO	-8204	NO	3' UTR ()	9.92039800995025	NO	unique_peak1	IKBKE
PCC510	1	206643817	206644017	+	3.73062239690668	2.32192809488736	0.601990049751244	36219	NO	8463	NO	331	NO	5' UTR ()	0.174129353233831	YES	unique_peak1	IKBKE
PCC511	1	206912442	206912642	+	2.31411825492127	2.58496250072116	0.502487562189055	52790	NO	0	YES	33297	NO	Intergenic	3.11940298507463	NO	unique_peak1	IL10
PCC512	1	207494414	207494614	+	3.22594348942311	2.58496250072116	0.572139303482587	0	YES	596	NO	-303	YES	promoter-TSS ()	3.4228855721393	YES	unique_peak1	CD55
PCC513	1	207827772	207827972	+	3.73062239690668	3.8073549220576	0.323383084577114	8819	NO	33831	NO	9414	NO	intron ()	0.646766169154229	NO	unique_peak1	CR1L
PCC514	1	207997272	207997472	+	2.77003087217219	2.8073549220576	0.522388059701492	44390	NO	0	YES	-1324	NO	Intergenic	4.87064676616915	NO	unique_peak1	MIR29B2CHG
PCC515	1	208070553	208070753	+	4.37319514072097	3	0.378109452736318	13345	NO	0	YES	14030	NO	intron ()	0.104477611940299	NO	unique_peak1	CD34
PCC516	1	208357848	208358048	+	3.41260361598648	3.16992500144231	0.54726368159204	58441	NO	0	YES	59717	NO	intron ()	0.786069651741294	NO	unique_peak1	PLXNA2
PCC517	1	209508565	209508765	+	2.48109142790728	2.58496250072116	0.492537313432836	103091	NO	7714	NO	9864	NO	Intergenic	21.8606965174129	NO	unique_peak1	LINC01696
PCC518	1	209763893	209764093	+	3.22594348942311	2.58496250072116	0.557213930348259	35056	NO	2192	NO	6948	NO	intron ()	4.35323383084577	NO	unique_peak1	CAMK1G
PCC519	1	209819976	209820176	+	3.22594348942311	1.58496250072116	0.512437810945274	20621	NO	0	YES	4603	NO	intron ()	17.3432835820896	NO	unique_peak1	LAMB3
PCC520	1	209921145	209921345	+	4.96700159430261	3.8073549220576	0.631840796019901	0	YES	3884	NO	-5338	NO	Intergenic	13.3482587064677	YES	unique_peak1	LOC101930114
PCC521	1	209996570	209996770	+	4.05517635980077	3.90689059560852	0.358208955223881	4359	NO	4750	NO	-4642	NO	Intergenic	8.62686567164179	NO	unique_peak1	UTP25
PCC522	1	210111039	210111239	+	2.77003087217219	2.58496250072116	0.522388059701492	0	YES	52478	NO	-380	YES	promoter-TSS ()	0.36318407960199	YES	unique_peak1	SYT14
PCC523	1	210410402	210410602	+	2.89688090504454	0	0.522388059701492	2764	NO	1868	NO	-3036	NO	intron ()	0	NO	unique_peak1	SERTAD4-AS1
PCC524	1	210436322	210436522	+	3.32202014017378	1.58496250072116	0.482587064676617	28684	NO	0	YES	-28956	NO	Intergenic	0.0298507462686567	NO	unique_peak1	SERTAD4-AS1
PCC525	1	211687418	211687618	+	4.22214953278678	3.58496250072116	0.621890547263682	843	NO	0	YES	-21259	NO	Intergenic	10.771144278607	NO	unique_peak1	RD3
PCC526	1	211694039	211694239	+	2.48109142790728	1	0.467661691542289	4934	NO	3088	NO	-27880	NO	Intergenic	1.97014925373134	NO	unique_peak1	RD3
PCC527	1	212464904	212465104	+	4.27411416796553	3	0.402985074626866	5209	NO	0	YES	6125	NO	intron ()	6.97512437810945	NO	unique_peak1	PPP2R5A
PCC528	1	212988433	212988633	+	2.77003087217219	2	0.358208955223881	23085	NO	1537	NO	23363	NO	3' UTR ()	0.965174129353234	NO	unique_peak1	TATDN3
PCC529	1	213168901	213169101	+	4.05517635980077	2.58496250072116	0.368159203980099	19418	NO	0	YES	19850	NO	intron ()	7.16417910447761	NO	unique_peak1	ANGEL2
PCC530	1	213418070	213418270	+	3.22594348942311	2.58496250072116	0.383084577114428	144469	NO	50780	NO	193595	NO	intron ()	4.46268656716418	NO	unique_peak1	RPS6KC1
PCC531	1	214387460	214387660	+	2.48109142790728	1.58496250072116	0.472636815920398	26494	NO	0	YES	-67005	NO	Intergenic	1.56716417910448	NO	unique_peak1	SMYD2
PCC532	1	215130691	215130891	+	4.11281105248734	4.08746284125034	0.417910447761194	86687	NO	53760	NO	-48094	NO	Intergenic	0	NO	unique_peak1	KCNK2
PCC533	1	215257101	215257301	+	3.12366417172157	2.8073549220576	0.557213930348259	464	NO	2719	NO	641	NO	intron ()	0.323383084577114	YES	unique_peak1	KCNK2
PCC534	1	215319665	215319865	+	2.63213703584147	3.32192809488736	0.348258706467662	63028	NO	21694	NO	63205	NO	intron ()	2.11442786069652	NO	unique_peak1	KCNK2
PCC535	1	215779979	215780179	+	3.73062239690668	2	0.293532338308458	38712	NO	3251	NO	39357	NO	intron ()	0.870646766169154	NO	unique_peak1	KCTD3
PCC536	1	216923433	216923633	+	3.22594348942311	2.8073549220576	0.45273631840796	148698	NO	43487	NO	-26719	NO	intron ()	13.1741293532338	NO	unique_peak1	ESRRG
PCC537	1	217834221	217834421	+	3.22594348942311	2.8073549220576	0.378109452736318	29743	NO	0	YES	29655	NO	intron ()	1.58706467661692	NO	unique_peak1	SPATA17
PCC538	1	218512648	218512848	+	3.80106863376241	3.58496250072116	0.303482587064677	6209	NO	11172	NO	-5878	NO	Intergenic	3.87064676616915	NO	unique_peak1	TGFB2
PCC539	1	218534802	218535002	+	4.67806215003771	2.32192809488736	0.427860696517413	14295	NO	0	YES	-15882	NO	intron ()	3.99502487562189	NO	unique_peak1	TGFB2-AS1
PCC540	1	219589980	219590180	+	2.89688090504454	2.58496250072116	0.467661691542289	196154	NO	10629	NO	140586	NO	Intergenic	9.06467661691542	NO	unique_peak1	LOC102723886
PCC541	1	220906493	220906693	+	2.1274581283579	2.32192809488736	0.552238805970149	14718	NO	0	YES	-14995	NO	Intergenic	7.28358208955224	NO	unique_peak1	MARC2
PCC542	1	220948656	220948856	+	2.77003087217219	2.32192809488736	0.447761194029851	11160	NO	4145	NO	-11283	NO	intron ()	2.50248756218905	NO	unique_peak1	MARC1
PCC543	1	221052965	221053165	+	2.63213703584147	3	0.741293532338308	0	YES	5224	NO	322	NO	5' UTR ()	0.104477611940299	YES	unique_peak1	HLX
PCC544	1	221195947	221196147	+	1.91584033035692	1.58496250072116	0.417910447761194	126787	NO	21076	NO	-142565	NO	Intergenic	0.174129353233831	NO	unique_peak1	HLX-AS1
PCC545	1	221891890	221892090	+	2.1274581283579	1.58496250072116	0.393034825870647	23384	NO	0	YES	18252	NO	intron ()	0.109452736318408	NO	unique_peak1	DUSP10
PCC546	1	222639141	222639341	+	2.48109142790728	2.58496250072116	0.462686567164179	167	NO	0	YES	82203	NO	Intergenic	0.144278606965174	YES	unique_peak1	HHIPL2
PCC547	1	222971546	222971746	+	2.89688090504454	0	0.432835820895522	16498	NO	1375	NO	-16777	NO	Intergenic	0	NO	unique_peak1	DISP1
PCC548	1	223302765	223302965	+	3.49828823354619	2.8073549220576	0.691542288557214	13220	NO	0	YES	13759	NO	intron ()	4.83084577114428	YES	unique_peak1	TLR5
PCC549	1	223884218	223884418	+	2.77003087217219	1	0.592039800995025	15572	NO	5112	NO	-4977	NO	Intergenic	13.9701492537313	NO	unique_peak1	CAPN2
PCC550	1	224033831	224034031	+	3.73062239690668	3.70043971814109	0.716417910447761	0	YES	480	NO	-257	YES	promoter-TSS ()	2.03482587064677	YES	unique_peak1	TP53BP2
PCC551	1	224095784	224095984	+	3.01432569142213	1.58496250072116	0.54228855721393	61520	NO	18383	NO	-62210	NO	Intergenic	3.02985074626866	NO	unique_peak1	TP53BP2
PCC552	1	224521087	224521287	+	3.22594348942311	1.58496250072116	0.353233830845771	2893	NO	3316	NO	-3296	NO	Intergenic	7.44278606965174	NO	unique_peak1	NVL
PCC553	1	225110273	225110473	+	4.16842305264291	3.16992500144231	0.487562189054726	6747	NO	20432	NO	-6983	NO	Intergenic	6.53731343283582	NO	unique_peak1	DNAH14
PCC554	1	225742055	225742255	+	3.99536626610975	3.16992500144231	0.36318407960199	79013	NO	13045	NO	98690	NO	intron ()	1.24875621890547	NO	unique_peak1	ENAH
PCC555	1	225843343	225843543	+	2.77003087217219	3.32192809488736	0.328358208955224	1547	NO	2962	NO	-2598	NO	Intergenic	0.567164179104478	NO	unique_peak1	ENAH
PCC556	1	225923662	225923862	+	3.01432569142213	3.16992500144231	0.517412935323383	41468	NO	0	YES	-41753	NO	Intergenic	0.134328358208955	NO	unique_peak1	SRP9
PCC557	1	225955441	225955641	+	3.12366417172157	2.8073549220576	0.582089552238806	9689	NO	0	YES	-9974	NO	Intergenic	0.293532338308458	YES	unique_peak1	SRP9
PCC558	1	225998003	225998203	+	2.77003087217219	2.8073549220576	0.72636815920398	0	YES	117	NO	267	NO	5' UTR ()	0.402985074626866	YES	unique_peak1	EPHX1
PCC559	1	226175265	226175465	+	2.63213703584147	2	0.318407960199005	11338	NO	6414	NO	11701	NO	intron ()	5.12935323383085	NO	unique_peak1	SDE2
PCC560	1	226521165	226521365	+	2.31411825492127	2	0.517412935323383	23663	NO	0	YES	-23816	NO	Intergenic	17.547263681592	NO	unique_peak1	LIN9
PCC561	1	226837537	226837737	+	3.01432569142213	1	0.393034825870647	7733	NO	0	YES	25132	NO	intron ()	3.40298507462687	NO	unique_peak1	ITPKB-IT1
PCC562	1	227100423	227100623	+	2.77003087217219	2.58496250072116	0.577114427860697	26446	NO	0	YES	-27415	NO	Intergenic	7.41791044776119	NO	unique_peak1	COQ8A
PCC563	1	227422640	227422840	+	3.93321008852187	3.16992500144231	0.412935323383085	82606	NO	8580	NO	83086	NO	intron ()	3.53731343283582	NO	unique_peak1	CDC42BPA
PCC564	1	227625329	227625529	+	4.42050550123899	2.32192809488736	0.417910447761194	56687	NO	0	YES	-119603	NO	Intergenic	0.0348258706467662	NO	unique_peak1	CDC42BPA
PCC565	1	227635433	227635633	+	2.31411825492127	1	0.592039800995025	46583	NO	0	YES	-115687	NO	Intergenic	2.5273631840796	NO	unique_peak1	ZNF678
PCC566	1	227993345	227993545	+	2.1274581283579	1.58496250072116	0.45771144278607	10282	NO	9854	NO	-9973	NO	Intergenic	0	NO	unique_peak1	PRSS38
PCC567	1	228401274	228401474	+	4.05517635980077	1.58496250072116	0.73134328358209	0	YES	153	NO	-9	YES	promoter-TSS ()	2.16417910447761	YES	unique_peak1	OBSCN-AS1
PCC568	1	228566338	228566538	+	2.63213703584147	2.32192809488736	0.711442786069652	0	YES	27	NO	18372	NO	exon ()	3.52238805970149	YES	unique_peak1	MIR6742
PCC569	1	228703003	228703203	+	3.99536626610975	3.4594316186373	0.422885572139304	27250	NO	13402	NO	-3114	NO	Intergenic	2.91044776119403	NO	unique_peak1	BTNL10
PCC570	1	228744820	228745020	+	5.67426819340137	0	0.641791044776119	0	YES	14479	NO	1174	NO	Intergenic	0.432835820895522	NO	unique_peak1
PCC571	1	229292626	229292826	+	2.1274581283579	1.58496250072116	0.527363184079602	113820	NO	0	YES	17822	NO	Intergenic	1.98507462686567	NO	unique_peak1	MIR4454
PCC572	1	229650479	229650679	+	3.32202014017378	2	0.45771144278607	6185	NO	24661	NO	6402	NO	TTS ()	10.2139303482587	NO	unique_peak1	LOC101927478
PCC573	1	229694548	229694748	+	3.01432569142213	2.58496250072116	0.791044776119403	0	YES	667	NO	-206	YES	promoter-TSS ()	1.66169154228856	YES	unique_peak1	ABCB10
PCC574	1	230303182	230303382	+	3.32202014017378	3	0.532338308457711	98972	NO	0	YES	100340	NO	intron ()	20.6915422885572	NO	unique_peak1	GALNT2
PCC575	1	231014119	231014319	+	2.63213703584147	1	0.447761194029851	9463	NO	0	YES	3627	NO	intron ()	0.248756218905473	NO	unique_peak1	LOC101927604
PCC576	1	231053044	231053244	+	2.89688090504454	2.58496250072116	0.517412935323383	48388	NO	0	YES	42552	NO	intron ()	14.363184079602	NO	unique_peak1	LOC101927604
PCC577	1	231558142	231558342	+	3.01432569142213	2.58496250072116	0.791044776119403	0	YES	1401	NO	2548	NO	5' UTR ()	0.467661691542289	YES	unique_peak1	EGLN1
PCC578	1	231719971	231720171	+	2.77003087217219	2.32192809488736	0.422885572139304	42243	NO	11699	NO	27765	NO	intron ()	1.34825870646766	NO	unique_peak1	LINC00582
PCC579	1	233576680	233576880	+	2.77003087217219	2.32192809488736	0.437810945273632	78762	NO	0	YES	113266	NO	Intergenic	7.55721393034826	NO	unique_peak1	MAP3K21
PCC580	1	234734846	234735046	+	3.12366417172157	2.58496250072116	0.407960199004975	488	NO	0	YES	10325	NO	Intergenic	0.144278606965174	NO	unique_peak1	IRF2BP2
PCC581	1	235061704	235061904	+	3.8685162332374	2.8073549220576	0.422885572139304	205650	NO	0	YES	37942	NO	Intergenic	0.950248756218905	NO	unique_peak1	LOC101927851
PCC582	1	235153972	235154172	+	3.73062239690668	3.4594316186373	0.562189054726368	113382	NO	2688	NO	-54326	NO	Intergenic	0.124378109452736	NO	unique_peak1	LOC101927851
PCC583	1	235761513	235761713	+	4.05517635980077	2.32192809488736	0.487562189054726	43605	NO	8062	NO	51680	NO	intron ()	2.66666666666667	NO	unique_peak1	GNG4
PCC584	1	235781280	235781480	+	2.63213703584147	2.58496250072116	0.407960199004975	23838	NO	0	YES	31913	NO	intron ()	1.50248756218905	NO	unique_peak1	GNG4
PCC585	1	236109907	236110107	+	2.89688090504454	1.58496250072116	0.487562189054726	46766	NO	0	YES	-62999	NO	Intergenic	0.537313432835821	NO	unique_peak1	LYST
PCC586	1	236653242	236653442	+	4.05517635980077	3	0.378109452736318	33629	NO	1288	NO	-28172	NO	Intergenic	4.10945273631841	NO	unique_peak1	LGALS8
PCC587	1	236695118	236695318	+	3.22594348942311	2.32192809488736	0.472636815920398	7509	NO	0	YES	-7410	NO	intron ()	9.08955223880597	NO	unique_peak1	LGALS8-AS1
PCC588	1	237970139	237970339	+	3.41260361598648	2.32192809488736	0.402985074626866	22690	NO	6728	NO	-55236	NO	intron ()	11.1194029850746	NO	unique_peak1	LOC100130331
PCC589	1	240618624	240618824	+	2.77003087217219	3	0.412935323383085	37429	NO	12976	NO	-21685	NO	intron ()	9.19402985074627	NO	unique_peak1
PCC590	1	241663227	241663427	+	3.5795767889725	2.58496250072116	0.328358208955224	19046	NO	15726	NO	19758	NO	intron ()	2.93532338308458	NO	unique_peak1	FH
PCC591	1	242630904	242631104	+	3.5795767889725	3	0.442786069651741	55812	NO	45046	NO	-18220	NO	intron ()	10.0248756218905	NO	unique_peak1	PLD5
PCC592	1	243508723	243508923	+	2.63213703584147	1.58496250072116	0.333333333333333	89947	NO	69817	NO	-655	YES	promoter-TSS ()	0.159203980099502	NO	unique_peak1	MIR4677
PCC593	1	244766845	244767045	+	3.5795767889725	2.58496250072116	0.343283582089552	49154	NO	2874	NO	-49405	NO	intron ()	2.27860696517413	NO	unique_peak1	DESI2
PCC594	1	244964572	244964772	+	3.49828823354619	3	0.45273631840796	33251	NO	4131	NO	-33936	NO	Intergenic	7.9452736318408	NO	unique_peak1	COX20
PCC595	1	245544104	245544304	+	2.48109142790728	2.58496250072116	0.447761194029851	44885	NO	20076	NO	-146385	NO	intron ()	1.2089552238806	NO	unique_peak1	KIF26B-AS1
PCC596	1	246052196	246052396	+	3.01432569142213	1.58496250072116	0.427860696517413	85379	NO	9195	NO	528418	NO	intron ()	9.07462686567164	NO	unique_peak1	SMYD3
PCC597	1	246656022	246656222	+	3.12366417172157	2.8073549220576	0.462686567164179	13926	NO	0	YES	14522	NO	intron ()	9.14427860696517	NO	unique_peak1	SMYD3
PCC598	1	247134744	247134944	+	3.22594348942311	2.32192809488736	0.567164179104478	35924	NO	16933	NO	36551	NO	intron ()	12.3781094527363	NO	unique_peak1	ZNF695
PCC599	1	248782276	248782476	+	2.63213703584147	2.58496250072116	0.417910447761194	72554	NO	286274	NO	8053	NO	Intergenic	0.840796019900497	NO	unique_peak1	OR2T11
PCC600	1	248785846	248786046	+	2.77003087217219	1.58496250072116	0.348258706467662	68984	NO	282704	NO	4483	NO	Intergenic	1.71144278606965	NO	unique_peak1	OR2T11
PCC601	1	249101403	249101603	+	2.89688090504454	3.16992500144231	0.597014925373134	4492	NO	0	YES	18062	NO	Intergenic	10.6616915422886	NO	unique_peak1	SH3BP5L
PCC602	1	249135972	249136172	+	3.22594348942311	1	0.522388059701492	2661	NO	0	YES	3695	NO	intron ()	7.63681592039801	NO	unique_peak1	ZNF672
PCC603	10	122454	122654	+	3.22594348942311	2	0.72636815920398	0	YES	0	YES	-27376	NO	Intergenic	1.41791044776119	YES	unique_peak1	TUBB8
PCC604	10	634158	634358	+	2.31411825492127	2	0.537313432835821	3207	NO	8932	NO	-40246	NO	intron ()	1.49751243781095	YES	unique_peak1	LOC101930421
PCC605	10	3494629	3494829	+	3.65689843523641	3.32192809488736	0.393034825870647	5503	NO	0	YES	50301	NO	intron ()	0.796019900497512	NO	unique_peak1	LOC101927880
PCC606	10	3822296	3822496	+	2.63213703584147	3	0.522388059701492	1293	NO	0	YES	5077	NO	exon ()	0.17910447761194	NO	unique_peak1	KLF6
PCC607	10	3825233	3825433	+	2.89688090504454	2.58496250072116	0.477611940298507	1215	NO	0	YES	2140	NO	intron ()	0.45771144278607	NO	unique_peak1	KLF6
PCC608	10	3856333	3856533	+	2.48109142790728	2	0.383084577114428	28206	NO	0	YES	-19709	NO	Intergenic	0	NO	unique_peak1	LOC105376365
PCC609	10	4124014	4124214	+	3.8685162332374	2.8073549220576	0.502487562189055	295887	NO	2613	NO	30196	NO	intron ()	0.189054726368159	NO	unique_peak1	LOC101927964
PCC610	10	4282833	4283033	+	2.31411825492127	1.58496250072116	0.398009950248756	454706	NO	0	YES	3171	NO	intron ()	0	NO	unique_peak1	LINC00702
PCC611	10	4692902	4693102	+	2.89688090504454	3.32192809488736	0.467661691542289	175023	NO	16661	NO	-5346	NO	non-coding ()	0.840796019900497	NO	unique_peak1	LINC00705
PCC612	10	4858053	4858253	+	4.82910775797189	2.58496250072116	0.447761194029851	9872	NO	252	NO	-10216	NO	Intergenic	13.8457711442786	NO	unique_peak1	AKR1E2
PCC613	10	5061196	5061396	+	4.63793900992403	2.32192809488736	0.467661691542289	192246	NO	13644	NO	-1071	NO	Intergenic	1.19900497512438	NO	unique_peak1	AKR1C2
PCC614	10	5671890	5672090	+	3.22594348942311	2.58496250072116	0.487562189054726	11558	NO	0	YES	-33909	NO	Intergenic	18.4129353233831	NO	unique_peak1	LOC105376382
PCC615	10	5991494	5991694	+	3.01432569142213	2.8073549220576	0.487562189054726	27250	NO	0	YES	19297	NO	Intergenic	8.8955223880597	NO	unique_peak1	IL15RA
PCC616	10	6711321	6711521	+	4.27411416796553	3.58496250072116	0.383084577114428	88678	NO	0	YES	34389	NO	Intergenic	9.30348258706468	NO	unique_peak1	MIR4454
PCC617	10	7459070	7459270	+	3.32202014017378	3.32192809488736	0.343283582089552	3730	NO	7809	NO	-5722	NO	Intergenic	2.83582089552239	NO	unique_peak1	SFMBT2
PCC618	10	7571680	7571880	+	3.49828823354619	1.58496250072116	0.522388059701492	46497	NO	0	YES	89856	NO	Intergenic	6.23880597014925	NO	unique_peak1	ITIH5
PCC619	10	7798469	7798669	+	2.89688090504454	2.58496250072116	0.482587064676617	30919	NO	36321	NO	31421	NO	intron ()	4.92039800995025	NO	unique_peak1	KIN
PCC620	10	8095322	8095522	+	2.77003087217219	3	0.691542288557214	0	YES	5278	NO	-10	YES	promoter-TSS ()	2.93532338308458	YES	unique_peak1	GATA3-AS1
PCC621	10	9373531	9373731	+	2.1274581283579	2.58496250072116	0.338308457711443	75407	NO	735940	NO	-36075	NO	Intergenic	3.61691542288557	NO	unique_peak1	LOC101928272
PCC622	10	9650692	9650892	+	3.49828823354619	2	0.283582089552239	200482	NO	906628	NO	-313236	NO	Intergenic	1.27363184079602	NO	unique_peak1	LOC101928272
PCC623	10	10099075	10099275	+	2.89688090504454	0	0.417910447761194	648865	NO	458245	NO	-1510	NO	Intergenic	4.53233830845771	NO	unique_peak1	LOC101928298
PCC624	10	11312637	11312837	+	4.05517635980077	2.32192809488736	0.587064676616915	73465	NO	0	YES	73936	NO	exon ()	18.8308457711443	NO	unique_peak1	CELF2-AS1
PCC625	10	11824896	11825096	+	3.65689843523641	2	0.393034825870647	39958	NO	1104	NO	-40401	NO	Intergenic	4.51741293532338	NO	unique_peak1	PROSER2
PCC626	10	12028683	12028883	+	3.41260361598648	3	0.412935323383085	55353	NO	0	YES	56057	NO	intron ()	10.7213930348259	NO	unique_peak1	UPF2
PCC627	10	13248619	13248819	+	3.41260361598648	2.32192809488736	0.333333333333333	44828	NO	12081	NO	-10550	NO	intron ()	2.53233830845771	NO	unique_peak1	RNU6-2
PCC628	10	13992399	13992599	+	3.32202014017378	1	0.437810945273632	58214	NO	0	YES	21870	NO	intron ()	0.353233830845771	NO	unique_peak1	FRMD4A
PCC629	10	14116610	14116810	+	2.1274581283579	2.32192809488736	0.477611940298507	182425	NO	5329	NO	427	NO	non-coding ()	0.383084577114428	NO	unique_peak1	LOC101928453
PCC630	10	15148477	15148677	+	3.01432569142213	2.8073549220576	0.462686567164179	8625	NO	17766	NO	-9259	NO	3' UTR ()	14.9004975124378	NO	unique_peak1	C10orf111
PCC631	10	15503498	15503698	+	3.49828823354619	3.70043971814109	0.482587064676617	90457	NO	2437	NO	-90540	NO	Intergenic	0.417910447761194	NO	unique_peak1	FAM171A1
PCC632	10	17065497	17065697	+	2.89688090504454	2.8073549220576	0.437810945273632	177607	NO	0	YES	106219	NO	intron ()	0.0646766169154229	NO	unique_peak1	CUBN
PCC633	10	17067952	17068152	+	3.22594348942311	3	0.54228855721393	175152	NO	0	YES	103764	NO	intron ()	0.00995024875621891	NO	unique_peak1	CUBN
PCC634	10	17243599	17243799	+	3.12366417172157	3	0.716417910447761	0	YES	28	NO	371	NO	5' UTR ()	0	YES	unique_peak1	TRDMT1
PCC635	10	17291805	17292005	+	3.49828823354619	3.32192809488736	0.437810945273632	19187	NO	0	YES	-19921	NO	Intergenic	6.5273631840796	NO	unique_peak1	VIM-AS1
PCC636	10	17641198	17641398	+	2.63213703584147	2.32192809488736	0.45771144278607	17267	NO	7657	NO	18075	NO	exon ()	7.54228855721393	NO	unique_peak1	HACD1
PCC637	10	17784953	17785153	+	3.01432569142213	0	0.407960199004975	98617	NO	78902	NO	-9207	NO	Intergenic	3.33830845771144	NO	unique_peak1	TMEM236
PCC638	10	17889796	17889996	+	3.73062239690668	3	0.323383084577114	203460	NO	183745	NO	2789	NO	intron ()	1.49751243781095	NO	unique_peak1	MIR511
PCC639	10	18031892	18032092	+	3.12366417172157	1	0.393034825870647	345556	NO	325841	NO	-9235	NO	intron ()	2.81592039800995	NO	unique_peak1	TMEM236
PCC640	10	18136757	18136957	+	3.5795767889725	0	0.308457711442786	292168	NO	311013	NO	2821	NO	intron ()	0.497512437810945	NO	unique_peak1	MIR511
PCC641	10	19909909	19910109	+	3.73062239690668	2.8073549220576	0.303482587064677	194342	NO	7661	NO	107470	NO	intron ()	0.144278606965174	NO	unique_peak1	LOC101928834
PCC642	10	19918538	19918738	+	3.01432569142213	2	0.487562189054726	185713	NO	0	YES	98841	NO	intron ()	1.88059701492537	NO	unique_peak1	LOC101928834
PCC643	10	19973078	19973278	+	3.01432569142213	2.58496250072116	0.368159203980099	131173	NO	27337	NO	44301	NO	intron ()	1.45273631840796	NO	unique_peak1	LOC101928834
PCC644	10	21783839	21784039	+	3.73062239690668	3.58496250072116	0.626865671641791	0	YES	418	NO	1631	NO	3' UTR ()	0.497512437810945	YES	unique_peak1	MIR1915
PCC645	10	22258872	22259072	+	2.48109142790728	2.32192809488736	0.278606965174129	33228	NO	25788	NO	33678	NO	intron ()	0	NO	unique_peak1	DNAJC1
PCC646	10	22299994	22300194	+	3.22594348942311	3.32192809488736	0.26865671641791	7096	NO	7853	NO	-7444	NO	Intergenic	0.17910447761194	NO	unique_peak1	DNAJC1
PCC647	10	22710068	22710268	+	2.77003087217219	3.32192809488736	0.358208955223881	15223	NO	2832	NO	16690	NO	Intergenic	0	NO	unique_peak1	LOC100499489
PCC648	10	23357171	23357371	+	2.63213703584147	1.58496250072116	0.512437810945274	27162	NO	0	YES	-27156	NO	Intergenic	7.18905472636816	NO	unique_peak1	MSRB2
PCC649	10	24807992	24808192	+	3.12366417172157	2.58496250072116	0.492537313432836	203771	NO	0	YES	52658	NO	intron ()	7.24378109452736	NO	unique_peak1	KIAA1217
PCC650	10	25013657	25013857	+	3.73062239690668	3	0.716417910447761	0	YES	1166	NO	-1160	NO	Intergenic	0.0646766169154229	NO	unique_peak1	ARHGAP21
PCC651	10	25233995	25234195	+	3.12366417172157	1	0.472636815920398	6915	NO	0	YES	7478	NO	intron ()	0.990049751243781	NO	unique_peak1	PRTFDC1
PCC652	10	25263957	25264157	+	3.65689843523641	2	0.412935323383085	22056	NO	0	YES	-22484	NO	Intergenic	0	NO	unique_peak1	PRTFDC1
PCC653	10	25278929	25279129	+	2.89688090504454	2.58496250072116	0.283582089552239	26189	NO	3171	NO	26056	NO	intron ()	0.174129353233831	NO	unique_peak1	ENKUR
PCC654	10	26895440	26895640	+	2.48109142790728	2	0.402985074626866	39241	NO	0	YES	16746	NO	Intergenic	9.43781094527363	NO	unique_peak1	FAM238A
PCC655	10	26973694	26973894	+	3.01432569142213	1.58496250072116	0.427860696517413	12248	NO	0	YES	-12559	NO	Intergenic	7.43781094527363	NO	unique_peak1	PDSS1
PCC656	10	27150123	27150323	+	3.5795767889725	1.58496250072116	0.557213930348259	0	YES	442	NO	-207	YES	promoter-TSS ()	5.40298507462687	NO	unique_peak1	ABI1
PCC657	10	28154154	28154354	+	2.77003087217219	3.32192809488736	0.393034825870647	118942	NO	27876	NO	116592	NO	intron ()	0.174129353233831	NO	unique_peak1	ARMC4
PCC658	10	29353220	29353420	+	2.77003087217219	0	0.402985074626866	138857	NO	23549	NO	217983	NO	Intergenic	0.691542288557214	NO	unique_peak1	C10orf126
PCC659	10	30471085	30471285	+	2.48109142790728	2	0.467661691542289	122668	NO	0	YES	-29596	NO	Intergenic	0	NO	unique_peak1	LOC101929279
PCC660	10	30960001	30960201	+	4.05517635980077	3.16992500144231	0.417910447761194	113634	NO	14110	NO	-21102	NO	Intergenic	7.93532338308458	NO	unique_peak1	SVILP1
PCC661	10	31212347	31212547	+	2.31411825492127	1	0.338308457711443	107936	NO	4993	NO	75999	NO	intron ()	0.174129353233831	NO	unique_peak1	ZNF438
PCC662	10	31320888	31321088	+	2.31411825492127	2.8073549220576	0.701492537313433	0	YES	127	NO	-122	YES	promoter-TSS ()	0.104477611940299	YES	unique_peak1	ZNF438
PCC663	10	31321296	31321496	+	3.12366417172157	2.8073549220576	0.751243781094527	0	YES	535	NO	-530	YES	promoter-TSS ()	0.17910447761194	YES	unique_peak1	ZNF438
PCC664	10	31364605	31364805	+	2.48109142790728	2	0.437810945273632	43051	NO	0	YES	-43839	NO	Intergenic	0	NO	unique_peak1	ZNF438
PCC665	10	31611708	31611908	+	2.63213703584147	2.8073549220576	0.398009950248756	1613	NO	1112	NO	1258	NO	intron ()	1.53233830845771	NO	unique_peak1	ZEB1
PCC666	10	31892354	31892554	+	2.63213703584147	3.16992500144231	0.751243781094527	0	YES	0	YES	281904	NO	Intergenic	0.203980099502488	YES	unique_peak1	ZEB1
PCC667	10	31907592	31907792	+	3.12366417172157	2.8073549220576	0.537313432835821	14839	NO	0	YES	290162	NO	Intergenic	0	NO	unique_peak1	ARHGAP12
PCC668	10	32048772	32048972	+	3.99536626610975	2.58496250072116	0.686567164179104	0	YES	0	YES	148982	NO	Intergenic	0	YES	unique_peak1	ARHGAP12
PCC669	10	32125874	32126074	+	2.63213703584147	2.8073549220576	0.398009950248756	76450	NO	12723	NO	71880	NO	intron ()	8.09950248756219	NO	unique_peak1	ARHGAP12
PCC670	10	32151230	32151430	+	3.22594348942311	2.58496250072116	0.303482587064677	65471	NO	2160	NO	46524	NO	intron ()	0.482587064676617	NO	unique_peak1	ARHGAP12
PCC671	10	33562276	33562476	+	3.22594348942311	3.16992500144231	0.54228855721393	60644	NO	0	YES	61457	NO	intron ()	0.676616915422886	NO	unique_peak1	NRP1
PCC672	10	33623382	33623582	+	4.16842305264291	3.4594316186373	0.537313432835821	0	YES	151	NO	351	NO	non-coding ()	0	YES	unique_peak1	NRP1
PCC673	10	33670914	33671114	+	1.67154551110698	2.58496250072116	0.432835820895522	44716	NO	0	YES	-47181	NO	Intergenic	0.144278606965174	NO	unique_peak1	NRP1
PCC674	10	34955269	34955469	+	3.01432569142213	3	0.398009950248756	147655	NO	0	YES	148884	NO	intron ()	2.65174129353234	NO	unique_peak1	PARD3
PCC675	10	35263392	35263592	+	2.63213703584147	2.32192809488736	0.472636815920398	115242	NO	0	YES	99766	NO	Intergenic	0.278606965174129	NO	unique_peak1	CUL2
PCC676	10	35316581	35316781	+	3.01432569142213	2.58496250072116	0.313432835820896	62053	NO	5680	NO	46577	NO	intron ()	1.12935323383085	NO	unique_peak1	CUL2
PCC677	10	35525821	35526021	+	2.1274581283579	2	0.417910447761194	21799	NO	3530	NO	-9988	NO	Intergenic	0.925373134328358	NO	unique_peak1	CCNY
PCC678	10	35742867	35743067	+	2.48109142790728	2.32192809488736	0.393034825870647	116326	NO	0	YES	117165	NO	intron ()	0.17910447761194	NO	unique_peak1	CCNY
PCC679	10	42765358	42765558	+	4.67806215003771	2.32192809488736	0.472636815920398	26249	NO	97142	NO	98035	NO	Intergenic	2.77114427860697	NO	unique_peak1	LOC441666
PCC680	10	43886274	43886474	+	2.1274581283579	1	0.527363184079602	5072	NO	2516	NO	5905	NO	intron ()	6.9452736318408	NO	unique_peak1	HNRNPF
PCC681	10	44387945	44388145	+	2.63213703584147	3	0.512437810945274	112836	NO	8244	NO	-16699	NO	intron ()	0.348258706467662	NO	unique_peak1	LINC00841
PCC682	10	44551707	44551907	+	2.63213703584147	1.58496250072116	0.562189054726368	50436	NO	0	YES	143957	NO	Intergenic	0.104477611940299	NO	unique_peak1	LINC00841
PCC683	10	44567004	44567204	+	4.32442885048833	3.16992500144231	0.398009950248756	65733	NO	4113	NO	159254	NO	Intergenic	0.17910447761194	NO	unique_peak1	LINC00841
PCC684	10	44877939	44878139	+	1.91584033035692	3.4594316186373	0.616915422885572	1575	NO	0	YES	2506	NO	intron ()	0.796019900497512	NO	unique_peak1	CXCL12
PCC685	10	45504157	45504357	+	3.80106863376241	3.16992500144231	0.432835820895522	7606	NO	15446	NO	-7899	NO	Intergenic	10.18407960199	NO	unique_peak1	C10orf25
PCC686	10	46504116	46504316	+	3.32202014017378	0	0.572139303482587	136355	NO	220565	NO	136503	NO	Intergenic	5.80597014925373	NO	unique_peak1	PTPN20
PCC687	10	46526981	46527181	+	2.89688090504454	0	0.592039800995025	113490	NO	243430	NO	113638	NO	Intergenic	8.83084577114428	NO	unique_peak1	PTPN20
PCC688	10	46564889	46565089	+	5.42291421155354	0	0.492537313432836	75582	NO	281338	NO	75730	NO	exon ()	3.19900497512438	NO	unique_peak1	PTPN20
PCC689	10	46762099	46762299	+	3.32202014017378	0	0.462686567164179	151	NO	188901	NO	693	NO	intron ().2	0.00995024875621891	NO	unique_peak1	BMS1P1
PCC690	10	46856049	46856249	+	4.11281105248734	0	0.328358208955224	57520	NO	94951	NO	-41492	NO	Intergenic	2.09452736318408	NO	unique_peak1	FAM35BP
PCC691	10	47004313	47004513	+	3.32202014017378	3.16992500144231	0.54228855721393	3571	NO	0	YES	10867	NO	3' UTR ()	15.4328358208955	NO	unique_peak1	GPRIN2
PCC692	10	47150855	47151055	+	3.99536626610975	2.32192809488736	0.343283582089552	369	NO	19014	NO	445	NO	intron ()	0.174129353233831	NO	unique_peak1	LINC00842
PCC693	10	47151321	47151521	+	4.82910775797189	3.4594316186373	0.711442786069652	0	YES	19480	NO	-21	YES	promoter-TSS ()	1.21393034825871	YES	unique_peak1	LINC00842
PCC694	10	47656021	47656221	+	1.91584033035692	2.32192809488736	0.771144278606965	0	YES	7149	NO	-2112	NO	Intergenic	0	YES	unique_peak1	ANTXRL
PCC695	10	47769457	47769657	+	5.23934633842569	1.58496250072116	0.72636815920398	0	YES	68626	NO	22707	NO	Intergenic	2.46766169154229	YES	unique_peak1	ANXA8L1
PCC696	10	47770347	47770547	+	4.37319514072097	0	0.338308457711443	743	NO	69516	NO	23597	NO	Intergenic	0.17910447761194	NO	unique_peak1	ANXA8L1
PCC697	10	48186285	48186485	+	2.48109142790728	0	0.487562189054726	122	NO	99355	NO	546	NO	intron ().2	0.641791044776119	NO	unique_peak1	BMS1P2
PCC698	10	48277899	48278099	+	4.5967735946114	0	0.63681592039801	0	YES	7741	NO	22795	NO	Intergenic	1.88059701492537	NO	unique_peak1	ANXA8
PCC699	10	48691474	48691674	+	3.73062239690668	0	0.577114427860697	135918	NO	200353	NO	136066	NO	Intergenic	5.32835820895522	NO	unique_peak1	PTPN20
PCC700	10	48714337	48714537	+	2.63213703584147	0	0.587064676616915	113055	NO	223216	NO	113203	NO	Intergenic	7.5273631840796	NO	unique_peak1	PTPN20
PCC701	10	49272367	49272567	+	5.18274105752127	0	0.497512437810945	75570	NO	122793	NO	-32809	NO	Intergenic	4.2089552238806	NO	unique_peak1	AGAP12P
PCC702	10	49857644	49857844	+	2.1274581283579	2	0.577114427860697	5776	NO	13023	NO	2817	NO	intron ()	0.766169154228856	NO	unique_peak1	ARHGAP22
PCC703	10	50372659	50372859	+	3.12366417172157	2.8073549220576	0.527363184079602	32480	NO	0	YES	23700	NO	intron ()	12.9203980099502	NO	unique_peak1	TMEM273
PCC704	10	50727129	50727329	+	3.41260361598648	2	0.45273631840796	19305	NO	14171	NO	5098	NO	intron ()	6.31840796019901	NO	unique_peak1	PGBD3
PCC705	10	51124577	51124777	+	3.65689843523641	1.58496250072116	0.303482587064677	100223	NO	78256	NO	91729	NO	intron ()	0	NO	unique_peak1	FAM25E
PCC706	10	51835444	51835644	+	2.89688090504454	1	0.358208955223881	7156	NO	16833	NO	7896	NO	intron ()	0.855721393034826	NO	unique_peak1	WASHC2A
PCC707	10	52127595	52127795	+	3.01432569142213	2	0.442786069651741	49929	NO	2854	NO	-119325	NO	intron ()	5.06467661691542	NO	unique_peak1	ASAH2
PCC708	10	52383707	52383907	+	2.89688090504454	3.32192809488736	0.746268656716418	0	YES	236	NO	-70	YES	promoter-TSS ()	0.0995024875621891	YES	unique_peak1	SGMS1
PCC709	10	52748566	52748766	+	2.63213703584147	2.32192809488736	0.313432835820896	2190	NO	2834	NO	-2245	NO	Intergenic	0.865671641791045	NO	unique_peak1	PRKG1
PCC710	10	52807713	52807913	+	3.5795767889725	2.58496250072116	0.402985074626866	25626	NO	15487	NO	20499	NO	intron ()	0.507462686567164	NO	unique_peak1	LOC102724719
PCC711	10	53004609	53004809	+	2.89688090504454	2.58496250072116	0.407960199004975	169856	NO	27391	NO	-54624	NO	intron ()	0.17910447761194	NO	unique_peak1	MIR605
PCC712	10	53459190	53459390	+	4.32442885048833	3.32192809488736	0.54726368159204	0	YES	6580	NO	65	YES	promoter-TSS ()	0.169154228855721	NO	unique_peak1	CSTF2T
PCC713	10	53764161	53764361	+	4.51108897705169	3.32192809488736	0.353233830845771	304401	NO	110799	NO	-304906	NO	intron ()	5.31840796019901	NO	unique_peak1	CSTF2T
PCC714	10	54326832	54327032	+	3.73062239690668	3.90689059560852	0.298507462686567	155853	NO	25431	NO	-96639	NO	Intergenic	0.537313432835821	NO	unique_peak1	LINC01468
PCC715	10	55361061	55361261	+	3.5795767889725	3	0.343283582089552	729634	NO	1059660	NO	-829701	NO	Intergenic	11.3283582089552	NO	unique_peak1	MBL2
PCC716	10	60174450	60174650	+	5.47168050178618	4.52356195605701	0.45771144278607	29114	NO	0	YES	29647	NO	Intergenic	0.492537313432836	NO	unique_peak1	TFAM
PCC717	10	60493778	60493978	+	2.63213703584147	2	0.487562189054726	220321	NO	9017	NO	19103	NO	intron ()	2.91542288557214	NO	unique_peak1	FAM133CP
PCC718	10	61792631	61792831	+	2.89688090504454	2.8073549220576	0.383084577114428	125836	NO	0	YES	-72060	NO	intron ()	7.33830845771144	NO	unique_peak1	LINC01553
PCC719	10	61874597	61874797	+	4.67806215003771	3.70043971814109	0.437810945273632	207802	NO	0	YES	26077	NO	intron ()	5.03482587064677	NO	unique_peak1	ANK3
PCC720	10	61998300	61998500	+	3.49828823354619	2.32192809488736	0.527363184079602	331505	NO	49039	NO	-97626	NO	intron ()	8.1044776119403	NO	unique_peak1	ANK3
PCC721	10	62309521	62309721	+	2.63213703584147	2.58496250072116	0.383084577114428	183064	NO	42749	NO	23093	NO	intron ()	2.02487562189055	NO	unique_peak1	ANK3
PCC722	10	62528678	62528878	+	2.31411825492127	2.32192809488736	0.388059701492537	9092	NO	967	NO	-9311	NO	Intergenic	7.33830845771144	NO	unique_peak1	CDK1
PCC723	10	62580127	62580327	+	4.22214953278678	2.8073549220576	0.432835820895522	41264	NO	0	YES	42015	NO	Intergenic	4.97014925373134	NO	unique_peak1	CDK1
PCC724	10	64880380	64880580	+	2.77003087217219	1.58496250072116	0.467661691542289	12299	NO	0	YES	-12527	NO	Intergenic	0.338308457711443	NO	unique_peak1	NRBF2
PCC725	10	65527388	65527588	+	3.22594348942311	2	0.353233830845771	136552	NO	107	NO	-245653	NO	Intergenic	0.965174129353234	NO	unique_peak1	JMJD1C
PCC726	10	65579622	65579822	+	2.48109142790728	2.58496250072116	0.383084577114428	153445	NO	52188	NO	-297887	NO	Intergenic	5.25870646766169	NO	unique_peak1	JMJD1C
PCC727	10	67940617	67940817	+	2.77003087217219	2.32192809488736	0.328358208955224	1126555	NO	1149143	NO	609534	NO	intron ()	2.35820895522388	NO	unique_peak1	LINC01515
PCC728	10	68691208	68691408	+	3.65689843523641	3.58496250072116	0.343283582089552	832435	NO	398552	NO	5516	NO	intron ()	6.88557213930348	NO	unique_peak1	LRRTM3
PCC729	10	70108254	70108454	+	3.41260361598648	2.8073549220576	0.45771144278607	15680	NO	15713	NO	-15670	NO	intron ()	18.1144278606965	NO	unique_peak1	PBLD
PCC730	10	70360100	70360300	+	2.31411825492127	3	0.54228855721393	39277	NO	0	YES	40083	NO	intron ()	0	YES	unique_peak1	TET1
PCC731	10	70657257	70657457	+	3.8685162332374	3.32192809488736	0.437810945273632	3068	NO	3773	NO	-3677	NO	Intergenic	3.79601990049751	NO	unique_peak1	DDX50
PCC732	10	70982059	70982259	+	2.63213703584147	2	0.422885572139304	26013	NO	0	YES	2100	NO	intron ()	5.8955223880597	NO	unique_peak1	HKDC1
PCC733	10	71143291	71143491	+	3.93321008852187	3.70043971814109	0.562189054726368	25208	NO	0	YES	33283	NO	intron ()	0.378109452736318	NO	unique_peak1	TACR2
PCC734	10	71168387	71168587	+	3.5795767889725	2.58496250072116	0.73134328358209	112	NO	0	YES	8187	NO	intron ()	2.55223880597015	YES	unique_peak1	TACR2
PCC735	10	71503017	71503217	+	3.01432569142213	2.32192809488736	0.582089552238806	58085	NO	3136	NO	-58527	NO	Intergenic	12.8606965174129	NO	unique_peak1	COL13A1
PCC736	10	71718093	71718293	+	3.12366417172157	2	0.492537313432836	94025	NO	482	NO	-94164	NO	intron ()	17.9950248756219	NO	unique_peak1	H2AFY2
PCC737	10	72034497	72034697	+	3.41260361598648	2	0.467661691542289	8749	NO	3686	NO	8853	NO	intron ()	0	NO	unique_peak1	NPFFR1
PCC738	10	72091225	72091425	+	3.01432569142213	2.58496250072116	0.582089552238806	47338	NO	0	YES	45210	NO	intron ()	1.91542288557214	NO	unique_peak1	LRRC20
PCC739	10	72147347	72147547	+	3.32202014017378	1	0.467661691542289	4709	NO	11146	NO	-5041	NO	Intergenic	4.33830845771144	NO	unique_peak1	LRRC20
PCC740	10	72218270	72218470	+	2.63213703584147	2.8073549220576	0.73134328358209	0	YES	0	YES	-10666	NO	Intergenic	0.124378109452736	YES	unique_peak1	NODAL
PCC741	10	73030169	73030369	+	3.32202014017378	1.58496250072116	0.527363184079602	48488	NO	0	YES	-48741	NO	intron ()	7.16915422885572	NO	unique_peak1	SLC29A3
PCC742	10	73074098	73074298	+	4.32442885048833	3.16992500144231	0.572139303482587	4559	NO	4772	NO	-4812	NO	Intergenic	12.3233830845771	NO	unique_peak1	SLC29A3
PCC743	10	73383258	73383458	+	3.49828823354619	2	0.532338308457711	149633	NO	0	YES	96220	NO	intron ()	3.99004975124378	NO	unique_peak1	C10orf105
PCC744	10	73468066	73468266	+	4.27411416796553	3.4594316186373	0.626865671641791	64825	NO	0	YES	11412	NO	TTS ()	17.5721393034826	YES	unique_peak1	C10orf105
PCC745	10	73982689	73982889	+	2.63213703584147	3.4594316186373	0.348258706467662	6573	NO	0	YES	-5897	NO	intron ()	2.01990049751244	NO	unique_peak1	ASCC1
PCC746	10	74033751	74033951	+	3.01432569142213	3.4594316186373	0.601990049751244	0	YES	1849	NO	174	NO	intron ()	0.318407960199005	YES	unique_peak1	DDIT4
PCC747	10	74386067	74386267	+	3.12366417172157	3	0.432835820895522	25	NO	306	NO	-218	YES	promoter-TSS ()	0.467661691542289	YES	unique_peak1	MICU1
PCC748	10	74462729	74462929	+	2.1274581283579	0	0.393034825870647	10131	NO	0	YES	10452	NO	intron ()	0.601990049751244	NO	unique_peak1	MCU
PCC749	10	74635072	74635272	+	3.49828823354619	2.32192809488736	0.36318407960199	182474	NO	40761	NO	-18142	NO	intron ()	2.72636815920398	NO	unique_peak1	OIT3
PCC750	10	74918913	74919113	+	3.12366417172157	2.58496250072116	0.393034825870647	8529	NO	3377	NO	8840	NO	intron ()	6.30845771144279	NO	unique_peak1	ECD
PCC751	10	75632175	75632375	+	2.89688090504454	3	0.522388059701492	1225	NO	0	YES	2074	NO	intron ()	1.16417910447761	NO	unique_peak1	CAMK2G
PCC752	10	75717201	75717401	+	3.12366417172157	1.58496250072116	0.442786069651741	40083	NO	0	YES	-34766	NO	Intergenic	6.2089552238806	NO	unique_peak1	C10orf55
PCC753	10	75911159	75911359	+	4.37319514072097	3.16992500144231	0.701492537313433	0	YES	4711	NO	316	YES	promoter-TSS ()	1.40298507462687	NO	unique_peak1	ADK
PCC754	10	75973424	75973624	+	3.41260361598648	2.32192809488736	0.402985074626866	36697	NO	3753	NO	37277	NO	intron ()	3.29353233830846	NO	unique_peak1	ADK
PCC755	10	75994385	75994585	+	3.49828823354619	2.32192809488736	0.308457711442786	57658	NO	2724	NO	58238	NO	intron ()	0.17910447761194	NO	unique_peak1	ADK
PCC756	10	76585692	76585892	+	2.48109142790728	1	0.691542288557214	0	YES	648	NO	-379	YES	promoter-TSS ()	0	YES	unique_peak1	KAT6B
PCC757	10	76857802	76858002	+	2.48109142790728	2	0.537313432835821	13053	NO	2631	NO	1346	NO	intron ()	4.53233830845771	NO	unique_peak1	DUSP13
PCC758	10	76868522	76868722	+	2.63213703584147	2.8073549220576	0.592039800995025	2333	NO	2741	NO	348	NO	intron ()	10.407960199005	YES	unique_peak1	DUSP13
PCC759	10	77159664	77159864	+	4.55451030645757	1.58496250072116	0.721393034825871	0	YES	3373	NO	-1522	NO	exon ()	0.81592039800995	YES	unique_peak1	ZNF503-AS2
PCC760	10	77160628	77160828	+	2.48109142790728	3.16992500144231	0.572139303482587	0	YES	4337	NO	-558	YES	promoter-TSS ()	0.502487562189055	YES	unique_peak1	ZNF503-AS2
PCC761	10	77793411	77793611	+	2.89688090504454	2	0.527363184079602	78472	NO	0	YES	250992	NO	intron ()	1.07960199004975	NO	unique_peak1	LRMDA
PCC762	10	77846820	77847020	+	3.32202014017378	2.58496250072116	0.537313432835821	25063	NO	0	YES	304401	NO	intron ()	9.98009950248756	NO	unique_peak1	LRMDA
PCC763	10	78392477	78392677	+	3.22594348942311	2.58496250072116	0.522388059701492	520171	NO	194856	NO	-255225	NO	Intergenic	9.79601990049751	NO	unique_peak1	KCNMA1-AS1
PCC764	10	78939100	78939300	+	2.48109142790728	2.32192809488736	0.562189054726368	456795	NO	0	YES	38611	NO	intron ()	0.308457711442786	NO	unique_peak1	KCNMA1-AS2
PCC765	10	79188615	79188815	+	3.22594348942311	1	0.512437810945274	207280	NO	9304	NO	78085	NO	intron ()	10.4328358208955	NO	unique_peak1	KCNMA1-AS3
PCC766	10	79261310	79261510	+	2.77003087217219	3	0.621890547263682	134585	NO	0	YES	136167	NO	intron ()	0.0995024875621891	YES	unique_peak1	KCNMA1
PCC767	10	79365378	79365578	+	3.01432569142213	1.58496250072116	0.587064676616915	30517	NO	0	YES	32099	NO	intron ()	4.12437810945274	NO	unique_peak1	KCNMA1
PCC768	10	79734233	79734433	+	3.22594348942311	1	0.487562189054726	47725	NO	0	YES	47763	NO	TTS ()	11.044776119403	NO	unique_peak1	DLG5-AS1
PCC769	10	79984407	79984607	+	2.48109142790728	1	0.517412935323383	78173	NO	0	YES	-23875	NO	Intergenic	0.174129353233831	NO	unique_peak1	LINC00856
PCC770	10	79991834	79992034	+	2.63213703584147	2	0.502487562189055	70746	NO	0	YES	-16448	NO	Intergenic	2.7363184079602	NO	unique_peak1	LINC00856
PCC771	10	80096153	80096353	+	2.89688090504454	2	0.54228855721393	32564	NO	0	YES	69168	NO	Intergenic	0.17910447761194	YES	unique_peak1	LINC00595
PCC772	10	80691943	80692143	+	3.49828823354619	2.58496250072116	0.477611940298507	41608	NO	0	YES	135162	NO	Intergenic	0.174129353233831	NO	unique_peak1	ZMIZ1-AS1
PCC773	10	80704835	80705035	+	3.49828823354619	2.8073549220576	0.567164179104478	28716	NO	3125	NO	122270	NO	intron ()	0.437810945273632	NO	unique_peak1	ZMIZ1-AS1
PCC774	10	81204726	81204926	+	2.89688090504454	2.8073549220576	0.746268656716418	0	YES	0	YES	557	NO	intron ()	0.0597014925373134	YES	unique_peak1	ZCCHC24
PCC775	10	81247447	81247647	+	2.77003087217219	2	0.621890547263682	41635	NO	0	YES	23191	NO	Intergenic	15.3233830845771	NO	unique_peak1	LOC729815
PCC776	10	81269403	81269603	+	4.05517635980077	1	0.442786069651741	63591	NO	11842	NO	1235	NO	intron ()	10.2487562189055	NO	unique_peak1	LOC729815
PCC777	10	81297077	81297277	+	3.93321008852187	1.58496250072116	0.477611940298507	91265	NO	0	YES	22450	NO	Intergenic	2.44776119402985	NO	unique_peak1	SFTPA2
PCC778	10	81539213	81539413	+	3.5795767889725	3	0.532338308457711	45944	NO	0	YES	-46345	NO	intron ()	9.36318407960199	NO	unique_peak1	LOC642361
PCC779	10	81674466	81674666	+	3.99536626610975	2	0.313432835820896	9389	NO	8275	NO	-5368	NO	intron ()	1.6318407960199	NO	unique_peak1	MBL1P
PCC780	10	81896040	81896240	+	3.01432569142213	2	0.502487562189055	3399	NO	0	YES	3882	NO	intron ()	0.358208955223881	NO	unique_peak1	PLAC9
PCC781	10	81904024	81904224	+	3.12366417172157	2.8073549220576	0.706467661691542	11383	NO	0	YES	11866	NO	intron ()	0.0298507462686567	NO	unique_peak1	PLAC9
PCC782	10	82010230	82010430	+	3.65689843523641	1.58496250072116	0.432835820895522	42712	NO	13630	NO	2816	NO	intron ()	8.95522388059701	NO	unique_peak1	LOC100130698
PCC783	10	86294032	86294232	+	2.48109142790728	2	0.557213930348259	6167	NO	2901	NO	109194	NO	Intergenic	1.39800995024876	NO	unique_peak1	CCSER2
PCC784	10	87938246	87938446	+	2.63213703584147	2	0.582089552238806	84194	NO	6865	NO	86199	NO	intron ()	12.5621890547264	NO	unique_peak1	MIR346
PCC785	10	88659508	88659708	+	3.8685162332374	3.16992500144231	0.402985074626866	42607	NO	0	YES	-55950	NO	exon ()	4.81592039800995	NO	unique_peak1	SNCG
PCC786	10	88908903	88909103	+	3.8685162332374	1.58496250072116	0.398009950248756	53404	NO	6302	NO	54050	NO	intron ()	1.33333333333333	NO	unique_peak1	SHLD2
PCC787	10	89101530	89101730	+	3.65689843523641	1	0.72636815920398	0	YES	126839	NO	-538	YES	promoter-TSS ()	0.592039800995025	NO	unique_peak1	LINC00863
PCC788	10	89102897	89103097	+	4.05517635980077	2	0.641791044776119	0	YES	128206	NO	504	YES	promoter-TSS ()	1.49751243781095	YES	unique_peak1	LINC00863
PCC789	10	89195954	89196154	+	4.11281105248734	1.58496250072116	0.587064676616915	68216	NO	82186	NO	-28597	NO	Intergenic	9.42786069651741	NO	unique_peak1	LINC00864
PCC790	10	89531677	89531877	+	3.22594348942311	2.8073549220576	0.338308457711443	45604	NO	11106	NO	46211	NO	intron ()	3.3681592039801	NO	unique_peak1	ATAD1
PCC791	10	89620023	89620223	+	2.89688090504454	3.58496250072116	0.437810945273632	1549	NO	8737	NO	3071	NO	3' UTR ()	2.96517412935323	NO	unique_peak1	KLLN
PCC792	10	90161825	90162025	+	3.12366417172157	2.32192809488736	0.383084577114428	180503	NO	9124	NO	181157	NO	intron ()	0	NO	unique_peak1	RNLS
PCC793	10	90324947	90325147	+	3.65689843523641	2.58496250072116	0.343283582089552	17381	NO	13286	NO	18035	NO	intron ()	1.5771144278607	NO	unique_peak1	RNLS
PCC794	10	90876174	90876374	+	2.48109142790728	2.58496250072116	0.462686567164179	91181	NO	0	YES	-53106	NO	Intergenic	0.159203980099502	NO	unique_peak1	MIR4679-2
PCC795	10	91053309	91053509	+	3.99536626610975	2.58496250072116	0.427860696517413	41444	NO	5408	NO	-8297	NO	Intergenic	1.82587064676617	NO	unique_peak1	IFIT2
PCC796	10	91149121	91149321	+	3.12366417172157	2	0.407960199004975	25084	NO	3159	NO	-3082	NO	Intergenic	4.40796019900498	NO	unique_peak1	IFIT1
PCC797	10	91714641	91714841	+	2.77003087217219	2.58496250072116	0.26865671641791	116848	NO	43430	NO	2389	NO	intron ()	0	NO	unique_peak1	LINC01375
PCC798	10	92352767	92352967	+	2.31411825492127	2.58496250072116	0.492537313432836	263853	NO	40993	NO	-52305	NO	Intergenic	5.96019900497512	NO	unique_peak1	LOC101926942
PCC799	10	92639879	92640079	+	2.48109142790728	1.58496250072116	0.333333333333333	21844	NO	0	YES	8270	NO	intron ()	1.65174129353234	NO	unique_peak1	RPP30
PCC800	10	92803115	92803315	+	2.31411825492127	2.8073549220576	0.432835820895522	110075	NO	3135	NO	-2350	NO	Intergenic	8.51243781094527	NO	unique_peak1	LINC00502
PCC801	10	92851064	92851264	+	2.77003087217219	2.32192809488736	0.45273631840796	62126	NO	1393	NO	45599	NO	Intergenic	1.78606965174129	NO	unique_peak1	LINC00502
PCC802	10	93253211	93253411	+	3.49828823354619	3	0.27363184079602	82637	NO	17679	NO	83269	NO	intron ()	1.08955223880597	NO	unique_peak1	HECTD2
PCC803	10	93672697	93672897	+	3.5795767889725	2.58496250072116	0.353233830845771	3925	NO	3546	NO	-3539	NO	Intergenic	1.60199004975124	NO	unique_peak1	FGFBP3
PCC804	10	94602932	94603132	+	3.5795767889725	2.58496250072116	0.517412935323383	4905	NO	0	YES	-5180	NO	intron ()	6.41791044776119	NO	unique_peak1	EXOC6
PCC805	10	94822462	94822662	+	2.63213703584147	2.58496250072116	0.751243781094527	0	YES	11218	NO	1541	NO	exon ()	2.07462686567164	YES	unique_peak1	CYP26C1
PCC806	10	94897997	94898197	+	2.31411825492127	1	0.552238805970149	62740	NO	0	YES	64450	NO	Intergenic	0.338308457711443	NO	unique_peak1	CYP26A1
PCC807	10	95581238	95581438	+	1.38260606684207	2.32192809488736	0.328358208955224	72203	NO	4572	NO	63772	NO	Intergenic	5.38805970149254	NO	unique_peak1	LGI1
PCC808	10	95868092	95868292	+	2.48109142790728	1	0.462686567164179	113890	NO	0	YES	359	NO	non-coding ()	0	NO	unique_peak1	PLCE1-AS2
PCC809	10	95943487	95943687	+	2.31411825492127	1.58496250072116	0.492537313432836	178853	NO	21503	NO	-75036	NO	intron ()	0	NO	unique_peak1	PLCE1-AS2
PCC810	10	97625021	97625221	+	3.99536626610975	2.58496250072116	0.487562189054726	42022	NO	23030	NO	-42601	NO	intron ()	10.2437810945274	NO	unique_peak1	CC2D2B
PCC811	10	98130377	98130577	+	2.31411825492127	1	0.532338308457711	13722	NO	3683	NO	-11355	NO	intron ()	12.1293532338308	NO	unique_peak1	OPALIN
PCC812	10	98135131	98135331	+	4.86472227660107	3.4594316186373	0.577114427860697	8968	NO	0	YES	-16109	NO	intron ()	21.7810945273632	YES	unique_peak1	OPALIN
PCC813	10	98994217	98994417	+	2.63213703584147	2.8073549220576	0.358208955223881	37931	NO	3916	NO	36130	NO	intron ()	3.90547263681592	NO	unique_peak1	ARHGAP19
PCC814	10	100002721	100002921	+	3.12366417172157	2	0.378109452736318	25283	NO	1739	NO	25186	NO	intron ()	2.08955223880597	NO	unique_peak1	LOXL4
PCC815	10	100083142	100083342	+	2.89688090504454	2.32192809488736	0.572139303482587	54633	NO	0	YES	-55235	NO	Intergenic	0.0746268656716418	NO	unique_peak1	LOXL4
PCC816	10	101006601	101006801	+	3.12366417172157	2	0.368159203980099	12412	NO	0	YES	-11069	NO	Intergenic	3.8955223880597	NO	unique_peak1	HPSE2
PCC817	10	101372075	101372275	+	3.8685162332374	3.4594316186373	0.462686567164179	7433	NO	3865	NO	8046	NO	intron ()	10.5373134328358	NO	unique_peak1	SLC25A28
PCC818	10	101470944	101471144	+	3.12366417172157	2.8073549220576	0.402985074626866	20536	NO	9523	NO	-20914	NO	TTS ()	4.67661691542289	NO	unique_peak1	CUTC
PCC819	10	101491938	101492138	+	3.12366417172157	3	0.666666666666667	0	YES	7792	NO	80	YES	promoter-TSS ()	0.144278606965174	YES	unique_peak1	CUTC
PCC820	10	101614698	101614898	+	3.32202014017378	2.58496250072116	0.447761194029851	14471	NO	0	YES	59051	NO	Intergenic	4.31840796019901	NO	unique_peak1	DNMBP
PCC821	10	101733049	101733249	+	2.63213703584147	1.58496250072116	0.298507462686567	91712	NO	1451	NO	36561	NO	intron ()	0.641791044776119	NO	unique_peak1	DNMBP
PCC822	10	102268520	102268720	+	4.82910775797189	3.4594316186373	0.45771144278607	10442	NO	0	YES	10975	NO	intron ()	7.77114427860697	NO	unique_peak1	SEC31B
PCC823	10	102278581	102278781	+	3.32202014017378	3	0.437810945273632	381	NO	0	YES	914	NO	intron ()	5.29353233830846	NO	unique_peak1	SEC31B
PCC824	10	102489338	102489538	+	3.12366417172157	2.32192809488736	0.621890547263682	0	YES	0	YES	-6028	NO	Intergenic	2.32835820895522	YES	unique_peak1	PAX2
PCC825	10	102728923	102729123	+	3.99536626610975	3.4594316186373	0.661691542288557	176	NO	27867	NO	-3263	NO	Intergenic	6.07960199004975	YES	unique_peak1	SEMA4G
PCC826	10	102772702	102772902	+	4.63793900992403	3.32192809488736	0.487562189054726	5702	NO	0	YES	10548	NO	intron ()	17.547263681592	NO	unique_peak1	LZTS2
PCC827	10	102801065	102801265	+	3.99536626610975	2	0.482587064676617	1368	NO	0	YES	10169	NO	TTS ()	7.83084577114428	NO	unique_peak1	SFXN3
PCC828	10	102902041	102902241	+	4.27411416796553	3.16992500144231	0.597014925373134	1777	NO	0	YES	-1118	NO	Intergenic	8.20398009950249	YES	unique_peak1	TLX1NB
PCC829	10	102921613	102921813	+	3.65689843523641	3.16992500144231	0.527363184079602	14919	NO	0	YES	-14366	NO	Intergenic	16.8457711442786	NO	unique_peak1	LINC01514
PCC830	10	103201970	103202170	+	3.5795767889725	2.58496250072116	0.412935323383085	87555	NO	0	YES	88280	NO	intron ()	13.2189054726368	NO	unique_peak1	BTRC
PCC831	10	103227172	103227372	+	3.93321008852187	3.32192809488736	0.398009950248756	98910	NO	0	YES	113482	NO	intron ()	12.7114427860697	NO	unique_peak1	BTRC
PCC832	10	103362507	103362707	+	3.12366417172157	2.8073549220576	0.487562189054726	14291	NO	6336	NO	-1353	NO	intron ()	22.3731343283582	NO	unique_peak1	MIR3158-2
PCC833	10	104163614	104163814	+	3.12366417172157	3	0.631840796019901	4077	NO	1476	NO	5327	NO	exon ()	8.49751243781095	YES	unique_peak1	PSD
PCC834	10	104513034	104513234	+	3.22594348942311	3	0.45273631840796	38322	NO	0	YES	9407	NO	intron ()	5.81094527363184	NO	unique_peak1	WBP1L
PCC835	10	105176707	105176907	+	3.93321008852187	1	0.378109452736318	20222	NO	14753	NO	20395	NO	intron ()	2.4726368159204	NO	unique_peak1	PDCD11
PCC836	10	105241795	105241995	+	3.22594348942311	3.32192809488736	0.432835820895522	8338	NO	2005	NO	-2898	NO	intron ()	10.0398009950249	NO	unique_peak1	CALHM3
PCC837	10	105476084	105476284	+	2.63213703584147	2	0.552238805970149	22853	NO	0	YES	-30353	NO	intron ()	0	NO	unique_peak1	SH3PXD2A-AS1
PCC838	10	105883274	105883474	+	4.05517635980077	2.8073549220576	0.328358208955224	1326	NO	553	NO	1445	NO	intron ()	0.333333333333333	NO	unique_peak1	SFR1
PCC839	10	108465440	108465640	+	2.63213703584147	2	0.472636815920398	458140	NO	1642339	NO	458926	NO	intron ()	12.228855721393	NO	unique_peak1	SORCS1
PCC840	10	112316871	112317071	+	3.65689843523641	2	0.482587064676617	10001	NO	0	YES	-10478	NO	Intergenic	9.72139303482587	NO	unique_peak1	SMC3
PCC841	10	113943485	113943685	+	3.49828823354619	3.58496250072116	0.676616915422886	0	YES	934	NO	-48	YES	promoter-TSS ()	0.333333333333333	YES	unique_peak1	GPAM
PCC842	10	114064384	114064584	+	2.77003087217219	2.32192809488736	0.343283582089552	120726	NO	15793	NO	-5038	NO	3' UTR ()	0	NO	unique_peak1	MIR6715B
PCC843	10	114194812	114195012	+	1.38260606684207	1.58496250072116	0.288557213930348	11592	NO	4761	NO	11805	NO	intron ()	0.358208955223881	NO	unique_peak1	ZDHHC6
PCC844	10	114235465	114235665	+	2.63213703584147	2.58496250072116	0.313432835820896	28144	NO	3204	NO	-28261	NO	intron ()	1.17412935323383	NO	unique_peak1	ZDHHC6
PCC845	10	114709594	114709794	+	2.77003087217219	0	0.646766169154229	2321	NO	5286	NO	-315	YES	promoter-TSS ()	0.17910447761194	NO	unique_peak1	TCF7L2
PCC846	10	114833678	114833878	+	3.01432569142213	3.16992500144231	0.577114427860697	91644	NO	0	YES	28664	NO	intron ()	0.467661691542289	NO	unique_peak1	SNORA87
PCC847	10	115086351	115086551	+	2.89688090504454	2.58496250072116	0.492537313432836	160599	NO	0	YES	197059	NO	Intergenic	0.592039800995025	NO	unique_peak1	TCF7L2
PCC848	10	115145704	115145904	+	2.31411825492127	2.32192809488736	0.368159203980099	219952	NO	0	YES	-164786	NO	Intergenic	0.0497512437810945	NO	unique_peak1	HABP2
PCC849	10	115201130	115201330	+	3.12366417172157	1.58496250072116	0.492537313432836	237677	NO	0	YES	-109360	NO	Intergenic	2.87064676616915	NO	unique_peak1	HABP2
PCC850	10	115235028	115235228	+	4.27411416796553	3	0.432835820895522	203779	NO	0	YES	-75462	NO	Intergenic	1.01492537313433	NO	unique_peak1	HABP2
PCC851	10	118204150	118204350	+	2.77003087217219	3	0.407960199004975	164229	NO	30870	NO	16826	NO	intron ()	8.27363184079602	NO	unique_peak1	PNLIPRP3
PCC852	10	118986444	118986644	+	3.01432569142213	2	0.482587064676617	9737	NO	0	YES	-14040	NO	Intergenic	12.8855721393035	NO	unique_peak1	SLC18A2
PCC853	10	119444307	119444507	+	3.99536626610975	3	0.651741293532338	49986	NO	17906	NO	-139828	NO	Intergenic	2.01990049751244	NO	unique_peak1	EMX2OS
PCC854	10	119620438	119620638	+	3.41260361598648	3.16992500144231	0.373134328358209	125446	NO	78097	NO	185576	NO	Intergenic	7.07960199004975	NO	unique_peak1	RAB11FIP2
PCC855	10	119861031	119861231	+	2.89688090504454	2.32192809488736	0.368159203980099	54486	NO	14489	NO	-54736	NO	intron ()	0	NO	unique_peak1	RAB11FIP2
PCC856	10	120480592	120480792	+	3.32202014017378	2	0.338308457711443	33157	NO	7791	NO	34066	NO	intron ()	2.24875621890547	NO	unique_peak1	CACUL1
PCC857	10	120899083	120899283	+	2.31411825492127	2.58496250072116	0.606965174129353	25502	NO	0	YES	26021	NO	Intergenic	12.2587064676617	NO	unique_peak1	SFXN4
PCC858	10	121013057	121013257	+	3.32202014017378	2.8073549220576	0.587064676616915	45433	NO	0	YES	45960	NO	intron ()	0.169154228855721	NO	unique_peak1	GRK5
PCC859	10	121035132	121035332	+	3.8685162332374	3.70043971814109	0.442786069651741	67508	NO	0	YES	68035	NO	intron ()	0.17910447761194	NO	unique_peak1	GRK5
PCC860	10	121403976	121404176	+	3.32202014017378	2.32192809488736	0.552238805970149	6390	NO	3095	NO	-6806	NO	Intergenic	16.771144278607	NO	unique_peak1	BAG3
PCC861	10	121412030	121412230	+	1.91584033035692	1	0.383084577114428	202	NO	0	YES	1248	NO	intron ()	2.97014925373134	NO	unique_peak1	BAG3
PCC862	10	122096501	122096701	+	2.77003087217219	2.58496250072116	0.437810945273632	119558	NO	23449	NO	-119865	NO	Intergenic	19.1293532338308	NO	unique_peak1	PLPP4
PCC863	10	122610694	122610894	+	4.11281105248734	3.4594316186373	0.621890547263682	0	YES	91316	NO	-103	YES	promoter-TSS ()	0	YES	unique_peak1	WDR11-AS1
PCC864	10	123813677	123813877	+	3.01432569142213	1	0.537313432835821	58242	NO	0	YES	-58777	NO	intron ()	7.63681592039801	NO	unique_peak1	TACC2
PCC865	10	123914608	123914808	+	1.91584033035692	1.58496250072116	0.592039800995025	8042	NO	0	YES	-8233	NO	intron ()	0.388059701492537	NO	unique_peak1	TACC2
PCC866	10	124039261	124039461	+	2.77003087217219	1	0.517412935323383	94627	NO	0	YES	8550	NO	intron ()	20.7960199004975	NO	unique_peak1	BTBD16
PCC867	10	126516186	126516386	+	3.49828823354619	3.4594316186373	0.318407960199005	25251	NO	24295	NO	25932	NO	intron ()	1.11940298507463	NO	unique_peak1	ABRAXAS2
PCC868	10	126681117	126681317	+	3.01432569142213	2.58496250072116	0.527363184079602	5234	NO	0	YES	35236	NO	intron ()	6.7910447761194	NO	unique_peak1	CTBP2
PCC869	10	126850076	126850276	+	3.99536626610975	4	0.671641791044776	0	YES	2875	NO	-546	YES	promoter-TSS ()	1.18905472636816	YES	unique_peak1	CTBP2
PCC870	10	127557010	127557210	+	3.01432569142213	2.8073549220576	0.343283582089552	27039	NO	1459	NO	12774	NO	intron ()	12.363184079602	NO	unique_peak1	DHX32
PCC871	10	127936159	127936359	+	3.73062239690668	3.70043971814109	0.393034825870647	139796	NO	0	YES	140868	NO	intron ()	0	NO	unique_peak1	ADAM12
PCC872	10	127942100	127942300	+	3.01432569142213	2.58496250072116	0.54726368159204	133855	NO	0	YES	134927	NO	intron ()	0.333333333333333	NO	unique_peak1	ADAM12
PCC873	10	129153307	129153507	+	2.63213703584147	1.58496250072116	0.402985074626866	41789	NO	201196	NO	-158985	NO	intron ()	0.318407960199005	NO	unique_peak1	FAM196A
PCC874	10	131651879	131652079	+	3.32202014017378	3	0.373134328358209	13038	NO	0	YES	-10341	NO	intron ()	1.58706467661692	NO	unique_peak1	MIR4297
PCC875	10	131770778	131770978	+	2.48109142790728	2.32192809488736	0.721393034825871	0	YES	8887	NO	-8787	NO	Intergenic	0	YES	unique_peak1	EBF3
PCC876	10	134201487	134201687	+	2.77003087217219	2.32192809488736	0.701492537313433	7680	NO	786	NO	-9115	NO	Intergenic	4.12935323383085	NO	unique_peak1	PWWP2B
PCC877	10	134257197	134257397	+	1.38260606684207	1	0.631840796019901	9281	NO	1383	NO	-1396	NO	Intergenic	0.263681592039801	YES	unique_peak1	C10orf91
PCC878	10	134260323	134260523	+	2.63213703584147	2	0.691542288557214	6155	NO	0	YES	1730	NO	intron ()	0.378109452736318	YES	unique_peak1	C10orf91
PCC879	10	135251359	135251559	+	3.49828823354619	2.58496250072116	0.582089552238806	3188	NO	27511	NO	-13338	NO	Intergenic	7.48756218905473	NO	unique_peak1	SPRN
PCC880	10	135310985	135311185	+	3.22594348942311	2.8073549220576	0.527363184079602	22537	NO	21174	NO	-29782	NO	Intergenic	2.73134328358209	NO	unique_peak1	CYP2E1
PCC881	10	135523215	135523415	+	3.01432569142213	1.58496250072116	0.651741293532338	24642	NO	233404	NO	-83016	NO	Intergenic	13.3980099502488	YES	unique_peak1	FRG2B
PCC882	11	250813	251013	+	3.73062239690668	2.32192809488736	0.537313432835821	13522	NO	0	YES	14105	NO	intron ()	16.2388059701493	NO	unique_peak1	PSMD13
PCC883	11	325395	325595	+	2.63213703584147	0	0.552238805970149	5190	NO	4834	NO	-4581	NO	Intergenic	0.0995024875621891	NO	unique_peak1	IFITM3
PCC884	11	355959	356159	+	3.5795767889725	2.8073549220576	0.706467661691542	0	YES	0	YES	-13736	NO	Intergenic	0	YES	unique_peak1	B4GALNT4
PCC885	11	783646	783846	+	4.32442885048833	3.16992500144231	0.631840796019901	5647	NO	19365	NO	6168	NO	non-coding ()	14.5223880597015	YES	unique_peak1	LOC171391
PCC886	11	798272	798472	+	3.01432569142213	2.58496250072116	0.796019900497512	0	YES	5118	NO	-103	YES	promoter-TSS ()	1.55721393034826	YES	unique_peak1	SLC25A22
PCC887	11	975938	976138	+	2.89688090504454	2	0.621890547263682	161	NO	0	YES	50229	NO	intron ()	3.66666666666667	YES	unique_peak1	AP2A2
PCC888	11	1727890	1728090	+	2.63213703584147	2	0.587064676616915	11887	NO	0	YES	9565	NO	Intergenic	4.29353233830846	YES	unique_peak1	KRTAP5-6
PCC889	11	1970224	1970424	+	3.93321008852187	3.16992500144231	0.557213930348259	1220	NO	0	YES	-237	YES	promoter-TSS ()	2.91542288557214	YES	unique_peak1	SNORD131
PCC890	11	2021872	2022072	+	3.01432569142213	2	0.661691542288557	2008	NO	4361	NO	724	NO	intron ()	4.11442786069652	NO	unique_peak1	H19
PCC891	11	2171450	2171650	+	4.22214953278678	3	0.487562189054726	5189	NO	1099	NO	-717	YES	promoter-TSS ()	4.46268656716418	NO	unique_peak1	IGF2
PCC892	11	2421580	2421780	+	3.8685162332374	3.32192809488736	0.621890547263682	0	YES	940	NO	-38	YES	promoter-TSS ()	13.9452736318408	YES	unique_peak1	TSSC4
PCC893	11	3216517	3216717	+	2.77003087217219	2	0.577114427860697	7807	NO	326	NO	-22945	NO	Intergenic	2.11940298507463	YES	unique_peak1	MRGPRG-AS1
PCC894	11	3346137	3346337	+	2.63213703584147	1	0.422885572139304	53818	NO	13343	NO	54215	NO	Intergenic	18.8955223880597	NO	unique_peak1	ZNF195
PCC895	11	3438357	3438557	+	2.48109142790728	1.58496250072116	0.522388059701492	3117	NO	3523	NO	-25312	NO	Intergenic	6.32338308457711	NO	unique_peak1	OR7E12P
PCC896	11	3476167	3476367	+	2.48109142790728	2.8073549220576	0.502487562189055	31270	NO	673	NO	-63122	NO	Intergenic	26.4825870646766	NO	unique_peak1	OR7E12P
PCC897	11	5627133	5627333	+	2.63213703584147	2	0.532338308457711	628435	NO	0	YES	9368	NO	intron ()	1.37810945273632	NO	unique_peak1	TRIM6
PCC898	11	5733830	5734030	+	2.63213703584147	1.58496250072116	0.343283582089552	521738	NO	6540	NO	23113	NO	Intergenic	1.37810945273632	NO	unique_peak1	TRIM22
PCC899	11	6013975	6014175	+	2.77003087217219	1	0.427860696517413	241593	NO	8505	NO	-5860	NO	Intergenic	5.75124378109453	NO	unique_peak1	OR52L1
PCC900	11	6319215	6319415	+	3.5795767889725	2	0.36318407960199	21030	NO	8074	NO	22425	NO	Intergenic	2.1044776119403	NO	unique_peak1	CAVIN3
PCC901	11	6411708	6411908	+	2.31411825492127	0	0.721393034825871	0	YES	242	NO	164	NO	non-coding ()	0.169154228855721	YES	unique_peak1	SMPD1
PCC902	11	6495430	6495630	+	3.32202014017378	2	0.597014925373134	0	YES	409	NO	159	YES	promoter-TSS ()	0.427860696517413	YES	unique_peak1	TRIM3
PCC903	11	6526972	6527172	+	3.65689843523641	3.16992500144231	0.393034825870647	24044	NO	0	YES	8546	NO	intron ()	12.6965174129353	NO	unique_peak1	DNHD1
PCC904	11	6689173	6689373	+	2.31411825492127	2.8073549220576	0.417910447761194	12076	NO	0	YES	-12193	NO	Intergenic	2.64676616915423	NO	unique_peak1	DCHS1
PCC905	11	7119557	7119757	+	3.73062239690668	2.58496250072116	0.417910447761194	8180	NO	23806	NO	9492	NO	Intergenic	7.02487562189055	NO	unique_peak1	RBMXL2
PCC906	11	8268966	8269166	+	1.91584033035692	2.8073549220576	0.592039800995025	14936	NO	644	NO	16359	NO	intron ()	8.4228855721393	NO	unique_peak1	LMO1
PCC907	11	8730973	8731173	+	2.48109142790728	2	0.631840796019901	20161	NO	0	YES	24087	NO	intron ()	0	NO	unique_peak1	SNORA3B
PCC908	11	8981176	8981376	+	4.51108897705169	3.8073549220576	0.45273631840796	4076	NO	0	YES	-4946	NO	intron ()	11.4626865671642	NO	unique_peak1	TMEM9B-AS1
PCC909	11	8986540	8986740	+	3.01432569142213	3	0.646766169154229	32	NO	5319	NO	-82	YES	promoter-TSS ()	0.343283582089552	YES	unique_peak1	TMEM9B
PCC910	11	9482835	9483035	+	2.1274581283579	3.16992500144231	0.681592039800995	0	YES	26615	NO	423	YES	promoter-TSS ()	0	YES	unique_peak1	ZNF143
PCC911	11	9528378	9528578	+	3.99536626610975	2	0.482587064676617	45225	NO	0	YES	45966	NO	intron ()	14.2935323383085	NO	unique_peak1	ZNF143
PCC912	11	9685955	9686155	+	3.12366417172157	1	0.626865671641791	0	YES	0	YES	431	NO	intron ()	0.144278606965174	YES	unique_peak1	SWAP70
PCC913	11	10012317	10012517	+	3.5795767889725	1	0.432835820895522	231846	NO	7636	NO	151728	NO	intron ()	1.1044776119403	NO	unique_peak1	LOC101928008
PCC914	11	10203478	10203678	+	3.41260361598648	3	0.333333333333333	111601	NO	25487	NO	112176	NO	intron ()	0.487562189054726	NO	unique_peak1	SBF2
PCC915	11	10326153	10326353	+	3.49828823354619	3.4594316186373	0.686567164179104	0	YES	3867	NO	-274	YES	promoter-TSS ()	0.830845771144279	YES	unique_peak1	ADM
PCC916	11	10408902	10409102	+	3.01432569142213	1.58496250072116	0.532338308457711	62898	NO	0	YES	-62866	NO	intron ()	0.164179104477612	NO	unique_peak1	AMPD3
PCC917	11	10535850	10536050	+	3.73062239690668	3	0.308457711442786	26175	NO	7360	NO	-5227	NO	3' UTR ()	0	NO	unique_peak1	MTRNR2L8
PCC918	11	10792270	10792470	+	3.5795767889725	3	0.437810945273632	19180	NO	0	YES	19836	NO	intron ()	11.7213930348259	NO	unique_peak1	CTR9
PCC919	11	10880337	10880537	+	2.31411825492127	3.16992500144231	0.567164179104478	0	YES	7563	NO	673	YES	promoter-TSS ()	0.432835820895522	YES	unique_peak1	ZBED5-AS1
PCC920	11	11032147	11032347	+	2.48109142790728	3	0.562189054726368	79074	NO	0	YES	152483	NO	Intergenic	4.6318407960199	NO	unique_peak1	ZBED5-AS1
PCC921	11	11049714	11049914	+	4.22214953278678	3.4594316186373	0.512437810945274	96641	NO	0	YES	170050	NO	Intergenic	12.2238805970149	NO	unique_peak1	ZBED5-AS1
PCC922	11	11169697	11169897	+	3.32202014017378	2	0.567164179104478	216624	NO	0	YES	205107	NO	Intergenic	6.08457711442786	NO	unique_peak1	CSNK2A3
PCC923	11	11178844	11179044	+	4.32442885048833	1	0.537313432835821	225771	NO	0	YES	195960	NO	Intergenic	7.05970149253731	NO	unique_peak1	CSNK2A3
PCC924	11	12352364	12352564	+	2.63213703584147	1	0.517412935323383	46401	NO	0	YES	44017	NO	intron ()	0.159203980099502	NO	unique_peak1	MICALCL
PCC925	11	13237896	13238096	+	2.77003087217219	2.58496250072116	0.601990049751244	60700	NO	0	YES	-60203	NO	Intergenic	0.358208955223881	YES	unique_peak1	ARNTL
PCC926	11	13356871	13357071	+	4.27411416796553	3.16992500144231	0.502487562189055	56135	NO	0	YES	57697	NO	intron ()	9.00995024875622	NO	unique_peak1	ARNTL
PCC927	11	13406400	13406600	+	2.89688090504454	3	0.373134328358209	77673	NO	15239	NO	55326	NO	intron ()	4.75621890547264	NO	unique_peak1	BTBD10
PCC928	11	14380746	14380946	+	3.22594348942311	3.16992500144231	0.641791044776119	8	NO	965	NO	-116	YES	promoter-TSS ()	0.517412935323383	YES	unique_peak1	RRAS2
PCC929	11	14434920	14435120	+	2.63213703584147	3.16992500144231	0.527363184079602	31833	NO	0	YES	-48968	NO	Intergenic	6.72636815920398	NO	unique_peak1	RRAS2
PCC930	11	16967552	16967752	+	2.48109142790728	2.32192809488736	0.577114427860697	20153	NO	0	YES	-20083	NO	intron ()	5.32835820895522	NO	unique_peak1	SNORD147
PCC931	11	17741741	17741941	+	2.63213703584147	2.8073549220576	0.73134328358209	0	YES	1739	NO	731	NO	exon ()	2.94029850746269	YES	unique_peak1	MYOD1
PCC932	11	17752176	17752376	+	2.89688090504454	3.16992500144231	0.502487562189055	3680	NO	4685	NO	-5219	NO	Intergenic	9.82587064676617	NO	unique_peak1	KCNC1
PCC933	11	17792569	17792769	+	3.01432569142213	2	0.472636815920398	507	NO	0	YES	35174	NO	intron ()	1.1044776119403	NO	unique_peak1	KCNC1
PCC934	11	18225416	18225616	+	1.91584033035692	2.32192809488736	0.537313432835821	5003	NO	42114	NO	-5169	NO	Intergenic	9.61691542288557	NO	unique_peak1	LOC494141
PCC935	11	18265461	18265661	+	3.93321008852187	3.16992500144231	0.492537313432836	34554	NO	2069	NO	4660	NO	intron ()	11.1194029850746	NO	unique_peak1	SAA2
PCC936	11	18561928	18562128	+	3.22594348942311	3.32192809488736	0.393034825870647	13298	NO	13607	NO	-13525	NO	intron ()	1.4726368159204	NO	unique_peak1	TSG101
PCC937	11	19367257	19367457	+	2.48109142790728	2.32192809488736	0.621890547263682	0	YES	13133	NO	-4914	NO	Intergenic	1.70149253731343	YES	unique_peak1	NAV2
PCC938	11	19959912	19960112	+	1.67154551110698	2	0.45273631840796	160962	NO	2101	NO	-84090	NO	intron ()	10.0149253731343	NO	unique_peak1	NAV2
PCC939	11	19975559	19975759	+	3.12366417172157	2	0.437810945273632	176609	NO	791	NO	-68443	NO	intron ()	8.25373134328358	NO	unique_peak1	NAV2
PCC940	11	20408689	20408889	+	4.16842305264291	3.4594316186373	0.661691542288557	0	YES	431	NO	-287	YES	promoter-TSS ()	8.1044776119403	YES	unique_peak1	PRMT3
PCC941	11	20418873	20419073	+	3.65689843523641	3.32192809488736	0.422885572139304	9091	NO	8252	NO	9897	NO	intron ()	5.56716417910448	NO	unique_peak1	PRMT3
PCC942	11	26842531	26842731	+	3.80106863376241	1	0.358208955223881	488718	NO	19919	NO	-99057	NO	Intergenic	0	NO	unique_peak1	SLC5A12
PCC943	11	26971949	26972149	+	3.73062239690668	3	0.502487562189055	412210	NO	22391	NO	-43579	NO	Intergenic	0.527363184079602	NO	unique_peak1	FIBIN
PCC944	11	27231146	27231346	+	2.63213703584147	3.32192809488736	0.492537313432836	153013	NO	0	YES	9069	NO	intron ()	0.348258706467662	NO	unique_peak1	BBOX1-AS1
PCC945	11	27255865	27256065	+	2.89688090504454	3.16992500144231	0.482587064676617	128294	NO	0	YES	-14305	NO	Intergenic	0.0348258706467662	NO	unique_peak1	BBOX1-AS1
PCC946	11	27260949	27261149	+	3.12366417172157	0	0.467661691542289	123210	NO	0	YES	-19389	NO	Intergenic	1.00995024875622	NO	unique_peak1	BBOX1-AS1
PCC947	11	27303743	27303943	+	1.91584033035692	2.58496250072116	0.477611940298507	80416	NO	0	YES	-62183	NO	Intergenic	0.393034825870647	NO	unique_peak1	BBOX1-AS1
PCC948	11	27550383	27550583	+	2.1274581283579	2.8073549220576	0.343283582089552	21865	NO	2042	NO	-13889	NO	intron ()	0.402985074626866	NO	unique_peak1	MIR8087
PCC949	11	27720617	27720817	+	3.93321008852187	2	0.656716417910448	844	NO	0	YES	497	NO	TTS ()	4.88059701492537	NO	unique_peak1	BDNF
PCC950	11	27727517	27727717	+	1.67154551110698	1.58496250072116	0.492537313432836	4877	NO	463	NO	-4437	NO	intron ()	8.71144278606965	NO	unique_peak1	BDNF
PCC951	11	28695978	28696178	+	2.89688090504454	2	0.497512437810945	563756	NO	47497	NO	-196983	NO	Intergenic	5.85572139303483	NO	unique_peak1	MIR8068
PCC952	11	30149965	30150165	+	3.22594348942311	1.58496250072116	0.407960199004975	109670	NO	26475	NO	-102498	NO	Intergenic	6.9452736318408	NO	unique_peak1	FSHB
PCC953	11	30939522	30939722	+	2.77003087217219	3.16992500144231	0.378109452736318	331393	NO	17798	NO	74611	NO	intron ()	2.3681592039801	NO	unique_peak1	DCDC1
PCC954	11	31257732	31257932	+	3.41260361598648	2.58496250072116	0.348258706467662	133155	NO	100438	NO	133525	NO	intron ()	2.29850746268657	NO	unique_peak1	DCDC1
PCC955	11	31262017	31262217	+	3.12366417172157	2	0.422885572139304	128870	NO	96153	NO	129240	NO	intron ()	9.35323383084577	NO	unique_peak1	DCDC1
PCC956	11	32253535	32253735	+	2.1274581283579	2.32192809488736	0.45771144278607	101025	NO	1654	NO	-88177	NO	Intergenic	13.3084577114428	NO	unique_peak1	SNORA88
PCC957	11	32319211	32319411	+	2.48109142790728	2.32192809488736	0.402985074626866	35349	NO	13999	NO	133052	NO	Intergenic	0.666666666666667	NO	unique_peak1	WT1
PCC958	11	32914832	32915032	+	1.91584033035692	1	0.741293532338308	0	YES	40671	NO	208	NO	intron ()	1.44278606965174	YES	unique_peak1	QSER1
PCC959	11	32982224	32982424	+	3.5795767889725	3.32192809488736	0.313432835820896	54782	NO	0	YES	-55086	NO	intron ()	3.63681592039801	NO	unique_peak1	DEPDC7
PCC960	11	33187879	33188079	+	3.8685162332374	3	0.298507462686567	4614	NO	281	NO	4776	NO	intron ()	1.55223880597015	NO	unique_peak1	CSTF3-DT
PCC961	11	33564551	33564751	+	3.22594348942311	3.32192809488736	0.552238805970149	115468	NO	2169	NO	774	NO	exon ()	13.5273631840796	NO	unique_peak1	KIAA1549L
PCC962	11	33737822	33738022	+	2.1274581283579	2.32192809488736	0.393034825870647	15222	NO	0	YES	6351	NO	intron ()	2.53233830845771	NO	unique_peak1	CD59
PCC963	11	33764065	33764265	+	2.63213703584147	3	0.303482587064677	5942	NO	155	NO	-6140	NO	intron ()	1.33333333333333	NO	unique_peak1	CD59
PCC964	11	34171478	34171678	+	3.41260361598648	2.58496250072116	0.651741293532338	24311	NO	0	YES	44467	NO	TTS ()	1.99004975124378	YES	unique_peak1	NAT10
PCC965	11	34378010	34378210	+	3.01432569142213	2.58496250072116	0.487562189054726	19	NO	0	YES	1445	NO	intron ()	0.189054726368159	NO	unique_peak1	ABTB2
PCC966	11	34514473	34514673	+	4.22214953278678	3	0.383084577114428	53615	NO	0	YES	18773	NO	intron ()	6.19900497512438	NO	unique_peak1	ELF5
PCC967	11	35259793	35259993	+	2.31411825492127	2.32192809488736	0.487562189054726	98792	NO	0	YES	75396	NO	Intergenic	13.5870646766169	NO	unique_peak1	SNORD164
PCC968	11	35409212	35409412	+	3.32202014017378	0	0.36318407960199	30963	NO	0	YES	31793	NO	intron ()	0	NO	unique_peak1	SLC1A2
PCC969	11	36056589	36056789	+	2.48109142790728	1.58496250072116	0.402985074626866	90134	NO	0	YES	25041	NO	intron ()	0.159203980099502	NO	unique_peak1	MIR3973
PCC970	11	36644428	36644628	+	2.31411825492127	2.58496250072116	0.353233830845771	112512	NO	0	YES	-24699	NO	intron ()	2.63681592039801	NO	unique_peak1	RAG2
PCC971	11	37967833	37968033	+	3.01432569142213	2.8073549220576	0.417910447761194	1435917	NO	387032	NO	7782	NO	intron ()	10.4676616915423	NO	unique_peak1	LOC105376633
PCC972	11	43873679	43873879	+	4.37319514072097	3.4594316186373	0.447761194029851	28375	NO	0	YES	-28578	NO	intron ()	9.75621890547264	NO	unique_peak1	ALKBH3
PCC973	11	44115913	44116113	+	3.73062239690668	3.16992500144231	0.477611940298507	1004	NO	1757	NO	-1086	NO	Intergenic	10.2686567164179	NO	unique_peak1	EXT2
PCC974	11	44349438	44349638	+	2.48109142790728	1.58496250072116	0.482587064676617	7680	NO	0	YES	-17822	NO	Intergenic	2.6318407960199	NO	unique_peak1	ALX4
PCC975	11	44972515	44972715	+	3.41260361598648	3.58496250072116	0.786069651741294	0	YES	994	NO	-160	YES	promoter-TSS ()	0.114427860696517	YES	unique_peak1	TP53I11
PCC976	11	45354045	45354245	+	3.01432569142213	2	0.497512437810945	22686	NO	0	YES	-22777	NO	Intergenic	8.49751243781095	NO	unique_peak1	LOC101928812
PCC977	11	46028051	46028251	+	4.51108897705169	3.32192809488736	0.398009950248756	83198	NO	0	YES	83924	NO	intron ()	12.7512437810945	NO	unique_peak1	LARGE2
PCC978	11	46315169	46315369	+	2.77003087217219	2.32192809488736	0.537313432835821	1506	NO	0	YES	16080	NO	intron ()	0.582089552238806	NO	unique_peak1	CREB3L1
PCC979	11	46316341	46316541	+	3.5795767889725	2.8073549220576	0.601990049751244	334	NO	0	YES	17252	NO	intron ()	0.243781094527363	YES	unique_peak1	CREB3L1
PCC980	11	46373794	46373994	+	3.32202014017378	2	0.676616915422886	4133	NO	0	YES	4938	NO	intron ()	8.87064676616915	YES	unique_peak1	DGKZ
PCC981	11	46404883	46405083	+	2.63213703584147	2	0.517412935323383	743	NO	0	YES	1722	NO	intron ()	3.80597014925373	NO	unique_peak1	MDK
PCC982	11	46941560	46941760	+	2.63213703584147	2.8073549220576	0.487562189054726	1441	NO	1689	NO	-1487	NO	Intergenic	15.2835820895522	NO	unique_peak1	LRP4
PCC983	11	47475813	47476013	+	4.37319514072097	2.8073549220576	0.417910447761194	27555	NO	5492	NO	-5183	NO	Intergenic	16.5024875621891	NO	unique_peak1	RAPSN
PCC984	11	47874957	47875157	+	3.22594348942311	3	0.308457711442786	4600	NO	4893	NO	-4961	NO	Intergenic	2.39303482587065	NO	unique_peak1	NUP160
PCC985	11	47968680	47968880	+	3.12366417172157	2.8073549220576	0.532338308457711	32724	NO	0	YES	-33330	NO	Intergenic	0.343283582089552	NO	unique_peak1	PTPRJ
PCC986	11	48138492	48138692	+	2.77003087217219	2.58496250072116	0.427860696517413	135321	NO	10951	NO	20258	NO	intron ()	3.56716417910448	NO	unique_peak1	MIR3161
PCC987	11	49547895	49548095	+	4.37319514072097	3	0.45771144278607	91683	NO	318054	NO	-32085	NO	Intergenic	8.96019900497512	NO	unique_peak1	LOC440040
PCC988	11	57089537	57089737	+	2.63213703584147	2.58496250072116	0.567164179104478	1877	NO	0	YES	2776	NO	intron ()	0	NO	unique_peak1	TNKS1BP1
PCC989	11	57113188	57113388	+	3.32202014017378	2	0.54228855721393	3927	NO	0	YES	7462	NO	intron ()	10.4129353233831	NO	unique_peak1	P2RX3
PCC990	11	57250612	57250812	+	3.93321008852187	3.16992500144231	0.711442786069652	0	YES	0	YES	22702	NO	Intergenic	2.85572139303483	YES	unique_peak1	RTN4RL2
PCC991	11	57519233	57519433	+	4.67806215003771	3.32192809488736	0.467661691542289	900	NO	8902	NO	-80	YES	promoter-TSS ()	5.12437810945274	NO	unique_peak1	BTBD18
PCC992	11	57524424	57524624	+	3.01432569142213	2.58496250072116	0.328358208955224	3670	NO	4966	NO	-4710	NO	intron ()	0.472636815920398	NO	unique_peak1	CTNND1
PCC993	11	57584516	57584716	+	1.67154551110698	1.58496250072116	0.482587064676617	63762	NO	13425	NO	55382	NO	non-coding ()	1.12437810945274	NO	unique_peak1	CTNND1
PCC994	11	57827411	57827611	+	3.01432569142213	1	0.54726368159204	306657	NO	0	YES	29086	NO	intron ()	7.88557213930348	NO	unique_peak1	OR6Q1
PCC995	11	58397448	58397648	+	2.31411825492127	2.32192809488736	0.45273631840796	50126	NO	10672	NO	7402	NO	Intergenic	7.2089552238806	NO	unique_peak1	CNTF
PCC996	11	58555947	58556147	+	4.67806215003771	2.32192809488736	0.477611940298507	116704	NO	17236	NO	55950	NO	Intergenic	9.45273631840796	NO	unique_peak1	GLYATL2
PCC997	11	58668362	58668562	+	3.49828823354619	3.16992500144231	0.527363184079602	4289	NO	3758	NO	-4409	NO	Intergenic	8.28855721393035	NO	unique_peak1	GLYATL1
PCC998	11	58975473	58975673	+	3.93321008852187	3.16992500144231	0.45273631840796	34420	NO	6212	NO	4921	NO	TTS ()	8.82089552238806	NO	unique_peak1	MPEG1
PCC999	11	59317900	59318100	+	1.91584033035692	2.32192809488736	0.621890547263682	10037	NO	0	YES	35614	NO	Intergenic	0.935323383084577	YES	unique_peak1	OR4D9
PCC1000	11	59448109	59448309	+	2.77003087217219	2	0.507462686567164	10876	NO	0	YES	-11698	NO	Intergenic	13.318407960199	NO	unique_peak1	PATL1
PCC1001	11	59570117	59570317	+	2.89688090504454	2.32192809488736	0.343283582089552	7773	NO	1796	NO	8128	NO	3' UTR ()	4.22388059701493	NO	unique_peak1	MRPL16
PCC1002	11	60941050	60941250	+	2.48109142790728	1	0.472636815920398	11787	NO	12189	NO	-12234	NO	Intergenic	0.73134328358209	NO	unique_peak1	VPS37C
PCC1003	11	61564730	61564930	+	3.32202014017378	2.8073549220576	0.402985074626866	4180	NO	13769	NO	4721	NO	TTS ()	10.0696517412935	NO	unique_peak1	FEN1
PCC1004	11	61722484	61722684	+	3.73062239690668	2.58496250072116	0.597014925373134	60	NO	0	YES	5228	NO	non-coding ()	0.791044776119403	YES	unique_peak1	BEST1
PCC1005	11	61875544	61875744	+	3.65689843523641	3.16992500144231	0.45771144278607	15454	NO	0	YES	-15801	NO	Intergenic	9.8407960199005	NO	unique_peak1	INCENP
PCC1006	11	61938741	61938941	+	1.67154551110698	2	0.472636815920398	47014	NO	0	YES	-18869	NO	Intergenic	10.0796019900498	NO	unique_peak1	SCGB1D1
PCC1007	11	62211249	62211449	+	3.01432569142213	2	0.512437810945274	540	NO	0	YES	24842	NO	intron ()	0.228855721393035	NO	unique_peak1	SCGB1A1
PCC1008	11	62361102	62361302	+	3.93321008852187	2.58496250072116	0.572139303482587	1427	NO	2231	NO	-2093	NO	3' UTR ()	12.9203980099502	NO	unique_peak1	TUT1
PCC1009	11	62379966	62380166	+	2.89688090504454	1.58496250072116	0.800995024875622	0	YES	6464	NO	-147	YES	promoter-TSS ()	0.746268656716418	YES	unique_peak1	ROM1
PCC1010	11	62448357	62448557	+	3.22594348942311	3.4594316186373	0.492537313432836	1743	NO	2026	NO	-1868	NO	Intergenic	4.34328358208955	NO	unique_peak1	UBXN1
PCC1011	11	62648713	62648913	+	2.48109142790728	2.32192809488736	0.701492537313433	0	YES	627	NO	-358	YES	promoter-TSS ()	2.29850746268657	YES	unique_peak1	SLC3A2
PCC1012	11	63438238	63438438	+	3.32202014017378	2.8073549220576	0.696517412935323	0	YES	0	YES	864	NO	intron ()	1.33830845771144	YES	unique_peak1	ATL3
PCC1013	11	63669199	63669399	+	2.48109142790728	1	0.527363184079602	6920	NO	5051	NO	13312	NO	intron ()	5.59203980099502	NO	unique_peak1	MARK2
PCC1014	11	64122607	64122807	+	4.89955399482762	2.32192809488736	0.676616915422886	3623	NO	2396	NO	-3918	NO	exon ()	3.98009950248756	YES	unique_peak1	RPS6KA4
PCC1015	11	64257372	64257572	+	2.89688090504454	2.32192809488736	0.616915422885572	40662	NO	0	YES	40943	NO	Intergenic	7.71641791044776	YES	unique_peak1	LOC100996455
PCC1016	11	64555129	64555329	+	2.48109142790728	1.58496250072116	0.597014925373134	8444	NO	5181	NO	-8913	NO	Intergenic	8.76119402985075	NO	unique_peak1	SF1
PCC1017	11	64877866	64878066	+	3.5795767889725	2.8073549220576	0.606965174129353	980	NO	1474	NO	-1360	NO	non-coding ()	12.81592039801	YES	unique_peak1	TM7SF2
PCC1018	11	64880061	64880261	+	3.41260361598648	3.16992500144231	0.751243781094527	0	YES	0	YES	835	NO	TTS ()	1	YES	unique_peak1	TM7SF2
PCC1019	11	64948339	64948539	+	2.89688090504454	2.58496250072116	0.691542288557214	176	NO	941	NO	-247	YES	promoter-TSS ()	3.1592039800995	YES	unique_peak1	CAPN1
PCC1020	11	65021559	65021759	+	3.5795767889725	2.8073549220576	0.437810945273632	7281	NO	7058	NO	-7664	NO	Intergenic	6.67661691542289	NO	unique_peak1	POLA2
PCC1021	11	65120230	65120430	+	3.22594348942311	2.32192809488736	0.477611940298507	1508	NO	2000	NO	-1952	NO	3' UTR ()	0.512437810945274	NO	unique_peak1	TIGD3
PCC1022	11	65133834	65134034	+	4.16842305264291	3.32192809488736	0.442786069651741	10128	NO	0	YES	11652	NO	Intergenic	9.12935323383085	NO	unique_peak1	TIGD3
PCC1023	11	65149822	65150022	+	3.41260361598648	3.32192809488736	0.666666666666667	3704	NO	781	NO	-65	YES	promoter-TSS ()	0.880597014925373	YES	unique_peak1	SLC25A45
PCC1024	11	65239733	65239933	+	2.77003087217219	2	0.447761194029851	4703	NO	0	YES	-25376	NO	Intergenic	0.447761194029851	NO	unique_peak1	MALAT1
PCC1025	11	65247022	65247222	+	4.11281105248734	3.4594316186373	0.572139303482587	430	NO	0	YES	-18087	NO	Intergenic	3.40796019900498	NO	unique_peak1	MALAT1
PCC1026	11	65275929	65276129	+	3.12366417172157	1	0.497512437810945	10530	NO	15698	NO	-1126	NO	Intergenic	0.124378109452736	NO	unique_peak1	TALAM1
PCC1027	11	65325804	65326004	+	2.1274581283579	2.58496250072116	0.681592039800995	0	YES	713	NO	-205	YES	promoter-TSS ()	0	YES	unique_peak1	LTBP3
PCC1028	11	65337553	65337753	+	3.32202014017378	3.16992500144231	0.666666666666667	0	YES	6127	NO	231	YES	promoter-TSS ()	6.61194029850746	YES	unique_peak1	SSSCA1-AS1
PCC1029	11	65341701	65341901	+	3.80106863376241	2.8073549220576	0.776119402985075	0	YES	1979	NO	-1708	NO	TTS ()	0.925373134328358	YES	unique_peak1	EHBP1L1
PCC1030	11	65405330	65405530	+	2.48109142790728	2	0.666666666666667	2147	NO	2240	NO	-148	YES	promoter-TSS ()	6.64179104477612	YES	unique_peak1	SIPA1
PCC1031	11	65679288	65679488	+	3.49828823354619	2.58496250072116	0.567164179104478	5612	NO	11577	NO	7143	NO	Intergenic	4.01990049751244	YES	unique_peak1	C11orf68
PCC1032	11	65686730	65686930	+	3.5795767889725	2	0.771144278606965	0	YES	9600	NO	102	YES	promoter-TSS ()	0	YES	unique_peak1	DRAP1
PCC1033	11	65990220	65990420	+	3.73062239690668	2	0.597014925373134	34490	NO	0	YES	-34445	NO	intron ()	30.910447761194	YES	unique_peak1	KLC2
PCC1034	11	66080920	66081120	+	2.31411825492127	2.32192809488736	0.661691542288557	0	YES	0	YES	3495	NO	TTS ()	0.522388059701492	YES	unique_peak1	CD248
PCC1035	11	66103281	66103481	+	2.31411825492127	2	0.651741293532338	1001	NO	0	YES	619	NO	intron ()	0.791044776119403	YES	unique_peak1	RIN1
PCC1036	11	66153721	66153921	+	3.80106863376241	2	0.497512437810945	13991	NO	0	YES	-13874	NO	Intergenic	15.9701492537313	NO	unique_peak1	SLC29A2
PCC1037	11	66311265	66311465	+	2.1274581283579	1	0.666666666666667	1704	NO	18884	NO	2344	NO	exon ()	2.09452736318408	YES	unique_peak1	ZDHHC24
PCC1038	11	66601869	66602069	+	2.77003087217219	3.16992500144231	0.383084577114428	8297	NO	0	YES	-8914	NO	intron ()	7.01492537313433	NO	unique_peak1	RCE1
PCC1039	11	66650737	66650937	+	3.73062239690668	3	0.616915422885572	19266	NO	0	YES	24503	NO	intron ()	14.9502487562189	YES	unique_peak1	PC
PCC1040	11	66725240	66725440	+	2.48109142790728	2.32192809488736	0.611940298507463	63	NO	0	YES	507	NO	intron ()	0.00497512437810945	YES	unique_peak1	PC
PCC1041	11	66789235	66789435	+	2.77003087217219	3.16992500144231	0.447761194029851	1108	NO	1495	NO	-855	YES	promoter-TSS ()	3.21393034825871	YES	unique_peak1	SYT12
PCC1042	11	67138998	67139198	+	3.22594348942311	2.58496250072116	0.616915422885572	689	NO	0	YES	2108	NO	intron ()	2.88059701492537	YES	unique_peak1	CLCF1
PCC1043	11	67340230	67340430	+	3.32202014017378	3	0.557213930348259	10498	NO	0	YES	-10736	NO	Intergenic	6.3134328358209	NO	unique_peak1	GSTP1
PCC1044	11	67398146	67398346	+	3.22594348942311	3	0.706467661691542	0	YES	955	NO	-838	YES	promoter-TSS ()	4.25870646766169	YES	unique_peak1	NUDT8
PCC1045	11	67481464	67481664	+	3.65689843523641	1.58496250072116	0.611940298507463	1868	NO	396	NO	-32869	NO	Intergenic	7.96019900497512	NO	unique_peak1	ALDH3B2
PCC1046	11	67567331	67567531	+	2.48109142790728	2.58496250072116	0.597014925373134	4955	NO	1339	NO	5376	NO	intron ()	5.6865671641791	NO	unique_peak1	FAM86C2P
PCC1047	11	67788846	67789046	+	3.01432569142213	1.58496250072116	0.651741293532338	0	YES	0	YES	-9138	NO	intron ()	1.80597014925373	NO	unique_peak1	NDUFS8
PCC1048	11	67976699	67976899	+	3.93321008852187	3.16992500144231	0.477611940298507	3112	NO	0	YES	3985	NO	intron ()	15.910447761194	NO	unique_peak1	KMT5B
PCC1049	11	68565761	68565961	+	3.65689843523641	2.32192809488736	0.597014925373134	15167	NO	10899	NO	43538	NO	intron ()	13.681592039801	YES	unique_peak1	CPT1A
PCC1050	11	68622967	68623167	+	2.48109142790728	2.8073549220576	0.746268656716418	0	YES	0	YES	-13668	NO	Intergenic	0	YES	unique_peak1	CPT1A
PCC1051	11	68856209	68856409	+	2.77003087217219	3	0.557213930348259	5657	NO	7348	NO	5665	NO	3' UTR ()	11.5024875621891	NO	unique_peak1	MIR3164
PCC1052	11	68870292	68870492	+	2.48109142790728	3	0.587064676616915	19740	NO	761	NO	19748	NO	Intergenic	2.15422885572139	YES	unique_peak1	MIR3164
PCC1053	11	68979513	68979713	+	3.12366417172157	2.8073549220576	0.54228855721393	54555	NO	1422	NO	-40583	NO	Intergenic	1.14925373134328	NO	unique_peak1	LOC338694
PCC1054	11	69048561	69048761	+	3.73062239690668	3.16992500144231	0.477611940298507	123603	NO	0	YES	-12944	NO	Intergenic	0.358208955223881	NO	unique_peak1	MYEOV
PCC1055	11	69313100	69313300	+	3.01432569142213	0	0.572139303482587	26620	NO	0	YES	12871	NO	Intergenic	0.293532338308458	NO	unique_peak1	LINC01488
PCC1056	11	69453346	69453546	+	3.01432569142213	3.32192809488736	0.442786069651741	0	YES	2734	NO	-2427	NO	Intergenic	0.328358208955224	YES	unique_peak1	CCND1
PCC1057	11	70261271	70261471	+	2.1274581283579	2	0.462686567164179	3714	NO	4489	NO	16759	NO	intron ()	1.41293532338308	NO	unique_peak1	CTTN
PCC1058	11	70661016	70661216	+	4.27411416796553	3.32192809488736	0.656716417910448	5212	NO	24885	NO	-47779	NO	intron ()	12.3830845771144	YES	unique_peak1	SHANK2-AS3
PCC1059	11	71040035	71040235	+	3.41260361598648	2.8073549220576	0.472636815920398	75873	NO	7765	NO	94265	NO	Intergenic	0.353233830845771	NO	unique_peak1	FLJ42102
PCC1060	11	71083796	71083996	+	3.12366417172157	2.58496250072116	0.462686567164179	62446	NO	0	YES	50504	NO	Intergenic	2.74129353233831	NO	unique_peak1	FLJ42102
PCC1061	11	71511465	71511665	+	3.99536626610975	2.8073549220576	0.562189054726368	12399	NO	864	NO	13008	NO	3' UTR ()	18.636815920398	NO	unique_peak1	FAM86C1
PCC1062	11	71575138	71575338	+	3.8685162332374	1	0.492537313432836	50284	NO	20947	NO	-14261	NO	Intergenic	25.81592039801	NO	unique_peak1	DEFB131B
PCC1063	11	71724325	71724525	+	3.49828823354619	3.16992500144231	0.696517412935323	66860	NO	7244	NO	-912	YES	promoter-TSS ()	0.0696517412935323	YES	unique_peak1	LOC100128494
PCC1064	11	71726763	71726963	+	2.77003087217219	2.32192809488736	0.611940298507463	64422	NO	8437	NO	1526	NO	non-coding ()	2.74626865671642	YES	unique_peak1	LOC100128494
PCC1065	11	71814548	71814748	+	2.77003087217219	3.16992500144231	0.532338308457711	18	NO	317	NO	-215	YES	promoter-TSS ()	5.44776119402985	NO	unique_peak1	LAMTOR1
PCC1066	11	72142076	72142276	+	3.80106863376241	2.8073549220576	0.527363184079602	2879	NO	0	YES	3552	NO	intron ()	11.8358208955224	NO	unique_peak1	CLPB
PCC1067	11	72182406	72182606	+	3.41260361598648	3.16992500144231	0.507462686567164	36769	NO	0	YES	-36778	NO	Intergenic	11.3880597014925	NO	unique_peak1	CLPB
PCC1068	11	72310023	72310223	+	3.65689843523641	2.58496250072116	0.597014925373134	8276	NO	0	YES	16051	NO	intron ()	8.5771144278607	YES	unique_peak1	MIR139
PCC1069	11	72853371	72853571	+	2.89688090504454	3.16992500144231	0.761194029850746	0	YES	470	NO	-328	YES	promoter-TSS ()	1.7363184079602	YES	unique_peak1	FCHSD2
PCC1070	11	72929474	72929674	+	3.12366417172157	3.16992500144231	0.721393034825871	0	YES	26	NO	72	YES	promoter-TSS ()	3.05970149253731	YES	unique_peak1	P2RY2
PCC1071	11	72948038	72948238	+	3.01432569142213	2.58496250072116	0.552238805970149	1809	NO	5232	NO	18636	NO	3' UTR ()	16.1293532338308	NO	unique_peak1	P2RY2
PCC1072	11	73642450	73642650	+	3.01432569142213	2.58496250072116	0.492537313432836	51052	NO	17979	NO	-18814	NO	Intergenic	10.3034825870647	NO	unique_peak1	DNAJB13
PCC1073	11	74022499	74022699	+	2.89688090504454	2	0.756218905472637	0	YES	5201	NO	122	NO	exon ()	0.119402985074627	YES	unique_peak1	P4HA3
PCC1074	11	74281642	74281842	+	4.46644435203672	3.8073549220576	0.45273631840796	21687	NO	0	YES	-21833	NO	Intergenic	8.52238805970149	NO	unique_peak1	POLD3
PCC1075	11	74322417	74322617	+	3.41260361598648	3	0.348258706467662	18376	NO	0	YES	18867	NO	intron ()	2.96517412935323	NO	unique_peak1	POLD3
PCC1076	11	75275114	75275314	+	3.32202014017378	3	0.641791044776119	1497	NO	0	YES	2113	NO	intron ()	5.85572139303483	YES	unique_peak1	SERPINH1
PCC1077	11	75286024	75286224	+	3.65689843523641	2.8073549220576	0.577114427860697	7843	NO	0	YES	-8117	NO	Intergenic	2.6318407960199	NO	unique_peak1	LOC105369391
PCC1078	11	75288306	75288506	+	3.41260361598648	3.32192809488736	0.611940298507463	5561	NO	0	YES	-5835	NO	Intergenic	5.54228855721393	NO	unique_peak1	LOC105369391
PCC1079	11	75294224	75294424	+	3.12366417172157	2.8073549220576	0.706467661691542	0	YES	0	YES	83	YES	promoter-TSS ()	0.686567164179104	YES	unique_peak1	LOC105369391
PCC1080	11	76381767	76381967	+	1.67154551110698	2	0.741293532338308	0	YES	966	NO	-76	YES	promoter-TSS ()	0.0199004975124378	YES	unique_peak1	LRRC32
PCC1081	11	77860857	77861057	+	4.16842305264291	1	0.432835820895522	10011	NO	4183	NO	10118	NO	intron ()	0.676616915422886	NO	unique_peak1	KCTD21-AS1
PCC1082	11	78131386	78131586	+	4.27411416796553	2.8073549220576	0.482587064676617	1985	NO	2695	NO	-2618	NO	Intergenic	5.50746268656716	NO	unique_peak1	GAB2
PCC1083	11	78767324	78767524	+	2.31411825492127	3.16992500144231	0.482587064676617	13152	NO	9223	NO	345729	NO	intron ()	1.56716417910448	NO	unique_peak1	MIR708
PCC1084	11	82429355	82429555	+	3.80106863376241	2.32192809488736	0.412935323383085	13880	NO	35554	NO	15451	NO	Intergenic	6.20398009950249	NO	unique_peak1	FAM181B
PCC1085	11	82486884	82487084	+	3.5795767889725	3.32192809488736	0.487562189054726	41907	NO	15036	NO	-42078	NO	Intergenic	13.2338308457711	NO	unique_peak1	FAM181B
PCC1086	11	82617327	82617527	+	3.01432569142213	2.32192809488736	0.293532338308458	4482	NO	15866	NO	-4645	NO	intron ()	1.88557213930348	NO	unique_peak1	PRCP
PCC1087	11	82638409	82638609	+	3.12366417172157	2.32192809488736	0.388059701492537	25564	NO	31561	NO	-25727	NO	intron ()	3.73134328358209	NO	unique_peak1	PRCP
PCC1088	11	83531101	83531301	+	2.89688090504454	3.32192809488736	0.333333333333333	533564	NO	0	YES	-137733	NO	intron ()	3.18905472636816	NO	unique_peak1	DLG2
PCC1089	11	85375187	85375387	+	3.12366417172157	2.32192809488736	0.656716417910448	0	YES	14766	NO	895	NO	non-coding ()	1.70646766169154	YES	unique_peak1	CREBZF
PCC1090	11	85753006	85753206	+	3.01432569142213	2.8073549220576	0.398009950248756	26519	NO	0	YES	27033	NO	intron ()	8.16417910447761	NO	unique_peak1	PICALM
PCC1091	11	86454534	86454734	+	3.80106863376241	3.16992500144231	0.502487562189055	56450	NO	0	YES	-47467	NO	Intergenic	0	NO	unique_peak1	PRSS23
PCC1092	11	86513696	86513896	+	3.8685162332374	3.32192809488736	0.427860696517413	1806	NO	0	YES	2514	NO	intron ()	7.93034825870647	NO	unique_peak1	PRSS23
PCC1093	11	86650192	86650392	+	3.01432569142213	1.58496250072116	0.388059701492537	15509	NO	0	YES	16148	NO	intron ()	4.74626865671642	NO	unique_peak1	FZD4
PCC1094	11	86667011	86667211	+	3.12366417172157	2.58496250072116	0.681592039800995	0	YES	12960	NO	448	YES	promoter-TSS ()	0	YES	unique_peak1	LOC100506368
PCC1095	11	86807041	86807241	+	3.12366417172157	1.58496250072116	0.407960199004975	57947	NO	46859	NO	58255	NO	intron ()	0.238805970149254	NO	unique_peak1	TMEM135
PCC1096	11	86992589	86992789	+	3.5795767889725	3.16992500144231	0.358208955223881	243495	NO	15048	NO	243803	NO	intron ()	0.91044776119403	NO	unique_peak1	TMEM135
PCC1097	11	87174636	87174836	+	2.63213703584147	3	0.467661691542289	425542	NO	2384	NO	255567	NO	Intergenic	12.4676616915423	NO	unique_peak1	LOC105369423
PCC1098	11	89350279	89350479	+	3.41260361598648	3.58496250072116	0.368159203980099	112970	NO	2868	NO	-27600	NO	Intergenic	3.62686567164179	NO	unique_peak1	NOX4
PCC1099	11	89846837	89847037	+	3.12366417172157	1.58496250072116	0.283582089552239	59880	NO	20973	NO	-20881	NO	Intergenic	0.522388059701492	NO	unique_peak1	NAALAD2
PCC1100	11	91944824	91945024	+	3.5795767889725	2.8073549220576	0.54228855721393	12611	NO	56026	NO	-140338	NO	Intergenic	4.30845771144279	NO	unique_peak1	FAT3
PCC1101	11	92286182	92286382	+	4.11281105248734	2.32192809488736	0.323383084577114	313559	NO	88678	NO	201020	NO	intron ()	1.19900497512438	NO	unique_peak1	FAT3
PCC1102	11	94237936	94238136	+	3.49828823354619	2.8073549220576	0.303482587064677	7410	NO	7704	NO	-7659	NO	Intergenic	3.51741293532338	NO	unique_peak1	C11orf97
PCC1103	11	94296778	94296978	+	3.73062239690668	3.16992500144231	0.45273631840796	17864	NO	14122	NO	-3596	NO	intron ()	1.36318407960199	NO	unique_peak1	PIWIL4
PCC1104	11	94336315	94336515	+	3.65689843523641	2.8073549220576	0.472636815920398	57401	NO	0	YES	35941	NO	intron ()	1.17412935323383	NO	unique_peak1	PIWIL4
PCC1105	11	94474602	94474802	+	3.41260361598648	2	0.482587064676617	263	NO	0	YES	-1181	NO	Intergenic	11.0298507462687	NO	unique_peak1	LOC105369438
PCC1106	11	96197957	96198157	+	3.5795767889725	3	0.432835820895522	74369	NO	17253	NO	41984	NO	intron ()	7.82587064676617	NO	unique_peak1	JRKL-AS1
PCC1107	11	96667710	96667910	+	3.32202014017378	2	0.328358208955224	544122	NO	446599	NO	426221	NO	Intergenic	0.144278606965174	NO	unique_peak1	LOC105369443
PCC1108	11	100801055	100801255	+	3.01432569142213	2.58496250072116	0.348258706467662	196775	NO	8465	NO	-3850	NO	intron ()	2.70646766169154	NO	unique_peak1	SNORD13I
PCC1109	11	101299730	101299930	+	3.41260361598648	3.16992500144231	0.45771144278607	153427	NO	0	YES	90806	NO	Intergenic	7.78109452736318	NO	unique_peak1	MIR3920
PCC1110	11	101327611	101327811	+	3.32202014017378	2	0.298507462686567	125546	NO	9520	NO	62925	NO	intron ()	0.343283582089552	NO	unique_peak1	MIR3920
PCC1111	11	101630874	101631074	+	2.48109142790728	2.32192809488736	0.412935323383085	154520	NO	21133	NO	-154772	NO	Intergenic	0.462686567164179	NO	unique_peak1	CEP126
PCC1112	11	101751057	101751257	+	3.93321008852187	2.32192809488736	0.402985074626866	34337	NO	11766	NO	-34589	NO	Intergenic	2.8955223880597	NO	unique_peak1	CEP126
PCC1113	11	101845183	101845383	+	2.89688090504454	2	0.343283582089552	59054	NO	32527	NO	-58030	NO	intron ()	0.333333333333333	NO	unique_peak1	ANGPTL5
PCC1114	11	101878662	101878862	+	3.32202014017378	2.32192809488736	0.308457711442786	39211	NO	0	YES	-39407	NO	Intergenic	1.8955223880597	NO	unique_peak1	CFAP300
PCC1115	11	101981861	101982061	+	1.67154551110698	3.16992500144231	0.701492537313433	0	YES	1419	NO	769	NO	intron ()	0.0995024875621891	YES	unique_peak1	YAP1
PCC1116	11	101982404	101982604	+	3.41260361598648	2.32192809488736	0.527363184079602	73	NO	876	NO	-667	YES	promoter-TSS ()	0.104477611940299	NO	unique_peak1	YAP1
PCC1117	11	102150539	102150739	+	3.32202014017378	2	0.432835820895522	10886	NO	0	YES	-37542	NO	Intergenic	1.85074626865672	NO	unique_peak1	BIRC3
PCC1118	11	102164772	102164972	+	3.01432569142213	3.32192809488736	0.407960199004975	23207	NO	0	YES	-23309	NO	Intergenic	8.71641791044776	NO	unique_peak1	BIRC3
PCC1119	11	102483740	102483940	+	3.22594348942311	1.58496250072116	0.45273631840796	159977	NO	0	YES	12223	NO	intron ()	5.89054726368159	NO	unique_peak1	MMP20
PCC1120	11	102906778	102906978	+	2.31411825492127	3.4594316186373	0.378109452736318	55296	NO	0	YES	56066	NO	Intergenic	5.09950248756219	NO	unique_peak1	DCUN1D5
PCC1121	11	103480245	103480445	+	3.73062239690668	2.8073549220576	0.492537313432836	426960	NO	0	YES	-240289	NO	Intergenic	6.46268656716418	NO	unique_peak1	MIR4693
PCC1122	11	104022186	104022386	+	2.63213703584147	2	0.313432835820896	12150	NO	299755	NO	12741	NO	intron ()	2.47761194029851	NO	unique_peak1	PDGFD
PCC1123	11	105733642	105733842	+	3.5795767889725	3	0.323383084577114	158883	NO	148418	NO	159272	NO	intron ()	5.44776119402985	NO	unique_peak1	MSANTD4
PCC1124	11	107769111	107769311	+	4.22214953278678	2.8073549220576	0.427860696517413	29647	NO	9589	NO	-29990	NO	Intergenic	6.30348258706468	NO	unique_peak1	RAB39A
PCC1125	11	108909248	108909448	+	3.80106863376241	3.4594316186373	0.497512437810945	373051	NO	0	YES	373596	NO	Intergenic	0.17910447761194	NO	unique_peak1	DDX10
PCC1126	11	109296349	109296549	+	3.41260361598648	1.58496250072116	0.417910447761194	1365	NO	41878	NO	3603	NO	3' UTR ()	2.00995024875622	NO	unique_peak1	C11orf87
PCC1127	11	109512385	109512585	+	2.31411825492127	1	0.482587064676617	217401	NO	21604	NO	219639	NO	Intergenic	2.51741293532338	NO	unique_peak1	C11orf87
PCC1128	11	109963359	109963559	+	2.48109142790728	2	0.681592039800995	0	YES	601	NO	-628	YES	promoter-TSS ()	0.587064676616915	YES	unique_peak1	ZC3H12C
PCC1129	11	110044957	110045157	+	3.49828823354619	3.4594316186373	0.507462686567164	80279	NO	25243	NO	80970	NO	TTS ()	15.0348258706468	NO	unique_peak1	ZC3H12C
PCC1130	11	110238375	110238575	+	2.48109142790728	2.32192809488736	0.263681592039801	61999	NO	1084	NO	12636	NO	intron ()	0.343283582089552	NO	unique_peak1	LOC105369486
PCC1131	11	111033404	111033604	+	2.48109142790728	1	0.417910447761194	135700	NO	0	YES	-65462	NO	Intergenic	0.353233830845771	NO	unique_peak1	LINC02550
PCC1132	11	111169885	111170085	+	1.91584033035692	2.8073549220576	0.691542288557214	0	YES	8145	NO	-7	YES	promoter-TSS ()	2.01492537313433	YES	unique_peak1	COLCA1
PCC1133	11	111634064	111634264	+	2.31411825492127	0	0.45273631840796	2330	NO	0	YES	3005	NO	intron ()	0.353233830845771	NO	unique_peak1	PPP2R1B
PCC1134	11	112526167	112526367	+	3.99536626610975	2.8073549220576	0.477611940298507	306157	NO	0	YES	-99742	NO	Intergenic	0.144278606965174	NO	unique_peak1	LOC387810
PCC1135	11	112655258	112655458	+	2.89688090504454	1	0.562189054726368	177066	NO	0	YES	-176611	NO	Intergenic	0.422885572139304	YES	unique_peak1	NCAM1
PCC1136	11	113120189	113120389	+	2.48109142790728	1	0.487562189054726	64943	NO	34231	NO	24334	NO	intron ()	4.87064676616915	NO	unique_peak1	NCAM1-AS1
PCC1137	11	113596224	113596424	+	1.38260606684207	2.32192809488736	0.388059701492537	47875	NO	0	YES	-19229	NO	Intergenic	0.169154228855721	NO	unique_peak1	TMPRSS5
PCC1138	11	114609755	114609955	+	2.1274581283579	1.58496250072116	0.427860696517413	221800	NO	54175	NO	60655	NO	Intergenic	18.4179104477612	NO	unique_peak1	NXPE2
PCC1139	11	116969327	116969527	+	3.32202014017378	3.32192809488736	0.716417910447761	0	YES	476	NO	-296	YES	promoter-TSS ()	0.0696517412935323	YES	unique_peak1	SIK3
PCC1140	11	117097187	117097387	+	3.32202014017378	3	0.487562189054726	5355	NO	266	NO	5954	NO	intron ()	8.03980099502488	NO	unique_peak1	PCSK7
PCC1141	11	117152077	117152277	+	2.63213703584147	1.58496250072116	0.417910447761194	34067	NO	0	YES	-9885	NO	intron ()	0.129353233830846	NO	unique_peak1	BACE1-AS
PCC1142	11	117187020	117187220	+	2.89688090504454	3.16992500144231	0.63681592039801	40	NO	769	NO	-148	YES	promoter-TSS ()	4.64676616915423	YES	unique_peak1	BACE1
PCC1143	11	117314329	117314529	+	2.89688090504454	2.8073549220576	0.646766169154229	15113	NO	0	YES	115858	NO	intron ()	8.56716417910448	YES	unique_peak1	CEP164
PCC1144	11	118166565	118166765	+	2.48109142790728	1.58496250072116	0.402985074626866	63399	NO	8725	NO	-8630	NO	Intergenic	7.15422885572139	NO	unique_peak1	CD3E
PCC1145	11	118286535	118286735	+	2.77003087217219	2.32192809488736	0.487562189054726	13988	NO	0	YES	2895	NO	intron ()	0.880597014925373	NO	unique_peak1	LOC100131626
PCC1146	11	118781301	118781501	+	2.1274581283579	2.58496250072116	0.761194029850746	0	YES	5109	NO	-16	YES	promoter-TSS ()	0	YES	unique_peak1	MIR4492
PCC1147	11	119015713	119015913	+	3.12366417172157	2.32192809488736	0.532338308457711	3730	NO	6492	NO	-3937	NO	Intergenic	5.32338308457711	NO	unique_peak1	ABCG4
PCC1148	11	119192399	119192599	+	2.89688090504454	1	0.661691542288557	216	NO	9168	NO	-4659	NO	Intergenic	10.3383084577114	YES	unique_peak1	MCAM
PCC1149	11	119209133	119209333	+	3.49828823354619	2.32192809488736	0.577114427860697	957	NO	0	YES	2360	NO	TTS ()	7.19900497512438	NO	unique_peak1	C1QTNF5
PCC1150	11	120051603	120051803	+	2.63213703584147	1.58496250072116	0.592039800995025	11392	NO	0	YES	-29980	NO	Intergenic	4.37810945273632	YES	unique_peak1	OAF
PCC1151	11	120205654	120205854	+	3.12366417172157	2.32192809488736	0.393034825870647	606	NO	2126	NO	-1864	NO	Intergenic	3.64676616915423	NO	unique_peak1	ARHGEF12
PCC1152	11	120206753	120206953	+	2.89688090504454	3	0.736318407960199	0	YES	1027	NO	-765	YES	promoter-TSS ()	0.218905472636816	YES	unique_peak1	ARHGEF12
PCC1153	11	121120013	121120213	+	3.22594348942311	3.16992500144231	0.348258706467662	43031	NO	0	YES	-43275	NO	Intergenic	3.8407960199005	NO	unique_peak1	SC5D
PCC1154	11	121194073	121194273	+	3.32202014017378	1	0.417910447761194	30120	NO	0	YES	30596	NO	Intergenic	2.02487562189055	NO	unique_peak1	SC5D
PCC1155	11	122138413	122138613	+	3.22594348942311	2	0.502487562189055	387665	NO	14397	NO	41682	NO	intron ()	1.1592039800995	NO	unique_peak1	MIR100HG
PCC1156	11	122505337	122505537	+	2.31411825492127	1.58496250072116	0.54228855721393	20741	NO	0	YES	-20961	NO	Intergenic	0.467661691542289	NO	unique_peak1	UBASH3B
PCC1157	11	122619687	122619887	+	2.89688090504454	2	0.507462686567164	92207	NO	0	YES	-89419	NO	intron ()	0.164179104477612	NO	unique_peak1	CRTAM
PCC1158	11	122625372	122625572	+	1.67154551110698	1	0.517412935323383	97892	NO	0	YES	-83734	NO	intron ()	5.64676616915423	NO	unique_peak1	CRTAM
PCC1159	11	122974022	122974222	+	3.8685162332374	2.32192809488736	0.417910447761194	40218	NO	0	YES	-41079	NO	intron ()	7.44278606965174	NO	unique_peak1	HSPA8
PCC1160	11	123036761	123036961	+	2.1274581283579	2.8073549220576	0.502487562189055	28465	NO	0	YES	29152	NO	intron ()	15.4228855721393	NO	unique_peak1	CLMP
PCC1161	11	123106757	123106957	+	3.65689843523641	1	0.492537313432836	39770	NO	216	NO	-40844	NO	Intergenic	0.17910447761194	NO	unique_peak1	CLMP
PCC1162	11	124285353	124285553	+	3.65689843523641	2.32192809488736	0.358208955223881	207111	NO	54457	NO	9314	NO	Intergenic	0.950248756218905	NO	unique_peak1	OR8B4
PCC1163	11	124514344	124514544	+	4.32442885048833	3.8073549220576	0.467661691542289	21190	NO	0	YES	8050	NO	intron ()	5.21393034825871	NO	unique_peak1
PCC1164	11	124628297	124628497	+	2.31411825492127	2.58496250072116	0.696517412935323	0	YES	6326	NO	-633	YES	promoter-TSS ()	4.99502487562189	YES	unique_peak1	LOC101929340
PCC1165	11	124707490	124707690	+	3.80106863376241	2	0.437810945273632	1532	NO	0	YES	-27715	NO	Intergenic	11.363184079602	NO	unique_peak1	ROBO3
PCC1166	11	124768200	124768400	+	2.63213703584147	2.58496250072116	0.482587064676617	21426	NO	579	NO	-469	YES	promoter-TSS ()	0.134328358208955	NO	unique_peak1	ROBO4
PCC1167	11	124961180	124961380	+	3.8685162332374	3.16992500144231	0.487562189054726	19939	NO	0	YES	20324	NO	TTS ()	7.11940298507463	NO	unique_peak1	TMEM218
PCC1168	11	125322607	125322807	+	2.31411825492127	1	0.45273631840796	42330	NO	0	YES	-42403	NO	intron ()	10.2537313432836	NO	unique_peak1	LOC403312
PCC1169	11	125439083	125439283	+	2.48109142790728	2	0.701492537313433	0	YES	187	NO	-100	YES	promoter-TSS ()	6.28358208955224	YES	unique_peak1	EI24
PCC1170	11	125594130	125594330	+	3.80106863376241	2.32192809488736	0.462686567164179	98263	NO	96919	NO	-21958	NO	Intergenic	8.48756218905473	NO	unique_peak1	PATE1
PCC1171	11	125744473	125744673	+	3.41260361598648	3.32192809488736	0.482587064676617	12382	NO	12987	NO	-8936	NO	Intergenic	18.681592039801	NO	unique_peak1	HYLS1
PCC1172	11	126057055	126057255	+	3.8685162332374	1.58496250072116	0.587064676616915	24114	NO	0	YES	24432	NO	Intergenic	1.35820895522388	YES	unique_peak1	RPUSD4
PCC1173	11	126187800	126188000	+	3.22594348942311	1.58496250072116	0.567164179104478	13757	NO	0	YES	14253	NO	intron ()	0.616915422885572	NO	unique_peak1	DCPS
PCC1174	11	126229315	126229515	+	3.41260361598648	3	0.497512437810945	3241	NO	1055	NO	3626	NO	intron ()	0.45273631840796	YES	unique_peak1	ST3GAL4
PCC1175	11	126498791	126498991	+	3.5795767889725	1.58496250072116	0.472636815920398	211920	NO	0	YES	-23782	NO	intron ()	1.59203980099502	NO	unique_peak1	LOC101929427
PCC1176	11	128044480	128044680	+	3.01432569142213	2.58496250072116	0.487562189054726	276981	NO	1849	NO	-34081	NO	Intergenic	0.54228855721393	NO	unique_peak1	LINC02098
PCC1177	11	128193359	128193559	+	2.89688090504454	3.32192809488736	0.497512437810945	128102	NO	3538	NO	114798	NO	Intergenic	4.58706467661692	NO	unique_peak1	LINC02098
PCC1178	11	129100007	129100207	+	2.1274581283579	1	0.283582089552239	48290	NO	8136	NO	-38014	NO	Intergenic	0.298507462686567	NO	unique_peak1	ARHGAP32
PCC1179	11	129565513	129565713	+	2.31411825492127	2.58496250072116	0.656716417910448	77273	NO	3027	NO	-78449	NO	Intergenic	4.95024875621891	YES	unique_peak1	LINC01395
PCC1180	11	129940508	129940708	+	2.89688090504454	2	0.666666666666667	0	YES	0	YES	145	NO	exon ()	0.761194029850746	YES	unique_peak1	APLP2
PCC1181	11	130297508	130297708	+	3.8685162332374	3.32192809488736	0.681592039800995	0	YES	5507	NO	1280	NO	exon ()	2.1044776119403	YES	unique_peak1	ADAMTS8
PCC1182	11	130589541	130589741	+	2.63213703584147	1	0.477611940298507	172442	NO	0	YES	46790	NO	Intergenic	0.427860696517413	NO	unique_peak1	C11orf44
PCC1183	11	130764411	130764611	+	3.41260361598648	2.32192809488736	0.462686567164179	21500	NO	0	YES	21871	NO	intron ()	13.5323383084577	NO	unique_peak1	SNX19
PCC1184	11	131996274	131996474	+	3.41260361598648	3	0.537313432835821	214741	NO	316	NO	-157822	NO	intron ()	0.338308457711443	NO	unique_peak1	NTM-IT
PCC1185	11	132456781	132456981	+	4.05517635980077	3.16992500144231	0.467661691542289	355681	NO	9250	NO	302685	NO	intron ()	0	NO	unique_peak1	NTM-IT
PCC1186	11	132812853	132813053	+	3.41260361598648	3.32192809488736	0.641791044776119	0	YES	26652	NO	579	NO	exon ()	5.95522388059702	YES	unique_peak1	OPCML
PCC1187	11	132814120	132814320	+	2.89688090504454	2	0.646766169154229	0	YES	27919	NO	-557	YES	promoter-TSS ()	0.597014925373134	YES	unique_peak1	OPCML
PCC1188	11	132862658	132862858	+	2.1274581283579	2.58496250072116	0.442786069651741	48262	NO	49062	NO	-49095	NO	intron ()	2.92039800995025	NO	unique_peak1	OPCML
PCC1189	11	133033417	133033617	+	2.48109142790728	2	0.437810945273632	80109	NO	13103	NO	-219854	NO	intron ()	8.41293532338308	NO	unique_peak1	OPCML
PCC1190	11	133705120	133705320	+	3.12366417172157	2.58496250072116	0.502487562189055	1411	NO	1799	NO	10213	NO	Intergenic	16.3980099502488	NO	unique_peak1	SPATA19
PCC1191	11	133800734	133800934	+	3.32202014017378	2	0.701492537313433	0	YES	13326	NO	25815	NO	intron ()	2.44776119402985	YES	unique_peak1	IGSF9B
PCC1192	11	134077431	134077631	+	2.1274581283579	2.8073549220576	0.552238805970149	16065	NO	22159	NO	16895	NO	intron ()	4.45273631840796	NO	unique_peak1	NCAPD3
PCC1193	12	74200	74400	+	3.5795767889725	1	0.791044776119403	0	YES	73610	NO	575	NO	intron ()	0	YES	unique_peak1	LOC100288778
PCC1194	12	176273	176473	+	2.89688090504454	2.32192809488736	0.756218905472637	0	YES	27692	NO	324	NO	exon ()	0.199004975124378	YES	unique_peak1	IQSEC3
PCC1195	12	262419	262619	+	3.22594348942311	3	0.63681592039801	13917	NO	6658	NO	-4184	NO	intron ()	16.134328358209	NO	unique_peak1	LOC574538
PCC1196	12	723616	723816	+	2.77003087217219	1.58496250072116	0.601990049751244	5110	NO	764	NO	-4137	NO	intron ()	3.27363184079602	NO	unique_peak1	NINJ2
PCC1197	12	861807	862007	+	3.12366417172157	1.58496250072116	0.701492537313433	0	YES	1483	NO	-182	YES	promoter-TSS ()	0.054726368159204	YES	unique_peak1	WNK1
PCC1198	12	1714479	1714679	+	3.8685162332374	2.58496250072116	0.54228855721393	10246	NO	0	YES	-11248	NO	Intergenic	11.1791044776119	NO	unique_peak1	FBXL14
PCC1199	12	1743848	1744048	+	4.27411416796553	3.4594316186373	0.587064676616915	4014	NO	0	YES	5536	NO	intron ()	8.90547263681592	NO	unique_peak1	WNT5B
PCC1200	12	1762055	1762255	+	3.32202014017378	3.16992500144231	0.442786069651741	6811	NO	0	YES	7391	NO	Intergenic	16.089552238806	NO	unique_peak1	MIR3649
PCC1201	12	1909871	1910071	+	2.89688090504454	1	0.626865671641791	3105	NO	0	YES	-19462	NO	intron ()	7.71144278606965	YES	unique_peak1	LRTM2
PCC1202	12	2162169	2162369	+	1.91584033035692	2.32192809488736	0.776119402985075	920	NO	3811	NO	-147	YES	promoter-TSS ()	0	YES	unique_peak1	CACNA1C
PCC1203	12	2376834	2377034	+	3.65689843523641	3.32192809488736	0.577114427860697	37218	NO	2076	NO	-2008	NO	intron ()	0.696517412935323	NO	unique_peak1	CACNA1C-IT3
PCC1204	12	2378236	2378436	+	2.77003087217219	3	0.447761194029851	38620	NO	674	NO	-606	YES	promoter-TSS ()	0.17910447761194	NO	unique_peak1	CACNA1C-IT3
PCC1205	12	2382570	2382770	+	3.73062239690668	2.58496250072116	0.597014925373134	42954	NO	0	YES	3728	NO	intron ()	2.44776119402985	NO	unique_peak1	CACNA1C-IT3
PCC1206	12	2749604	2749804	+	3.32202014017378	1.58496250072116	0.597014925373134	38810	NO	0	YES	31682	NO	intron ()	0.766169154228856	YES	unique_peak1	CACNA1C-AS2
PCC1207	12	2849097	2849297	+	3.49828823354619	2.58496250072116	0.427860696517413	12485	NO	0	YES	-48874	NO	Intergenic	6.06467661691542	NO	unique_peak1	CACNA1C-AS1
PCC1208	12	2922887	2923087	+	4.32442885048833	2.32192809488736	0.442786069651741	759	NO	0	YES	-897	YES	promoter-TSS ()	3.11940298507463	NO	unique_peak1	ITFG2-AS1
PCC1209	12	3053822	3054022	+	3.41260361598648	2.32192809488736	0.497512437810945	13938	NO	0	YES	-14556	NO	Intergenic	16.7910447761194	YES	unique_peak1	TEAD4
PCC1210	12	3143425	3143625	+	2.48109142790728	2.32192809488736	0.611940298507463	42386	NO	0	YES	-42996	NO	intron ()	13.81592039801	YES	unique_peak1	TSPAN9
PCC1211	12	3150814	3151014	+	3.01432569142213	0	0.557213930348259	34997	NO	0	YES	-35607	NO	Intergenic	6.87064676616915	NO	unique_peak1	TSPAN9
PCC1212	12	4636240	4636440	+	3.41260361598648	2.32192809488736	0.26865671641791	11404	NO	3980	NO	11334	NO	intron ()	0.348258706467662	NO	unique_peak1	C12orf4
PCC1213	12	5551670	5551870	+	4.37319514072097	3.32192809488736	0.462686567164179	8696	NO	4379	NO	10490	NO	intron ()	8.32338308457711	NO	unique_peak1	NTF3
PCC1214	12	6274721	6274921	+	2.31411825492127	2.32192809488736	0.45771144278607	34231	NO	0	YES	-34052	NO	Intergenic	0.810945273631841	NO	unique_peak1	CD9
PCC1215	12	6386227	6386427	+	3.22594348942311	2.32192809488736	0.532338308457711	1227	NO	0	YES	-33275	NO	Intergenic	1.46268656716418	NO	unique_peak1	PLEKHG6
PCC1216	12	6444850	6445050	+	3.49828823354619	3.16992500144231	0.606965174129353	5918	NO	0	YES	6333	NO	intron ()	4.07960199004975	YES	unique_peak1	TNFRSF1A
PCC1217	12	6485837	6486037	+	2.48109142790728	3.16992500144231	0.641791044776119	6852	NO	6306	NO	586	NO	intron ()	3.46766169154229	YES	unique_peak1	SCNN1A
PCC1218	12	6647058	6647258	+	2.77003087217219	1.58496250072116	0.567164179104478	2419	NO	0	YES	2773	NO	exon ()	6.46766169154229	YES	unique_peak1	GAPDH
PCC1219	12	6726956	6727156	+	3.73062239690668	2.32192809488736	0.512437810945274	2092	NO	0	YES	-10457	NO	TTS ()	9.77611940298507	NO	unique_peak1	CHD4
PCC1220	12	6807098	6807298	+	3.65689843523641	2.8073549220576	0.567164179104478	1916	NO	0	YES	2398	NO	intron ()	9.07462686567164	NO	unique_peak1	PIANP
PCC1221	12	6981561	6981761	+	2.77003087217219	2.58496250072116	0.696517412935323	558	NO	160	NO	788	NO	exon ()	6.49253731343284	YES	unique_peak1	SPSB2
PCC1222	12	7033499	7033699	+	3.99536626610975	2.8073549220576	0.572139303482587	3256	NO	3851	NO	-27	YES	promoter-TSS ()	17.5522388059701	NO	unique_peak1	ATN1
PCC1223	12	7047229	7047429	+	3.65689843523641	3	0.63681592039801	0	YES	0	YES	-5272	NO	intron ()	12.6268656716418	YES	unique_peak1	C12orf57
PCC1224	12	7053824	7054024	+	4.79267444346663	3.58496250072116	0.616915422885572	0	YES	6223	NO	944	NO	intron ()	9.38805970149254	YES	unique_peak1	C12orf57
PCC1225	12	7297110	7297310	+	2.77003087217219	1.58496250072116	0.427860696517413	44764	NO	0	YES	14243	NO	intron ()	4.14925373134328	NO	unique_peak1	CLSTN3
PCC1226	12	8089007	8089207	+	2.63213703584147	2.8073549220576	0.358208955223881	34139	NO	396	NO	-215	YES	promoter-TSS ()	0.17910447761194	NO	unique_peak1	SLC2A3
PCC1227	12	8933035	8933235	+	3.73062239690668	2.32192809488736	0.36318407960199	81631	NO	8154	NO	-41933	NO	intron ()	4.71641791044776	NO	unique_peak1	A2ML1
PCC1228	12	8976236	8976436	+	4.32442885048833	3	0.522388059701492	90510	NO	4314	NO	1268	NO	exon ()	10.636815920398	NO	unique_peak1	A2ML1
PCC1229	12	10162589	10162789	+	4.22214953278678	2.58496250072116	0.45273631840796	101286	NO	57888	NO	-537	YES	promoter-TSS ()	8.9452736318408	NO	unique_peak1	CLEC12B
PCC1230	12	10519627	10519827	+	3.01432569142213	3	0.368159203980099	153905	NO	0	YES	3359	NO	intron ()	1.12935323383085	NO	unique_peak1	LOC101928100
PCC1231	12	10653638	10653838	+	3.01432569142213	2.8073549220576	0.318407960199005	112117	NO	26682	NO	-4754	NO	Intergenic	0.139303482587065	NO	unique_peak1	EIF2S3B
PCC1232	12	11871724	11871924	+	1.38260606684207	2.32192809488736	0.492537313432836	68740	NO	0	YES	69036	NO	intron ()	0.154228855721393	NO	unique_peak1	ETV6
PCC1233	12	12890119	12890319	+	3.12366417172157	2.58496250072116	0.398009950248756	11116	NO	0	YES	11368	NO	intron ()	1.60696517412935	NO	unique_peak1	APOLD1
PCC1234	12	12941831	12942031	+	3.73062239690668	3	0.447761194029851	1439	NO	1990	NO	3390	NO	3' UTR ()	8.09950248756219	NO	unique_peak1	APOLD1
PCC1235	12	13154255	13154455	+	4.27411416796553	2.8073549220576	0.766169154228856	0	YES	6414	NO	979	NO	non-coding ()	0.263681592039801	YES	unique_peak1	HTR7P1
PCC1236	12	13251515	13251715	+	3.65689843523641	3.58496250072116	0.427860696517413	2334	NO	2025	NO	-2875	NO	intron ()	0.27363184079602	NO	unique_peak1	GSG1
PCC1237	12	13288708	13288908	+	3.93321008852187	2.8073549220576	0.601990049751244	34076	NO	0	YES	-32178	NO	Intergenic	1	NO	unique_peak1	GSG1
PCC1238	12	13305216	13305416	+	2.77003087217219	1	0.527363184079602	50584	NO	0	YES	-44286	NO	Intergenic	0	NO	unique_peak1	EMP1
PCC1239	12	13892633	13892833	+	2.63213703584147	2	0.507462686567164	175598	NO	0	YES	240557	NO	intron ()	14.6268656716418	NO	unique_peak1	GRIN2B
PCC1240	12	14338913	14339113	+	3.80106863376241	2	0.442786069651741	179412	NO	0	YES	-179553	NO	Intergenic	8.33333333333333	NO	unique_peak1	ATF7IP
PCC1241	12	14410769	14410969	+	3.8685162332374	3.32192809488736	0.512437810945274	107556	NO	0	YES	-107697	NO	Intergenic	1.05970149253731	NO	unique_peak1	ATF7IP
PCC1242	12	14413655	14413855	+	3.12366417172157	3.4594316186373	0.587064676616915	104670	NO	1804	NO	-104811	NO	Intergenic	0.432835820895522	NO	unique_peak1	ATF7IP
PCC1243	12	14869857	14870057	+	4.05517635980077	3.32192809488736	0.472636815920398	52820	NO	0	YES	-20438	NO	Intergenic	7.61691542288557	NO	unique_peak1	GUCY2C
PCC1244	12	14876729	14876929	+	2.77003087217219	1	0.487562189054726	45948	NO	6698	NO	-27310	NO	Intergenic	11.3731343283582	NO	unique_peak1	GUCY2C
PCC1245	12	16132111	16132311	+	2.1274581283579	2	0.54726368159204	67576	NO	0	YES	68105	NO	intron ()	12.3731343283582	NO	unique_peak1	DERA
PCC1246	12	16318444	16318644	+	3.32202014017378	2.8073549220576	0.398009950248756	253909	NO	0	YES	112075	NO	Intergenic	5.50248756218905	NO	unique_peak1	SLC15A5
PCC1247	12	16342930	16343130	+	4.37319514072097	2.58496250072116	0.427860696517413	278395	NO	24089	NO	87589	NO	intron ()	0.492537313432836	NO	unique_peak1	SLC15A5
PCC1248	12	16838150	16838350	+	3.01432569142213	1.58496250072116	0.348258706467662	773615	NO	96619	NO	-77102	NO	Intergenic	1	NO	unique_peak1	LMO3
PCC1249	12	18293034	18293234	+	3.73062239690668	2.32192809488736	0.293532338308458	989407	NO	110096	NO	-50007	NO	Intergenic	1.72139303482587	NO	unique_peak1	RERGL
PCC1250	12	19335095	19335295	+	4.16842305264291	3.58496250072116	0.343283582089552	51193	NO	925	NO	-23064	NO	intron ()	0.980099502487562	NO	unique_peak1	PLEKHA5
PCC1251	12	19796555	19796755	+	3.12366417172157	2.8073549220576	0.402985074626866	202869	NO	22065	NO	203140	NO	Intergenic	3.12935323383085	NO	unique_peak1	AEBP2
PCC1252	12	20754684	20754884	+	3.99536626610975	2.8073549220576	0.303482587064677	48679	NO	26176	NO	29986	NO	intron ()	0.72636815920398	NO	unique_peak1	PDE3A
PCC1253	12	20777763	20777963	+	2.89688090504454	1.58496250072116	0.45771144278607	71758	NO	3097	NO	53065	NO	intron ()	6.31840796019901	NO	unique_peak1	PDE3A
PCC1254	12	21760719	21760919	+	2.31411825492127	0	0.368159203980099	49569	NO	37071	NO	-3038	NO	Intergenic	0.527363184079602	NO	unique_peak1	GYS2
PCC1255	12	22171927	22172127	+	3.12366417172157	2	0.283582089552239	26935	NO	27373	NO	-27081	NO	Intergenic	0.930348258706468	NO	unique_peak1	CMAS
PCC1256	12	22487865	22488065	+	3.12366417172157	1	0.592039800995025	0	YES	934	NO	-317	YES	promoter-TSS ()	0	YES	unique_peak1	ST8SIA1
PCC1257	12	22612876	22613076	+	3.5795767889725	2.58496250072116	0.398009950248756	83704	NO	0	YES	84504	NO	intron ()	5.54228855721393	NO	unique_peak1	C2CD5
PCC1258	12	22697465	22697665	+	3.12366417172157	2.58496250072116	0.621890547263682	0	YES	474	NO	-85	YES	promoter-TSS ()	2.16915422885572	YES	unique_peak1	C2CD5
PCC1259	12	22862369	22862569	+	2.77003087217219	2.58496250072116	0.36318407960199	84067	NO	81318	NO	84393	NO	Intergenic	8.7910447761194	NO	unique_peak1	ETNK1
PCC1260	12	25538331	25538531	+	3.01432569142213	2.58496250072116	0.572139303482587	0	YES	0	YES	-134566	NO	Intergenic	0	YES	unique_peak1	KRAS
PCC1261	12	25710856	25711056	+	3.22594348942311	3.32192809488736	0.343283582089552	171431	NO	25264	NO	-4739	NO	intron ()	2.08955223880597	NO	unique_peak1	LMNTD1
PCC1262	12	26110940	26111140	+	3.65689843523641	3.16992500144231	0.437810945273632	155918	NO	17450	NO	-522	YES	promoter-TSS ()	0	NO	unique_peak1	RASSF8-AS1
PCC1263	12	26112710	26112910	+	3.93321008852187	2.58496250072116	0.427860696517413	154148	NO	15680	NO	-435	YES	promoter-TSS ()	0.144278606965174	NO	unique_peak1	RASSF8-AS1
PCC1264	12	26392240	26392440	+	2.31411825492127	2.8073549220576	0.437810945273632	43109	NO	0	YES	43834	NO	Intergenic	0	NO	unique_peak1	SSPN
PCC1265	12	26624693	26624893	+	2.77003087217219	2	0.447761194029851	275562	NO	4052	NO	276287	NO	intron ()	0.716417910447761	NO	unique_peak1	SSPN
PCC1266	12	26767235	26767435	+	3.93321008852187	3.4594316186373	0.462686567164179	218018	NO	9855	NO	218796	NO	intron ()	7.59203980099502	NO	unique_peak1	ITPR2
PCC1267	12	26804608	26804808	+	4.89955399482762	4.16992500144231	0.442786069651741	180645	NO	23647	NO	181423	NO	intron ()	10.547263681592	NO	unique_peak1	ITPR2
PCC1268	12	26986262	26986462	+	2.63213703584147	1.58496250072116	0.82089552238806	0	YES	641	NO	-231	YES	promoter-TSS ()	0.0895522388059701	YES	unique_peak1	ITPR2
PCC1269	12	27037980	27038180	+	3.49828823354619	3.16992500144231	0.477611940298507	51675	NO	0	YES	-51949	NO	Intergenic	16.7761194029851	NO	unique_peak1	ITPR2
PCC1270	12	27168714	27168914	+	3.65689843523641	3	0.36318407960199	1249	NO	1703	NO	-1475	NO	Intergenic	0.855721393034826	NO	unique_peak1	TM7SF3
PCC1271	12	27588141	27588341	+	4.75538379630163	3.16992500144231	0.587064676616915	101464	NO	0	YES	11326	NO	intron ()	1.45273631840796	NO	unique_peak1	ARNTL2-AS1
PCC1272	12	27788343	27788543	+	4.67806215003771	2.58496250072116	0.373134328358209	75090	NO	0	YES	-61009	NO	intron ()	4.20398009950249	NO	unique_peak1	REP15
PCC1273	12	28018422	28018622	+	2.48109142790728	2	0.388059701492537	84683	NO	0	YES	85335	NO	Intergenic	0	NO	unique_peak1	KLHL42
PCC1274	12	28052335	28052535	+	2.48109142790728	1.58496250072116	0.467661691542289	70488	NO	0	YES	70459	NO	Intergenic	0.417910447761194	NO	unique_peak1	PTHLH
PCC1275	12	28861960	28862160	+	2.77003087217219	2	0.427860696517413	439874	NO	97219	NO	-439876	NO	Intergenic	0	NO	unique_peak1	FAR2
PCC1276	12	29226673	29226873	+	1.38260606684207	2.8073549220576	0.432835820895522	75161	NO	47012	NO	-75163	NO	Intergenic	4.93034825870647	NO	unique_peak1	FAR2
PCC1277	12	29470783	29470983	+	2.31411825492127	2	0.45771144278607	62463	NO	28517	NO	-102	YES	promoter-TSS ()	27.4129353233831	NO	unique_peak1	LOC100506606
PCC1278	12	29672612	29672812	+	3.32202014017378	3.16992500144231	0.343283582089552	129773	NO	25308	NO	-20086	NO	intron ()	0.402985074626866	NO	unique_peak1	OVCH1
PCC1279	12	31391786	31391986	+	3.93321008852187	2.32192809488736	0.492537313432836	13198	NO	0	YES	-37717	NO	Intergenic	9.1044776119403	NO	unique_peak1	OVOS2
PCC1280	12	31806288	31806488	+	2.77003087217219	2.58496250072116	0.422885572139304	36787	NO	0	YES	-5733	NO	intron ()	3.87064676616915	NO	unique_peak1	ETFBKMT
PCC1281	12	32458146	32458346	+	3.41260361598648	3.4594316186373	0.303482587064677	93679	NO	4514	NO	-180660	NO	intron ()	0.527363184079602	NO	unique_peak1	FGD4
PCC1282	12	32552569	32552769	+	2.31411825492127	2	0.741293532338308	0	YES	0	YES	-86237	NO	Intergenic	1.41293532338308	YES	unique_peak1	FGD4
PCC1283	12	34175005	34175205	+	3.49828823354619	2.32192809488736	0.383084577114428	25	NO	225034	NO	-111	YES	promoter-TSS ()	4.33830845771144	NO	unique_peak1	ALG10
PCC1284	12	41658221	41658421	+	2.63213703584147	2	0.303482587064677	75245	NO	97919	NO	76071	NO	intron ()	0.711442786069652	NO	unique_peak1	PDZRN4
PCC1285	12	42963132	42963332	+	3.49828823354619	2	0.36318407960199	19500	NO	2761	NO	20340	NO	intron ()	5.86567164179105	NO	unique_peak1	PRICKLE1
PCC1286	12	43676020	43676220	+	4.05517635980077	2.58496250072116	0.27363184079602	268499	NO	0	YES	127002	NO	Intergenic	0.63681592039801	NO	unique_peak1	LINC02461
PCC1287	12	43730863	43731063	+	3.41260361598648	2	0.318407960199005	213656	NO	0	YES	181845	NO	Intergenic	1.64676616915423	NO	unique_peak1	LINC02461
PCC1288	12	44170442	44170642	+	2.89688090504454	3.16992500144231	0.393034825870647	17519	NO	18918	NO	17795	NO	intron ()	5.37313432835821	NO	unique_peak1	IRAK4
PCC1289	12	44276448	44276648	+	3.5795767889725	3.4594316186373	0.36318407960199	46283	NO	9152	NO	46884	NO	intron ()	6.38805970149254	NO	unique_peak1	TMEM117
PCC1290	12	44409189	44409389	+	3.01432569142213	2.8073549220576	0.318407960199005	179024	NO	82911	NO	179625	NO	intron ()	1.67661691542289	NO	unique_peak1	TMEM117
PCC1291	12	45324845	45325045	+	2.63213703584147	2.58496250072116	0.333333333333333	54009	NO	0	YES	-17234	NO	Intergenic	1.36318407960199	NO	unique_peak1	NELL2
PCC1292	12	45662980	45663180	+	3.99536626610975	3.58496250072116	0.417910447761194	52227	NO	5019	NO	-23386	NO	intron ()	1.10945273631841	NO	unique_peak1	ANO6
PCC1293	12	46156492	46156692	+	2.1274581283579	1	0.313432835820896	32387	NO	70568	NO	33100	NO	intron ()	1.71641791044776	NO	unique_peak1	ARID2
PCC1294	12	46519025	46519225	+	4.42050550123899	2.8073549220576	0.502487562189055	133137	NO	965	NO	-134724	NO	Intergenic	2.64676616915423	NO	unique_peak1	SCAF11
PCC1295	12	46686667	46686867	+	2.48109142790728	2	0.537313432835821	23258	NO	7433	NO	-23559	NO	Intergenic	0	NO	unique_peak1	SLC38A1
PCC1296	12	46736469	46736669	+	2.89688090504454	1	0.472636815920398	28465	NO	14571	NO	30076	NO	Intergenic	4.0547263681592	NO	unique_peak1	SLC38A2
PCC1297	12	46783102	46783302	+	2.63213703584147	3.16992500144231	0.442786069651741	5245	NO	0	YES	5312	NO	intron ()	0.114427860696517	NO	unique_peak1	LOC100288798
PCC1298	12	47474596	47474796	+	2.77003087217219	3	0.611940298507463	475	NO	3944	NO	-962	YES	promoter-TSS ()	0.169154228855721	NO	unique_peak1	AMIGO2
PCC1299	12	48045519	48045719	+	2.89688090504454	3.4594316186373	0.427860696517413	53598	NO	0	YES	54225	NO	Intergenic	7.40796019900498	NO	unique_peak1	RPAP3
PCC1300	12	48080516	48080716	+	3.93321008852187	3	0.383084577114428	18601	NO	15914	NO	19228	NO	exon ()	4.86567164179105	NO	unique_peak1	RPAP3
PCC1301	12	48152822	48153022	+	3.32202014017378	3.32192809488736	0.691542288557214	0	YES	1181	NO	-33	YES	promoter-TSS ()	1.83582089552239	YES	unique_peak1	RAPGEF3
PCC1302	12	48167380	48167580	+	2.1274581283579	1	0.761194029850746	0	YES	0	YES	513	NO	intron ()	0.169154228855721	YES	unique_peak1	SLC48A1
PCC1303	12	48191374	48191574	+	3.01432569142213	2.58496250072116	0.631840796019901	15147	NO	0	YES	22289	NO	intron ()	3.41293532338308	NO	unique_peak1	HDAC7
PCC1304	12	48213006	48213206	+	2.89688090504454	1.58496250072116	0.72636815920398	0	YES	0	YES	657	NO	intron ()	2.00995024875622	YES	unique_peak1	HDAC7
PCC1305	12	48299076	48299276	+	3.41260361598648	3.58496250072116	0.686567164179104	0	YES	735	NO	-362	YES	promoter-TSS ()	2.21393034825871	YES	unique_peak1	VDR
PCC1306	12	48477942	48478142	+	3.32202014017378	1.58496250072116	0.333333333333333	21321	NO	41638	NO	-20994	NO	intron ()	0.447761194029851	NO	unique_peak1	PFKM
PCC1307	12	48583331	48583531	+	2.89688090504454	2.58496250072116	0.427860696517413	4756	NO	0	YES	6065	NO	Intergenic	8.97512437810945	NO	unique_peak1	CCDC184
PCC1308	12	49314690	49314890	+	1.67154551110698	0	0.432835820895522	3596	NO	2639	NO	3874	NO	TTS ()	0	NO	unique_peak1	FKBP11
PCC1309	12	49318289	49318489	+	2.77003087217219	1.58496250072116	0.537313432835821	0	YES	0	YES	275	NO	exon ()	4.48756218905473	YES	unique_peak1	FKBP11
PCC1310	12	49514991	49515191	+	4.32442885048833	3.32192809488736	0.487562189054726	8881	NO	0	YES	10213	NO	Intergenic	11.0149253731343	NO	unique_peak1	TUBA1B
PCC1311	12	49581963	49582163	+	2.31411825492127	1.58496250072116	0.467661691542289	0	YES	0	YES	1044	NO	intron ()	0.159203980099502	YES	unique_peak1	TUBA1A
PCC1312	12	49616479	49616679	+	4.05517635980077	2.8073549220576	0.437810945273632	11608	NO	0	YES	-5130	NO	Intergenic	0.0845771144278607	NO	unique_peak1	TUBA1C
PCC1313	12	49730918	49731118	+	3.73062239690668	2	0.741293532338308	0	YES	1197	NO	-47	YES	promoter-TSS ()	1.57213930348259	NO	unique_peak1	C1QL4
PCC1314	12	49750981	49751181	+	3.41260361598648	2.8073549220576	0.343283582089552	9040	NO	8430	NO	-9607	NO	Intergenic	3.14427860696517	NO	unique_peak1	SPATS2
PCC1315	12	50030806	50031006	+	2.89688090504454	3.4594316186373	0.54726368159204	13339	NO	0	YES	13503	NO	TTS ()	8.87064676616915	NO	unique_peak1	PRPF40B
PCC1316	12	51031705	51031905	+	4.51108897705169	3.32192809488736	0.323383084577114	125593	NO	3234	NO	-125984	NO	intron ()	3.04975124378109	NO	unique_peak1	ATF1
PCC1317	12	51128542	51128742	+	2.89688090504454	2	0.45273631840796	28756	NO	9661	NO	-29147	NO	intron ()	8.04477611940299	NO	unique_peak1	ATF1
PCC1318	12	51159077	51159277	+	2.48109142790728	2.8073549220576	0.402985074626866	234	NO	0	YES	1388	NO	intron ()	7.87064676616915	NO	unique_peak1	ATF1
PCC1319	12	51219247	51219447	+	3.5795767889725	2	0.298507462686567	17186	NO	0	YES	-17354	NO	Intergenic	0.835820895522388	NO	unique_peak1	TMPRSS12
PCC1320	12	51745751	51745951	+	3.80106863376241	3.58496250072116	0.532338308457711	39328	NO	5350	NO	-5388	NO	TTS ()	17.4278606965174	NO	unique_peak1	CELA1
PCC1321	12	52217789	52217989	+	3.8685162332374	2.58496250072116	0.517412935323383	1650	NO	0	YES	7812	NO	intron ()	11.9900497512438	NO	unique_peak1	FIGNL2
PCC1322	12	52537392	52537592	+	3.32202014017378	2.58496250072116	0.661691542288557	8345	NO	0	YES	48292	NO	Intergenic	5.20398009950249	YES	unique_peak1	KRT80
PCC1323	12	52545919	52546119	+	3.32202014017378	2.32192809488736	0.741293532338308	0	YES	0	YES	39765	NO	Intergenic	1.91542288557214	YES	unique_peak1	KRT80
PCC1324	12	52565921	52566121	+	3.22594348942311	2.32192809488736	0.666666666666667	19557	NO	79	NO	19763	NO	exon ()	7.71144278606965	NO	unique_peak1	KRT80
PCC1325	12	52615942	52616142	+	2.48109142790728	2.32192809488736	0.577114427860697	10651	NO	0	YES	-10912	NO	intron ()	10.7363184079602	NO	unique_peak1	KRT7
PCC1326	12	52702340	52702540	+	2.77003087217219	2.58496250072116	0.73134328358209	0	YES	159	NO	12742	NO	3' UTR ()	0.671641791044776	YES	unique_peak1	KRT83
PCC1327	12	53264295	53264495	+	3.80106863376241	4	0.641791044776119	3364	NO	0	YES	-21617	NO	Intergenic	6.81094527363184	NO	unique_peak1	KRT78
PCC1328	12	53345963	53346163	+	2.63213703584147	1	0.616915422885572	2800	NO	8302	NO	-2413	NO	exon ()	2.32338308457711	YES	unique_peak1	KRT8
PCC1329	12	53591516	53591716	+	3.73062239690668	3.32192809488736	0.766169154228856	0	YES	0	YES	9475	NO	non-coding ()	1.53731343283582	YES	unique_peak1	ITGB7
PCC1330	12	53902443	53902643	+	3.41260361598648	3	0.577114427860697	7129	NO	3012	NO	-1121	NO	intron ()	19.5572139303483	NO	unique_peak1	NPFF
PCC1331	12	54378656	54378856	+	1.38260606684207	1.58496250072116	0.671641791044776	0	YES	9975	NO	-190	YES	promoter-TSS ()	5.48258706467662	NO	unique_peak1	HOXC10
PCC1332	12	54382977	54383177	+	3.73062239690668	3.32192809488736	0.432835820895522	2874	NO	14296	NO	-2445	NO	exon ()	1.78606965174129	NO	unique_peak1	MIR196A2
PCC1333	12	54679389	54679589	+	3.65689843523641	2	0.333333333333333	4400	NO	8151	NO	4956	NO	TTS ()	0.0298507462686567	NO	unique_peak1	HNRNPA1P10
PCC1334	12	54718462	54718662	+	2.63213703584147	2.8073549220576	0.497512437810945	43473	NO	308	NO	-312	YES	promoter-TSS ()	8.85572139303483	NO	unique_peak1	COPZ1
PCC1335	12	56053666	56053866	+	3.41260361598648	3	0.487562189054726	13328	NO	0	YES	-21564	NO	Intergenic	4.01990049751244	NO	unique_peak1	METTL7B
PCC1336	12	56118480	56118680	+	2.31411825492127	2	0.537313432835821	3337	NO	0	YES	2992	NO	TTS ()	5.5771144278607	NO	unique_peak1	CD63
PCC1337	12	56324596	56324796	+	3.41260361598648	2	0.412935323383085	978	NO	1904	NO	-250	YES	promoter-TSS ()	5.97512437810945	NO	unique_peak1	DGKA
PCC1338	12	56435411	56435611	+	2.1274581283579	2.58496250072116	0.616915422885572	0	YES	339	NO	-128	YES	promoter-TSS ()	1.55721393034826	NO	unique_peak1	RPS26
PCC1339	12	56440934	56441134	+	2.48109142790728	1	0.432835820895522	4527	NO	0	YES	5395	NO	Intergenic	14.7114427860697	NO	unique_peak1	RPS26
PCC1340	12	56513186	56513386	+	2.1274581283579	2.58496250072116	0.482587064676617	776	NO	0	YES	942	NO	intron ()	6.96019900497512	NO	unique_peak1	ZC3H10
PCC1341	12	56665022	56665222	+	3.73062239690668	2.58496250072116	0.477611940298507	3890	NO	0	YES	4055	NO	TTS ()	4.34825870646766	NO	unique_peak1	COQ10A
PCC1342	12	56984064	56984264	+	2.31411825492127	2.32192809488736	0.527363184079602	39032	NO	7233	NO	39951	NO	3' UTR ()	8.5771144278607	NO	unique_peak1	BAZ2A
PCC1343	12	56987993	56988193	+	3.32202014017378	2.8073549220576	0.517412935323383	35103	NO	11162	NO	36022	NO	3' UTR ()	18.1542288557214	NO	unique_peak1	BAZ2A
PCC1344	12	57030918	57031118	+	3.5795767889725	2.58496250072116	0.472636815920398	2170	NO	957	NO	-855	YES	promoter-TSS ()	3.7910447761194	NO	unique_peak1	BAZ2A
PCC1345	12	57487103	57487303	+	3.5795767889725	2.58496250072116	0.641791044776119	3986	NO	0	YES	4526	NO	exon ()	8.0547263681592	YES	unique_peak1	NAB2
PCC1346	12	57608150	57608350	+	3.01432569142213	2.32192809488736	0.621890547263682	1626	NO	2460	NO	-2328	NO	Intergenic	9.62189054726368	YES	unique_peak1	NXPH4
PCC1347	12	58087472	58087672	+	2.89688090504454	0	0.482587064676617	0	YES	438	NO	-166	YES	promoter-TSS ()	7.08457711442786	YES	unique_peak1	OS9
PCC1348	12	58240410	58240610	+	2.48109142790728	2.58496250072116	0.701492537313433	0	YES	259	NO	237	NO	5' UTR ()	0	YES	unique_peak1	CTDSP2
PCC1349	12	58290599	58290799	+	4.79267444346663	3.70043971814109	0.582089552238806	132	NO	0	YES	-434	YES	promoter-TSS ()	0.0845771144278607	YES	unique_peak1	LOC283387
PCC1350	12	59558945	59559145	+	3.49828823354619	2.8073549220576	0.348258706467662	244492	NO	14794	NO	-244726	NO	Intergenic	1.19900497512438	NO	unique_peak1	LRIG3
PCC1351	12	59990734	59990934	+	2.63213703584147	2.32192809488736	0.641791044776119	226	NO	0	YES	1013	NO	intron ()	0.651741293532338	YES	unique_peak1	SLC16A7
PCC1352	12	61078832	61079032	+	2.63213703584147	1.58496250072116	0.512437810945274	1088324	NO	940001	NO	995814	NO	Intergenic	4.84577114427861	NO	unique_peak1	SLC16A7
PCC1353	12	62517536	62517736	+	3.32202014017378	2.32192809488736	0.45771144278607	67032	NO	6155	NO	68984	NO	intron ()	8.27363184079602	NO	unique_peak1	FAM19A2
PCC1354	12	63545944	63546144	+	2.77003087217219	1.58496250072116	0.502487562189055	976	NO	67263	NO	546	NO	5' UTR ()	12.8457711442786	NO	unique_peak1	AVPR1A
PCC1355	12	64066466	64066666	+	2.31411825492127	1	0.238805970149254	3691	NO	70994	NO	-4212	NO	Intergenic	0.855721393034826	NO	unique_peak1	DPY19L2
PCC1356	12	64160400	64160600	+	2.63213703584147	1	0.298507462686567	12848	NO	13640	NO	-13083	NO	Intergenic	0.308457711442786	NO	unique_peak1	RXYLT1
PCC1357	12	64219923	64220123	+	3.32202014017378	2.32192809488736	0.432835820895522	3932	NO	18537	NO	-4087	NO	Intergenic	7.35820895522388	NO	unique_peak1	RXYLT1-AS1
PCC1358	12	64786142	64786342	+	3.99536626610975	2.58496250072116	0.388059701492537	1477	NO	2051	NO	-1897	NO	Intergenic	4.09950248756219	NO	unique_peak1	C12orf56
PCC1359	12	65090209	65090409	+	3.49828823354619	2	0.378109452736318	62460	NO	1261	NO	62917	NO	non-coding ()	0.681592039800995	NO	unique_peak1	GNS
PCC1360	12	65196061	65196261	+	2.63213703584147	2.58496250072116	0.54726368159204	20891	NO	5660	NO	21188	NO	intron ()	11.1194029850746	NO	unique_peak1	TBC1D30
PCC1361	12	65626301	65626501	+	2.89688090504454	1.58496250072116	0.263681592039801	45890	NO	35760	NO	-46022	NO	intron ()	0.537313432835821	NO	unique_peak1	MSRB3
PCC1362	12	66093088	66093288	+	3.41260361598648	3.16992500144231	0.393034825870647	29500	NO	3127	NO	-57036	NO	Intergenic	1.25870646766169	NO	unique_peak1	LOC100507065
PCC1363	12	66218361	66218561	+	3.22594348942311	3	0.597014925373134	0	YES	20890	NO	221	NO	5' UTR ()	0	YES	unique_peak1	HMGA2
PCC1364	12	66429213	66429413	+	3.73062239690668	2.32192809488736	0.388059701492537	95051	NO	0	YES	-4467	NO	Intergenic	1.01990049751244	NO	unique_peak1	LINC02425
PCC1365	12	66481221	66481421	+	4.16842305264291	3.16992500144231	0.432835820895522	43043	NO	16229	NO	-43210	NO	Intergenic	8.39303482587065	NO	unique_peak1	LLPH-DT
PCC1366	12	66501246	66501446	+	3.99536626610975	3.16992500144231	0.45771144278607	23018	NO	0	YES	-23185	NO	Intergenic	9.56218905472637	NO	unique_peak1	LLPH-DT
PCC1367	12	68045240	68045440	+	3.01432569142213	2.58496250072116	0.422885572139304	1363	NO	1130	NO	2828	NO	intron ()	1.02985074626866	NO	unique_peak1	DYRK2
PCC1368	12	69751354	69751554	+	3.12366417172157	2.8073549220576	0.462686567164179	1891	NO	2246	NO	-2036	NO	Intergenic	12.5273631840796	NO	unique_peak1	YEATS4
PCC1369	12	69863961	69864161	+	2.89688090504454	2.32192809488736	0.671641791044776	0	YES	1699	NO	-68	YES	promoter-TSS ()	0.0845771144278607	NO	unique_peak1	FRS2
PCC1370	12	69934901	69935101	+	3.5795767889725	2.8073549220576	0.378109452736318	43964	NO	0	YES	25781	NO	intron ()	0.338308457711443	NO	unique_peak1	SNORA113
PCC1371	12	71086511	71086711	+	3.5795767889725	3.16992500144231	0.402985074626866	82453	NO	26759	NO	-55391	NO	intron ()	2.24875621890547	NO	unique_peak1	PTPRB
PCC1372	12	71408058	71408258	+	3.32202014017378	2.32192809488736	0.388059701492537	404000	NO	19337	NO	-93574	NO	Intergenic	3.48756218905473	NO	unique_peak1	PTPRR
PCC1373	12	75724059	75724259	+	2.1274581283579	1	0.597014925373134	0	YES	19471	NO	-47	YES	promoter-TSS ()	0.0298507462686567	YES	unique_peak1	CAPS2
PCC1374	12	75882458	75882658	+	3.5795767889725	2.58496250072116	0.512437810945274	22561	NO	0	YES	8045	NO	intron ()	6.08457711442786	NO	unique_peak1	GLIPR1
PCC1375	12	75899584	75899784	+	3.32202014017378	2.58496250072116	0.313432835820896	5435	NO	3116	NO	5734	NO	intron ()	1.66666666666667	NO	unique_peak1	KRR1
PCC1376	12	75954070	75954270	+	3.99536626610975	2.8073549220576	0.402985074626866	48551	NO	0	YES	-48752	NO	Intergenic	2.88557213930348	NO	unique_peak1	KRR1
PCC1377	12	76849555	76849755	+	4.22214953278678	3.4594316186373	0.393034825870647	102952	NO	13265	NO	-32783	NO	intron ()	4.12437810945274	NO	unique_peak1	OSBPL8
PCC1378	12	76980654	76980854	+	2.77003087217219	1.58496250072116	0.358208955223881	26823	NO	466	NO	-27165	NO	Intergenic	2.46268656716418	NO	unique_peak1	OSBPL8
PCC1379	12	77112958	77113158	+	3.5795767889725	2.58496250072116	0.502487562189055	44360	NO	0	YES	-44796	NO	Intergenic	2.02985074626866	NO	unique_peak1	ZDHHC17
PCC1380	12	77184802	77185002	+	3.8685162332374	3.8073549220576	0.298507462686567	26396	NO	4541	NO	26864	NO	intron ()	1.71641791044776	NO	unique_peak1	ZDHHC17
PCC1381	12	77719125	77719325	+	3.49828823354619	2	0.572139303482587	0	YES	5654	NO	-259865	NO	Intergenic	0	NO	unique_peak1	E2F7
PCC1382	12	78080669	78080869	+	2.63213703584147	2.32192809488736	0.358208955223881	361228	NO	57631	NO	-144300	NO	Intergenic	2.16915422885572	NO	unique_peak1	NAV3
PCC1383	12	78393931	78394131	+	3.5795767889725	2.58496250072116	0.348258706467662	674490	NO	0	YES	168962	NO	intron ()	5.39800995024876	NO	unique_peak1	NAV3
PCC1384	12	78514720	78514920	+	3.22594348942311	1.58496250072116	0.333333333333333	683144	NO	22409	NO	238706	NO	intron ()	1.32338308457711	NO	unique_peak1	LINC02424
PCC1385	12	79738738	79738938	+	2.1274581283579	2.58496250072116	0.497512437810945	344593	NO	8462	NO	-74199	NO	intron ()	23.044776119403	NO	unique_peak1	MIR1252
PCC1386	12	79767768	79767968	+	2.31411825492127	2.8073549220576	0.487562189054726	315563	NO	0	YES	-45169	NO	intron ()	5.67661691542289	NO	unique_peak1	MIR1252
PCC1387	12	79801858	79802058	+	3.5795767889725	2.58496250072116	0.477611940298507	281473	NO	0	YES	-11079	NO	intron ()	11.7014925373134	NO	unique_peak1	MIR1252
PCC1388	12	80280810	80281010	+	4.16842305264291	3.58496250072116	0.338308457711443	47316	NO	24500	NO	26781	NO	intron ()	3.8955223880597	NO	unique_peak1	PPP1R12A
PCC1389	12	80376135	80376335	+	3.49828823354619	3.32192809488736	0.442786069651741	46832	NO	0	YES	-47000	NO	Intergenic	0.54726368159204	NO	unique_peak1	PPP1R12A
PCC1390	12	80586805	80587005	+	3.80106863376241	2.8073549220576	0.313432835820896	257502	NO	0	YES	-16328	NO	Intergenic	0.706467661691542	NO	unique_peak1	OTOGL
PCC1391	12	80806236	80806436	+	3.65689843523641	3.4594316186373	0.378109452736318	295598	NO	10965	NO	-31790	NO	Intergenic	4.61691542288557	NO	unique_peak1	PTPRQ
PCC1392	12	82752569	82752769	+	3.73062239690668	1	0.711442786069652	0	YES	291421	NO	-85	YES	promoter-TSS ()	3.42786069651741	YES	unique_peak1	CCDC59
PCC1393	12	84791135	84791335	+	4.22214953278678	3.70043971814109	0.258706467661692	513865	NO	458735	NO	515373	NO	Intergenic	0	NO	unique_peak1	SLC6A15
PCC1394	12	84897036	84897236	+	3.99536626610975	3.58496250072116	0.447761194029851	407964	NO	352834	NO	409472	NO	Intergenic	7.0547263681592	NO	unique_peak1	SLC6A15
PCC1395	12	85842420	85842620	+	3.5795767889725	2.32192809488736	0.313432835820896	167719	NO	2119	NO	168484	NO	Intergenic	0.711442786069652	NO	unique_peak1	ALX1
PCC1396	12	86317608	86317808	+	3.32202014017378	2.8073549220576	0.283582089552239	642907	NO	87677	NO	49635	NO	Intergenic	2.95024875621891	NO	unique_peak1	NTS
PCC1397	12	88547940	88548140	+	3.65689843523641	2.58496250072116	0.288557213930348	11791	NO	39749	NO	11967	NO	intron ()	0.0199004975124378	NO	unique_peak1	TMTC3
PCC1398	12	88719160	88719360	+	2.63213703584147	3.32192809488736	0.45771144278607	183011	NO	13609	NO	183187	NO	Intergenic	0	NO	unique_peak1	TMTC3
PCC1399	12	88903203	88903403	+	2.31411825492127	2.58496250072116	0.507462686567164	70057	NO	42207	NO	70947	NO	intron ()	0.139303482587065	NO	unique_peak1	KITLG
PCC1400	12	89319261	89319461	+	1.91584033035692	2.8073549220576	0.288557213930348	344594	NO	0	YES	94108	NO	Intergenic	0	NO	unique_peak1	LINC02458
PCC1401	12	90103248	90103448	+	3.22594348942311	3	0.741293532338308	0	YES	2282	NO	616	NO	non-coding ()	0.149253731343284	YES	unique_peak1	ATP2B1-AS1
PCC1402	12	90288556	90288756	+	2.31411825492127	2.58496250072116	0.323383084577114	184490	NO	0	YES	-52814	NO	Intergenic	0.144278606965174	NO	unique_peak1	LINC02399
PCC1403	12	90403986	90404186	+	4.11281105248734	3.4594316186373	0.447761194029851	299920	NO	9555	NO	62616	NO	Intergenic	1.24378109452736	NO	unique_peak1	LINC02399
PCC1404	12	91505153	91505353	+	4.22214953278678	3.32192809488736	0.467661691542289	157056	NO	0	YES	289	NO	5' UTR ()	0.139303482587065	NO	unique_peak1	LUM
PCC1405	12	91755707	91755907	+	2.77003087217219	2.8073549220576	0.323383084577114	407610	NO	0	YES	-178906	NO	Intergenic	0.800995024875622	NO	unique_peak1	DCN
PCC1406	12	93043772	93043972	+	3.93321008852187	3.4594316186373	0.462686567164179	278370	NO	4348	NO	-52747	NO	Intergenic	8.69154228855721	NO	unique_peak1	C12orf74
PCC1407	12	94351695	94351895	+	3.01432569142213	1.58496250072116	0.333333333333333	143938	NO	10445	NO	-14413	NO	Intergenic	0.17910447761194	NO	unique_peak1	LOC105369911
PCC1408	12	94828066	94828266	+	2.31411825492127	1	0.263681592039801	25070	NO	0	YES	25598	NO	intron ()	0.17910447761194	NO	unique_peak1	CEP83
PCC1409	12	95104777	95104977	+	2.31411825492127	2.32192809488736	0.537313432835821	60464	NO	1463	NO	-60539	NO	Intergenic	8.74626865671642	NO	unique_peak1	TMCC3
PCC1410	12	95745605	95745805	+	3.49828823354619	2.8073549220576	0.552238805970149	121779	NO	5675	NO	42006	NO	Intergenic	1.44278606965174	NO	unique_peak1	MIR3685
PCC1411	12	95968799	95968999	+	2.63213703584147	2.32192809488736	0.427860696517413	25819	NO	7301	NO	-23633	NO	Intergenic	5.03980099502488	NO	unique_peak1	USP44
PCC1412	12	96409542	96409742	+	2.31411825492127	0	0.477611940298507	19272	NO	13308	NO	-19499	NO	intron ()	4.4726368159204	NO	unique_peak1	HAL
PCC1413	12	96609047	96609247	+	3.93321008852187	3.70043971814109	0.54726368159204	19901	NO	0	YES	20987	NO	intron ()	7.75621890547264	NO	unique_peak1	ELK3
PCC1414	12	96613552	96613752	+	2.1274581283579	2.32192809488736	0.572139303482587	24406	NO	0	YES	25492	NO	intron ()	0.333333333333333	NO	unique_peak1	ELK3
PCC1415	12	96794996	96795196	+	4.11281105248734	3	0.432835820895522	465	NO	1235	NO	-730	YES	promoter-TSS ()	0.641791044776119	NO	unique_peak1	CDK17
PCC1416	12	98621054	98621254	+	3.49828823354619	3	0.432835820895522	229436	NO	566	NO	229769	NO	Intergenic	12.2487562189055	NO	unique_peak1	SLC9A7P1
PCC1417	12	98960726	98960926	+	2.48109142790728	2	0.427860696517413	26267	NO	6444	NO	-26577	NO	Intergenic	6.46766169154229	NO	unique_peak1	SLC25A3
PCC1418	12	100204579	100204779	+	3.5795767889725	2.32192809488736	0.328358208955224	173464	NO	161	NO	163151	NO	intron ()	0.940298507462687	NO	unique_peak1	FAM71C
PCC1419	12	100742582	100742782	+	2.48109142790728	2.32192809488736	0.378109452736318	80935	NO	23478	NO	-8175	NO	Intergenic	1.17910447761194	NO	unique_peak1	SLC17A8
PCC1420	12	102311594	102311794	+	3.49828823354619	3.16992500144231	0.462686567164179	39792	NO	0	YES	40589	NO	intron ()	7.03482587064677	NO	unique_peak1	DRAM1
PCC1421	12	103163427	103163627	+	3.22594348942311	2.58496250072116	0.467661691542289	54493	NO	0	YES	54650	NO	Intergenic	6.22885572139303	NO	unique_peak1	LINC00485
PCC1422	12	104026453	104026653	+	3.01432569142213	2.58496250072116	0.572139303482587	136609	NO	4282	NO	45484	NO	intron ()	29.7761194029851	NO	unique_peak1	STAB2
PCC1423	12	104278127	104278327	+	3.32202014017378	2	0.393034825870647	42799	NO	0	YES	-43252	NO	intron ()	1.39800995024876	NO	unique_peak1	NT5DC3
PCC1424	12	104350881	104351081	+	3.41260361598648	3.16992500144231	0.661691542288557	0	YES	30	NO	12	YES	promoter-TSS ()	0.159203980099502	YES	unique_peak1	C12orf73
PCC1425	12	104443944	104444144	+	2.48109142790728	3.32192809488736	0.532338308457711	13622	NO	273	NO	13911	NO	5' UTR ()	0.248756218905473	YES	unique_peak1	GLT8D2
PCC1426	12	105270940	105271140	+	5.06307824505328	3.4594316186373	0.388059701492537	80433	NO	61330	NO	81057	NO	intron ()	1.16417910447761	NO	unique_peak1	SLC41A2
PCC1427	12	105762878	105763078	+	3.65689843523641	3.16992500144231	0.45771144278607	37825	NO	8037	NO	38564	NO	intron ()	0.800995024875622	NO	unique_peak1	C12orf75
PCC1428	12	106620656	106620856	+	4.42050550123899	4.08746284125034	0.417910447761194	12566	NO	0	YES	20957	NO	Intergenic	7.71641791044776	NO	unique_peak1	CKAP4
PCC1429	12	106780092	106780292	+	3.80106863376241	2.8073549220576	0.338308457711443	28126	NO	22451	NO	28332	NO	intron ()	1.88059701492537	NO	unique_peak1	POLR3B
PCC1430	12	107076715	107076915	+	2.63213703584147	2.32192809488736	0.383084577114428	90847	NO	6914	NO	-1662	NO	intron ()	1.59203980099502	NO	unique_peak1	RFX4
PCC1431	12	107235546	107235746	+	3.49828823354619	2.8073549220576	0.36318407960199	66798	NO	0	YES	-67037	NO	intron ()	1.80099502487562	NO	unique_peak1	LOC100287944
PCC1432	12	107958867	107959067	+	2.31411825492127	2	0.532338308457711	15775	NO	1983	NO	-15667	NO	intron ()	20.8457711442786	NO	unique_peak1	BTBD11
PCC1433	12	108070116	108070316	+	1.67154551110698	1	0.398009950248756	9126	NO	18835	NO	-9293	NO	Intergenic	2.66169154228856	NO	unique_peak1	PWP1
PCC1434	12	108384152	108384352	+	2.89688090504454	1.58496250072116	0.467661691542289	86408	NO	55628	NO	-86704	NO	Intergenic	9.48756218905473	NO	unique_peak1	LOC728739
PCC1435	12	109174015	109174215	+	3.41260361598648	1.58496250072116	0.472636815920398	11292	NO	0	YES	47212	NO	Intergenic	0.462686567164179	NO	unique_peak1	SSH1
PCC1436	12	109278320	109278520	+	2.31411825492127	2.8073549220576	0.562189054726368	26733	NO	11620	NO	4563	NO	intron ()	12.2039800995025	NO	unique_peak1	DAO
PCC1437	12	109870641	109870841	+	4.11281105248734	2.8073549220576	0.557213930348259	44290	NO	0	YES	44217	NO	exon ()	17.0398009950249	NO	unique_peak1	MYO1H
PCC1438	12	110290967	110291167	+	2.63213703584147	2	0.462686567164179	7484	NO	5196	NO	-19855	NO	intron ()	5.77114427860697	NO	unique_peak1	TRPV4
PCC1439	12	110365471	110365671	+	4.27411416796553	3.32192809488736	0.527363184079602	26879	NO	0	YES	27248	NO	Intergenic	16.407960199005	YES	unique_peak1	TCHP
PCC1440	12	110371911	110372111	+	2.63213703584147	2	0.437810945273632	33319	NO	670	NO	33688	NO	intron ()	4.42786069651741	NO	unique_peak1	TCHP
PCC1441	12	110540057	110540257	+	2.63213703584147	2	0.482587064676617	21838	NO	1396	NO	-21983	NO	Intergenic	6.85572139303483	NO	unique_peak1	IFT81
PCC1442	12	110662572	110662772	+	2.89688090504454	1.58496250072116	0.45771144278607	55620	NO	0	YES	-56360	NO	Intergenic	1.16915422885572	NO	unique_peak1	ATP2A2
PCC1443	12	110989914	110990114	+	3.65689843523641	3.58496250072116	0.343283582089552	30393	NO	1653	NO	31050	NO	intron ()	1.00497512437811	NO	unique_peak1	PPTC7
PCC1444	12	111374931	111375131	+	3.73062239690668	3.32192809488736	0.601990049751244	95930	NO	119	NO	625	NO	non-coding ()	5.37810945273632	NO	unique_peak1	LINC01405
PCC1445	12	111769063	111769263	+	2.63213703584147	2	0.472636815920398	10541	NO	7942	NO	27217	NO	intron ()	5.19900497512438	NO	unique_peak1	MIR6760
PCC1446	12	112250987	112251187	+	3.99536626610975	3.32192809488736	0.54228855721393	28505	NO	0	YES	13449	NO	Intergenic	9.3681592039801	NO	unique_peak1	MIR6761
PCC1447	12	112608229	112608429	+	2.89688090504454	1.58496250072116	0.611940298507463	13753	NO	641	NO	-7204	NO	intron ()	1.8407960199005	YES	unique_peak1	MIR6861
PCC1448	12	113338215	113338415	+	3.32202014017378	2.8073549220576	0.467661691542289	37770	NO	6605	NO	-6267	NO	Intergenic	10	NO	unique_peak1	OAS1
PCC1449	12	114404189	114404389	+	3.01432569142213	3.16992500144231	0.626865671641791	0	YES	198	NO	-113	YES	promoter-TSS ()	2.99004975124378	YES	unique_peak1	RBM19
PCC1450	12	114749796	114749996	+	2.77003087217219	2	0.512437810945274	83915	NO	3524	NO	-70321	NO	Intergenic	0.159203980099502	NO	unique_peak1	LINC02459
PCC1451	12	114843786	114843986	+	2.77003087217219	1.58496250072116	0.497512437810945	175	NO	20505	NO	82	YES	promoter-TSS ()	0	NO	unique_peak1	TBX5
PCC1452	12	115800232	115800432	+	4.05517635980077	3	0.368159203980099	89165	NO	15708	NO	-678363	NO	Intergenic	0.353233830845771	NO	unique_peak1	TBX3
PCC1453	12	116453416	116453616	+	2.77003087217219	2	0.36318407960199	98228	NO	13624	NO	132943	NO	intron ()	3.06467661691542	NO	unique_peak1	MIR620
PCC1454	12	116757619	116757819	+	2.77003087217219	3	0.447761194029851	188376	NO	0	YES	-42728	NO	Intergenic	0	NO	unique_peak1	MED13L
PCC1455	12	116821151	116821351	+	3.01432569142213	2.58496250072116	0.557213930348259	124844	NO	0	YES	44872	NO	Intergenic	0	NO	unique_peak1	MIR4472-2
PCC1456	12	116827856	116828056	+	2.63213703584147	1	0.442786069651741	118139	NO	0	YES	38167	NO	Intergenic	0.348258706467662	NO	unique_peak1	MIR4472-2
PCC1457	12	116892814	116893014	+	2.89688090504454	3	0.507462686567164	53181	NO	0	YES	-26791	NO	Intergenic	0	NO	unique_peak1	MIR4472-2
PCC1458	12	117146809	117147009	+	3.49828823354619	3.16992500144231	0.527363184079602	28614	NO	0	YES	28996	NO	Intergenic	5.94029850746269	NO	unique_peak1	C12orf49
PCC1459	12	117557568	117557768	+	3.32202014017378	2.8073549220576	0.507462686567164	20146	NO	0	YES	20396	NO	intron ()	11.6417910447761	NO	unique_peak1	TESC-AS1
PCC1460	12	118620189	118620389	+	3.01432569142213	2.32192809488736	0.45771144278607	45457	NO	0	YES	8078	NO	intron ()	11.1542288557214	NO	unique_peak1	TAOK3
PCC1461	12	121175865	121176065	+	2.63213703584147	2.58496250072116	0.626865671641791	1050	NO	1745	NO	12424	NO	exon ()	3.00497512437811	YES	unique_peak1	ACADS
PCC1462	12	122277382	122277582	+	3.32202014017378	3.16992500144231	0.651741293532338	0	YES	378	NO	19287	NO	TTS ()	1.43283582089552	YES	unique_peak1	HPD
PCC1463	12	122326920	122327120	+	3.22594348942311	3	0.611940298507463	0	YES	4400	NO	383	YES	promoter-TSS ()	4.02487562189055	YES	unique_peak1	PSMD9
PCC1464	12	122820701	122820901	+	2.89688090504454	2	0.417910447761194	69472	NO	13609	NO	-59288	NO	intron ()	4.55721393034826	NO	unique_peak1	CLIP1-AS1
PCC1465	12	122884092	122884292	+	4.82910775797189	3.90689059560852	0.447761194029851	22112	NO	198	NO	4103	NO	non-coding ()	7.26865671641791	NO	unique_peak1	CLIP1-AS1
PCC1466	12	124292840	124293040	+	3.32202014017378	2.58496250072116	0.552238805970149	20254	NO	15780	NO	45898	NO	intron ()	1.77611940298507	NO	unique_peak1	DNAH10
PCC1467	12	124389980	124390180	+	3.5795767889725	3.16992500144231	0.432835820895522	31401	NO	0	YES	66557	NO	intron ()	8.77611940298507	NO	unique_peak1	CCDC92
PCC1468	12	124468498	124468698	+	3.49828823354619	3	0.472636815920398	9769	NO	0	YES	10836	NO	intron ()	13.5323383084577	NO	unique_peak1	ZNF664
PCC1469	12	124832574	124832774	+	3.49828823354619	3	0.621890547263682	1143	NO	9046	NO	-10886	NO	intron ()	6.12437810945274	YES	unique_peak1	MIR6880
PCC1470	12	124864471	124864671	+	3.22594348942311	2	0.557213930348259	7464	NO	0	YES	-42783	NO	intron ()	1.93034825870647	YES	unique_peak1	MIR6880
PCC1471	12	124876984	124877184	+	2.77003087217219	2.32192809488736	0.671641791044776	2975	NO	0	YES	-55296	NO	intron ()	1.7910447761194	YES	unique_peak1	MIR6880
PCC1472	12	124907761	124907961	+	3.01432569142213	2	0.716417910447761	3282	NO	0	YES	-86073	NO	intron ()	0	YES	unique_peak1	MIR6880
PCC1473	12	125003580	125003780	+	3.01432569142213	1.58496250072116	0.492537313432836	97	NO	0	YES	48330	NO	intron ()	0.114427860696517	NO	unique_peak1	NCOR2
PCC1474	12	125051153	125051353	+	3.5795767889725	3.16992500144231	0.716417910447761	0	YES	0	YES	757	NO	intron ()	0.189054726368159	YES	unique_peak1	NCOR2
PCC1475	12	125051435	125051635	+	1.91584033035692	3	0.701492537313433	0	YES	0	YES	475	NO	intron ()	0	YES	unique_peak1	NCOR2
PCC1476	12	125110961	125111161	+	3.49828823354619	3	0.611940298507463	34284	NO	0	YES	-59051	NO	Intergenic	0.358208955223881	YES	unique_peak1	NCOR2
PCC1477	12	125140428	125140628	+	2.89688090504454	1	0.577114427860697	4817	NO	8677	NO	-88518	NO	Intergenic	0.0199004975124378	YES	unique_peak1	NCOR2
PCC1478	12	125194445	125194645	+	3.32202014017378	2.8073549220576	0.373134328358209	28875	NO	0	YES	-142535	NO	Intergenic	0.0149253731343284	NO	unique_peak1	NCOR2
PCC1479	12	125204707	125204907	+	2.1274581283579	2.8073549220576	0.582089552238806	18613	NO	0	YES	143712	NO	Intergenic	1.7363184079602	YES	unique_peak1	SCARB1
PCC1480	12	125383135	125383335	+	4.05517635980077	3.4594316186373	0.577114427860697	15223	NO	0	YES	16352	NO	Intergenic	10.9651741293532	YES	unique_peak1	UBC
PCC1481	12	126018112	126018312	+	3.12366417172157	2.58496250072116	0.691542288557214	0	YES	192211	NO	-88786	NO	intron ()	3.37810945273632	YES	unique_peak1	TMEM132B
PCC1482	12	127101884	127102084	+	3.01432569142213	1	0.517412935323383	108694	NO	133373	NO	72880	NO	Intergenic	2.12437810945274	NO	unique_peak1	LOC100996671
PCC1483	12	127765310	127765510	+	2.89688090504454	3.16992500144231	0.756218905472637	0	YES	101259	NO	3418	NO	intron ()	7.34328358208955	YES	unique_peak1	LINC02376
PCC1484	12	128744105	128744305	+	2.31411825492127	2	0.447761194029851	6736	NO	68344	NO	-7743	NO	Intergenic	6.1044776119403	NO	unique_peak1	TMEM132C
PCC1485	12	131246307	131246507	+	2.48109142790728	2.32192809488736	0.572139303482587	45580	NO	0	YES	-45557	NO	Intergenic	8.16417910447761	NO	unique_peak1	RIMBP2
PCC1486	12	131303598	131303798	+	3.12366417172157	2.8073549220576	0.771144278606965	0	YES	0	YES	20121	NO	intron ()	1.99502487562189	YES	unique_peak1	STX2
PCC1487	12	131310887	131311087	+	3.32202014017378	1.58496250072116	0.666666666666667	7050	NO	723	NO	12832	NO	intron ()	4.74626865671642	YES	unique_peak1	STX2
PCC1488	12	131939331	131939531	+	2.1274581283579	1	0.601990049751244	3988	NO	56189	NO	107416	NO	Intergenic	14.0049751243781	NO	unique_peak1	LINC02370
PCC1489	12	132434312	132434512	+	3.5795767889725	2.8073549220576	0.791044776119403	0	YES	8228	NO	-53	YES	promoter-TSS ()	0.45273631840796	YES	unique_peak1	EP400
PCC1490	12	132486135	132486335	+	4.42050550123899	3.32192809488736	0.557213930348259	27948	NO	1275	NO	-29534	NO	intron ()	6.97512437810945	NO	unique_peak1	SNORA49
PCC1491	12	133137863	133138063	+	2.89688090504454	2.32192809488736	0.666666666666667	382	NO	0	YES	-20620	NO	intron ()	5.08457711442786	YES	unique_peak1	MIR6763
PCC1492	13	20664611	20664811	+	2.31411825492127	1.58496250072116	0.343283582089552	27713	NO	27429	NO	-12129	NO	non-coding ()	0.358208955223881	NO	unique_peak1	LINC01072
PCC1493	13	20701959	20702159	+	2.48109142790728	3.32192809488736	0.706467661691542	0	YES	0	YES	25219	NO	Intergenic	1.01990049751244	YES	unique_peak1	LINC01072
PCC1494	13	21063454	21063654	+	4.27411416796553	2.8073549220576	0.54228855721393	35914	NO	0	YES	36458	NO	exon ()	6.96517412935323	NO	unique_peak1	CRYL1
PCC1495	13	21347734	21347934	+	2.89688090504454	3.32192809488736	0.661691542288557	0	YES	0	YES	263	NO	intron ()	0.353233830845771	YES	unique_peak1	EEF1AKMT1
PCC1496	13	21708025	21708225	+	3.49828823354619	2.58496250072116	0.323383084577114	6064	NO	3464	NO	-6528	NO	Intergenic	0	NO	unique_peak1	SAP18
PCC1497	13	22053116	22053316	+	2.31411825492127	1.58496250072116	0.388059701492537	4679	NO	975	NO	-19707	NO	Intergenic	3.27860696517413	NO	unique_peak1	ZDHHC20
PCC1498	13	22199534	22199734	+	3.80106863376241	2.58496250072116	0.343283582089552	21081	NO	6406	NO	-21279	NO	Intergenic	1.55223880597015	NO	unique_peak1	MICU2
PCC1499	13	22423559	22423759	+	3.93321008852187	2.8073549220576	0.467661691542289	173803	NO	21621	NO	28640	NO	Intergenic	12.363184079602	NO	unique_peak1	LINC00424
PCC1500	13	22676460	22676660	+	3.01432569142213	0	0.412935323383085	426704	NO	0	YES	-107864	NO	Intergenic	0	NO	unique_peak1	LINC00540
PCC1501	13	23750195	23750395	+	3.22594348942311	2	0.26865671641791	15378	NO	8325	NO	-4765	NO	Intergenic	0.532338308457711	NO	unique_peak1	SGCG
PCC1502	13	24041025	24041225	+	4.67806215003771	4.16992500144231	0.36318407960199	4	NO	7374	NO	-2526	NO	Intergenic	2.95522388059702	YES	unique_peak1	LINC00327
PCC1503	13	24281902	24282102	+	3.80106863376241	3	0.383084577114428	11785	NO	1148	NO	128516	NO	Intergenic	1.18905472636816	NO	unique_peak1	TNFRSF19
PCC1504	13	24365096	24365296	+	3.8685162332374	2.32192809488736	0.482587064676617	94979	NO	0	YES	-97830	NO	intron ()	0.323383084577114	NO	unique_peak1	PCOTH
PCC1505	13	24473779	24473979	+	2.31411825492127	2.58496250072116	0.368159203980099	3447	NO	27718	NO	-2238	NO	Intergenic	1.02487562189055	NO	unique_peak1	C1QTNF9B
PCC1506	13	25154580	25154780	+	3.49828823354619	3	0.522388059701492	38150	NO	14689	NO	334	NO	non-coding ()	12.3880597014925	NO	unique_peak1	TPTE2P6
PCC1507	13	25542600	25542800	+	2.89688090504454	3.16992500144231	0.527363184079602	36258	NO	26560	NO	-93	YES	promoter-TSS ()	12.5074626865672	NO	unique_peak1	TPTE2P1
PCC1508	13	25861598	25861798	+	2.63213703584147	3	0.691542288557214	0	YES	237	NO	6	YES	promoter-TSS ()	8.17910447761194	YES	unique_peak1	MTMR6
PCC1509	13	26646636	26646836	+	4.27411416796553	3.16992500144231	0.462686567164179	20370	NO	315	NO	-13076	NO	Intergenic	11.7014925373134	NO	unique_peak1	LINC00415
PCC1510	13	26760693	26760893	+	3.01432569142213	2.8073549220576	0.711442786069652	0	YES	0	YES	35101	NO	intron ()	2.63681592039801	YES	unique_peak1	RNF6
PCC1511	13	26951265	26951465	+	2.77003087217219	2.8073549220576	0.497512437810945	122161	NO	3934	NO	123124	NO	intron ()	5.4726368159204	NO	unique_peak1	CDK8
PCC1512	13	27073256	27073456	+	2.89688090504454	2.32192809488736	0.472636815920398	58112	NO	13515	NO	-58484	NO	Intergenic	0	NO	unique_peak1	WASF3
PCC1513	13	27103605	27103805	+	2.89688090504454	3	0.412935323383085	27763	NO	0	YES	-28135	NO	Intergenic	0.169154228855721	NO	unique_peak1	WASF3
PCC1514	13	27858313	27858513	+	1.91584033035692	2.32192809488736	0.532338308457711	12787	NO	9892	NO	13099	NO	Intergenic	2.12437810945274	NO	unique_peak1	RASL11A
PCC1515	13	27948865	27949065	+	2.63213703584147	3.16992500144231	0.532338308457711	49521	NO	0	YES	-49716	NO	Intergenic	12.18407960199	NO	unique_peak1	GTF3A
PCC1516	13	27980464	27980664	+	3.65689843523641	2.8073549220576	0.417910447761194	17922	NO	0	YES	-18117	NO	Intergenic	3.91542288557214	NO	unique_peak1	GTF3A
PCC1517	13	29253829	29254029	+	2.77003087217219	2	0.318407960199005	20315	NO	9611	NO	20788	NO	TTS ()	3.91542288557214	NO	unique_peak1	POMP
PCC1518	13	30277022	30277222	+	3.5795767889725	3.32192809488736	0.527363184079602	106775	NO	0	YES	55292	NO	Intergenic	0.0348258706467662	NO	unique_peak1	LOC102723345
PCC1519	13	30345424	30345624	+	3.99536626610975	2.58496250072116	0.303482587064677	78297	NO	5776	NO	79296	NO	intron ()	1.24875621890547	NO	unique_peak1	UBL3
PCC1520	13	30982499	30982699	+	5.21129641355255	3.70043971814109	0.706467661691542	0	YES	0	YES	13782	NO	Intergenic	1.59203980099502	YES	unique_peak1	LINC01058
PCC1521	13	30995758	30995958	+	2.89688090504454	2.32192809488736	0.706467661691542	0	YES	0	YES	523	YES	promoter-TSS ()	0	NO	unique_peak1	LINC01058
PCC1522	13	31250939	31251139	+	3.12366417172157	2	0.45771144278607	2320	NO	0	YES	-36576	NO	Intergenic	3.09452736318408	NO	unique_peak1	ALOX5AP
PCC1523	13	31366799	31366999	+	2.31411825492127	2.58496250072116	0.606965174129353	10146	NO	0	YES	-10444	NO	Intergenic	0.592039800995025	YES	unique_peak1	LINC00398
PCC1524	13	31382774	31382974	+	2.89688090504454	3.32192809488736	0.412935323383085	5280	NO	1806	NO	5531	NO	intron ()	1.55223880597015	NO	unique_peak1	LINC00398
PCC1525	13	31467169	31467369	+	2.48109142790728	2.8073549220576	0.552238805970149	12903	NO	0	YES	10570	NO	intron ()	12.4577114427861	NO	unique_peak1	LINC00545
PCC1526	13	31480066	31480266	+	3.41260361598648	2.58496250072116	0.661691542288557	6	NO	664	NO	-146	YES	promoter-TSS ()	0	YES	unique_peak1	MEDAG
PCC1527	13	31481076	31481276	+	2.77003087217219	2	0.601990049751244	0	YES	0	YES	864	NO	intron ()	0	YES	unique_peak1	MEDAG
PCC1528	13	31586851	31587051	+	3.32202014017378	3.4594316186373	0.412935323383085	105745	NO	0	YES	80117	NO	Intergenic	0.845771144278607	NO	unique_peak1	TEX26
PCC1529	13	32605316	32605516	+	2.77003087217219	2	0.711442786069652	0	YES	5264	NO	-21	YES	promoter-TSS ()	0.318407960199005	YES	unique_peak1	FRY
PCC1530	13	32989295	32989495	+	2.63213703584147	2.8073549220576	0.497512437810945	11754	NO	5304	NO	12920	NO	intron ()	7.04975124378109	NO	unique_peak1	N4BP2L1
PCC1531	13	33113081	33113281	+	3.65689843523641	2	0.45273631840796	47003	NO	330	NO	-159	YES	promoter-TSS ()	0.885572139303483	NO	unique_peak1	N4BP2L2
PCC1532	13	33225034	33225234	+	2.77003087217219	2.32192809488736	0.393034825870647	63198	NO	0	YES	64570	NO	intron ()	12.452736318408	NO	unique_peak1	PDS5B
PCC1533	13	34374503	34374703	+	3.22594348942311	3.16992500144231	0.407960199004975	17424	NO	0	YES	-17603	NO	Intergenic	1.82089552238806	NO	unique_peak1	RFC3
PCC1534	13	35731343	35731543	+	4.16842305264291	3.58496250072116	0.407960199004975	313301	NO	188792	NO	215019	NO	intron ()	2.14427860696517	NO	unique_peak1	NBEA
PCC1535	13	36298147	36298347	+	2.77003087217219	1.58496250072116	0.45771144278607	245027	NO	6766	NO	26383	NO	Intergenic	0.442786069651741	NO	unique_peak1	LINC00445
PCC1536	13	39156377	39156577	+	2.1274581283579	2.32192809488736	0.407960199004975	104659	NO	34946	NO	14616	NO	intron ()	3.5273631840796	NO	unique_peak1	LINC00366
PCC1537	13	40258795	40258995	+	3.41260361598648	2.8073549220576	0.283582089552239	28613	NO	7575	NO	-20623	NO	intron ()	1.35820895522388	NO	unique_peak1	MIR4305
PCC1538	13	40976477	40976677	+	2.77003087217219	2.32192809488736	0.472636815920398	132812	NO	12306	NO	78566	NO	intron ()	0.532338308457711	NO	unique_peak1	LINC00598
PCC1539	13	41257219	41257419	+	3.41260361598648	3	0.283582089552239	15468	NO	0	YES	-16585	NO	Intergenic	1.79601990049751	NO	unique_peak1	FOXO1
PCC1540	13	41634350	41634550	+	2.63213703584147	2.32192809488736	0.656716417910448	0	YES	1260	NO	-943	YES	promoter-TSS ()	0.716417910447761	YES	unique_peak1	WBP4
PCC1541	13	42516932	42517132	+	3.65689843523641	3.58496250072116	0.472636815920398	17748	NO	22351	NO	18189	NO	intron ()	5.08955223880597	NO	unique_peak1	VWA8
PCC1542	13	43386522	43386722	+	3.49828823354619	2.32192809488736	0.507462686567164	179352	NO	15081	NO	76	YES	promoter-TSS ()	0	NO	unique_peak1	LINC01050
PCC1543	13	44448637	44448837	+	3.80106863376241	2.8073549220576	0.258706467661692	4370	NO	5816	NO	-4577	NO	intron ()	0.323383084577114	NO	unique_peak1	LACC1
PCC1544	13	44479635	44479835	+	3.01432569142213	3	0.383084577114428	25339	NO	0	YES	25772	NO	Intergenic	8.77611940298507	NO	unique_peak1	LACC1
PCC1545	13	45010811	45011011	+	4.05517635980077	3.32192809488736	0.537313432835821	140	NO	1150	NO	149	NO	5' UTR ()	0.104477611940299	NO	unique_peak1	TSC22D1
PCC1546	13	45057996	45058196	+	3.41260361598648	2.8073549220576	0.323383084577114	46600	NO	9645	NO	-9659	NO	intron ()	2.78606965174129	NO	unique_peak1	TSC22D1
PCC1547	13	45294086	45294286	+	3.41260361598648	3	0.437810945273632	141797	NO	0	YES	79681	NO	Intergenic	0	NO	unique_peak1	LINC00407
PCC1548	13	45968181	45968381	+	3.12366417172157	1.58496250072116	0.45771144278607	2621	NO	8129	NO	-24016	NO	3' UTR ()	7.37313432835821	NO	unique_peak1	SLC25A30-AS1
PCC1549	13	46085846	46086046	+	3.80106863376241	1.58496250072116	0.398009950248756	46164	NO	15254	NO	46916	NO	exon ()	7.1044776119403	NO	unique_peak1	COG3
PCC1550	13	46961497	46961697	+	2.63213703584147	3	0.686567164179104	0	YES	236	NO	38	YES	promoter-TSS ()	0.308457711442786	YES	unique_peak1	RUBCNL
PCC1551	13	47127141	47127341	+	3.41260361598648	2.8073549220576	0.736318407960199	0	YES	4829	NO	-55	YES	promoter-TSS ()	0	YES	unique_peak1	LRCH1
PCC1552	13	47128010	47128210	+	2.1274581283579	2.8073549220576	0.73134328358209	0	YES	3960	NO	814	NO	intron ()	0.17910447761194	YES	unique_peak1	LRCH1
PCC1553	13	48033722	48033922	+	3.32202014017378	3.58496250072116	0.427860696517413	541158	NO	10338	NO	472935	NO	Intergenic	2.81094527363184	NO	unique_peak1	LINC00562
PCC1554	13	48612122	48612322	+	4.11281105248734	3.8073549220576	0.63681592039801	0	YES	0	YES	519	NO	intron ()	14.9054726368159	YES	unique_peak1	NUDT15
PCC1555	13	48908790	48908990	+	2.1274581283579	1.58496250072116	0.333333333333333	14932	NO	16089	NO	31007	NO	intron ()	2.7910447761194	NO	unique_peak1	RB1
PCC1556	13	49814266	49814466	+	2.77003087217219	2	0.467661691542289	7459	NO	7794	NO	7610	NO	intron ()	10.9850746268657	NO	unique_peak1	LOC105370203
PCC1557	13	50091709	50091909	+	3.41260361598648	2.58496250072116	0.477611940298507	20989	NO	9391	NO	20617	NO	intron ()	1.00497512437811	NO	unique_peak1	PHF11
PCC1558	13	50253494	50253694	+	1.67154551110698	1.58496250072116	0.462686567164179	11530	NO	1726	NO	12029	NO	intron ()	1.01492537313433	NO	unique_peak1	EBPL
PCC1559	13	51699990	51700190	+	2.63213703584147	1	0.497512437810945	96302	NO	12669	NO	-14726	NO	intron ()	17.5870646766169	NO	unique_peak1	C13orf42
PCC1560	13	52371894	52372094	+	2.89688090504454	2.58496250072116	0.557213930348259	5727	NO	0	YES	6304	NO	exon ()	9.28855721393035	NO	unique_peak1	DHRS12
PCC1561	13	52406631	52406831	+	3.01432569142213	1.58496250072116	0.527363184079602	28057	NO	5859	NO	12557	NO	intron ()	8.51741293532338	NO	unique_peak1	TMEM272
PCC1562	13	52575361	52575561	+	3.5795767889725	2.32192809488736	0.422885572139304	9753	NO	0	YES	10169	NO	intron ()	4.98009950248756	NO	unique_peak1	ATP7B
PCC1563	13	52775545	52775745	+	2.31411825492127	1	0.427860696517413	5666	NO	7564	NO	-7043	NO	Intergenic	1.58706467661692	NO	unique_peak1	MRPS31P5
PCC1564	13	52810423	52810623	+	4.16842305264291	2.58496250072116	0.45771144278607	40544	NO	0	YES	-41921	NO	Intergenic	15.3930348258706	NO	unique_peak1	MRPS31P5
PCC1565	13	52917520	52917720	+	4.55451030645757	3.16992500144231	0.278606965174129	9014	NO	5080	NO	9190	NO	Intergenic	0.522388059701492	NO	unique_peak1	LINC02333
PCC1566	13	54356626	54356826	+	3.32202014017378	2.8073549220576	0.407960199004975	580280	NO	221485	NO	-32828	NO	Intergenic	6.57213930348259	NO	unique_peak1	LINC00558
PCC1567	13	60903818	60904018	+	2.31411825492127	2	0.512437810945274	66385	NO	67522	NO	-61680	NO	Intergenic	7.14925373134328	NO	unique_peak1	LINC00434
PCC1568	13	60909694	60909894	+	3.5795767889725	3.32192809488736	0.253731343283582	60509	NO	61646	NO	-60797	NO	Intergenic	0.830845771144279	NO	unique_peak1	TDRD3
PCC1569	13	61005328	61005528	+	2.63213703584147	2.8073549220576	0.343283582089552	33282	NO	0	YES	34001	NO	intron ()	7.39303482587065	NO	unique_peak1	TDRD3
PCC1570	13	61023149	61023349	+	3.01432569142213	3	0.333333333333333	51103	NO	1018	NO	51822	NO	intron ()	5.61691542288557	NO	unique_peak1	TDRD3
PCC1571	13	64728711	64728911	+	3.32202014017378	3	0.353233830845771	310031	NO	2425410	NO	-78667	NO	Intergenic	3.18905472636816	NO	unique_peak1	LINC00355
PCC1572	13	65046170	65046370	+	4.05517635980077	3.32192809488736	0.318407960199005	627490	NO	2521620	NO	-396126	NO	Intergenic	0.577114427860697	NO	unique_peak1	LINC00355
PCC1573	13	67263802	67264002	+	2.1274581283579	2.32192809488736	0.412935323383085	540591	NO	303988	NO	-135399	NO	intron ()	1.34825870646766	NO	unique_peak1	PCDH9-AS2
PCC1574	13	67812491	67812691	+	3.22594348942311	3	0.298507462686567	7031	NO	1769	NO	-8123	NO	Intergenic	1.05970149253731	NO	unique_peak1	PCDH9
PCC1575	13	71142792	71142992	+	2.63213703584147	2.8073549220576	0.328358208955224	460572	NO	1143558	NO	-446381	NO	Intergenic	6.65174129353234	NO	unique_peak1	LINC00348
PCC1576	13	74328980	74329180	+	1.67154551110698	2.58496250072116	0.378109452736318	378821	NO	0	YES	190699	NO	intron ()	7.88557213930348	NO	unique_peak1	LINC00392
PCC1577	13	74706877	74707077	+	2.63213703584147	2.8073549220576	0.45771144278607	924	NO	0	YES	1089	NO	intron ()	0.671641791044776	NO	unique_peak1	KLF12
PCC1578	13	74707380	74707580	+	2.48109142790728	2.8073549220576	0.552238805970149	421	NO	0	YES	586	NO	intron ()	0.0796019900497512	NO	unique_peak1	KLF12
PCC1579	13	74707788	74707988	+	3.41260361598648	2.32192809488736	0.472636815920398	13	NO	0	YES	178	NO	5' UTR ()	0.129353233830846	YES	unique_peak1	KLF12
PCC1580	13	74708086	74708286	+	3.12366417172157	2.32192809488736	0.646766169154229	0	YES	215	NO	-120	YES	promoter-TSS ()	0	YES	unique_peak1	KLF12
PCC1581	13	75832409	75832609	+	3.49828823354619	3.58496250072116	0.303482587064677	222468	NO	5221	NO	17785	NO	Intergenic	4.54228855721393	NO	unique_peak1	LINC01078
PCC1582	13	75946689	75946889	+	3.80106863376241	2.8073549220576	0.353233830845771	108188	NO	0	YES	109515	NO	intron ()	2.44776119402985	NO	unique_peak1	TBC1D4
PCC1583	13	76140969	76141169	+	2.77003087217219	1	0.313432835820896	16700	NO	29078	NO	17183	NO	intron ()	1.76616915422886	NO	unique_peak1	UCHL3
PCC1584	13	77900817	77901017	+	2.63213703584147	2.32192809488736	0.766169154228856	0	YES	216	NO	260	NO	5' UTR ()	0	YES	unique_peak1	MYCBP2
PCC1585	13	78326069	78326269	+	2.63213703584147	2	0.398009950248756	53162	NO	0	YES	10874	NO	intron ()	10.8706467661692	NO	unique_peak1	SLAIN1
PCC1586	13	79552602	79552802	+	3.73062239690668	2.58496250072116	0.368159203980099	319184	NO	246938	NO	-138517	NO	Intergenic	9.97014925373134	NO	unique_peak1	LINC00331
PCC1587	13	87522719	87522919	+	3.5795767889725	3.4594316186373	0.308457711442786	800650	NO	283538	NO	-41356	NO	Intergenic	2.98009950248756	NO	unique_peak1	LINC00430
PCC1588	13	87926605	87926805	+	3.41260361598648	2.58496250072116	0.398009950248756	396764	NO	687424	NO	344290	NO	Intergenic	4.44776119402985	NO	unique_peak1	MIR4500
PCC1589	13	92839745	92839945	+	3.41260361598648	3	0.388059701492537	788028	NO	650785	NO	164615	NO	intron ()	5.3134328358209	NO	unique_peak1	GPC5-AS2
PCC1590	13	95272633	95272833	+	2.89688090504454	2	0.417910447761194	18063	NO	3882	NO	18629	NO	intron ()	10.4825870646766	NO	unique_peak1	GPR180
PCC1591	13	95808533	95808733	+	2.77003087217219	2.32192809488736	0.328358208955224	144604	NO	27182	NO	-53965	NO	intron ()	0.537313432835821	NO	unique_peak1	SNORD13G
PCC1592	13	96486505	96486705	+	4.75538379630163	3.16992500144231	0.482587064676617	156558	NO	89635	NO	157212	NO	intron ()	10.4925373134328	NO	unique_peak1	DNAJC3
PCC1593	13	97683420	97683620	+	2.48109142790728	1	0.383084577114428	36682	NO	24719	NO	-36536	NO	Intergenic	3.35820895522388	NO	unique_peak1	OXGR1
PCC1594	13	98856135	98856335	+	2.48109142790728	2.32192809488736	0.497512437810945	26749	NO	5985	NO	-4543	NO	intron ()	0	NO	unique_peak1	MIR3170
PCC1595	13	99095653	99095853	+	2.31411825492127	2.32192809488736	0.616915422885572	31186	NO	0	YES	78626	NO	intron ()	0.686567164179104	YES	unique_peak1	STK24
PCC1596	13	99118934	99119134	+	3.73062239690668	3.16992500144231	0.472636815920398	7905	NO	576	NO	55345	NO	intron ()	12.955223880597	NO	unique_peak1	STK24
PCC1597	13	99495247	99495447	+	3.80106863376241	1.58496250072116	0.447761194029851	90143	NO	0	YES	11009	NO	intron ()	15.2935323383085	NO	unique_peak1	DOCK9-AS1
PCC1598	13	99918162	99918362	+	4.05517635980077	1.58496250072116	0.393034825870647	64609	NO	971	NO	-7580	NO	intron ()	2.66666666666667	NO	unique_peak1	GPR18
PCC1599	13	99922075	99922275	+	3.5795767889725	3.16992500144231	0.298507462686567	68522	NO	4435	NO	-11493	NO	intron ()	1.7910447761194	NO	unique_peak1	GPR18
PCC1600	13	100094611	100094811	+	3.8685162332374	3.58496250072116	0.422885572139304	55881	NO	0	YES	56849	NO	Intergenic	9.34825870646766	NO	unique_peak1	LINC01232
PCC1601	13	101780130	101780330	+	3.73062239690668	3.58496250072116	0.368159203980099	287786	NO	129900	NO	-183612	NO	intron ()	2.82089552238806	NO	unique_peak1	LINC00411
PCC1602	13	101961609	101961809	+	2.48109142790728	2	0.368159203980099	106307	NO	5258	NO	107150	NO	intron ()	0.706467661691542	NO	unique_peak1	NALCN
PCC1603	13	103233034	103233234	+	3.12366417172157	2.32192809488736	0.328358208955224	15579	NO	0	YES	-16152	NO	Intergenic	5.4228855721393	NO	unique_peak1	TPP2
PCC1604	13	103244338	103244538	+	3.5795767889725	2.8073549220576	0.532338308457711	4275	NO	5057	NO	-4848	NO	Intergenic	7.44278606965174	YES	unique_peak1	TPP2
PCC1605	13	103377262	103377462	+	4.55451030645757	3	0.412935323383085	47836	NO	0	YES	-30491	NO	Intergenic	0.671641791044776	NO	unique_peak1	METTL21C
PCC1606	13	105224113	105224313	+	2.89688090504454	2.8073549220576	0.487562189054726	1725349	NO	930522	NO	-894003	NO	Intergenic	9.57213930348259	NO	unique_peak1	DAOA
PCC1607	13	107272355	107272555	+	4.16842305264291	3.70043971814109	0.507462686567164	51690	NO	12204	NO	2297	NO	intron ()	7.88059701492537	NO	unique_peak1	LINC00551
PCC1608	13	109261805	109262005	+	4.63793900992403	3.16992500144231	0.412935323383085	112785	NO	145395	NO	13405	NO	intron ()	6.77611940298507	NO	unique_peak1	MYO16
PCC1609	13	109549392	109549592	+	4.05517635980077	2.8073549220576	0.388059701492537	230091	NO	17828	NO	267922	NO	intron ()	6.77114427860697	NO	unique_peak1	MYO16
PCC1610	13	109567585	109567785	+	3.22594348942311	3	0.333333333333333	211898	NO	0	YES	251966	NO	intron ()	0.865671641791045	NO	unique_peak1	MYO16-AS1
PCC1611	13	109610193	109610393	+	2.63213703584147	2.32192809488736	0.462686567164179	169290	NO	10012	NO	209358	NO	intron ()	0.955223880597015	NO	unique_peak1	MYO16-AS1
PCC1612	13	109613984	109614184	+	3.01432569142213	3.16992500144231	0.407960199004975	165499	NO	13803	NO	205567	NO	intron ()	6.6865671641791	NO	unique_peak1	MYO16-AS1
PCC1613	13	111720139	111720339	+	3.99536626610975	3.90689059560852	0.373134328358209	124	NO	4698	NO	-27946	NO	Intergenic	7.30845771144279	NO	unique_peak1	LINC00368
PCC1614	13	111868663	111868863	+	4.11281105248734	3.16992500144231	0.606965174129353	37878	NO	0	YES	13369	NO	intron ()	8.62686567164179	NO	unique_peak1	ARHGEF7
PCC1615	13	112051174	112051374	+	3.32202014017378	0	0.577114427860697	3051	NO	73396	NO	78283	NO	Intergenic	0	NO	unique_peak1	TEX29
PCC1616	13	113366082	113366282	+	2.77003087217219	3.16992500144231	0.54228855721393	14570	NO	0	YES	21539	NO	intron ()	0.218905472636816	NO	unique_peak1	ATP11A
PCC1617	13	114105269	114105469	+	2.48109142790728	2.58496250072116	0.597014925373134	8951	NO	1958	NO	-1912	NO	intron ()	2.6318407960199	NO	unique_peak1	ADPRHL1
PCC1618	13	114607475	114607675	+	3.32202014017378	2.58496250072116	0.532338308457711	9056	NO	0	YES	9499	NO	intron ()	14.6119402985075	NO	unique_peak1	LINC00452
PCC1619	13	114830629	114830829	+	3.22594348942311	2.32192809488736	0.626865671641791	5237	NO	0	YES	12725	NO	intron ()	0	YES	unique_peak1	RASA3
PCC1620	14	20884016	20884216	+	2.63213703584147	2	0.437810945273632	2245	NO	2455	NO	-2537	NO	Intergenic	5.4228855721393	NO	unique_peak1	TEP1
PCC1621	14	21558510	21558710	+	3.41260361598648	2	0.686567164179104	0	YES	990	NO	8198	NO	TTS ()	3.14925373134328	YES	unique_peak1	ZNF219
PCC1622	14	22782743	22782943	+	3.12366417172157	1.58496250072116	0.442786069651741	274978	NO	0	YES	118902	NO	Intergenic	11.547263681592	NO	unique_peak1	LOC105370401
PCC1623	14	22788304	22788504	+	3.12366417172157	3	0.407960199004975	269417	NO	0	YES	113341	NO	Intergenic	6.76616915422886	NO	unique_peak1	LOC105370401
PCC1624	14	22942070	22942270	+	4.32442885048833	3.70043971814109	0.412935323383085	115651	NO	0	YES	9778	NO	intron ()	4.50248756218905	NO	unique_peak1	LOC105370401
PCC1625	14	23182439	23182639	+	3.12366417172157	3.32192809488736	0.562189054726368	53135	NO	21408	NO	-53192	NO	Intergenic	0.791044776119403	NO	unique_peak1	OXA1L
PCC1626	14	23246729	23246929	+	4.11281105248734	2.8073549220576	0.447761194029851	10150	NO	1221	NO	11098	NO	intron ()	15.4676616915423	NO	unique_peak1	OXA1L
PCC1627	14	23287390	23287590	+	3.12366417172157	3.32192809488736	0.512437810945274	3488	NO	2869	NO	1530	NO	intron ()	12.1542288557214	NO	unique_peak1	SLC7A7
PCC1628	14	23369497	23369697	+	3.80106863376241	3.4594316186373	0.492537313432836	13094	NO	0	YES	17165	NO	TTS ()	9.51741293532338	NO	unique_peak1	REM2
PCC1629	14	23442878	23443078	+	3.32202014017378	3	0.467661691542289	6808	NO	0	YES	3454	NO	intron ()	10.3880597014925	NO	unique_peak1	AJUBA
PCC1630	14	23546104	23546304	+	2.63213703584147	3	0.422885572139304	17521	NO	0	YES	-5425	NO	intron ()	4.00497512437811	NO	unique_peak1	ACIN1
PCC1631	14	24058299	24058499	+	1.91584033035692	2.58496250072116	0.601990049751244	11538	NO	0	YES	-10390	NO	Intergenic	10.6766169154229	NO	unique_peak1	JPH4
PCC1632	14	24527576	24527776	+	3.5795767889725	2.8073549220576	0.522388059701492	5731	NO	0	YES	6470	NO	intron ()	9.23880597014925	NO	unique_peak1	CARMIL3
PCC1633	14	24630277	24630477	+	3.8685162332374	3.16992500144231	0.606965174129353	10576	NO	73	NO	-45	YES	promoter-TSS ()	14.1243781094527	YES	unique_peak1	IRF9
PCC1634	14	24658032	24658232	+	2.1274581283579	2.8073549220576	0.616915422885572	0	YES	111	NO	-8	YES	promoter-TSS ()	0.477611940298507	YES	unique_peak1	IPO4
PCC1635	14	24777399	24777599	+	3.41260361598648	2	0.54228855721393	2275	NO	3258	NO	-1858	NO	3' UTR ()	7.46766169154229	NO	unique_peak1	LTB4R2
PCC1636	14	24797213	24797413	+	2.77003087217219	0	0.567164179104478	4267	NO	112	NO	6964	NO	intron ()	3.8955223880597	NO	unique_peak1	ADCY4
PCC1637	14	24801426	24801626	+	3.12366417172157	2	0.492537313432836	54	NO	0	YES	2751	NO	intron ()	9.06467661691542	YES	unique_peak1	ADCY4
PCC1638	14	24900976	24901176	+	3.73062239690668	3.32192809488736	0.656716417910448	1687	NO	4214	NO	1935	NO	exon ()	19.4825870646766	YES	unique_peak1	KHNYN
PCC1639	14	25148213	25148413	+	3.01432569142213	3.16992500144231	0.492537313432836	236093	NO	0	YES	-44838	NO	Intergenic	12.0646766169154	NO	unique_peak1	GZMB
PCC1640	14	25580469	25580669	+	2.89688090504454	1.58496250072116	0.388059701492537	60856	NO	0	YES	-61066	NO	Intergenic	0.358208955223881	NO	unique_peak1	STXBP6
PCC1641	14	26863379	26863579	+	2.89688090504454	2.32192809488736	0.373134328358209	188900	NO	6641	NO	203481	NO	Intergenic	0.497512437810945	NO	unique_peak1	NOVA1
PCC1642	14	29220707	29220907	+	3.80106863376241	2.32192809488736	0.467661691542289	13982	NO	26863	NO	13718	NO	intron ()	15.1542288557214	NO	unique_peak1	FOXG1-AS1
PCC1643	14	29223526	29223726	+	3.12366417172157	2.8073549220576	0.398009950248756	11163	NO	24044	NO	10899	NO	intron ()	4.93034825870647	NO	unique_peak1	FOXG1-AS1
PCC1644	14	29243727	29243927	+	3.41260361598648	3.32192809488736	0.582089552238806	0	YES	3843	NO	1917	NO	intron ()	7.71144278606965	YES	unique_peak1	LINC01551
PCC1645	14	29987616	29987816	+	3.73062239690668	3.32192809488736	0.283582089552239	408394	NO	66074	NO	408586	NO	Intergenic	0.348258706467662	NO	unique_peak1	PRKD1
PCC1646	14	30680614	30680814	+	2.77003087217219	1	0.427860696517413	283193	NO	0	YES	-283766	NO	Intergenic	0.786069651741294	NO	unique_peak1	PRKD1
PCC1647	14	31889190	31889390	+	2.89688090504454	3.58496250072116	0.736318407960199	0	YES	4719	NO	498	YES	promoter-TSS ()	0.0945273631840796	YES	unique_peak1	HEATR5A
PCC1648	14	31919305	31919505	+	3.73062239690668	2	0.353233830845771	6755	NO	3045	NO	7275	NO	intron ()	2.78109452736318	NO	unique_peak1	DTD2
PCC1649	14	32713689	32713889	+	2.1274581283579	2.8073549220576	0.462686567164179	40773	NO	6951	NO	-41314	NO	Intergenic	0.940298507462687	NO	unique_peak1	RNU6-2
PCC1650	14	32851991	32852191	+	2.89688090504454	1.58496250072116	0.527363184079602	179075	NO	5020	NO	53612	NO	intron ()	9.24378109452736	NO	unique_peak1	AKAP6
PCC1651	14	32942656	32942856	+	2.31411825492127	2.32192809488736	0.393034825870647	269740	NO	0	YES	144277	NO	intron ()	0.17910447761194	NO	unique_peak1	AKAP6
PCC1652	14	33407615	33407815	+	3.65689843523641	0	0.557213930348259	3535	NO	755	NO	-744	YES	promoter-TSS ()	0	NO	unique_peak1	NPAS3
PCC1653	14	35015216	35015416	+	2.31411825492127	0	0.582089552238806	151	NO	6455	NO	-6373	NO	Intergenic	0.00497512437810945	NO	unique_peak1	EAPP
PCC1654	14	35684324	35684524	+	2.77003087217219	2.58496250072116	0.368159203980099	76876	NO	1233	NO	-63340	NO	intron ()	2.98009950248756	NO	unique_peak1	PSMA6
PCC1655	14	35853807	35854007	+	2.48109142790728	3	0.522388059701492	15178	NO	0	YES	20053	NO	Intergenic	0.422885572139304	YES	unique_peak1	NFKBIA
PCC1656	14	36002691	36002891	+	2.31411825492127	3.16992500144231	0.701492537313433	0	YES	9450	NO	-457	YES	promoter-TSS ()	0.139303482587065	YES	unique_peak1	INSM2
PCC1657	14	36004474	36004674	+	3.12366417172157	2.32192809488736	0.691542288557214	0	YES	11233	NO	1326	NO	exon ()	0.0497512437810945	YES	unique_peak1	INSM2
PCC1658	14	37026098	37026298	+	2.1274581283579	2	0.398009950248756	23035	NO	35482	NO	25621	NO	Intergenic	6.76119402985075	NO	unique_peak1	NKX2-8
PCC1659	14	37619021	37619221	+	3.8685162332374	3.32192809488736	0.283582089552239	22011	NO	15680	NO	-22110	NO	intron ()	1.40796019900498	NO	unique_peak1	SLC25A21-AS1
PCC1660	14	38680117	38680317	+	3.5795767889725	2.8073549220576	0.582089552238806	0	YES	2476	NO	3013	NO	3' UTR ()	1.93034825870647	NO	unique_peak1	SSTR1
PCC1661	14	39484668	39484868	+	3.65689843523641	2	0.348258706467662	87227	NO	7652	NO	-87576	NO	Intergenic	8.43283582089552	NO	unique_peak1	SEC23A-AS1
PCC1662	14	39576844	39577044	+	3.80106863376241	3.58496250072116	0.36318407960199	4140	NO	4613	NO	-4212	NO	Intergenic	2.71641791044776	NO	unique_peak1	SEC23A
PCC1663	14	39837640	39837840	+	3.73062239690668	3.58496250072116	0.412935323383085	62836	NO	0	YES	63964	NO	intron ()	4.54228855721393	NO	unique_peak1	FBXO33
PCC1664	14	45272598	45272798	+	2.89688090504454	2.8073549220576	0.368159203980099	83874	NO	31177	NO	-4369	NO	Intergenic	4.31840796019901	NO	unique_peak1	LINC02302
PCC1665	14	48386623	48386823	+	3.65689843523641	2	0.393034825870647	241033	NO	1044957	NO	-122506	NO	Intergenic	4.24875621890547	NO	unique_peak1	LINC00648
PCC1666	14	50053603	50053803	+	2.63213703584147	2	0.323383084577114	569	NO	602	NO	-569	YES	promoter-TSS ()	8.29850746268657	NO	unique_peak1	RPS29
PCC1667	14	50328874	50329074	+	3.01432569142213	2	0.507462686567164	0	YES	0	YES	-8342	NO	Intergenic	18.8407960199005	NO	unique_peak1	RN7SL3
PCC1668	14	50727340	50727540	+	2.89688090504454	2.32192809488736	0.393034825870647	28606	NO	1510	NO	-29029	NO	intron ()	6.82089552238806	NO	unique_peak1	SOS2
PCC1669	14	51422575	51422775	+	2.77003087217219	3	0.502487562189055	11110	NO	0	YES	-11427	NO	Intergenic	4.1044776119403	NO	unique_peak1	PYGL
PCC1670	14	51623936	51624136	+	2.48109142790728	2.58496250072116	0.378109452736318	61448	NO	0	YES	-61614	NO	Intergenic	4.89054726368159	NO	unique_peak1	TRIM9
PCC1671	14	51750697	51750897	+	2.89688090504454	2.8073549220576	0.45771144278607	43197	NO	0	YES	43911	NO	Intergenic	0.0447761194029851	NO	unique_peak1	TMX1
PCC1672	14	51863155	51863355	+	2.77003087217219	3.16992500144231	0.532338308457711	155655	NO	0	YES	598	NO	intron ()	0	NO	unique_peak1	LINC02310
PCC1673	14	52070751	52070951	+	3.32202014017378	2.32192809488736	0.45771144278607	47024	NO	719	NO	-4181	NO	intron ()	0.174129353233831	NO	unique_peak1	FRMD6-AS2
PCC1674	14	52613336	52613536	+	2.63213703584147	2.58496250072116	0.393034825870647	76613	NO	3395	NO	-77490	NO	Intergenic	0.631840796019901	NO	unique_peak1	NID2
PCC1675	14	52933065	52933265	+	3.49828823354619	1.58496250072116	0.338308457711443	85773	NO	7324	NO	86136	NO	intron ()	0.154228855721393	NO	unique_peak1	TXNDC16
PCC1676	14	53772961	53773161	+	3.22594348942311	3.16992500144231	0.447761194029851	152921	NO	16739	NO	152989	NO	Intergenic	5.18905472636816	NO	unique_peak1	LOC101927620
PCC1677	14	54718860	54719060	+	2.31411825492127	2.58496250072116	0.517412935323383	144363	NO	1310	NO	-144626	NO	Intergenic	0.144278606965174	NO	unique_peak1	CDKN3
PCC1678	14	54814825	54815025	+	4.42050550123899	3.16992500144231	0.422885572139304	48398	NO	0	YES	-48661	NO	Intergenic	11.1094527363184	NO	unique_peak1	CDKN3
PCC1679	14	54976344	54976544	+	3.65689843523641	3	0.696517412935323	0	YES	236	NO	-143	YES	promoter-TSS ()	1.61691542288557	YES	unique_peak1	CGRRF1
PCC1680	14	55359948	55360148	+	3.99536626610975	3	0.373134328358209	8399	NO	0	YES	9494	NO	intron ()	5.12935323383085	NO	unique_peak1	GCH1
PCC1681	14	55679826	55680026	+	2.77003087217219	3.4594316186373	0.353233830845771	21275	NO	0	YES	-21530	NO	Intergenic	3.71641791044776	NO	unique_peak1	DLGAP5
PCC1682	14	55821411	55821611	+	3.5795767889725	1	0.507462686567164	55835	NO	4320	NO	57065	NO	Intergenic	8.18407960199005	NO	unique_peak1	ATG14
PCC1683	14	56174216	56174416	+	3.32202014017378	3.4594316186373	0.378109452736318	58529	NO	195	NO	-58647	NO	Intergenic	3.14925373134328	NO	unique_peak1	RPL13AP3
PCC1684	14	56958090	56958290	+	3.73062239690668	3.4594316186373	0.517412935323383	88182	NO	90650	NO	-22859	NO	Intergenic	14.4278606965174	NO	unique_peak1	LOC101927690
PCC1685	14	57669481	57669681	+	2.89688090504454	2	0.298507462686567	65425	NO	58669	NO	-66025	NO	3' UTR ()	0.671641791044776	NO	unique_peak1	AP5M1
PCC1686	14	57784086	57784286	+	3.01432569142213	3.32192809488736	0.432835820895522	48381	NO	0	YES	-48569	NO	Intergenic	7.57213930348259	NO	unique_peak1	EXOC5
PCC1687	14	59108355	59108555	+	2.89688090504454	2	0.462686567164179	2777	NO	904	NO	2900	NO	exon ()	3.83084577114428	NO	unique_peak1	DACT1
PCC1688	14	59470817	59471017	+	4.32442885048833	3.90689059560852	0.402985074626866	183613	NO	25416	NO	175911	NO	intron ()	1.62189054726368	NO	unique_peak1	LINC01500
PCC1689	14	59599983	59600183	+	3.12366417172157	3.16992500144231	0.442786069651741	54447	NO	10452	NO	-55298	NO	Intergenic	2.61691542288557	NO	unique_peak1	DAAM1
PCC1690	14	59657184	59657384	+	3.01432569142213	2.8073549220576	0.512437810945274	853	NO	0	YES	1903	NO	intron ()	2.34328358208955	NO	unique_peak1	DAAM1
PCC1691	14	59722061	59722261	+	2.89688090504454	1	0.373134328358209	65730	NO	0	YES	-7998	NO	intron ()	0	NO	unique_peak1	DAAM1
PCC1692	14	60099234	60099434	+	3.01432569142213	2.58496250072116	0.477611940298507	1680	NO	30473	NO	-1802	NO	intron ()	7.59203980099502	NO	unique_peak1	RTN1
PCC1693	14	60385547	60385747	+	3.49828823354619	2.8073549220576	0.338308457711443	524	NO	1083	NO	-784	YES	promoter-TSS ()	2.38308457711443	NO	unique_peak1	LRRC9
PCC1694	14	60631503	60631703	+	2.77003087217219	2.8073549220576	0.527363184079602	37	NO	0	YES	608	NO	intron ()	0.686567164179104	YES	unique_peak1	DHRS7
PCC1695	14	61026206	61026406	+	3.49828823354619	2	0.378109452736318	43569	NO	43225	NO	50368	NO	Intergenic	0.701492537313433	NO	unique_peak1	SIX6
PCC1696	14	61028938	61029138	+	4.42050550123899	3.16992500144231	0.482587064676617	46301	NO	45957	NO	53100	NO	Intergenic	19.6716417910448	NO	unique_peak1	SIX6
PCC1697	14	61115118	61115318	+	2.63213703584147	3.16992500144231	0.686567164179104	0	YES	0	YES	937	NO	intron ()	0.00995024875621891	YES	unique_peak1	SIX1
PCC1698	14	61124027	61124227	+	3.22594348942311	2.58496250072116	0.631840796019901	0	YES	1923	NO	-7972	NO	Intergenic	1.21393034825871	YES	unique_peak1	SIX1
PCC1699	14	61188437	61188637	+	3.32202014017378	2.58496250072116	0.661691542288557	0	YES	0	YES	2315	NO	intron ()	0.502487562189055	YES	unique_peak1	SIX4
PCC1700	14	61189395	61189595	+	3.01432569142213	2.32192809488736	0.741293532338308	0	YES	0	YES	1357	NO	intron ()	0.323383084577114	YES	unique_peak1	SIX4
PCC1701	14	61547596	61547796	+	2.89688090504454	2.8073549220576	0.442786069651741	99454	NO	0	YES	-99288	NO	intron ()	0.358208955223881	NO	unique_peak1	TRMT5
PCC1702	14	61655772	61655972	+	4.22214953278678	2.8073549220576	0.656716417910448	90832	NO	0	YES	92658	NO	Intergenic	2.01492537313433	NO	unique_peak1	TMEM30B
PCC1703	14	61929497	61929697	+	2.77003087217219	1.58496250072116	0.467661691542289	140029	NO	0	YES	107315	NO	intron ()	0.26865671641791	NO	unique_peak1	LINC01303
PCC1704	14	62029620	62029820	+	2.77003087217219	3.16992500144231	0.447761194029851	132027	NO	2140	NO	7192	NO	non-coding ()	0	NO	unique_peak1	LINC01303
PCC1705	14	62036514	62036714	+	2.89688090504454	1.58496250072116	0.517412935323383	125133	NO	4253	NO	298	YES	promoter-TSS ()	0.398009950248756	NO	unique_peak1	LINC01303
PCC1706	14	62087469	62087669	+	3.32202014017378	2.32192809488736	0.417910447761194	74178	NO	0	YES	-50198	NO	intron ()	0	NO	unique_peak1	LINC01303
PCC1707	14	63506590	63506790	+	3.01432569142213	3.16992500144231	0.462686567164179	5232	NO	81619	NO	5266	NO	intron ()	5.6865671641791	NO	unique_peak1	KCNH5
PCC1708	14	64099755	64099955	+	2.48109142790728	2.58496250072116	0.343283582089552	8388	NO	6855	NO	8786	NO	intron ()	2.90049751243781	NO	unique_peak1	WDR89
PCC1709	14	64266396	64266596	+	2.77003087217219	2.8073549220576	0.303482587064677	53026	NO	29195	NO	-53187	NO	Intergenic	0.875621890547264	NO	unique_peak1	SYNE2
PCC1710	14	64477240	64477440	+	3.32202014017378	2	0.333333333333333	156713	NO	22429	NO	84503	NO	intron ()	0.17910447761194	NO	unique_peak1	MIR548H1
PCC1711	14	64945513	64945713	+	2.89688090504454	2.8073549220576	0.288557213930348	12970	NO	10672	NO	13396	NO	intron ()	0.169154228855721	NO	unique_peak1	AKAP5
PCC1712	14	65171122	65171322	+	3.65689843523641	2.8073549220576	0.781094527363184	0	YES	98	NO	96	YES	promoter-TSS ()	0	YES	unique_peak1	PLEKHG3
PCC1713	14	65377624	65377824	+	3.93321008852187	2.58496250072116	0.328358208955224	3251	NO	3426	NO	-3355	NO	Intergenic	2.74626865671642	NO	unique_peak1	CHURC1-FNTB
PCC1714	14	65637725	65637925	+	4.05517635980077	3.16992500144231	0.577114427860697	67715	NO	0	YES	51240	NO	Intergenic	3.77114427860697	NO	unique_peak1	LINC02324
PCC1715	14	65749447	65749647	+	3.12366417172157	2.58496250072116	0.517412935323383	2474	NO	0	YES	52354	NO	Intergenic	0.308457711442786	NO	unique_peak1	MIR4708
PCC1716	14	65840465	65840665	+	3.22594348942311	2.32192809488736	0.557213930348259	37821	NO	0	YES	-36745	NO	Intergenic	0.492537313432836	NO	unique_peak1	FUT8
PCC1717	14	65881823	65882023	+	4.51108897705169	2.58496250072116	0.303482587064677	1452	NO	5837	NO	2475	NO	intron ()	0.935323383084577	NO	unique_peak1	FUT8
PCC1718	14	66071745	66071945	+	3.12366417172157	2.32192809488736	0.283582089552239	191374	NO	10124	NO	134025	NO	intron ()	0.368159203980099	NO	unique_peak1	MIR625
PCC1719	14	66299631	66299831	+	3.32202014017378	1.58496250072116	0.472636815920398	419260	NO	0	YES	361911	NO	Intergenic	1.49751243781095	NO	unique_peak1	MIR625
PCC1720	14	66869993	66870193	+	3.8685162332374	3	0.432835820895522	104176	NO	83387	NO	-82996	NO	Intergenic	2.80099502487562	NO	unique_peak1	CCDC196
PCC1721	14	67213090	67213290	+	3.01432569142213	2	0.368159203980099	236854	NO	250559	NO	239065	NO	intron ()	4.70149253731343	NO	unique_peak1	GPHN
PCC1722	14	69014911	69015111	+	2.89688090504454	3	0.631840796019901	79940	NO	0	YES	80493	NO	intron ()	0	NO	unique_peak1	LOC100996664
PCC1723	14	69255725	69255925	+	5.09385162717496	3.4594316186373	0.54228855721393	751	NO	1285	NO	4806	NO	3' UTR ()	3.38308457711443	NO	unique_peak1	ZFP36L1
PCC1724	14	69330047	69330247	+	3.32202014017378	2.58496250072116	0.502487562189055	11180	NO	0	YES	-67187	NO	Intergenic	11.5970149253731	NO	unique_peak1	ZFP36L1
PCC1725	14	69714831	69715031	+	2.89688090504454	2.8073549220576	0.328358208955224	11219	NO	0	YES	-11750	NO	Intergenic	0.17910447761194	NO	unique_peak1	GALNT16
PCC1726	14	70046909	70047109	+	2.31411825492127	2	0.527363184079602	5246	NO	4591	NO	-5409	NO	Intergenic	20.9402985074627	NO	unique_peak1	CCDC177
PCC1727	14	71422729	71422929	+	3.5795767889725	3.32192809488736	0.422885572139304	47326	NO	19878	NO	48707	NO	intron ()	4.43781094527363	NO	unique_peak1	PCNX1
PCC1728	14	71439173	71439373	+	3.41260361598648	2.8073549220576	0.432835820895522	63770	NO	36322	NO	65151	NO	intron ()	11.363184079602	NO	unique_peak1	PCNX1
PCC1729	14	72187744	72187944	+	4.27411416796553	3.32192809488736	0.467661691542289	210720	NO	0	YES	134846	NO	intron ()	8.6318407960199	NO	unique_peak1	SIPA1L1
PCC1730	14	72759162	72759362	+	2.77003087217219	2.8073549220576	0.412935323383085	359607	NO	36011	NO	-224266	NO	intron ()	5.68159203980099	NO	unique_peak1	MIR7843
PCC1731	14	72980812	72981012	+	3.99536626610975	3.4594316186373	0.517412935323383	377777	NO	21968	NO	-2616	NO	intron ()	10.7412935323383	NO	unique_peak1	MIR7843
PCC1732	14	73639975	73640175	+	2.77003087217219	2.32192809488736	0.328358208955224	36227	NO	5525	NO	36932	NO	intron ()	1.49253731343284	NO	unique_peak1	PSEN1
PCC1733	14	74005828	74006028	+	3.12366417172157	1.58496250072116	0.621890547263682	1144	NO	11847	NO	2000	NO	intron ()	15.1691542288557	NO	unique_peak1	ACOT1
PCC1734	14	74037723	74037923	+	2.63213703584147	2	0.621890547263682	1060	NO	0	YES	2060	NO	intron ()	9.64676616915423	YES	unique_peak1	ACOT2
PCC1735	14	74100255	74100455	+	4.32442885048833	4.16992500144231	0.532338308457711	0	YES	0	YES	-11223	NO	Intergenic	6.46766169154229	YES	unique_peak1	DNAL1
PCC1736	14	74219228	74219428	+	2.48109142790728	2.58496250072116	0.572139303482587	6198	NO	0	YES	-6122	NO	intron ()	2.1044776119403	NO	unique_peak1	MIR4505
PCC1737	14	74225076	74225276	+	2.48109142790728	1	0.641791044776119	350	NO	244	NO	-274	YES	promoter-TSS ()	6.50746268656716	YES	unique_peak1	MIR4505
PCC1738	14	74226756	74226956	+	3.22594348942311	2.8073549220576	0.606965174129353	0	YES	285	NO	145	NO	5' UTR ()	0.0199004975124378	YES	unique_peak1	ELMSAN1
PCC1739	14	74968998	74969198	+	3.01432569142213	2	0.522388059701492	8090	NO	542	NO	8675	NO	intron ()	10.1492537313433	NO	unique_peak1	ISCA2
PCC1740	14	74998345	74998545	+	2.31411825492127	1	0.646766169154229	37437	NO	0	YES	38022	NO	intron ()	1.80597014925373	NO	unique_peak1	ISCA2
PCC1741	14	75016257	75016457	+	2.89688090504454	3.32192809488736	0.557213930348259	36110	NO	0	YES	55934	NO	intron ()	2.54726368159204	NO	unique_peak1	ISCA2
PCC1742	14	75038884	75039084	+	3.32202014017378	2	0.492537313432836	13483	NO	0	YES	40050	NO	intron ()	0	NO	unique_peak1	LTBP2
PCC1743	14	75260514	75260714	+	3.22594348942311	2.8073549220576	0.45273631840796	29982	NO	166	NO	30545	NO	intron ()	4.14925373134328	NO	unique_peak1	YLPM1
PCC1744	14	75271086	75271286	+	3.22594348942311	3	0.447761194029851	40554	NO	9765	NO	41117	NO	intron ()	7.50746268656716	NO	unique_peak1	YLPM1
PCC1745	14	75761934	75762134	+	3.80106863376241	3.16992500144231	0.651741293532338	719	NO	0	YES	927	NO	intron ()	0	NO	unique_peak1	LINC01220
PCC1746	14	75894324	75894524	+	3.41260361598648	3	0.751243781094527	0	YES	4516	NO	-85	YES	promoter-TSS ()	0.263681592039801	YES	unique_peak1	JDP2
PCC1747	14	75919999	75920199	+	3.01432569142213	1.58496250072116	0.656716417910448	24529	NO	0	YES	21262	NO	intron ()	0.592039800995025	YES	unique_peak1	JDP2
PCC1748	14	76027380	76027580	+	2.77003087217219	1.58496250072116	0.567164179104478	14175	NO	0	YES	-17460	NO	Intergenic	18.1144278606965	NO	unique_peak1	FLVCR2
PCC1749	14	76260301	76260501	+	3.5795767889725	2.32192809488736	0.373134328358209	132386	NO	299	NO	132850	NO	intron ()	1.8407960199005	NO	unique_peak1	TTLL5
PCC1750	14	76448158	76448358	+	2.89688090504454	2.8073549220576	0.552238805970149	265	NO	1277	NO	107	NO	5' UTR ()	0.333333333333333	NO	unique_peak1	TGFB3
PCC1751	14	76517214	76517414	+	3.01432569142213	3	0.388059701492537	64671	NO	0	YES	65218	NO	intron ()	6.81094527363184	NO	unique_peak1	IFT43
PCC1752	14	77422869	77423069	+	3.12366417172157	3.70043971814109	0.736318407960199	0	YES	0	YES	-3012	NO	Intergenic	0.278606965174129	YES	unique_peak1	LINC01629
PCC1753	14	77499115	77499315	+	2.63213703584147	2.8073549220576	0.651741293532338	0	YES	8234	NO	-4173	NO	Intergenic	0.641791044776119	YES	unique_peak1	IRF2BPL
PCC1754	14	77499683	77499883	+	3.01432569142213	1.58496250072116	0.611940298507463	0	YES	7737	NO	-4741	NO	Intergenic	0.0746268656716418	YES	unique_peak1	IRF2BPL
PCC1755	14	77526010	77526210	+	1.91584033035692	2.32192809488736	0.626865671641791	25985	NO	0	YES	16424	NO	intron ()	4.87064676616915	NO	unique_peak1	LINC02289
PCC1756	14	77924419	77924619	+	2.1274581283579	2	0.671641791044776	0	YES	26921	NO	146	YES	promoter-TSS ()	0.17910447761194	YES	unique_peak1	AHSA1
PCC1757	14	77925558	77925758	+	3.01432569142213	2.8073549220576	0.417910447761194	961	NO	25782	NO	1285	NO	intron ()	7.65174129353234	NO	unique_peak1	AHSA1
PCC1758	14	85996367	85996567	+	2.1274581283579	2.8073549220576	0.557213930348259	0	YES	313	NO	98	YES	promoter-TSS ()	0.0845771144278607	NO	unique_peak1	FLRT2
PCC1759	14	86002842	86003042	+	3.73062239690668	3.16992500144231	0.338308457711443	2363	NO	0	YES	3276	NO	intron ()	0.159203980099502	NO	unique_peak1	FLRT2
PCC1760	14	88655789	88655989	+	2.89688090504454	2.58496250072116	0.45771144278607	133611	NO	0	YES	81366	NO	intron ()	8.32835820895522	NO	unique_peak1	KCNK10
PCC1761	14	88700335	88700535	+	2.31411825492127	2	0.45771144278607	89065	NO	29454	NO	36820	NO	intron ()	12.6766169154229	NO	unique_peak1	KCNK10
PCC1762	14	88958627	88958827	+	4.27411416796553	3.4594316186373	0.487562189054726	12089	NO	0	YES	62396	NO	intron ()	10.18407960199	NO	unique_peak1	PTPN21
PCC1763	14	89026363	89026563	+	2.31411825492127	1	0.412935323383085	2615	NO	3237	NO	-2790	NO	Intergenic	1.13432835820896	NO	unique_peak1	ZC3H14
PCC1764	14	89507372	89507572	+	2.48109142790728	2.58496250072116	0.601990049751244	12989	NO	0	YES	216975	NO	Intergenic	0.258706467661692	YES	unique_peak1	TTC8
PCC1765	14	89855280	89855480	+	2.77003087217219	2.32192809488736	0.517412935323383	26941	NO	0	YES	28074	NO	intron ()	2.09452736318408	NO	unique_peak1	FOXN3
PCC1766	14	89882472	89882672	+	3.22594348942311	3	0.582089552238806	0	YES	4801	NO	882	NO	intron ()	0	YES	unique_peak1	FOXN3
PCC1767	14	90280064	90280264	+	2.48109142790728	2	0.398009950248756	77866	NO	5913	NO	140737	NO	intron ()	0	NO	unique_peak1	EFCAB11
PCC1768	14	90526757	90526957	+	2.63213703584147	2.32192809488736	0.721393034825871	0	YES	30843	NO	-1252	NO	Intergenic	1.34328358208955	YES	unique_peak1	KCNK13
PCC1769	14	91282768	91282968	+	1.91584033035692	2	0.835820895522388	10	NO	257	NO	-107	YES	promoter-TSS ()	0.0597014925373134	YES	unique_peak1	TTC7B
PCC1770	14	91604884	91605084	+	2.89688090504454	2	0.472636815920398	77331	NO	0	YES	12214	NO	intron ()	7.66666666666667	NO	unique_peak1	SNORA11B
PCC1771	14	92411759	92411959	+	2.77003087217219	2.32192809488736	0.497512437810945	1622	NO	0	YES	2187	NO	intron ()	1.44278606965174	NO	unique_peak1	FBLN5
PCC1772	14	92601727	92601927	+	4.16842305264291	3.90689059560852	0.348258706467662	12704	NO	24553	NO	13511	NO	exon ()	2.80597014925373	NO	unique_peak1	CPSF2
PCC1773	14	92947803	92948003	+	3.01432569142213	2.58496250072116	0.442786069651741	31723	NO	97	NO	-32222	NO	intron ()	1.44278606965174	NO	unique_peak1	RIN3
PCC1774	14	93055676	93055876	+	3.41260361598648	2.58496250072116	0.502487562189055	50383	NO	0	YES	13197	NO	intron ()	3.26865671641791	NO	unique_peak1	RIN3
PCC1775	14	93136575	93136775	+	3.22594348942311	2.8073549220576	0.482587064676617	16503	NO	0	YES	78372	NO	intron ()	0.527363184079602	YES	unique_peak1	LGMN
PCC1776	14	94598761	94598961	+	3.01432569142213	2	0.353233830845771	41405	NO	2870	NO	-2904	NO	Intergenic	1.72139303482587	NO	unique_peak1	IFI27L2
PCC1777	14	94647041	94647241	+	3.41260361598648	3.4594316186373	0.422885572139304	5392	NO	4650	NO	5343	NO	intron ()	1.56218905472637	NO	unique_peak1	PPP4R4
PCC1778	14	95893445	95893645	+	4.16842305264291	2.32192809488736	0.577114427860697	66503	NO	0	YES	48628	NO	intron ()	11.1990049751244	NO	unique_peak1	SYNE3
PCC1779	14	95898602	95898802	+	1.38260606684207	1.58496250072116	0.626865671641791	71660	NO	191	NO	43471	NO	intron ()	3.82587064676617	NO	unique_peak1	SYNE3
PCC1780	14	95918863	95919063	+	2.48109142790728	2	0.537313432835821	63435	NO	177	NO	23210	NO	intron ()	9.32338308457711	NO	unique_peak1	SYNE3
PCC1781	14	96731263	96731463	+	3.32202014017378	2.32192809488736	0.552238805970149	97877	NO	0	YES	8816	NO	TTS ()	6.62189054726368	NO	unique_peak1	BDKRB1
PCC1782	14	96763461	96763661	+	3.5795767889725	2.58496250072116	0.26865671641791	65679	NO	10979	NO	41014	NO	intron ()	0.825870646766169	NO	unique_peak1	BDKRB1
PCC1783	14	99666245	99666445	+	2.1274581283579	0	0.442786069651741	23477	NO	0	YES	71705	NO	intron ()	0.691542288557214	NO	unique_peak1	BCL11B
PCC1784	14	99996275	99996475	+	2.31411825492127	2.32192809488736	0.572139303482587	48086	NO	0	YES	48636	NO	intron ()	0.90547263681592	NO	unique_peak1	CCNK
PCC1785	14	100029572	100029772	+	3.32202014017378	3.16992500144231	0.656716417910448	39703	NO	0	YES	41055	NO	intron ()	1.89054726368159	YES	unique_peak1	CCDC85C
PCC1786	14	100040770	100040970	+	2.63213703584147	1	0.616915422885572	28505	NO	0	YES	29857	NO	intron ()	0	NO	unique_peak1	CCDC85C
PCC1787	14	100351793	100351993	+	3.8685162332374	3.16992500144231	0.398009950248756	85388	NO	0	YES	-85919	NO	intron ()	4.90049751243781	NO	unique_peak1	EVL
PCC1788	14	100366007	100366207	+	2.63213703584147	2.58496250072116	0.258706467661692	71174	NO	5046	NO	-71705	NO	intron ()	0.54228855721393	NO	unique_peak1	EVL
PCC1789	14	100752051	100752251	+	3.32202014017378	2.32192809488736	0.766169154228856	0	YES	0	YES	8457	NO	Intergenic	1.2089552238806	YES	unique_peak1	MIR6764
PCC1790	14	100784601	100784801	+	2.31411825492127	1.58496250072116	0.666666666666667	10271	NO	6369	NO	-4973	NO	Intergenic	2.71144278606965	YES	unique_peak1	SLC25A47
PCC1791	14	100844279	100844479	+	4.11281105248734	3.16992500144231	0.462686567164179	1347	NO	3601	NO	1566	NO	intron ()	13.6567164179104	NO	unique_peak1	WDR25
PCC1792	14	101119801	101120001	+	2.63213703584147	1	0.63681592039801	1007	NO	4049	NO	-3704	NO	Intergenic	4.19900497512438	NO	unique_peak1	LINC00523
PCC1793	14	102094826	102095026	+	4.82910775797189	3.4594316186373	0.681592039800995	0	YES	0	YES	67238	NO	Intergenic	2.25870646766169	YES	unique_peak1	DIO3
PCC1794	14	102173739	102173939	+	3.80106863376241	3	0.447761194029851	1033	NO	0	YES	-22935	NO	Intergenic	9.60199004975124	NO	unique_peak1	LINC00239
PCC1795	14	102426539	102426739	+	3.01432569142213	2	0.512437810945274	3897	NO	4541	NO	-4226	NO	Intergenic	1.8955223880597	NO	unique_peak1	DYNC1H1
PCC1796	14	103607583	103607783	+	1.91584033035692	3	0.557213930348259	2078	NO	0	YES	15019	NO	Intergenic	14.2885572139303	NO	unique_peak1	TNFAIP2
PCC1797	14	103651814	103652014	+	2.77003087217219	3	0.348258706467662	3227	NO	0	YES	3451	NO	Intergenic	2.0547263681592	NO	unique_peak1	LINC00605
PCC1798	14	103747873	103748073	+	3.49828823354619	2.32192809488736	0.567164179104478	1601	NO	0	YES	-35648	NO	Intergenic	8.00497512437811	NO	unique_peak1	LOC105378183
PCC1799	14	103860440	103860640	+	2.89688090504454	2.8073549220576	0.378109452736318	7731	NO	0	YES	8839	NO	intron ()	4.53233830845771	NO	unique_peak1	MARK3
PCC1800	14	103966564	103966764	+	3.41260361598648	2.8073549220576	0.512437810945274	20299	NO	0	YES	22532	NO	intron ()	11.5721393034826	NO	unique_peak1	CKB
PCC1801	14	104038438	104038638	+	3.32202014017378	2.8073549220576	0.368159203980099	8766	NO	1872	NO	9244	NO	intron ()	3.56716417910448	YES	unique_peak1	APOPT1
PCC1802	14	104073572	104073772	+	3.5795767889725	2.58496250072116	0.562189054726368	20779	NO	0	YES	-21853	NO	Intergenic	1.66666666666667	NO	unique_peak1	KLC1
PCC1803	14	104367480	104367680	+	2.89688090504454	2	0.641791044776119	19900	NO	0	YES	20323	NO	Intergenic	7.82089552238806	NO	unique_peak1	ATP5MPL
PCC1804	14	105234962	105235162	+	3.22594348942311	2.58496250072116	0.696517412935323	4101	NO	0	YES	15592	NO	TTS ()	10.0099502487562	NO	unique_peak1	SIVA1
PCC1805	14	105292817	105293017	+	3.73062239690668	1.58496250072116	0.796019900497512	166	NO	0	YES	5379	NO	Intergenic	0.109452736318408	YES	unique_peak1	LINC00638
PCC1806	14	105748239	105748439	+	3.12366417172157	2	0.427860696517413	9574	NO	0	YES	-18809	NO	intron ()	4.89054726368159	NO	unique_peak1	PACS2
PCC1807	14	105818633	105818833	+	3.32202014017378	2.8073549220576	0.54726368159204	1097	NO	0	YES	-36819	NO	exon ()	23.0049751243781	YES	unique_peak1	BRF1
PCC1808	14	105837250	105837450	+	3.5795767889725	2.8073549220576	0.606965174129353	863	NO	0	YES	-27570	NO	intron ()	25.273631840796	YES	unique_peak1	TEX22
PCC1809	14	105994724	105994924	+	2.89688090504454	2.8073549220576	0.741293532338308	0	YES	0	YES	1382	NO	intron ()	2.1592039800995	YES	unique_peak1	TMEM121
PCC1810	14	106144003	106144203	+	2.89688090504454	1	0.601990049751244	1745	NO	12552	NO	-4959	NO	Intergenic	1.67164179104478	YES	unique_peak1	ELK2AP
PCC1811	15	20635850	20636050	+	3.80106863376241	0	0.587064676616915	71640	NO	2197620	NO	75483	NO	intron ()	4.41791044776119	NO	unique_peak1	HERC2P3
PCC1812	15	21995945	21996145	+	2.48109142790728	0	0.651741293532338	0	YES	837525	NO	20833	NO	Intergenic	2.36318407960199	YES	unique_peak1	CXADRP2
PCC1813	15	23152810	23153010	+	3.41260361598648	1.58496250072116	0.338308457711443	4784	NO	66579	NO	-37656	NO	Intergenic	1.59203980099502	NO	unique_peak1	LOC283683
PCC1814	15	23216882	23217082	+	3.01432569142213	2.58496250072116	0.427860696517413	8085	NO	130651	NO	-8625	NO	Intergenic	0.527363184079602	NO	unique_peak1	WHAMMP3
PCC1815	15	23482278	23482478	+	3.99536626610975	2	0.373134328358209	26677	NO	396047	NO	47308	NO	intron ()	3.81094527363184	NO	unique_peak1	GOLGA8EP
PCC1816	15	23712250	23712450	+	2.89688090504454	2.8073549220576	0.333333333333333	219109	NO	166570	NO	-19960	NO	Intergenic	4.33830845771144	NO	unique_peak1	GOLGA6L2
PCC1817	15	24102299	24102499	+	2.48109142790728	2.58496250072116	0.497512437810945	20732	NO	0	YES	-117895	NO	Intergenic	3.83582089552239	NO	unique_peak1	PWRN4
PCC1818	15	25006945	25007145	+	2.77003087217219	2.32192809488736	0.313432835820896	11029	NO	10085	NO	-61710	NO	Intergenic	2.63681592039801	NO	unique_peak1	SNRPN
PCC1819	15	28368635	28368835	+	3.73062239690668	2.8073549220576	0.517412935323383	6142	NO	24274	NO	-24277	NO	intron ()	7.58208955223881	NO	unique_peak1	OCA2
PCC1820	15	29039483	29039683	+	3.49828823354619	1	0.328358208955224	4772	NO	37077	NO	4603	NO	intron ()	1.61691542288557	NO	unique_peak1	PDCD6IPP2
PCC1821	15	30135984	30136184	+	2.77003087217219	2.32192809488736	0.537313432835821	20768	NO	0	YES	-21378	NO	intron ()	0.0149253731343284	NO	unique_peak1	TJP1
PCC1822	15	30335507	30335707	+	2.63213703584147	3	0.388059701492537	937	NO	3846	NO	-39551	NO	Intergenic	0.502487562189055	NO	unique_peak1	GOLGA8J
PCC1823	15	30390154	30390354	+	5.73642437098925	0	0.626865671641791	5420	NO	25003	NO	-5681	NO	Intergenic	8.35820895522388	NO	unique_peak1	ULK4P3
PCC1824	15	30395821	30396021	+	3.73062239690668	1.58496250072116	0.681592039800995	0	YES	30670	NO	-14	YES	promoter-TSS ()	3.79601990049751	YES	unique_peak1	ULK4P3
PCC1825	15	30422308	30422508	+	3.01432569142213	0	0.383084577114428	25729	NO	57157	NO	-4846	NO	intron ()	2.91044776119403	NO	unique_peak1	GOLGA8T
PCC1826	15	30442240	30442440	+	4.71719449338081	0	0.631840796019901	41157	NO	77089	NO	15086	NO	Intergenic	8.92537313432836	NO	unique_peak1	GOLGA8T
PCC1827	15	30554343	30554543	+	3.12366417172157	1	0.621890547263682	35897	NO	189192	NO	66204	NO	Intergenic	10.2139303482587	NO	unique_peak1	LINC02249
PCC1828	15	30685727	30685927	+	2.89688090504454	0	0.671641791044776	0	YES	320576	NO	37	YES	promoter-TSS ()	1.41293532338308	NO	unique_peak1	CHRFAM7A
PCC1829	15	30691260	30691460	+	5.99803935589283	0	0.616915422885572	5368	NO	326109	NO	4635	NO	Intergenic	7.22388059701493	YES	unique_peak1	DNM1P50
PCC1830	15	31047315	31047515	+	4.42050550123899	0	0.507462686567164	127780	NO	0	YES	-62824	NO	intron ()	16.7661691542289	NO	unique_peak1	HERC2P10
PCC1831	15	31151545	31151745	+	4.22214953278678	3	0.417910447761194	23550	NO	44485	NO	41406	NO	Intergenic	7.13432835820895	NO	unique_peak1	HERC2P10
PCC1832	15	31658092	31658292	+	4.32442885048833	2.8073549220576	0.641791044776119	5966	NO	0	YES	39134	NO	intron ()	2.35323383084577	YES	unique_peak1	KLF13
PCC1833	15	31754426	31754626	+	1.38260606684207	1	0.427860696517413	8674	NO	2035	NO	135468	NO	Intergenic	2.6318407960199	NO	unique_peak1	KLF13
PCC1834	15	31942556	31942756	+	4.79267444346663	0	0.527363184079602	165567	NO	137945	NO	220219	NO	intron ()	15.2238805970149	NO	unique_peak1	OTUD7A
PCC1835	15	32568497	32568697	+	2.31411825492127	0	0.621890547263682	35950	NO	221886	NO	126896	NO	Intergenic	8.37810945273632	NO	unique_peak1	GOLGA8K
PCC1836	15	32680313	32680513	+	4.32442885048833	0	0.631840796019901	40836	NO	255507	NO	15080	NO	Intergenic	7.24875621890547	NO	unique_peak1	GOLGA8K
PCC1837	15	32732664	32732864	+	2.89688090504454	0	0.631840796019901	5438	NO	203156	NO	-5514	NO	Intergenic	5.56716417910448	NO	unique_peak1	ULK4P1
PCC1838	15	33287062	33287262	+	3.73062239690668	3	0.338308457711443	199585	NO	0	YES	73071	NO	intron ()	2.3134328358209	NO	unique_peak1	FMN1
PCC1839	15	34027930	34028130	+	3.32202014017378	2	0.477611940298507	302439	NO	6520	NO	-232485	NO	intron ()	7.62686567164179	NO	unique_peak1	CHRM5
PCC1840	15	34286340	34286540	+	3.01432569142213	2.32192809488736	0.502487562189055	44029	NO	5439	NO	25351	NO	intron ()	8.8407960199005	NO	unique_peak1	CHRM5
PCC1841	15	34533716	34533916	+	3.65689843523641	3	0.338308457711443	31216	NO	1115	NO	16618	NO	intron ()	4.33333333333333	NO	unique_peak1	EMC4
PCC1842	15	34908937	34909137	+	3.41260361598648	2.32192809488736	0.432835820895522	32511	NO	0	YES	-33266	NO	Intergenic	1.19402985074627	NO	unique_peak1	GOLGA8B
PCC1843	15	34914019	34914219	+	3.32202014017378	2	0.373134328358209	37593	NO	0	YES	33846	NO	Intergenic	0.611940298507463	NO	unique_peak1	LINC02252
PCC1844	15	35014605	35014805	+	2.77003087217219	3.70043971814109	0.507462686567164	31638	NO	0	YES	32077	NO	Intergenic	0.353233830845771	NO	unique_peak1	GJD2
PCC1845	15	35262035	35262235	+	2.89688090504454	2	0.582089552238806	0	YES	304	NO	-140	YES	promoter-TSS ()	10.0348258706468	YES	unique_peak1	AQR
PCC1846	15	36344978	36345178	+	1.91584033035692	1.58496250072116	0.492537313432836	506462	NO	124442	NO	126021	NO	Intergenic	2.53233830845771	NO	unique_peak1	MIR4510
PCC1847	15	36501510	36501710	+	3.22594348942311	2	0.348258706467662	369749	NO	30509	NO	282553	NO	Intergenic	0.343283582089552	NO	unique_peak1	MIR4510
PCC1848	15	37974601	37974801	+	3.12366417172157	2.58496250072116	0.422885572139304	191479	NO	75899	NO	-252107	NO	Intergenic	7.04477611940298	NO	unique_peak1	TMCO5A
PCC1849	15	39157201	39157401	+	4.37319514072097	3.32192809488736	0.482587064676617	299542	NO	0	YES	168502	NO	Intergenic	0.129353233830846	NO	unique_peak1	C15orf53
PCC1850	15	39288361	39288561	+	3.65689843523641	1.58496250072116	0.388059701492537	430702	NO	0	YES	-254409	NO	Intergenic	0.17910447761194	NO	unique_peak1	C15orf54
PCC1851	15	39892208	39892408	+	3.65689843523641	3	0.333333333333333	18640	NO	722	NO	19028	NO	TTS ()	0.17910447761194	NO	unique_peak1	THBS1
PCC1852	15	40094196	40094396	+	2.89688090504454	2.32192809488736	0.537313432835821	19007	NO	19375	NO	19189	NO	exon ()	8.82587064676617	NO	unique_peak1	LOC105370941
PCC1853	15	40630374	40630574	+	2.31411825492127	2.8073549220576	0.611940298507463	13460	NO	0	YES	2694	NO	intron ()	11.1691542288557	NO	unique_peak1	CCDC9B
PCC1854	15	40882094	40882294	+	4.32442885048833	2.8073549220576	0.417910447761194	4102	NO	4296	NO	-4253	NO	Intergenic	10.9900497512438	NO	unique_peak1	KNL1
PCC1855	15	41038778	41038978	+	3.12366417172157	2.32192809488736	0.522388059701492	8232	NO	0	YES	8656	NO	intron ()	9.58208955223881	NO	unique_peak1	RMDN3
PCC1856	15	41198518	41198718	+	4.22214953278678	3.58496250072116	0.676616915422886	11348	NO	0	YES	-389	YES	promoter-TSS ()	2.10945273631841	YES	unique_peak1	LOC105370943
PCC1857	15	41477064	41477264	+	3.22594348942311	3.4594316186373	0.447761194029851	45564	NO	22233	NO	45791	NO	intron ()	0.00995024875621891	NO	unique_peak1	EXD1
PCC1858	15	41758052	41758252	+	2.1274581283579	2.58496250072116	0.402985074626866	20141	NO	8148	NO	-27904	NO	intron ()	15.3930348258706	NO	unique_peak1	ITPKA
PCC1859	15	42358770	42358970	+	3.5795767889725	3.16992500144231	0.467661691542289	12664	NO	0	YES	-15969	NO	Intergenic	11.228855721393	NO	unique_peak1	PLA2G4E
PCC1860	15	42763805	42764005	+	4.16842305264291	3	0.462686567164179	18954	NO	1935	NO	-14140	NO	intron ()	4.29353233830846	NO	unique_peak1	ZNF106
PCC1861	15	42942764	42942964	+	2.89688090504454	2	0.422885572139304	68865	NO	0	YES	75007	NO	intron ()	14.0597014925373	NO	unique_peak1	STARD9
PCC1862	15	43561012	43561212	+	4.16842305264291	2.58496250072116	0.577114427860697	60618	NO	7978	NO	-2057	NO	Intergenic	6.16417910447761	NO	unique_peak1	TGM5
PCC1863	15	43733118	43733318	+	4.71719449338081	4	0.427860696517413	51925	NO	0	YES	52151	NO	intron ()	1.76119402985075	NO	unique_peak1	TP53BP1
PCC1864	15	43882362	43882562	+	4.67806215003771	0	0.646766169154229	0	YES	38701	NO	-11	YES	promoter-TSS ()	9.90049751243781	NO	unique_peak1	PPIP5K1
PCC1865	15	43982266	43982466	+	4.82910775797189	0	0.577114427860697	0	YES	51165	NO	-137	YES	promoter-TSS ()	12.6766169154229	NO	unique_peak1	PPIP5K1P1-CATSPER2
PCC1866	15	44423123	44423323	+	3.01432569142213	2.32192809488736	0.348258706467662	63418	NO	0	YES	63421	NO	intron ()	0.0398009950248756	NO	unique_peak1	FRMD5
PCC1867	15	44870805	44871005	+	2.63213703584147	2.8073549220576	0.427860696517413	40855	NO	0	YES	41639	NO	intron ()	17.0746268656716	NO	unique_peak1	EIF3J
PCC1868	15	44885298	44885498	+	2.48109142790728	2.32192809488736	0.422885572139304	55348	NO	14277	NO	56132	NO	intron ()	0.45273631840796	NO	unique_peak1	EIF3J
PCC1869	15	45214931	45215131	+	2.48109142790728	0	0.36318407960199	100070	NO	72820	NO	-33869	NO	Intergenic	2.83084577114428	NO	unique_peak1	TERB2
PCC1870	15	45866132	45866332	+	1.91584033035692	1	0.527363184079602	12942	NO	13388	NO	-13089	NO	Intergenic	3.77611940298507	NO	unique_peak1	BLOC1S6
PCC1871	15	45903609	45903809	+	3.5795767889725	2.58496250072116	0.353233830845771	23068	NO	2591	NO	-19637	NO	Intergenic	1.87064676616915	NO	unique_peak1	SQOR
PCC1872	15	45906502	45906702	+	3.5795767889725	3.58496250072116	0.417910447761194	20175	NO	0	YES	-16744	NO	Intergenic	4.56218905472637	NO	unique_peak1	SQOR
PCC1873	15	48666306	48666506	+	2.89688090504454	2.32192809488736	0.552238805970149	41654	NO	0	YES	42041	NO	Intergenic	0	NO	unique_peak1	DUT
PCC1874	15	48937960	48938160	+	2.89688090504454	1.58496250072116	0.572139303482587	0	YES	189	NO	-75	YES	promoter-TSS ()	0	YES	unique_peak1	FBN1
PCC1875	15	49009771	49009971	+	2.77003087217219	2.8073549220576	0.333333333333333	71193	NO	0	YES	-71886	NO	Intergenic	0.741293532338308	NO	unique_peak1	FBN1
PCC1876	15	49528212	49528412	+	2.89688090504454	2.8073549220576	0.388059701492537	80635	NO	0	YES	66099	NO	intron ()	1.51741293532338	NO	unique_peak1	GALK2
PCC1877	15	49563261	49563461	+	3.93321008852187	0	0.472636815920398	115684	NO	0	YES	101148	NO	intron ()	0.0447761194029851	NO	unique_peak1	GALK2
PCC1878	15	50608337	50608537	+	3.41260361598648	2.8073549220576	0.298507462686567	37900	NO	27043	NO	-37934	NO	intron ()	4	NO	unique_peak1	GABPB1-AS1
PCC1879	15	50967826	50968026	+	4.05517635980077	2.8073549220576	0.328358208955224	10317	NO	0	YES	11086	NO	intron ()	1.21393034825871	NO	unique_peak1	TRPM7
PCC1880	15	51675050	51675250	+	3.49828823354619	2.32192809488736	0.45273631840796	40731	NO	799	NO	5707	NO	intron ()	4.98009950248756	NO	unique_peak1	GLDN
PCC1881	15	51694171	51694371	+	3.80106863376241	2.58496250072116	0.532338308457711	59852	NO	5220	NO	24828	NO	intron ()	10.9253731343284	NO	unique_peak1	GLDN
PCC1882	15	51695537	51695737	+	3.12366417172157	3	0.402985074626866	61218	NO	6586	NO	26194	NO	intron ()	6.54726368159204	NO	unique_peak1	GLDN
PCC1883	15	53027739	53027939	+	3.01432569142213	2.58496250072116	0.45273631840796	48248	NO	1018	NO	45242	NO	Intergenic	5.35820895522388	NO	unique_peak1	ONECUT1
PCC1884	15	55727528	55727728	+	3.22594348942311	2	0.417910447761194	26721	NO	31807	NO	26905	NO	intron ()	4.86567164179105	NO	unique_peak1	C15orf65
PCC1885	15	56138390	56138590	+	3.41260361598648	2.8073549220576	0.422885572139304	102677	NO	0	YES	70839	NO	intron ()	7.41791044776119	NO	unique_peak1	NEDD4
PCC1886	15	56286551	56286751	+	2.63213703584147	2.58496250072116	0.407960199004975	255	NO	850	NO	-707	YES	promoter-TSS ()	0.283582089552239	NO	unique_peak1	NEDD4
PCC1887	15	56788842	56789042	+	3.80106863376241	3	0.412935323383085	31458	NO	591	NO	-31607	NO	Intergenic	7.48258706467662	NO	unique_peak1	MNS1
PCC1888	15	57637997	57638197	+	2.63213703584147	2.32192809488736	0.562189054726368	19290	NO	3553	NO	26761	NO	Intergenic	4.86567164179105	NO	unique_peak1	LINC01413
PCC1889	15	57959510	57959710	+	4.22214953278678	3.58496250072116	0.442786069651741	38994	NO	0	YES	-39109	NO	intron ()	3.63681592039801	NO	unique_peak1	POLR2M
PCC1890	15	58505180	58505380	+	3.99536626610975	2.8073549220576	0.447761194029851	146403	NO	28540	NO	74885	NO	Intergenic	0.199004975124378	NO	unique_peak1	AQP9
PCC1891	15	58624581	58624781	+	2.77003087217219	3	0.54726368159204	265804	NO	0	YES	-99494	NO	Intergenic	0	NO	unique_peak1	LIPC
PCC1892	15	58681798	58681998	+	3.5795767889725	1.58496250072116	0.492537313432836	323021	NO	0	YES	-42277	NO	Intergenic	0.442786069651741	NO	unique_peak1	LIPC
PCC1893	15	59050451	59050651	+	3.12366417172157	2.8073549220576	0.417910447761194	8167	NO	8780	NO	-8374	NO	Intergenic	0.338308457711443	NO	unique_peak1	ADAM10
PCC1894	15	59524427	59524627	+	2.48109142790728	2.32192809488736	0.432835820895522	25088	NO	0	YES	25512	NO	intron ()	0.17910447761194	NO	unique_peak1	LDHAL6B
PCC1895	15	59793837	59794037	+	2.1274581283579	2	0.422885572139304	63098	NO	7936	NO	63565	NO	intron ()	14.044776119403	NO	unique_peak1	FAM81A
PCC1896	15	59821209	59821409	+	3.22594348942311	2	0.54228855721393	90470	NO	0	YES	-82673	NO	Intergenic	6.76616915422886	NO	unique_peak1	GCNT3
PCC1897	15	59983505	59983705	+	3.22594348942311	2.32192809488736	0.318407960199005	1709	NO	2174	NO	-1872	NO	Intergenic	0.860696517412935	NO	unique_peak1	BNIP2
PCC1898	15	60736480	60736680	+	3.93321008852187	1.58496250072116	0.288557213930348	34388	NO	1869	NO	34779	NO	intron ()	0	NO	unique_peak1	ICE2
PCC1899	15	60812960	60813160	+	2.63213703584147	2.8073549220576	0.358208955223881	41401	NO	0	YES	41683	NO	intron ()	6.16417910447761	NO	unique_peak1	RORA-AS1
PCC1900	15	61317722	61317922	+	2.48109142790728	2.58496250072116	0.402985074626866	201699	NO	0	YES	203680	NO	intron ()	0	NO	unique_peak1	RORA
PCC1901	15	62363978	62364178	+	3.41260361598648	3	0.338308457711443	2982	NO	2962	NO	4902	NO	TTS ()	2.5771144278607	NO	unique_peak1	C2CD4A
PCC1902	15	62599155	62599355	+	3.49828823354619	2.8073549220576	0.502487562189055	82349	NO	16105	NO	-2322	NO	Intergenic	4.08955223880597	NO	unique_peak1	MIR8067
PCC1903	15	62718608	62718808	+	2.48109142790728	1.58496250072116	0.507462686567164	34211	NO	5572	NO	83480	NO	Intergenic	0	NO	unique_peak1	MIR6085
PCC1904	15	62898563	62898763	+	2.63213703584147	2.8073549220576	0.402985074626866	91151	NO	0	YES	38717	NO	Intergenic	0.174129353233831	NO	unique_peak1	MGC15885
PCC1905	15	63074370	63074570	+	4.22214953278678	3.8073549220576	0.502487562189055	84177	NO	0	YES	-41686	NO	intron ()	6.71144278606965	NO	unique_peak1	MIR190A
PCC1906	15	63140997	63141197	+	2.63213703584147	2.8073549220576	0.487562189054726	104040	NO	0	YES	24941	NO	Intergenic	1.61194029850746	YES	unique_peak1	MIR190A
PCC1907	15	63189135	63189335	+	3.12366417172157	2.32192809488736	0.427860696517413	55902	NO	0	YES	73079	NO	Intergenic	0.054726368159204	NO	unique_peak1	MIR190A
PCC1908	15	63458570	63458770	+	2.63213703584147	2.8073549220576	0.447761194029851	8695	NO	2590	NO	-8929	NO	Intergenic	0.328358208955224	NO	unique_peak1	RPS27L
PCC1909	15	63891858	63892058	+	3.73062239690668	3	0.656716417910448	731	NO	0	YES	1068	NO	intron ()	2.66169154228856	NO	unique_peak1	USP3-AS1
PCC1910	15	64719176	64719376	+	3.32202014017378	2.58496250072116	0.348258706467662	33250	NO	1874	NO	39267	NO	intron ()	1.58706467661692	NO	unique_peak1	TRIP4
PCC1911	15	64946068	64946268	+	2.1274581283579	1	0.313432835820896	48934	NO	427	NO	49312	NO	intron ()	0.850746268656716	NO	unique_peak1	OAZ2
PCC1912	15	64973701	64973901	+	2.48109142790728	2	0.517412935323383	21301	NO	0	YES	21679	NO	intron ()	18.5422885572139	NO	unique_peak1	OAZ2
PCC1913	15	64978415	64978615	+	3.41260361598648	2.8073549220576	0.402985074626866	16587	NO	0	YES	16965	NO	TTS ()	3.86567164179104	NO	unique_peak1	OAZ2
PCC1914	15	65393942	65394142	+	1.38260606684207	2	0.507462686567164	271	NO	0	YES	4655	NO	intron ()	13.8557213930348	NO	unique_peak1	UBAP1L
PCC1915	15	65693182	65693382	+	4.51108897705169	3.16992500144231	0.597014925373134	3819	NO	0	YES	22128	NO	exon ()	16.8109452736318	NO	unique_peak1	IGDCC4
PCC1916	15	65931039	65931239	+	4.37319514072097	3.4594316186373	0.482587064676617	27368	NO	5208	NO	-4104	NO	intron ()	11.5671641791045	NO	unique_peak1	SLC24A1
PCC1917	15	66579850	66580050	+	3.12366417172157	0	0.318407960199005	5717	NO	4219	NO	-5645	NO	Intergenic	0.890547263681592	NO	unique_peak1	DIS3L
PCC1918	15	66859480	66859680	+	3.49828823354619	3	0.507462686567164	54561	NO	3239	NO	-1263	NO	Intergenic	7.53233830845771	NO	unique_peak1	LCTL
PCC1919	15	66978089	66978289	+	3.01432569142213	2.32192809488736	0.36318407960199	15254	NO	4908	NO	-16485	NO	TTS ()	2.24875621890547	NO	unique_peak1	SMAD6
PCC1920	15	66994607	66994807	+	1.67154551110698	2	0.696517412935323	0	YES	6763	NO	33	YES	promoter-TSS ()	0	YES	unique_peak1	SMAD6
PCC1921	15	67095584	67095784	+	2.48109142790728	2.58496250072116	0.676616915422886	21640	NO	0	YES	101010	NO	Intergenic	0	YES	unique_peak1	SMAD6
PCC1922	15	67358994	67359194	+	2.77003087217219	2.8073549220576	0.696517412935323	0	YES	1216	NO	899	NO	intron ()	0	YES	unique_peak1	SMAD3
PCC1923	15	67793653	67793853	+	3.32202014017378	2.32192809488736	0.338308457711443	19517	NO	1557	NO	19558	NO	non-coding ()	2.02487562189055	NO	unique_peak1	IQCH-AS1
PCC1924	15	68503175	68503375	+	4.79267444346663	3.32192809488736	0.701492537313433	18043	NO	5594	NO	-4827	NO	intron ()	4.71144278606965	YES	unique_peak1	CALML4
PCC1925	15	68676683	68676883	+	2.31411825492127	2	0.54726368159204	46484	NO	0	YES	47709	NO	intron ()	0.791044776119403	NO	unique_peak1	ITGA11
PCC1926	15	68723404	68723604	+	2.77003087217219	3.16992500144231	0.736318407960199	0	YES	0	YES	988	NO	intron ()	0.0597014925373134	YES	unique_peak1	ITGA11
PCC1927	15	68771688	68771888	+	3.49828823354619	2.32192809488736	0.487562189054726	46996	NO	0	YES	-38924	NO	Intergenic	0	NO	unique_peak1	CORO2B
PCC1928	15	68965352	68965552	+	2.48109142790728	2.32192809488736	0.532338308457711	93377	NO	458	NO	31610	NO	intron ()	7.14925373134328	NO	unique_peak1	CORO2B
PCC1929	15	69076179	69076379	+	3.41260361598648	2	0.582089552238806	33329	NO	0	YES	17985	NO	intron ()	5.78606965174129	NO	unique_peak1	MIR4312
PCC1930	15	69217297	69217497	+	4.32442885048833	2.32192809488736	0.482587064676617	5092	NO	0	YES	-5442	NO	intron ()	12.9303482587065	NO	unique_peak1	NOX5
PCC1931	15	69366554	69366754	+	2.63213703584147	3.32192809488736	0.626865671641791	0	YES	0	YES	-6536	NO	intron ()	0.0945273631840796	YES	unique_peak1	EWSAT1
PCC1932	15	69518172	69518372	+	3.01432569142213	2.58496250072116	0.353233830845771	64232	NO	0	YES	65336	NO	intron ()	2.11442786069652	NO	unique_peak1	GLCE
PCC1933	15	69702658	69702858	+	2.1274581283579	2	0.527363184079602	3658	NO	3962	NO	-3827	NO	intron ()	7.72139303482587	NO	unique_peak1	KIF23
PCC1934	15	69758378	69758578	+	2.63213703584147	1.58496250072116	0.517412935323383	12631	NO	0	YES	13319	NO	Intergenic	12.547263681592	NO	unique_peak1	RPLP1
PCC1935	15	70013812	70014012	+	2.63213703584147	2.32192809488736	0.492537313432836	268065	NO	2968	NO	-113661	NO	Intergenic	0.358208955223881	NO	unique_peak1	LINC00593
PCC1936	15	70655336	70655536	+	3.73062239690668	3.16992500144231	0.611940298507463	221844	NO	4574	NO	142831	NO	Intergenic	9.25870646766169	NO	unique_peak1	LINC02205
PCC1937	15	70929217	70929417	+	2.1274581283579	2	0.507462686567164	51258	NO	16183	NO	1729	NO	non-coding ()	5.43781094527363	NO	unique_peak1	SALRNA2
PCC1938	15	71015054	71015254	+	3.73062239690668	3.58496250072116	0.338308457711443	39644	NO	763	NO	-20507	NO	intron ()	2.25870646766169	NO	unique_peak1	UACA
PCC1939	15	71117507	71117707	+	3.99536626610975	3	0.492537313432836	28288	NO	0	YES	-27971	NO	Intergenic	8.81592039800995	NO	unique_peak1	LRRC49
PCC1940	15	71401511	71401711	+	2.63213703584147	3	0.417910447761194	5945	NO	0	YES	6228	NO	TTS ()	0.950248756218905	NO	unique_peak1	CT62
PCC1941	15	71825307	71825507	+	2.63213703584147	1.58496250072116	0.467661691542289	278684	NO	0	YES	-14134	NO	intron ()	9.88557213930348	NO	unique_peak1	THSD4
PCC1942	15	72605026	72605226	+	4.05517635980077	3.4594316186373	0.572139303482587	6720	NO	0	YES	-6470	NO	intron ()	15.5721393034826	NO	unique_peak1	CELF6
PCC1943	15	72892313	72892513	+	3.93321008852187	2.58496250072116	0.398009950248756	36620	NO	0	YES	12855	NO	Intergenic	3.49751243781095	NO	unique_peak1	MIR630
PCC1944	15	73014526	73014726	+	3.22594348942311	2.32192809488736	0.447761194029851	35767	NO	0	YES	36106	NO	intron ()	10.7412935323383	NO	unique_peak1	BBS4
PCC1945	15	73975992	73976192	+	2.89688090504454	2.58496250072116	0.656716417910448	367	NO	608	NO	-530	YES	promoter-TSS ()	1.21393034825871	NO	unique_peak1	CD276
PCC1946	15	74329279	74329479	+	4.05517635980077	2.8073549220576	0.572139303482587	13567	NO	0	YES	42365	NO	TTS ()	8.62189054726368	NO	unique_peak1	PML
PCC1947	15	74340822	74341022	+	3.65689843523641	2	0.696517412935323	25110	NO	0	YES	33969	NO	TTS ()	4.88059701492537	NO	unique_peak1	GOLGA6A
PCC1948	15	74346449	74346649	+	3.80106863376241	1.58496250072116	0.681592039800995	30737	NO	0	YES	28342	NO	Intergenic	7.18905472636816	NO	unique_peak1	GOLGA6A
PCC1949	15	74358171	74358371	+	3.80106863376241	1.58496250072116	0.611940298507463	33970	NO	2690	NO	16620	NO	Intergenic	7.14925373134328	NO	unique_peak1	GOLGA6A
PCC1950	15	74358441	74358641	+	3.12366417172157	2	0.587064676616915	33700	NO	2960	NO	16350	NO	Intergenic	11.8009950248756	NO	unique_peak1	GOLGA6A
PCC1951	15	74365352	74365552	+	2.89688090504454	1	0.597014925373134	26789	NO	9871	NO	9439	NO	intron ()	12.0597014925373	YES	unique_peak1	GOLGA6A
PCC1952	15	74583881	74584081	+	3.32202014017378	2.58496250072116	0.601990049751244	45766	NO	0	YES	-26901	NO	intron ()	0.343283582089552	NO	unique_peak1	CCDC33
PCC1953	15	74667679	74667879	+	3.80106863376241	2.32192809488736	0.472636815920398	679	NO	2201	NO	-3644	NO	Intergenic	10.6915422885572	NO	unique_peak1	LINC02255
PCC1954	15	74726253	74726453	+	2.63213703584147	2.8073549220576	0.721393034825871	0	YES	322	NO	-53	YES	promoter-TSS ()	0	YES	unique_peak1	SEMA7A
PCC1955	15	74753330	74753530	+	2.48109142790728	2	0.656716417910448	0	YES	5000	NO	99	YES	promoter-TSS ()	0.606965174129353	YES	unique_peak1	UBL7
PCC1956	15	74782235	74782435	+	4.71719449338081	2.8073549220576	0.582089552238806	28255	NO	0	YES	28729	NO	Intergenic	17.1094527363184	NO	unique_peak1	UBL7-AS1
PCC1957	15	75127687	75127887	+	3.01432569142213	3	0.577114427860697	7299	NO	1416	NO	5261	NO	TTS ()	14.7860696517413	NO	unique_peak1	MIR6882
PCC1958	15	75193982	75194182	+	4.46644435203672	3.4594316186373	0.472636815920398	4457	NO	948	NO	5153	NO	non-coding ()	4.46766169154229	NO	unique_peak1	FAM219B
PCC1959	15	75242805	75243005	+	3.32202014017378	3.58496250072116	0.507462686567164	5272	NO	0	YES	6870	NO	Intergenic	31.18407960199	NO	unique_peak1	RPP25
PCC1960	15	75591532	75591732	+	4.79267444346663	2	0.621890547263682	36518	NO	13588	NO	16450	NO	Intergenic	9.1592039800995	NO	unique_peak1	GOLGA6D
PCC1961	15	75871722	75871922	+	3.80106863376241	1.58496250072116	0.741293532338308	0	YES	671	NO	-190	YES	promoter-TSS ()	0	YES	unique_peak1	PTPN9
PCC1962	15	76440331	76440531	+	3.8685162332374	3.32192809488736	0.577114427860697	43562	NO	0	YES	33396	NO	intron ()	7.80597014925373	NO	unique_peak1	LOC101929439
PCC1963	15	76478044	76478244	+	3.32202014017378	2.32192809488736	0.507462686567164	5849	NO	586	NO	-4317	NO	intron ()	13.044776119403	NO	unique_peak1	LOC101929439
PCC1964	15	76527625	76527825	+	2.89688090504454	2	0.427860696517413	43044	NO	17184	NO	24768	NO	intron ()	1.68159203980099	NO	unique_peak1	TYRO3P
PCC1965	15	77159087	77159287	+	2.89688090504454	2.58496250072116	0.333333333333333	37971	NO	3	NO	-4902	NO	intron ()	1.4228855721393	NO	unique_peak1	SCAPER
PCC1966	15	77400104	77400304	+	3.5795767889725	3	0.532338308457711	36543	NO	0	YES	-36634	NO	TTS ()	13.7412935323383	NO	unique_peak1	TSPAN3
PCC1967	15	77952157	77952357	+	3.01432569142213	0	0.577114427860697	24794	NO	3733	NO	-136	YES	promoter-TSS ()	2.64179104477612	NO	unique_peak1	LINGO1-AS2
PCC1968	15	78192746	78192946	+	3.99536626610975	1.58496250072116	0.666666666666667	3340	NO	0	YES	26342	NO	Intergenic	4.01990049751244	YES	unique_peak1	LOC645752
PCC1969	15	78202952	78203152	+	3.5795767889725	2.8073549220576	0.621890547263682	6406	NO	0	YES	16136	NO	Intergenic	8.92039800995025	YES	unique_peak1	LOC645752
PCC1970	15	78300289	78300489	+	2.77003087217219	3	0.646766169154229	63204	NO	0	YES	-13822	NO	intron ()	0.154228855721393	YES	unique_peak1	LOC91450
PCC1971	15	78488072	78488272	+	3.22594348942311	2	0.587064676616915	45810	NO	7158	NO	38877	NO	intron ()	10.5820895522388	NO	unique_peak1	ACSBG1
PCC1972	15	79152589	79152789	+	2.63213703584147	2.32192809488736	0.398009950248756	12313	NO	0	YES	-12434	NO	Intergenic	2.78109452736318	NO	unique_peak1	MORF4L1
PCC1973	15	79320799	79320999	+	4.16842305264291	3.32192809488736	0.507462686567164	60805	NO	718	NO	-22897	NO	intron ()	12.4129353233831	NO	unique_peak1	RASGRF1
PCC1974	15	80189219	80189419	+	2.63213703584147	3.16992500144231	0.736318407960199	0	YES	88	NO	20	YES	promoter-TSS ()	0.343283582089552	YES	unique_peak1	MTHFS
PCC1975	15	80353197	80353397	+	2.63213703584147	0	0.407960199004975	136696	NO	0	YES	795	NO	intron ()	0.169154228855721	NO	unique_peak1	ZFAND6
PCC1976	15	81269963	81270163	+	3.73062239690668	3	0.552238805970149	11715	NO	1872	NO	12156	NO	3' UTR ()	9.81094527363184	NO	unique_peak1	MESD
PCC1977	15	81475551	81475751	+	2.31411825492127	2	0.572139303482587	48848	NO	0	YES	-13568	NO	Intergenic	0.666666666666667	NO	unique_peak1	IL16
PCC1978	15	82339570	82339770	+	2.63213703584147	2.58496250072116	0.751243781094527	0	YES	1779	NO	-1186	NO	Intergenic	1.88557213930348	YES	unique_peak1	MEX3B
PCC1979	15	82397946	82398146	+	3.01432569142213	2.58496250072116	0.597014925373134	58008	NO	0	YES	17111	NO	Intergenic	2.63681592039801	NO	unique_peak1	LINC01583
PCC1980	15	82635440	82635640	+	5.83488953671035	0	0.616915422885572	8608	NO	73429	NO	-11814	NO	exon ()	1.41791044776119	NO	unique_peak1	UBE2Q2P2
PCC1981	15	82657946	82658146	+	5.23934633842569	2.58496250072116	0.417910447761194	9768	NO	95935	NO	10692	NO	intron ()	9.30348258706468	NO	unique_peak1	UBE2Q2P2
PCC1982	15	82728042	82728242	+	5.75661291639952	0	0.641791044776119	9044	NO	166031	NO	5154	NO	intron ()	1.48756218905473	NO	unique_peak1	GOLGA6L9
PCC1983	15	82737440	82737640	+	5.21129641355255	0	0.696517412935323	0	YES	175429	NO	14552	NO	intron ()	3.79601990049751	NO	unique_peak1	GOLGA6L9
PCC1984	15	82760482	82760682	+	5.51899086230421	0	0.671641791044776	22221	NO	198471	NO	37594	NO	intron ()	9.4228855721393	NO	unique_peak1	GOLGA6L9
PCC1985	15	82787426	82787626	+	4.46644435203672	0	0.417910447761194	9854	NO	172664	NO	10873	NO	intron ()	6.77114427860697	NO	unique_peak1	GOLGA2P10
PCC1986	15	82815064	82815264	+	2.31411825492127	0	0.582089552238806	9028	NO	145026	NO	9701	NO	intron ()	4.48258706467662	NO	unique_peak1	RPS17
PCC1987	15	82824845	82825045	+	3.01432569142213	1	0.681592039800995	0	YES	135245	NO	27	YES	promoter-TSS ().2	1.85572139303483	YES	unique_peak1	RPS17
PCC1988	15	82979099	82979299	+	5.75661291639952	0	0.621890547263682	22361	NO	18458	NO	-23705	NO	intron ()	2.88557213930348	NO	unique_peak1	LOC102724034
PCC1989	15	83002204	83002404	+	4.71719449338081	0	0.651741293532338	0	YES	41563	NO	-600	YES	promoter-TSS ()	5.7910447761194	YES	unique_peak1	LOC102724034
PCC1990	15	83007238	83007438	+	2.89688090504454	0	0.646766169154229	4603	NO	46597	NO	4434	NO	intron ()	3.83084577114428	NO	unique_peak1	LOC102724034
PCC1991	15	83034480	83034680	+	3.32202014017378	0	0.427860696517413	9815	NO	73839	NO	10739	NO	intron ().2	9.50248756218905	NO	unique_peak1	UBE2Q2P2
PCC1992	15	83209257	83209457	+	2.31411825492127	0	0.721393034825871	0	YES	11073	NO	-42	YES	promoter-TSS ()	1.67661691542289	NO	unique_peak1	RPS17
PCC1993	15	83854882	83855082	+	2.1274581283579	0	0.393034825870647	20566	NO	18408	NO	21788	NO	intron ()	0.18407960199005	NO	unique_peak1	HDGFL3
PCC1994	15	84415809	84416009	+	1.38260606684207	1.58496250072116	0.462686567164179	92037	NO	0	YES	93071	NO	intron ()	7.81592039800995	NO	unique_peak1	ADAMTSL3
PCC1995	15	84692491	84692691	+	2.89688090504454	1.58496250072116	0.398009950248756	55902	NO	9200	NO	-56348	NO	intron ()	7.34825870646766	NO	unique_peak1	EFL1P1
PCC1996	15	84841297	84841497	+	3.01432569142213	0	0.701492537313433	0	YES	0	YES	155	NO	intron ()	2.22388059701493	YES	unique_peak1	UBE2Q2L
PCC1997	15	84910748	84910948	+	3.12366417172157	0	0.621890547263682	11715	NO	45967	NO	6323	NO	intron ()	1.90547263681592	NO	unique_peak1	GOLGA6L4
PCC1998	15	85043942	85044142	+	3.22594348942311	0	0.641791044776119	0	YES	76838	NO	-1764	NO	Intergenic	4.17412935323383	NO	unique_peak1	DNM1P41
[truncated: 30,084 more rows]
