# Supplementary material for: Disruption of NIPBL/Scc2 in Cornelia de Lange Syndrome provokes cohesin genome-wide redistribution with an impact in the transcriptome
Source: Nat Commun. 2021 Jul 27;12:4551. doi: 10.1038/s41467-021-24808-z (PMC8316422; doi:10.1038/s41467-021-24808-z)
Supplement: Supplementary file 9 — Dataset 6 [file 41467_2021_24808_MOESM9_ESM.xlsx]

## Sheet: Differential Smc1A peaks
Supplementary Data 6. Differential SMC1A peaks
Peak ID	Chr	Start	End	Strand	Control	Patient	Gain_Loss	GC_Content	Distance_to_CpG_Island	Overlap_CpG_Island	Distance_to_Enhancer	Overlap_Enhancer	Distance_to_TSS	Overlap_TSS	Annotation	CTCF	In_NIPBL_Peak	Description	Gene Name
PCC18	1	1166161	1166361	+	3.73062239690668	2.32192809488736	LOSS	0.462686567164179	640	NO	4130	NO	1186	NO	intron ()	1.19900497512438	NO	unique_peak1	SDF4
PCC19	1	1185626	1185826	+	3.73062239690668	2	LOSS	0.601990049751244	3155	NO	5555	NO	-3624	NO	Intergenic	4.21890547263682	NO	unique_peak1	C1QTNF12
PCC20	1	1227331	1227531	+	3.5795767889725	0	LOSS	0.676616915422886	1249	NO	0	YES	4119	NO	TTS ()	8.92537313432836	YES	unique_peak1	MIR6726
PCC24	1	1580336	1580536	+	3.32202014017378	0	LOSS	0.661691542288557	0	YES	2124	NO	12277	NO	intron ()	4.75621890547264	YES	unique_peak1	MMP23A
PCC31	1	2246635	2246835	+	3.73062239690668	2	LOSS	0.791044776119403	0	YES	0	YES	37365	NO	Intergenic	0.880597014925373	YES	unique_peak1	LOC100129534
PCC33	1	2982829	2983029	+	2.89688090504454	0	LOSS	0.661691542288557	896	NO	6261	NO	1360	NO	intron ()	2.34825870646766	YES	unique_peak1	LINC00982
PCC34	1	2986202	2986402	+	3.41260361598648	1	LOSS	0.587064676616915	0	YES	2888	NO	560	NO	intron ()	1.04975124378109	YES	unique_peak1	PRDM16
PCC60	1	12996240	12996440	+	3.73062239690668	1.58496250072116	LOSS	0.507462686567164	317597	NO	241089	NO	6013	NO	Intergenic	0.174129353233831	NO	unique_peak1	PRAMEF9
PCC61	1	13370770	13370970	+	3.99536626610975	0	LOSS	0.537313432835821	468535	NO	441860	NO	5984	NO	intron ().2	0.776119402985075	NO	unique_peak1	PRAMEF27
PCC62	1	13749131	13749331	+	2.77003087217219	0	LOSS	0.393034825870647	90174	NO	63499	NO	12324	NO	Intergenic	0	NO	unique_peak1	PRAMEF20
PCC72	1	16951460	16951660	+	3.8685162332374	2.32192809488736	LOSS	0.512437810945274	11005	NO	0	YES	5841	NO	intron ()	65.9950248756219	NO	unique_peak1	CROCCP2
PCC74	1	17067457	17067657	+	4.05517635980077	0	LOSS	0.54726368159204	454	NO	7386	NO	-6601	NO	Intergenic	0.616915422885572	NO	unique_peak1	LOC102723383
PCC75	1	17290086	17290286	+	3.22594348942311	0	LOSS	0.631840796019901	2401	NO	1615	NO	16987	NO	intron ()	7.59203980099502	YES	unique_peak1	MFAP2
PCC80	1	17777262	17777462	+	3.5795767889725	0	LOSS	0.45771144278607	11450	NO	9188	NO	-11112	NO	Intergenic	0	NO	unique_peak1	RCC2
PCC87	1	18543992	18544192	+	3.65689843523641	1.58496250072116	LOSS	0.522388059701492	106318	NO	38608	NO	109852	NO	intron ()	16.5373134328358	NO	unique_peak1	IGSF21
PCC112	1	25616583	25616783	+	3.01432569142213	0	LOSS	0.587064676616915	22095	NO	30017	NO	17706	NO	intron ()	10.7462686567164	NO	unique_peak1	RHD
PCC138	1	33338232	33338432	+	3.32202014017378	1.58496250072116	LOSS	0.621890547263682	13254	NO	1981	NO	-239	YES	promoter-TSS ()	10.1542288557214	NO	unique_peak1	FNDC5
PCC142	1	34078584	34078784	+	3.32202014017378	1	LOSS	0.522388059701492	11821	NO	0	YES	140452	NO	intron ()	17.7313432835821	NO	unique_peak1	ZSCAN20
PCC145	1	34579627	34579827	+	3.65689843523641	2.32192809488736	LOSS	0.422885572139304	48956	NO	40386	NO	51148	NO	intron ()	4.3681592039801	NO	unique_peak1	CSMD2
PCC150	1	36683301	36683501	+	3.01432569142213	1	LOSS	0.417910447761194	6258	NO	4120	NO	-6612	NO	Intergenic	1.10945273631841	NO	unique_peak1	THRAP3
PCC159	1	39932870	39933070	+	3.22594348942311	1	LOSS	0.507462686567164	23354	NO	17330	NO	-24348	NO	intron ()	0	NO	unique_peak1	BMP8A
PCC161	1	40265390	40265590	+	4.32442885048833	2.58496250072116	LOSS	0.597014925373134	10217	NO	0	YES	10842	NO	Intergenic	9.85074626865672	YES	unique_peak1	LOC101929536
PCC227	1	67290977	67291177	+	3.5795767889725	1	LOSS	0.567164179104478	72683	NO	6383	NO	-24135	NO	intron ()	0	NO	unique_peak1	INSL5
PCC246	1	76308217	76308417	+	5.03169544958708	2	LOSS	0.487562189054726	45313	NO	51256	NO	45761	NO	intron ()	0.626865671641791	NO	unique_peak1	MSH4
PCC261	1	90563640	90563840	+	3.49828823354619	0	LOSS	0.358208955223881	102402	NO	122629	NO	103086	NO	Intergenic	0	NO	unique_peak1	ZNF326
PCC288	1	109743842	109744042	+	3.5795767889725	2	LOSS	0.502487562189055	12400	NO	0	YES	-12573	NO	intron ()	9.77114427860696	NO	unique_peak1	SARS
PCC341	1	145138974	145139174	+	5.12403881384593	2.32192809488736	LOSS	0.487562189054726	298	NO	0	YES	42667	NO	intron ()	9.50746268656716	NO	unique_peak1	SEC22B
PCC345	1	145219781	145219981	+	4.86472227660107	2.58496250072116	LOSS	0.398009950248756	9705	NO	0	YES	10768	NO	intron ()	1.5771144278607	NO	unique_peak1	NOTCH2NL
PCC357	1	148598680	148598880	+	5.94550042123945	3	LOSS	0.696517412935323	0	YES	65839	NO	37933	NO	intron ().3	1.53233830845771	YES	unique_peak1	NBPF15
PCC371	1	151043592	151043792	+	4.46644435203672	2.32192809488736	LOSS	0.666666666666667	54	NO	0	YES	612	NO	intron ()	5.51741293532338	YES	unique_peak1	GABPB2
PCC396	1	156771230	156771430	+	4.05517635980077	2.32192809488736	LOSS	0.517412935323383	12093	NO	0	YES	-14212	NO	TTS ()	0.955223880597015	NO	unique_peak1	NTRK1
PCC404	1	159791376	159791576	+	4.93363658546618	1.58496250072116	LOSS	0.527363184079602	32430	NO	5154	NO	-5003	NO	Intergenic	4.81592039800995	NO	unique_peak1	SLAMF8
PCC410	1	161612646	161612846	+	3.32202014017378	1.58496250072116	LOSS	0.373134328358209	30268	NO	20235	NO	-10993	NO	Intergenic	1.46268656716418	NO	unique_peak1	FCGR3B
PCC411	1	161834459	161834659	+	4.22214953278678	2.58496250072116	LOSS	0.407960199004975	114382	NO	0	YES	98525	NO	intron ()	0.368159203980099	NO	unique_peak1	ATF6
PCC423	1	168515246	168515446	+	3.65689843523641	1	LOSS	0.427860696517413	319406	NO	9665	NO	-2111	NO	Intergenic	10.6467661691542	NO	unique_peak1	XCL2
PCC429	1	170640598	170640798	+	4.51108897705169	2	LOSS	0.532338308457711	6419	NO	5622	NO	7385	NO	intron ()	5.33333333333333	NO	unique_peak1	PRRX1
PCC437	1	173381239	173381439	+	3.12366417172157	1	LOSS	0.447761194029851	64539	NO	3051	NO	49162	NO	intron ()	0.850746268656716	NO	unique_peak1	LOC101928673
PCC446	1	178313677	178313877	+	4.11281105248734	2.32192809488736	LOSS	0.393034825870647	141922	NO	1373	NO	3171	NO	intron ()	3.95024875621891	NO	unique_peak1	RASAL2
PCC465	1	184112532	184112732	+	3.32202014017378	1.58496250072116	LOSS	0.45273631840796	91477	NO	0	YES	91847	NO	Intergenic	0.671641791044776	NO	unique_peak1	TSEN15
PCC479	1	193074553	193074753	+	3.73062239690668	2	LOSS	0.736318407960199	0	YES	162	NO	-45	YES	promoter-TSS ()	0	YES	unique_peak1	GLRX2
PCC499	1	202158135	202158335	+	4.51108897705169	2.8073549220576	LOSS	0.666666666666667	4623	NO	2754	NO	-4883	NO	intron ()	7.18407960199005	NO	unique_peak1	LGR6
PCC507	1	206173712	206173912	+	3.8685162332374	1.58496250072116	LOSS	0.407960199004975	34848	NO	6911	NO	35357	NO	Intergenic	6.41791044776119	NO	unique_peak1	FAM72A
PCC508	1	206557865	206558065	+	4.37319514072097	2.58496250072116	LOSS	0.517412935323383	122171	NO	12185	NO	598	NO	intron ()	4.07960199004975	NO	unique_peak1	SRGAP2D
PCC510	1	206643817	206644017	+	3.73062239690668	2.32192809488736	LOSS	0.601990049751244	36219	NO	8463	NO	331	NO	5' UTR ()	0.174129353233831	YES	unique_peak1	IKBKE
PCC523	1	210410402	210410602	+	2.89688090504454	0	LOSS	0.522388059701492	2764	NO	1868	NO	-3036	NO	intron ()	0	NO	unique_peak1	SERTAD4-AS1
PCC524	1	210436322	210436522	+	3.32202014017378	1.58496250072116	LOSS	0.482587064676617	28684	NO	0	YES	-28956	NO	Intergenic	0.0298507462686567	NO	unique_peak1	SERTAD4-AS1
PCC535	1	215779979	215780179	+	3.73062239690668	2	LOSS	0.293532338308458	38712	NO	3251	NO	39357	NO	intron ()	0.870646766169154	NO	unique_peak1	KCTD3
PCC539	1	218534802	218535002	+	4.67806215003771	2.32192809488736	LOSS	0.427860696517413	14295	NO	0	YES	-15882	NO	intron ()	3.99502487562189	NO	unique_peak1	TGFB2-AS1
PCC547	1	222971546	222971746	+	2.89688090504454	0	LOSS	0.432835820895522	16498	NO	1375	NO	-16777	NO	Intergenic	0	NO	unique_peak1	DISP1
PCC567	1	228401274	228401474	+	4.05517635980077	1.58496250072116	LOSS	0.73134328358209	0	YES	153	NO	-9	YES	promoter-TSS ()	2.16417910447761	YES	unique_peak1	OBSCN-AS1
PCC602	1	249135972	249136172	+	3.22594348942311	1	LOSS	0.522388059701492	2661	NO	0	YES	3695	NO	intron ()	7.63681592039801	NO	unique_peak1	ZNF672
PCC612	10	4858053	4858253	+	4.82910775797189	2.58496250072116	LOSS	0.447761194029851	9872	NO	252	NO	-10216	NO	Intergenic	13.8457711442786	NO	unique_peak1	AKR1E2
PCC613	10	5061196	5061396	+	4.63793900992403	2.32192809488736	LOSS	0.467661691542289	192246	NO	13644	NO	-1071	NO	Intergenic	1.19900497512438	NO	unique_peak1	AKR1C2
PCC618	10	7571680	7571880	+	3.49828823354619	1.58496250072116	LOSS	0.522388059701492	46497	NO	0	YES	89856	NO	Intergenic	6.23880597014925	NO	unique_peak1	ITIH5
PCC625	10	11824896	11825096	+	3.65689843523641	2	LOSS	0.393034825870647	39958	NO	1104	NO	-40401	NO	Intergenic	4.51741293532338	NO	unique_peak1	PROSER2
PCC637	10	17784953	17785153	+	3.01432569142213	0	LOSS	0.407960199004975	98617	NO	78902	NO	-9207	NO	Intergenic	3.33830845771144	NO	unique_peak1	TMEM236
PCC639	10	18031892	18032092	+	3.12366417172157	1	LOSS	0.393034825870647	345556	NO	325841	NO	-9235	NO	intron ()	2.81592039800995	NO	unique_peak1	TMEM236
PCC651	10	25233995	25234195	+	3.12366417172157	1	LOSS	0.472636815920398	6915	NO	0	YES	7478	NO	intron ()	0.990049751243781	NO	unique_peak1	PRTFDC1
PCC652	10	25263957	25264157	+	3.65689843523641	2	LOSS	0.412935323383085	22056	NO	0	YES	-22484	NO	Intergenic	0	NO	unique_peak1	PRTFDC1
PCC656	10	27150123	27150323	+	3.5795767889725	1.58496250072116	LOSS	0.557213930348259	0	YES	442	NO	-207	YES	promoter-TSS ()	5.40298507462687	NO	unique_peak1	ABI1
PCC658	10	29353220	29353420	+	2.77003087217219	0	LOSS	0.402985074626866	138857	NO	23549	NO	217983	NO	Intergenic	0.691542288557214	NO	unique_peak1	C10orf126
PCC679	10	42765358	42765558	+	4.67806215003771	2.32192809488736	LOSS	0.472636815920398	26249	NO	97142	NO	98035	NO	Intergenic	2.77114427860697	NO	unique_peak1	LOC441666
PCC739	10	72147347	72147547	+	3.32202014017378	1	LOSS	0.467661691542289	4709	NO	11146	NO	-5041	NO	Intergenic	4.33830845771144	NO	unique_peak1	LRRC20
PCC741	10	73030169	73030369	+	3.32202014017378	1.58496250072116	LOSS	0.527363184079602	48488	NO	0	YES	-48741	NO	intron ()	7.16915422885572	NO	unique_peak1	SLC29A3
PCC759	10	77159664	77159864	+	4.55451030645757	1.58496250072116	LOSS	0.721393034825871	0	YES	3373	NO	-1522	NO	exon ()	0.81592039800995	YES	unique_peak1	ZNF503-AS2
PCC768	10	79734233	79734433	+	3.22594348942311	1	LOSS	0.487562189054726	47725	NO	0	YES	47763	NO	TTS ()	11.044776119403	NO	unique_peak1	DLG5-AS1
PCC776	10	81269403	81269603	+	4.05517635980077	1	LOSS	0.442786069651741	63591	NO	11842	NO	1235	NO	intron ()	10.2487562189055	NO	unique_peak1	LOC729815
PCC777	10	81297077	81297277	+	3.93321008852187	1.58496250072116	LOSS	0.477611940298507	91265	NO	0	YES	22450	NO	Intergenic	2.44776119402985	NO	unique_peak1	SFTPA2
PCC779	10	81674466	81674666	+	3.99536626610975	2	LOSS	0.313432835820896	9389	NO	8275	NO	-5368	NO	intron ()	1.6318407960199	NO	unique_peak1	MBL1P
PCC782	10	82010230	82010430	+	3.65689843523641	1.58496250072116	LOSS	0.432835820895522	42712	NO	13630	NO	2816	NO	intron ()	8.95522388059701	NO	unique_peak1	LOC100130698
PCC786	10	88908903	88909103	+	3.8685162332374	1.58496250072116	LOSS	0.398009950248756	53404	NO	6302	NO	54050	NO	intron ()	1.33333333333333	NO	unique_peak1	SHLD2
PCC812	10	98135131	98135331	+	4.86472227660107	3.4594316186373	LOSS	0.577114427860697	8968	NO	0	YES	-16109	NO	intron ()	21.7810945273632	YES	unique_peak1	OPALIN
PCC822	10	102268520	102268720	+	4.82910775797189	3.4594316186373	LOSS	0.45771144278607	10442	NO	0	YES	10975	NO	intron ()	7.77114427860697	NO	unique_peak1	SEC31B
PCC826	10	102772702	102772902	+	4.63793900992403	3.32192809488736	LOSS	0.487562189054726	5702	NO	0	YES	10548	NO	intron ()	17.547263681592	NO	unique_peak1	LZTS2
PCC827	10	102801065	102801265	+	3.99536626610975	2	LOSS	0.482587064676617	1368	NO	0	YES	10169	NO	TTS ()	7.83084577114428	NO	unique_peak1	SFXN3
PCC835	10	105176707	105176907	+	3.93321008852187	1	LOSS	0.378109452736318	20222	NO	14753	NO	20395	NO	intron ()	2.4726368159204	NO	unique_peak1	PDCD11
PCC840	10	112316871	112317071	+	3.65689843523641	2	LOSS	0.482587064676617	10001	NO	0	YES	-10478	NO	Intergenic	9.72139303482587	NO	unique_peak1	SMC3
PCC845	10	114709594	114709794	+	2.77003087217219	0	LOSS	0.646766169154229	2321	NO	5286	NO	-315	YES	promoter-TSS ()	0.17910447761194	NO	unique_peak1	TCF7L2
PCC864	10	123813677	123813877	+	3.01432569142213	1	LOSS	0.537313432835821	58242	NO	0	YES	-58777	NO	intron ()	7.63681592039801	NO	unique_peak1	TACC2
PCC882	11	250813	251013	+	3.73062239690668	2.32192809488736	LOSS	0.537313432835821	13522	NO	0	YES	14105	NO	intron ()	16.2388059701493	NO	unique_peak1	PSMD13
PCC900	11	6319215	6319415	+	3.5795767889725	2	LOSS	0.36318407960199	21030	NO	8074	NO	22425	NO	Intergenic	2.1044776119403	NO	unique_peak1	CAVIN3
PCC911	11	9528378	9528578	+	3.99536626610975	2	LOSS	0.482587064676617	45225	NO	0	YES	45966	NO	intron ()	14.2935323383085	NO	unique_peak1	ZNF143
PCC912	11	9685955	9686155	+	3.12366417172157	1	LOSS	0.626865671641791	0	YES	0	YES	431	NO	intron ()	0.144278606965174	YES	unique_peak1	SWAP70
PCC942	11	26842531	26842731	+	3.80106863376241	1	LOSS	0.358208955223881	488718	NO	19919	NO	-99057	NO	Intergenic	0	NO	unique_peak1	SLC5A12
PCC946	11	27260949	27261149	+	3.12366417172157	0	LOSS	0.467661691542289	123210	NO	0	YES	-19389	NO	Intergenic	1.00995024875622	NO	unique_peak1	BBOX1-AS1
PCC949	11	27720617	27720817	+	3.93321008852187	2	LOSS	0.656716417910448	844	NO	0	YES	497	NO	TTS ()	4.88059701492537	NO	unique_peak1	BDNF
PCC968	11	35409212	35409412	+	3.32202014017378	0	LOSS	0.36318407960199	30963	NO	0	YES	31793	NO	intron ()	0	NO	unique_peak1	SLC1A2
PCC983	11	47475813	47476013	+	4.37319514072097	2.8073549220576	LOSS	0.417910447761194	27555	NO	5492	NO	-5183	NO	Intergenic	16.5024875621891	NO	unique_peak1	RAPSN
PCC991	11	57519233	57519433	+	4.67806215003771	3.32192809488736	LOSS	0.467661691542289	900	NO	8902	NO	-80	YES	promoter-TSS ()	5.12437810945274	NO	unique_peak1	BTBD18
PCC994	11	57827411	57827611	+	3.01432569142213	1	LOSS	0.54726368159204	306657	NO	0	YES	29086	NO	intron ()	7.88557213930348	NO	unique_peak1	OR6Q1
PCC1014	11	64122607	64122807	+	4.89955399482762	2.32192809488736	LOSS	0.676616915422886	3623	NO	2396	NO	-3918	NO	exon ()	3.98009950248756	YES	unique_peak1	RPS6KA4
PCC1032	11	65686730	65686930	+	3.5795767889725	2	LOSS	0.771144278606965	0	YES	9600	NO	102	YES	promoter-TSS ()	0	YES	unique_peak1	DRAP1
PCC1033	11	65990220	65990420	+	3.73062239690668	2	LOSS	0.597014925373134	34490	NO	0	YES	-34445	NO	intron ()	30.910447761194	YES	unique_peak1	KLC2
PCC1101	11	92286182	92286382	+	4.11281105248734	2.32192809488736	LOSS	0.323383084577114	313559	NO	88678	NO	201020	NO	intron ()	1.19900497512438	NO	unique_peak1	FAT3
PCC1162	11	124285353	124285553	+	3.65689843523641	2.32192809488736	LOSS	0.358208955223881	207111	NO	54457	NO	9314	NO	Intergenic	0.950248756218905	NO	unique_peak1	OR8B4
PCC1165	11	124707490	124707690	+	3.80106863376241	2	LOSS	0.437810945273632	1532	NO	0	YES	-27715	NO	Intergenic	11.363184079602	NO	unique_peak1	ROBO3
PCC1170	11	125594130	125594330	+	3.80106863376241	2.32192809488736	LOSS	0.462686567164179	98263	NO	96919	NO	-21958	NO	Intergenic	8.48756218905473	NO	unique_peak1	PATE1
PCC1172	11	126057055	126057255	+	3.8685162332374	1.58496250072116	LOSS	0.587064676616915	24114	NO	0	YES	24432	NO	Intergenic	1.35820895522388	YES	unique_peak1	RPUSD4
PCC1206	12	2749604	2749804	+	3.32202014017378	1.58496250072116	LOSS	0.597014925373134	38810	NO	0	YES	31682	NO	intron ()	0.766169154228856	YES	unique_peak1	CACNA1C-AS2
PCC1208	12	2922887	2923087	+	4.32442885048833	2.32192809488736	LOSS	0.442786069651741	759	NO	0	YES	-897	YES	promoter-TSS ()	3.11940298507463	NO	unique_peak1	ITFG2-AS1
PCC1211	12	3150814	3151014	+	3.01432569142213	0	LOSS	0.557213930348259	34997	NO	0	YES	-35607	NO	Intergenic	6.87064676616915	NO	unique_peak1	TSPAN9
PCC1229	12	10162589	10162789	+	4.22214953278678	2.58496250072116	LOSS	0.45273631840796	101286	NO	57888	NO	-537	YES	promoter-TSS ()	8.9452736318408	NO	unique_peak1	CLEC12B
PCC1240	12	14338913	14339113	+	3.80106863376241	2	LOSS	0.442786069651741	179412	NO	0	YES	-179553	NO	Intergenic	8.33333333333333	NO	unique_peak1	ATF7IP
PCC1247	12	16342930	16343130	+	4.37319514072097	2.58496250072116	LOSS	0.427860696517413	278395	NO	24089	NO	87589	NO	intron ()	0.492537313432836	NO	unique_peak1	SLC15A5
PCC1249	12	18293034	18293234	+	3.73062239690668	2.32192809488736	LOSS	0.293532338308458	989407	NO	110096	NO	-50007	NO	Intergenic	1.72139303482587	NO	unique_peak1	RERGL
PCC1256	12	22487865	22488065	+	3.12366417172157	1	LOSS	0.592039800995025	0	YES	934	NO	-317	YES	promoter-TSS ()	0	YES	unique_peak1	ST8SIA1
PCC1279	12	31391786	31391986	+	3.93321008852187	2.32192809488736	LOSS	0.492537313432836	13198	NO	0	YES	-37717	NO	Intergenic	9.1044776119403	NO	unique_peak1	OVOS2
PCC1294	12	46519025	46519225	+	4.42050550123899	2.8073549220576	LOSS	0.502487562189055	133137	NO	965	NO	-134724	NO	Intergenic	2.64676616915423	NO	unique_peak1	SCAF11
PCC1306	12	48477942	48478142	+	3.32202014017378	1.58496250072116	LOSS	0.333333333333333	21321	NO	41638	NO	-20994	NO	intron ()	0.447761194029851	NO	unique_peak1	PFKM
PCC1313	12	49730918	49731118	+	3.73062239690668	2	LOSS	0.741293532338308	0	YES	1197	NO	-47	YES	promoter-TSS ()	1.57213930348259	NO	unique_peak1	C1QL4
PCC1319	12	51219247	51219447	+	3.5795767889725	2	LOSS	0.298507462686567	17186	NO	0	YES	-17354	NO	Intergenic	0.835820895522388	NO	unique_peak1	TMPRSS12
PCC1333	12	54679389	54679589	+	3.65689843523641	2	LOSS	0.333333333333333	4400	NO	8151	NO	4956	NO	TTS ()	0.0298507462686567	NO	unique_peak1	HNRNPA1P10
PCC1347	12	58087472	58087672	+	2.89688090504454	0	LOSS	0.482587064676617	0	YES	438	NO	-166	YES	promoter-TSS ()	7.08457711442786	YES	unique_peak1	OS9
PCC1392	12	82752569	82752769	+	3.73062239690668	1	LOSS	0.711442786069652	0	YES	291421	NO	-85	YES	promoter-TSS ()	3.42786069651741	YES	unique_peak1	CCDC59
PCC1435	12	109174015	109174215	+	3.41260361598648	1.58496250072116	LOSS	0.472636815920398	11292	NO	0	YES	47212	NO	Intergenic	0.462686567164179	NO	unique_peak1	SSH1
PCC1487	12	131310887	131311087	+	3.32202014017378	1.58496250072116	LOSS	0.666666666666667	7050	NO	723	NO	12832	NO	intron ()	4.74626865671642	YES	unique_peak1	STX2
PCC1520	13	30982499	30982699	+	5.21129641355255	3.70043971814109	LOSS	0.706467661691542	0	YES	0	YES	13782	NO	Intergenic	1.59203980099502	YES	unique_peak1	LINC01058
PCC1531	13	33113081	33113281	+	3.65689843523641	2	LOSS	0.45273631840796	47003	NO	330	NO	-159	YES	promoter-TSS ()	0.885572139303483	NO	unique_peak1	N4BP2L2
PCC1549	13	46085846	46086046	+	3.80106863376241	1.58496250072116	LOSS	0.398009950248756	46164	NO	15254	NO	46916	NO	exon ()	7.1044776119403	NO	unique_peak1	COG3
PCC1592	13	96486505	96486705	+	4.75538379630163	3.16992500144231	LOSS	0.482587064676617	156558	NO	89635	NO	157212	NO	intron ()	10.4925373134328	NO	unique_peak1	DNAJC3
PCC1597	13	99495247	99495447	+	3.80106863376241	1.58496250072116	LOSS	0.447761194029851	90143	NO	0	YES	11009	NO	intron ()	15.2935323383085	NO	unique_peak1	DOCK9-AS1
PCC1598	13	99918162	99918362	+	4.05517635980077	1.58496250072116	LOSS	0.393034825870647	64609	NO	971	NO	-7580	NO	intron ()	2.66666666666667	NO	unique_peak1	GPR18
PCC1605	13	103377262	103377462	+	4.55451030645757	3	LOSS	0.412935323383085	47836	NO	0	YES	-30491	NO	Intergenic	0.671641791044776	NO	unique_peak1	METTL21C
PCC1608	13	109261805	109262005	+	4.63793900992403	3.16992500144231	LOSS	0.412935323383085	112785	NO	145395	NO	13405	NO	intron ()	6.77611940298507	NO	unique_peak1	MYO16
PCC1615	13	112051174	112051374	+	3.32202014017378	0	LOSS	0.577114427860697	3051	NO	73396	NO	78283	NO	Intergenic	0	NO	unique_peak1	TEX29
PCC1642	14	29220707	29220907	+	3.80106863376241	2.32192809488736	LOSS	0.467661691542289	13982	NO	26863	NO	13718	NO	intron ()	15.1542288557214	NO	unique_peak1	FOXG1-AS1
PCC1652	14	33407615	33407815	+	3.65689843523641	0	LOSS	0.557213930348259	3535	NO	755	NO	-744	YES	promoter-TSS ()	0	NO	unique_peak1	NPAS3
PCC1661	14	39484668	39484868	+	3.65689843523641	2	LOSS	0.348258706467662	87227	NO	7652	NO	-87576	NO	Intergenic	8.43283582089552	NO	unique_peak1	SEC23A-AS1
PCC1675	14	52933065	52933265	+	3.49828823354619	1.58496250072116	LOSS	0.338308457711443	85773	NO	7324	NO	86136	NO	intron ()	0.154228855721393	NO	unique_peak1	TXNDC16
PCC1717	14	65881823	65882023	+	4.51108897705169	2.58496250072116	LOSS	0.303482587064677	1452	NO	5837	NO	2475	NO	intron ()	0.935323383084577	NO	unique_peak1	FUT8
PCC1778	14	95893445	95893645	+	4.16842305264291	2.32192809488736	LOSS	0.577114427860697	66503	NO	0	YES	48628	NO	intron ()	11.1990049751244	NO	unique_peak1	SYNE3
PCC1793	14	102094826	102095026	+	4.82910775797189	3.4594316186373	LOSS	0.681592039800995	0	YES	0	YES	67238	NO	Intergenic	2.25870646766169	YES	unique_peak1	DIO3
PCC1805	14	105292817	105293017	+	3.73062239690668	1.58496250072116	LOSS	0.796019900497512	166	NO	0	YES	5379	NO	Intergenic	0.109452736318408	YES	unique_peak1	LINC00638
PCC1824	15	30395821	30396021	+	3.73062239690668	1.58496250072116	LOSS	0.681592039800995	0	YES	30670	NO	-14	YES	promoter-TSS ()	3.79601990049751	YES	unique_peak1	ULK4P3
PCC1825	15	30422308	30422508	+	3.01432569142213	0	LOSS	0.383084577114428	25729	NO	57157	NO	-4846	NO	intron ()	2.91044776119403	NO	unique_peak1	GOLGA8T
PCC1850	15	39288361	39288561	+	3.65689843523641	1.58496250072116	LOSS	0.388059701492537	430702	NO	0	YES	-254409	NO	Intergenic	0.17910447761194	NO	unique_peak1	C15orf54
PCC1877	15	49563261	49563461	+	3.93321008852187	0	LOSS	0.472636815920398	115684	NO	0	YES	101148	NO	intron ()	0.0447761194029851	NO	unique_peak1	GALK2
PCC1892	15	58681798	58681998	+	3.5795767889725	1.58496250072116	LOSS	0.492537313432836	323021	NO	0	YES	-42277	NO	Intergenic	0.442786069651741	NO	unique_peak1	LIPC
PCC1917	15	66579850	66580050	+	3.12366417172157	0	LOSS	0.318407960199005	5717	NO	4219	NO	-5645	NO	Intergenic	0.890547263681592	NO	unique_peak1	DIS3L
PCC1924	15	68503175	68503375	+	4.79267444346663	3.32192809488736	LOSS	0.701492537313433	18043	NO	5594	NO	-4827	NO	intron ()	4.71144278606965	YES	unique_peak1	CALML4
PCC1930	15	69217297	69217497	+	4.32442885048833	2.32192809488736	LOSS	0.482587064676617	5092	NO	0	YES	-5442	NO	intron ()	12.9303482587065	NO	unique_peak1	NOX5
PCC1961	15	75871722	75871922	+	3.80106863376241	1.58496250072116	LOSS	0.741293532338308	0	YES	671	NO	-190	YES	promoter-TSS ()	0	YES	unique_peak1	PTPN9
PCC1975	15	80353197	80353397	+	2.63213703584147	0	LOSS	0.407960199004975	136696	NO	0	YES	795	NO	intron ()	0.169154228855721	NO	unique_peak1	ZFAND6
PCC2036	16	60901	61101	+	2.77003087217219	0	LOSS	0.666666666666667	11742	NO	22439	NO	-554	YES	promoter-TSS ()	24.7462686567164	YES	unique_peak1	DDX11L10
PCC2043	16	1156390	1156590	+	5.06307824505328	3.16992500144231	LOSS	0.721393034825871	1070	NO	0	YES	-10246	NO	Intergenic	10.5970149253731	YES	unique_peak1	C1QTNF8
PCC2044	16	1286713	1286913	+	2.63213703584147	0	LOSS	0.691542288557214	18107	NO	11512	NO	-3865	NO	Intergenic	3.22388059701493	NO	unique_peak1	TPSAB1
PCC2051	16	2590154	2590354	+	3.80106863376241	2	LOSS	0.572139303482587	1597	NO	0	YES	2289	NO	intron ()	11.2487562189055	NO	unique_peak1	PDPK1
PCC2074	16	11735305	11735505	+	4.99967861555156	3.70043971814109	LOSS	0.447761194029851	26354	NO	0	YES	-26884	NO	Intergenic	5.83084577114428	NO	unique_peak1	SNN
PCC2091	16	18509772	18509972	+	3.32202014017378	0	LOSS	0.487562189054726	13373	NO	287468	NO	-4038	NO	Intergenic	10.6268656716418	NO	unique_peak1	MIR3179-2
PCC2101	16	21768415	21768615	+	5.03169544958708	2	LOSS	0.701492537313433	0	YES	12005	NO	52231	NO	exon ()	7.36318407960199	NO	unique_peak1	OTOA
PCC2114	16	28699724	28699924	+	3.93321008852187	0	LOSS	0.557213930348259	22653	NO	65273	NO	-55	YES	promoter-TSS ().2	6.91542288557214	NO	unique_peak1	EIF3C
PCC2126	16	30221892	30222092	+	3.8685162332374	0	LOSS	0.601990049751244	4040	NO	69921	NO	-3744	NO	Intergenic	7.88059701492537	NO	unique_peak1	LOC388242
PCC2133	16	31107195	31107395	+	3.80106863376241	2	LOSS	0.502487562189055	873	NO	1324	NO	-975	YES	promoter-TSS ()	4.96517412935323	NO	unique_peak1	VKORC1
PCC2139	16	31880024	31880224	+	3.49828823354619	1.58496250072116	LOSS	0.45273631840796	4818	NO	4953	NO	-4955	NO	Intergenic	2.92537313432836	NO	unique_peak1	ZNF267
PCC2142	16	46657292	46657492	+	2.48109142790728	0	LOSS	0.611940298507463	1917	NO	2131	NO	-2078	NO	Intergenic	5.93034825870647	YES	unique_peak1	SHCBP1
PCC2146	16	49626921	49627121	+	4.27411416796553	2.58496250072116	LOSS	0.522388059701492	7457	NO	2629	NO	71121	NO	intron ()	17.9651741293532	NO	unique_peak1	ZNF423
PCC2158	16	56707968	56708168	+	4.05517635980077	2.32192809488736	LOSS	0.512437810945274	1509	NO	8312	NO	-1960	NO	Intergenic	4.30348258706468	NO	unique_peak1	MT1IP
PCC2179	16	66901811	66902011	+	4.82910775797189	3	LOSS	0.587064676616915	5006	NO	0	YES	-12353	NO	Intergenic	13.1393034825871	NO	unique_peak1	PDP2
PCC2183	16	67499747	67499947	+	4.46644435203672	2.8073549220576	LOSS	0.641791044776119	14451	NO	0	YES	15242	NO	intron ()	9.18407960199005	NO	unique_peak1	ATP6V0D1
PCC2187	16	68150241	68150441	+	3.5795767889725	1	LOSS	0.393034825870647	30254	NO	0	YES	31072	NO	intron ()	1.91542288557214	NO	unique_peak1	NFATC3
PCC2188	16	68362617	68362817	+	4.46644435203672	2.58496250072116	LOSS	0.567164179104478	17370	NO	0	YES	17700	NO	intron ()	16.3532338308458	NO	unique_peak1	PRMT7
PCC2189	16	68479448	68479648	+	3.22594348942311	1	LOSS	0.487562189054726	1216	NO	0	YES	2861	NO	intron ()	18.7213930348259	NO	unique_peak1	SMPD3
PCC2190	16	68741570	68741770	+	2.63213703584147	0	LOSS	0.626865671641791	9263	NO	0	YES	-29523	NO	Intergenic	4.29850746268657	YES	unique_peak1	CDH1
PCC2220	16	85261728	85261928	+	2.63213703584147	0	LOSS	0.597014925373134	7264	NO	0	YES	-54736	NO	Intergenic	0.462686567164179	YES	unique_peak1	LINC00311
PCC2224	16	85752356	85752556	+	3.49828823354619	1.58496250072116	LOSS	0.537313432835821	8277	NO	0	YES	22850	NO	intron ()	10.1542288557214	NO	unique_peak1	MIR1910
PCC2230	16	88017015	88017215	+	4.51108897705169	2.8073549220576	LOSS	0.572139303482587	1416	NO	655	NO	13491	NO	intron ()	8.55721393034826	YES	unique_peak1	BANP
PCC2233	16	88263750	88263950	+	3.80106863376241	0	LOSS	0.557213930348259	419	NO	1499	NO	35963	NO	Intergenic	1.11940298507463	YES	unique_peak1	LINC02182
PCC2245	17	591445	591645	+	3.01432569142213	1	LOSS	0.492537313432836	26110	NO	0	YES	26551	NO	intron ()	1.79601990049751	NO	unique_peak1	VPS53
PCC2248	17	1268761	1268961	+	3.5795767889725	2	LOSS	0.437810945273632	33645	NO	0	YES	34695	NO	intron ()	8.50248756218905	NO	unique_peak1	YWHAE
PCC2250	17	1477772	1477972	+	5.34683019079797	4	LOSS	0.686567164179104	75	NO	1088	NO	-11762	NO	3' UTR ()	2.92039800995025	YES	unique_peak1	PITPNA
PCC2251	17	1572730	1572930	+	3.65689843523641	2.32192809488736	LOSS	0.477611940298507	14857	NO	0	YES	15346	NO	intron ()	18.81592039801	NO	unique_peak1	PRPF8
PCC2276	17	7418167	7418367	+	4.51108897705169	2.58496250072116	LOSS	0.318407960199005	29840	NO	0	YES	30569	NO	TTS ()	3.681592039801	NO	unique_peak1	POLR2A
PCC2286	17	9175716	9175916	+	3.93321008852187	2.32192809488736	LOSS	0.492537313432836	31876	NO	6675	NO	-93381	NO	intron ()	0.845771144278607	NO	unique_peak1	LOC101928266
PCC2299	17	15572913	15573113	+	4.27411416796553	1	LOSS	0.36318407960199	29665	NO	4592	NO	13252	NO	intron ()	3.5273631840796	NO	unique_peak1	TRIM16
PCC2305	17	16733620	16733820	+	3.01432569142213	0	LOSS	0.631840796019901	139472	NO	8779	NO	2427	NO	TTS ()	7.66666666666667	NO	unique_peak1	KRT16P2
PCC2317	17	18657375	18657575	+	3.41260361598648	0	LOSS	0.477611940298507	26950	NO	6654	NO	10149	NO	intron ()	0.81592039800995	NO	unique_peak1	FBXW10
PCC2318	17	18855248	18855448	+	2.48109142790728	0	LOSS	0.592039800995025	19236	NO	2912	NO	-130	YES	promoter-TSS ()	4.98009950248756	YES	unique_peak1	SLC5A10
PCC2322	17	18979764	18979964	+	5.51899086230421	2.32192809488736	LOSS	0.681592039800995	5686	NO	11603	NO	-12910	NO	Intergenic	3.681592039801	NO	unique_peak1	LOC79999
PCC2324	17	19022116	19022316	+	4.16842305264291	0	LOSS	0.552238805970149	6419	NO	6115	NO	-8566	NO	Intergenic	9.17910447761194	NO	unique_peak1	GRAPL
PCC2325	17	19045172	19045372	+	2.89688090504454	0	LOSS	0.631840796019901	20705	NO	29171	NO	14490	NO	intron ()	9.32835820895522	NO	unique_peak1	GRAPL
PCC2326	17	19045791	19045991	+	5.12403881384593	2	LOSS	0.601990049751244	20086	NO	29790	NO	15109	NO	intron ()	14.4129353233831	NO	unique_peak1	GRAPL
PCC2339	17	21032469	21032669	+	3.73062239690668	2	LOSS	0.427860696517413	1654	NO	868	NO	2328	NO	intron ()	1.1592039800995	NO	unique_peak1	DHRS7B
PCC2340	17	21143091	21143291	+	3.01432569142213	1	LOSS	0.477611940298507	25059	NO	3449	NO	13387	NO	3' UTR ()	6.23383084577114	NO	unique_peak1	NATD1
PCC2369	17	34959425	34959625	+	3.01432569142213	1	LOSS	0.502487562189055	634	NO	0	YES	1500	NO	intron ()	11.8358208955224	NO	unique_peak1	MRM1
PCC2376	17	36444275	36444475	+	4.32442885048833	2.8073549220576	LOSS	0.492537313432836	8365	NO	1294	NO	-8614	NO	Intergenic	9.0497512437811	NO	unique_peak1	MRPL45
PCC2383	17	38029061	38029261	+	3.49828823354619	1	LOSS	0.343283582089552	4423	NO	28320	NO	4706	NO	intron ()	0.716417910447761	NO	unique_peak1	ZPBP2
PCC2390	17	38632447	38632647	+	5.03169544958708	3	LOSS	0.597014925373134	32140	NO	376	NO	25307	NO	3' UTR ()	4.14427860696517	NO	unique_peak1	TNS4
PCC2406	17	42119012	42119212	+	2.77003087217219	0	LOSS	0.378109452736318	24442	NO	0	YES	-18593	NO	intron ()	4.54726368159204	NO	unique_peak1	TMEM101
PCC2420	17	44719392	44719592	+	3.12366417172157	0	LOSS	0.278606965174129	50858	NO	98778	NO	51392	NO	intron ()	0.562189054726368	NO	unique_peak1	NSFP1
PCC2425	17	46208670	46208870	+	4.75538379630163	3	LOSS	0.467661691542289	23495	NO	0	YES	23823	NO	Intergenic	10.4626865671642	NO	unique_peak1	SNX11
PCC2435	17	47392938	47393138	+	4.96700159430261	3.4594316186373	LOSS	0.462686567164179	45768	NO	0	YES	-27222	NO	intron ()	5.60199004975124	NO	unique_peak1	MIR6129
PCC2462	17	58189120	58189320	+	2.48109142790728	0	LOSS	0.388059701492537	7554	NO	22090	NO	-8940	NO	Intergenic	8.5771144278607	NO	unique_peak1	LOC653653
PCC2466	17	58716206	58716406	+	3.80106863376241	2.32192809488736	LOSS	0.402985074626866	37988	NO	2714	NO	38762	NO	intron ()	12.1293532338308	NO	unique_peak1	PPM1D
PCC2471	17	60498829	60499029	+	3.8685162332374	1.58496250072116	LOSS	0.437810945273632	2082	NO	2341	NO	-2317	NO	Intergenic	10.9502487562189	NO	unique_peak1	METTL2A
PCC2472	17	60562375	60562575	+	3.22594348942311	1	LOSS	0.417910447761194	5206	NO	59894	NO	4001	NO	intron ()	2.52238805970149	NO	unique_peak1	TLK2
PCC2477	17	61966971	61967171	+	2.63213703584147	0	LOSS	0.582089552238806	40027	NO	7820	NO	6950	NO	Intergenic	14.363184079602	NO	unique_peak1	CSH1
PCC2488	17	65289891	65290091	+	3.80106863376241	2.32192809488736	LOSS	0.552238805970149	47392	NO	0	YES	-48671	NO	Intergenic	8.17412935323383	NO	unique_peak1	HELZ
PCC2493	17	66535735	66535935	+	4.05517635980077	2	LOSS	0.532338308457711	26778	NO	1985	NO	18733	NO	intron ()	1.68159203980099	NO	unique_peak1	FAM20A
PCC2495	17	66770475	66770675	+	5.06307824505328	3.70043971814109	LOSS	0.577114427860697	172896	NO	2215	NO	146280	NO	Intergenic	6.14925373134328	NO	unique_peak1	LINC01482
PCC2503	17	72199604	72199804	+	4.11281105248734	0	LOSS	0.597014925373134	128	NO	76	NO	-91	YES	promoter-TSS ()	26.5970149253731	YES	unique_peak1	RPL38
PCC2507	17	72861057	72861257	+	4.63793900992403	3.16992500144231	LOSS	0.572139303482587	3044	NO	5196	NO	3719	NO	intron ()	13.9253731343284	YES	unique_peak1	FDXR
PCC2511	17	73197869	73198069	+	4.42050550123899	2.8073549220576	LOSS	0.358208955223881	3257	NO	3821	NO	-3562	NO	Intergenic	7.76616915422886	NO	unique_peak1	NUP85
PCC2526	17	77965445	77965645	+	3.5795767889725	2	LOSS	0.746268656716418	160	NO	0	YES	-40889	NO	intron ()	4.4726368159204	NO	unique_peak1	TBC1D16
PCC2548	18	293654	293854	+	3.8685162332374	2	LOSS	0.378109452736318	25271	NO	6853	NO	-25695	NO	Intergenic	0.149253731343284	NO	unique_peak1	THOC1
PCC2567	18	11964039	11964239	+	3.32202014017378	1	LOSS	0.492537313432836	15883	NO	0	YES	-17288	NO	Intergenic	0.353233830845771	NO	unique_peak1	IMPA2
PCC2575	18	15028209	15028409	+	3.12366417172157	1	LOSS	0.333333333333333	27666	NO	596608	NO	-57842	NO	Intergenic	0.393034825870647	NO	unique_peak1	LINC01444
PCC2594	18	33876676	33876876	+	4.55451030645757	3	LOSS	0.631840796019901	0	YES	1084	NO	-883	YES	promoter-TSS ()	3.6865671641791	YES	unique_peak1	FHOD3
PCC2613	18	46472763	46472963	+	2.48109142790728	0	LOSS	0.507462686567164	1968	NO	3912	NO	2840	NO	intron ()	0.0149253731343284	NO	unique_peak1	SMAD7
PCC2626	18	56257521	56257721	+	3.5795767889725	0	LOSS	0.537313432835821	80490	NO	0	YES	-10231	NO	intron ()	0.432835820895522	NO	unique_peak1	SNORA108
PCC2658	19	1513899	1514099	+	3.73062239690668	2.32192809488736	LOSS	0.721393034825871	0	YES	938	NO	-811	YES	promoter-TSS ()	2.38308457711443	YES	unique_peak1	ADAMTSL5
PCC2676	19	5773855	5774055	+	3.32202014017378	1.58496250072116	LOSS	0.482587064676617	11344	NO	16295	NO	10821	NO	intron ()	7.32835820895522	NO	unique_peak1	PRR22
PCC2682	19	8067344	8067544	+	4.16842305264291	2.32192809488736	LOSS	0.611940298507463	38523	NO	0	YES	3085	NO	intron ()	10.5572139303483	NO	unique_peak1	ELAVL1
PCC2703	19	12237605	12237805	+	3.32202014017378	1.58496250072116	LOSS	0.402985074626866	8914	NO	10355	NO	13517	NO	Intergenic	10.4825870646766	NO	unique_peak1	ZNF20
PCC2706	19	12871462	12871662	+	3.80106863376241	2	LOSS	0.557213930348259	2621	NO	3001	NO	8155	NO	Intergenic	10.4825870646766	NO	unique_peak1	BEST2
PCC2708	19	12886414	12886614	+	4.42050550123899	2.8073549220576	LOSS	0.686567164179104	0	YES	203	NO	-80	YES	promoter-TSS ()	5.6318407960199	YES	unique_peak1	HOOK2
PCC2725	19	16497550	16497750	+	4.63793900992403	3.32192809488736	LOSS	0.54726368159204	30912	NO	0	YES	62013	NO	intron ()	16.3880597014925	NO	unique_peak1	KLF2
PCC2728	19	17178324	17178524	+	4.16842305264291	2.32192809488736	LOSS	0.442786069651741	7519	NO	0	YES	7919	NO	intron ()	8.64676616915423	NO	unique_peak1	HAUS8
PCC2731	19	17371779	17371979	+	3.65689843523641	2	LOSS	0.606965174129353	14278	NO	0	YES	3665	NO	intron ()	14.9502487562189	NO	unique_peak1	USHBP1
PCC2735	19	18223889	18224089	+	4.37319514072097	2	LOSS	0.572139303482587	2443	NO	0	YES	-14363	NO	intron ()	15.4029850746269	NO	unique_peak1	IL12RB1
PCC2743	19	18924954	18925154	+	3.80106863376241	1	LOSS	0.537313432835821	17278	NO	0	YES	-17690	NO	Intergenic	0	NO	unique_peak1	UPF1
PCC2758	19	36310969	36311169	+	3.5795767889725	2	LOSS	0.507462686567164	23825	NO	6928	NO	-6868	NO	Intergenic	2.69154228855721	NO	unique_peak1	PRODH2
PCC2761	19	36544903	36545103	+	3.32202014017378	1.58496250072116	LOSS	0.646766169154229	0	YES	5827	NO	661	YES	promoter-TSS ()	0.109452736318408	YES	unique_peak1	THAP8
PCC2769	19	39832576	39832776	+	4.05517635980077	2.32192809488736	LOSS	0.721393034825871	0	YES	444	NO	-423	YES	promoter-TSS ()	2.78109452736318	YES	unique_peak1	SAMD4B
PCC2773	19	40970334	40970534	+	3.8685162332374	1.58496250072116	LOSS	0.502487562189055	942	NO	2203	NO	1291	NO	intron ()	13.0945273631841	NO	unique_peak1	BLVRB
PCC2774	19	41055186	41055386	+	3.80106863376241	2.32192809488736	LOSS	0.741293532338308	0	YES	5735	NO	18891	NO	exon ()	3.82587064676617	NO	unique_peak1	SPTBN4
PCC2794	19	43775325	43775525	+	3.99536626610975	2	LOSS	0.597014925373134	136642	NO	4984	NO	-1710	NO	Intergenic	6.61691542288557	YES	unique_peak1	PSG9
PCC2801	19	45113902	45114102	+	3.65689843523641	2.32192809488736	LOSS	0.507462686567164	32972	NO	2978	NO	-2938	NO	Intergenic	6.80597014925373	NO	unique_peak1	IGSF23
PCC2829	19	49711620	49711820	+	4.05517635980077	1.58496250072116	LOSS	0.537313432835821	1675	NO	0	YES	50704	NO	intron ()	9.25373134328358	NO	unique_peak1	TRPM4
PCC2833	19	50009882	50010082	+	3.80106863376241	2.32192809488736	LOSS	0.497512437810945	6449	NO	5841	NO	-5554	NO	Intergenic	14.6218905472637	NO	unique_peak1	FCGRT
PCC2884	2	24605350	24605550	+	3.80106863376241	2.32192809488736	LOSS	0.497512437810945	21738	NO	0	YES	-22053	NO	Intergenic	6.0547263681592	NO	unique_peak1	ITSN2
PCC2891	2	29516779	29516979	+	3.49828823354619	1.58496250072116	LOSS	0.512437810945274	177869	NO	12371	NO	-70113	NO	intron ()	1.30845771144279	NO	unique_peak1	ALK
PCC2896	2	30920129	30920329	+	3.5795767889725	1	LOSS	0.527363184079602	249408	NO	8931	NO	110082	NO	Intergenic	2.73134328358209	NO	unique_peak1	CAPN13
PCC2905	2	37644686	37644886	+	3.32202014017378	1	LOSS	0.407960199004975	72288	NO	0	YES	73033	NO	Intergenic	0.169154228855721	NO	unique_peak1	QPCT
PCC2933	2	47547101	47547301	+	3.32202014017378	1.58496250072116	LOSS	0.502487562189055	47287	NO	2769	NO	25012	NO	intron ()	0.218905472636816	NO	unique_peak1	LOC101927043
PCC2948	2	58444445	58444645	+	3.01432569142213	1	LOSS	0.368159203980099	23468	NO	21195	NO	23970	NO	intron ()	0.920398009950249	NO	unique_peak1	FANCL
PCC2950	2	62823165	62823365	+	3.5795767889725	2	LOSS	0.422885572139304	89667	NO	0	YES	-77721	NO	Intergenic	0.348258706467662	NO	unique_peak1	EHBP1
PCC2987	2	75801307	75801507	+	4.16842305264291	2.32192809488736	LOSS	0.437810945273632	12994	NO	4706	NO	-4559	NO	Intergenic	1.51741293532338	NO	unique_peak1	EVA1A
PCC3001	2	87268741	87268941	+	5.54212673864191	3.16992500144231	LOSS	0.45771144278607	33581	NO	33179	NO	-19868	NO	intron ()	8.16915422885572	NO	unique_peak1	PLGLB2
PCC3011	2	88292151	88292351	+	3.41260361598648	1	LOSS	0.412935323383085	19902	NO	8909	NO	-6942	NO	Intergenic	4.07960199004975	NO	unique_peak1	RGPD1
PCC3023	2	92083175	92083375	+	5.94550042123945	3.4594316186373	LOSS	0.492537313432836	51171	NO	235444	NO	-45884	NO	Intergenic	3.27860696517413	NO	unique_peak1	ACTR3BP2
PCC3060	2	106071332	106071532	+	3.73062239690668	2	LOSS	0.507462686567164	55447	NO	0	YES	-16202	NO	Intergenic	3.55721393034826	NO	unique_peak1	FHL2
PCC3065	2	108532654	108532854	+	3.41260361598648	1.58496250072116	LOSS	0.477611940298507	69970	NO	106913	NO	-70216	NO	Intergenic	8.3681592039801	NO	unique_peak1	SLC5A7
PCC3066	2	109213869	109214069	+	4.5967735946114	1	LOSS	0.402985074626866	62567	NO	0	YES	9047	NO	intron ()	1.48258706467662	NO	unique_peak1	LIMS1
PCC3070	2	110252929	110253129	+	3.32202014017378	0	LOSS	0.447761194029851	117777	NO	0	YES	118205	NO	intron ()	0.238805970149254	NO	unique_peak1	SEPT10
PCC3087	2	112062744	112062944	+	3.5795767889725	1	LOSS	0.467661691542289	80408	NO	7326	NO	15819	NO	intron ()	0.253731343283582	NO	unique_peak1	MIR4435-2
PCC3092	2	112505328	112505528	+	3.93321008852187	0	LOSS	0.54726368159204	135809	NO	31437	NO	23283	NO	Intergenic	17.9751243781095	NO	unique_peak1	MIR4771-1
PCC3104	2	118906509	118906709	+	3.8685162332374	2	LOSS	0.323383084577114	37114	NO	17648	NO	37353	NO	Intergenic	0.17910447761194	NO	unique_peak1	LOC100506797
PCC3126	2	131320746	131320946	+	3.22594348942311	0	LOSS	0.507462686567164	7330	NO	170495	NO	-7556	NO	Intergenic	6.56716417910448	NO	unique_peak1	PRSS40B
PCC3129	2	135133631	135133831	+	2.77003087217219	0	LOSS	0.482587064676617	183903	NO	249	NO	121901	NO	intron ()	1.88557213930348	NO	unique_peak1	MGAT5
PCC3145	2	152458457	152458657	+	4.16842305264291	0	LOSS	0.402985074626866	191170	NO	34753	NO	132444	NO	intron ()	20.5024875621891	NO	unique_peak1	NEB
PCC3167	2	172797513	172797713	+	2.77003087217219	0	LOSS	0.422885572139304	18213	NO	16142	NO	18678	NO	intron ()	0.333333333333333	NO	unique_peak1	HAT1
PCC3209	2	201600472	201600672	+	4.11281105248734	2.32192809488736	LOSS	0.45273631840796	75317	NO	4908	NO	-672	YES	promoter-TSS ()	6.21890547263682	NO	unique_peak1	LINC01792
PCC3216	2	206186092	206186292	+	3.01432569142213	1	LOSS	0.412935323383085	360311	NO	83638	NO	-361032	NO	intron ()	0.0398009950248756	NO	unique_peak1	NRP2
PCC3222	2	208904991	208905191	+	4.27411416796553	1.58496250072116	LOSS	0.517412935323383	14596	NO	0	YES	-14807	NO	Intergenic	4.96019900497512	NO	unique_peak1	PLEKHM3
PCC3274	2	233200063	233200263	+	4.93363658546618	3.58496250072116	LOSS	0.661691542288557	15417	NO	4672	NO	-43081	NO	intron ()	12.18407960199	YES	unique_peak1	ALPP
PCC3275	2	233304238	233304438	+	5.03169544958708	2.8073549220576	LOSS	0.651741293532338	18278	NO	62	NO	-16484	NO	Intergenic	5.64179104477612	YES	unique_peak1	ALPI
PCC3282	2	235587375	235587575	+	3.22594348942311	1	LOSS	0.502487562189055	180833	NO	0	YES	-3837	NO	Intergenic	0	NO	unique_peak1	LINC01173
PCC3295	2	238513731	238513931	+	3.01432569142213	1	LOSS	0.552238805970149	21630	NO	0	YES	-14062	NO	Intergenic	2.93532338308458	NO	unique_peak1	RAB17
PCC3316	20	719698	719898	+	3.65689843523641	2.32192809488736	LOSS	0.582089552238806	10407	NO	0	YES	29430	NO	Intergenic	10.9751243781095	NO	unique_peak1	SLC52A3
PCC3321	20	1881120	1881320	+	3.41260361598648	1.58496250072116	LOSS	0.587064676616915	5401	NO	0	YES	5394	NO	intron ()	9.2636815920398	NO	unique_peak1	SIRPA
PCC3339	20	9388828	9389028	+	4.05517635980077	2.32192809488736	LOSS	0.383084577114428	98083	NO	0	YES	100481	NO	intron ()	9.98009950248756	NO	unique_peak1	PLCB4
PCC3368	20	32003880	32004080	+	2.77003087217219	0	LOSS	0.512437810945274	14461	NO	0	YES	-14605	NO	intron ()	9.25870646766169	NO	unique_peak1	CDK5RAP1
PCC3386	20	36621442	36621642	+	4.93363658546618	3.32192809488736	LOSS	0.472636815920398	40192	NO	0	YES	40328	NO	intron ()	1.3134328358209	NO	unique_peak1	TTI1
PCC3416	20	47937132	47937332	+	3.41260361598648	0	LOSS	0.492537313432836	1447	NO	0	YES	40012	NO	Intergenic	9.15422885572139	NO	unique_peak1	SNORD12
PCC3422	20	48795801	48796001	+	3.65689843523641	2	LOSS	0.646766169154229	10597	NO	0	YES	6794	NO	Intergenic	2.62189054726368	NO	unique_peak1	LINC01273
PCC3429	20	51040754	51040954	+	6.37899711480353	4.70043971814109	LOSS	0.582089552238806	231928	NO	44646	NO	-196523	NO	Intergenic	1.0547263681592	NO	unique_peak1	LINC01524
PCC3432	20	51589874	51590074	+	3.5795767889725	1.58496250072116	LOSS	0.651741293532338	0	YES	50156	NO	1028	NO	intron ()	0.398009950248756	YES	unique_peak1	TSHZ2
PCC3450	20	60732071	60732271	+	4.05517635980077	2.32192809488736	LOSS	0.681592039800995	6041	NO	0	YES	13395	NO	intron ()	4.29353233830846	YES	unique_peak1	SS18L1
PCC3501	21	43973575	43973775	+	3.41260361598648	0	LOSS	0.45273631840796	16173	NO	1914	NO	39712	NO	intron ()	3.7910447761194	NO	unique_peak1	SLC37A1
PCC3508	21	47517756	47517956	+	4.71719449338081	1.58496250072116	LOSS	0.805970149253731	0	YES	134	NO	-177	YES	promoter-TSS ()	0	YES	unique_peak1	COL6A2
PCC3511	21	48118223	48118423	+	3.41260361598648	0	LOSS	0.641791044776119	30116	NO	13222	NO	62816	NO	Intergenic	15.8407960199005	NO	unique_peak1	PRMT2
PCC3516	22	19205520	19205720	+	3.12366417172157	1	LOSS	0.497512437810945	38703	NO	290	NO	-39244	NO	intron ()	2.08955223880597	NO	unique_peak1	SLC25A1
PCC3521	22	20373327	20373527	+	3.41260361598648	0	LOSS	0.462686567164179	4284	NO	5433	NO	-4242	NO	intron ()	3.78109452736318	NO	unique_peak1	TMEM191B
PCC3525	22	20810619	20810819	+	4.96700159430261	3.70043971814109	LOSS	0.577114427860697	17953	NO	0	YES	-18573	NO	intron ()	17.1044776119403	NO	unique_peak1	SCARF2
PCC3533	22	21817060	21817260	+	3.5795767889725	0	LOSS	0.487562189054726	4311	NO	5230	NO	-4299	NO	Intergenic	5.14427860696517	NO	unique_peak1	TMEM191C
PCC3537	22	23053312	23053512	+	4.89955399482762	3.32192809488736	LOSS	0.621890547263682	66097	NO	8998	NO	64630	NO	Intergenic	5.86567164179105	NO	unique_peak1	GGTLC2
PCC3544	22	23599366	23599566	+	3.99536626610975	2	LOSS	0.552238805970149	5675	NO	0	YES	-5488	NO	intron ()	0.129353233830846	YES	unique_peak1	FBXW4P1
PCC3552	22	25025072	25025272	+	3.41260361598648	1.58496250072116	LOSS	0.63681592039801	29830	NO	4168	NO	-3710	NO	TTS ()	6.86567164179105	YES	unique_peak1	BCRP3
PCC3555	22	25444743	25444943	+	3.80106863376241	0	LOSS	0.572139303482587	20512	NO	1077	NO	20902	NO	intron ()	17.3781094527363	NO	unique_peak1	KIAA1671
PCC3565	22	29348199	29348399	+	2.77003087217219	0	LOSS	0.502487562189055	67911	NO	0	YES	34922	NO	intron ()	2.62686567164179	NO	unique_peak1	ZNRF3
PCC3573	22	33056274	33056474	+	4.05517635980077	0	LOSS	0.537313432835821	140906	NO	636	NO	-140428	NO	intron ()	9.48258706467662	NO	unique_peak1	TIMP3
PCC3585	22	38283843	38284043	+	3.65689843523641	2.32192809488736	LOSS	0.512437810945274	17911	NO	0	YES	-18212	NO	intron ()	4.29353233830846	NO	unique_peak1	MICALL1
PCC3599	22	41922772	41922972	+	3.5795767889725	1.58496250072116	LOSS	0.597014925373134	16945	NO	971	NO	17621	NO	3' UTR ()	5.89054726368159	YES	unique_peak1	POLR3H
PCC3602	22	42948081	42948281	+	4.79267444346663	3.32192809488736	LOSS	0.601990049751244	1311	NO	1769	NO	-1687	NO	Intergenic	3.50746268656716	NO	unique_peak1	SERHL2
PCC3607	22	44727825	44728025	+	3.41260361598648	1.58496250072116	LOSS	0.681592039800995	234	NO	0	YES	-19194	NO	Intergenic	0.0199004975124378	YES	unique_peak1	SHISAL1
PCC3661	3	25898513	25898713	+	4.86472227660107	3	LOSS	0.383084577114428	73056	NO	1592	NO	16573	NO	Intergenic	7.13432835820895	NO	unique_peak1	LINC00692
PCC3687	3	39458921	39459121	+	3.93321008852187	1.58496250072116	LOSS	0.54228855721393	10276	NO	2550	NO	6476	NO	Intergenic	4.82587064676617	NO	unique_peak1	SNORA62
PCC3706	3	48506906	48507106	+	5.15366172086598	3.58496250072116	LOSS	0.582089552238806	18324	NO	1934	NO	-345	YES	promoter-TSS ()	9.97014925373134	YES	unique_peak1	TREX1
PCC3715	3	50362045	50362245	+	4.42050550123899	2.8073549220576	LOSS	0.567164179104478	2002	NO	1964	NO	-1864	NO	TTS ()	15.18407960199	NO	unique_peak1	HYAL2
PCC3716	3	50384744	50384944	+	3.5795767889725	1.58496250072116	LOSS	0.432835820895522	1433	NO	8546	NO	-1667	NO	TTS ()	3.15422885572139	NO	unique_peak1	ZMYND10
PCC3743	3	69969224	69969424	+	3.49828823354619	1.58496250072116	LOSS	0.567164179104478	180015	NO	48373	NO	-16427	NO	intron ()	3.62686567164179	NO	unique_peak1	MITF
PCC3784	3	107379353	107379553	+	3.73062239690668	2	LOSS	0.288557213930348	136621	NO	967	NO	137670	NO	intron ()	1.19900497512438	NO	unique_peak1	BBX
PCC3799	3	112046312	112046512	+	5.09385162717496	3.32192809488736	LOSS	0.393034825870647	5381	NO	4911	NO	-5382	NO	intron ()	4.30845771144279	NO	unique_peak1	CD200
PCC3822	3	123698751	123698951	+	4.51108897705169	2.8073549220576	LOSS	0.597014925373134	11729	NO	0	YES	11348	NO	non-coding ()	14.044776119403	NO	unique_peak1	ROPN1
PCC3824	3	124505716	124505916	+	3.80106863376241	1.58496250072116	LOSS	0.373134328358209	56254	NO	0	YES	54530	NO	intron ()	1.69154228855721	NO	unique_peak1	MIR544B
PCC3827	3	124882602	124882802	+	3.73062239690668	2	LOSS	0.651741293532338	21582	NO	0	YES	-12306	NO	intron ()	3.10945273631841	YES	unique_peak1	MIR5092
PCC3832	3	125640651	125640851	+	4.75538379630163	3	LOSS	0.557213930348259	4701	NO	4040	NO	5307	NO	intron ()	6.08955223880597	NO	unique_peak1	FAM86JP
PCC3837	3	126472232	126472432	+	3.32202014017378	1.58496250072116	LOSS	0.557213930348259	48622	NO	59171	NO	49269	NO	intron ()	0	NO	unique_peak1	CHCHD6
PCC3848	3	128772284	128772484	+	4.32442885048833	2.8073549220576	LOSS	0.437810945273632	6228	NO	8776	NO	-7226	NO	Intergenic	3.35323383084577	NO	unique_peak1	GP9
PCC3852	3	129824941	129825141	+	4.71719449338081	2.32192809488736	LOSS	0.572139303482587	4830	NO	3679	NO	5235	NO	intron ()	8.53233830845771	NO	unique_peak1	FAM86HP
PCC3855	3	133297540	133297740	+	4.11281105248734	2	LOSS	0.412935323383085	4631	NO	0	YES	4362	NO	intron ()	5.53233830845771	NO	unique_peak1	CDV3
PCC3891	3	150481715	150481915	+	3.32202014017378	1.58496250072116	LOSS	0.606965174129353	0	YES	1504	NO	-880	YES	promoter-TSS ()	2.66666666666667	YES	unique_peak1	SIAH2
PCC3892	3	151008607	151008807	+	4.93363658546618	2.8073549220576	LOSS	0.323383084577114	169816	NO	5213	NO	-12477	NO	intron ()	0.661691542288557	NO	unique_peak1	P2RY14
PCC3898	3	152242392	152242592	+	3.93321008852187	2.32192809488736	LOSS	0.333333333333333	255066	NO	33688	NO	-183713	NO	Intergenic	7.45771144278607	NO	unique_peak1	TMEM14EP
PCC3903	3	156253023	156253223	+	3.93321008852187	2.32192809488736	LOSS	0.467661691542289	19413	NO	0	YES	18791	NO	intron ()	0.985074626865672	NO	unique_peak1	SSR3
PCC3925	3	170128323	170128523	+	4.05517635980077	2.32192809488736	LOSS	0.353233830845771	7719	NO	57727	NO	-8230	NO	Intergenic	2.60199004975124	NO	unique_peak1	CLDN11
PCC3932	3	173302021	173302221	+	3.65689843523641	2.32192809488736	LOSS	0.368159203980099	186245	NO	172050	NO	185883	NO	intron ()	4.39303482587065	NO	unique_peak1	NLGN1
PCC3934	3	174864104	174864304	+	3.93321008852187	2.32192809488736	LOSS	0.333333333333333	704755	NO	260453	NO	-31172	NO	intron ()	0.497512437810945	NO	unique_peak1	NAALADL2-AS3
PCC3960	3	187755036	187755236	+	3.8685162332374	2.32192809488736	LOSS	0.467661691542289	116242	NO	0	YES	-60941	NO	Intergenic	3.6318407960199	NO	unique_peak1	LINC01991
PCC3988	4	1066739	1066939	+	4.75538379630163	2.58496250072116	LOSS	0.532338308457711	2779	NO	1478	NO	40513	NO	exon ()	10.6218905472637	NO	unique_peak1	RNF212
PCC3993	4	3039119	3039319	+	4.27411416796553	2	LOSS	0.54228855721393	3699	NO	0	YES	37022	NO	exon ()	21.9502487562189	NO	unique_peak1	HTT-AS
PCC4004	4	5053611	5053811	+	3.49828823354619	1.58496250072116	LOSS	0.691542288557214	0	YES	0	YES	467	NO	intron ()	0.0746268656716418	YES	unique_peak1	STK32B
PCC4013	4	8194465	8194665	+	3.32202014017378	0	LOSS	0.54228855721393	33571	NO	3414	NO	-6406	NO	Intergenic	0.63681592039801	NO	unique_peak1	SH3TC1
PCC4015	4	8268972	8269172	+	4.67806215003771	3.32192809488736	LOSS	0.641791044776119	2042	NO	4448	NO	-2420	NO	Intergenic	4.83084577114428	NO	unique_peak1	HTRA3
PCC4017	4	8626681	8626881	+	3.93321008852187	0	LOSS	0.666666666666667	0	YES	16629	NO	32394	NO	Intergenic	13.7313432835821	NO	unique_peak1	CPZ
PCC4018	4	8637983	8638183	+	4.16842305264291	0	LOSS	0.646766169154229	0	YES	5327	NO	43696	NO	Intergenic	15.0945273631841	NO	unique_peak1	CPZ
PCC4027	4	17474072	17474272	+	4.51108897705169	2.8073549220576	LOSS	0.398009950248756	39037	NO	0	YES	39685	NO	Intergenic	7.00497512437811	NO	unique_peak1	QDPR
PCC4052	4	40982452	40982652	+	4.05517635980077	1.58496250072116	LOSS	0.497512437810945	123289	NO	3661	NO	-123343	NO	intron ()	4.5771144278607	NO	unique_peak1	APBB2
PCC4058	4	47706812	47707012	+	3.8685162332374	2.32192809488736	LOSS	0.517412935323383	1431	NO	35611	NO	52226	NO	intron ()	15.1741293532338	NO	unique_peak1	MIR8053
PCC4076	4	71996926	71997126	+	4.05517635980077	2.32192809488736	LOSS	0.442786069651741	55117	NO	0	YES	-55977	NO	Intergenic	0.990049751243781	NO	unique_peak1	SLC4A4
PCC4077	4	72416621	72416821	+	3.73062239690668	2.32192809488736	LOSS	0.462686567164179	363151	NO	7160	NO	211951	NO	intron ()	3.62686567164179	NO	unique_peak1	SLC4A4
PCC4078	4	72419372	72419572	+	4.75538379630163	1.58496250072116	LOSS	0.373134328358209	365902	NO	9911	NO	214702	NO	intron ()	9.00995024875622	NO	unique_peak1	SLC4A4
PCC4082	4	73361985	73362185	+	3.49828823354619	1	LOSS	0.36318407960199	71598	NO	199894	NO	72431	NO	intron ()	1.99502487562189	NO	unique_peak1	ADAMTS3
PCC4092	4	79215252	79215452	+	3.12366417172157	1	LOSS	0.532338308457711	111990	NO	18428	NO	5213	NO	intron ()	0.517412935323383	NO	unique_peak1	SNORD161
PCC4096	4	83383645	83383845	+	5.06307824505328	2.8073549220576	LOSS	0.567164179104478	31185	NO	24514	NO	32112	NO	Intergenic	12.6616915422886	NO	unique_peak1	ENOPH1
PCC4104	4	88157046	88157246	+	5.23934633842569	3	LOSS	0.487562189054726	15100	NO	0	YES	-15386	NO	Intergenic	4.36318407960199	NO	unique_peak1	KLHL8
PCC4106	4	89580611	89580811	+	4.5967735946114	2.58496250072116	LOSS	0.472636815920398	66129	NO	0	YES	38675	NO	intron ()	10.2338308457711	NO	unique_peak1	NAP1L5
PCC4134	4	111948857	111949057	+	3.49828823354619	1.58496250072116	LOSS	0.45771144278607	388048	NO	119596	NO	-385678	NO	Intergenic	0	NO	unique_peak1	PITX2
PCC4188	4	141772289	141772489	+	4.67806215003771	3.32192809488736	LOSS	0.432835820895522	94118	NO	4311	NO	-94918	NO	Intergenic	6.72139303482587	NO	unique_peak1	TBC1D9
PCC4191	4	142632471	142632671	+	4.63793900992403	3.16992500144231	LOSS	0.353233830845771	74147	NO	1029	NO	74822	NO	intron ()	2.70149253731343	NO	unique_peak1	IL15
PCC4201	4	147259761	147259961	+	3.80106863376241	0	LOSS	0.417910447761194	162198	NO	77710	NO	-69874	NO	intron ()	0.54228855721393	NO	unique_peak1	MIR7849
PCC4240	4	184171099	184171299	+	3.41260361598648	1.58496250072116	LOSS	0.45771144278607	148265	NO	7788	NO	-9412	NO	intron ()	3.87064676616915	NO	unique_peak1	WWC2-AS1
PCC4253	5	446990	447190	+	3.32202014017378	1.58496250072116	LOSS	0.437810945273632	3385	NO	1070	NO	3756	NO	intron ()	6.53731343283582	NO	unique_peak1	EXOC3
PCC4268	5	10701694	10701894	+	3.41260361598648	1.58496250072116	LOSS	0.54228855721393	51341	NO	103	NO	59593	NO	intron ()	9.67661691542289	NO	unique_peak1	DAP
PCC4278	5	16805628	16805828	+	4.27411416796553	1	LOSS	0.45771144278607	103852	NO	2982	NO	130657	NO	intron ()	0.169154228855721	NO	unique_peak1	MYO10
PCC4291	5	31196485	31196685	+	3.01432569142213	1	LOSS	0.432835820895522	2065	NO	16525	NO	2823	NO	intron ()	4.25373134328358	NO	unique_peak1	CDH6
PCC4298	5	34074604	34074804	+	3.73062239690668	0	LOSS	0.398009950248756	66498	NO	0	YES	-31333	NO	intron ()	0	NO	unique_peak1	C1QTNF3
PCC4299	5	34244795	34244995	+	3.65689843523641	0	LOSS	0.766169154228856	236689	NO	0	YES	-66	YES	promoter-TSS ()	0.248756218905473	NO	unique_peak1	C1QTNF3
PCC4300	5	34245177	34245377	+	5.44748492672434	1	LOSS	0.766169154228856	237071	NO	0	YES	-448	YES	promoter-TSS ()	0.631840796019901	YES	unique_peak1	C1QTNF3
PCC4301	5	34465469	34465669	+	3.65689843523641	2.32192809488736	LOSS	0.383084577114428	190454	NO	0	YES	-190864	NO	Intergenic	3.59701492537313	NO	unique_peak1	RAI14
PCC4325	5	54620704	54620904	+	3.65689843523641	1.58496250072116	LOSS	0.373134328358209	16799	NO	9703	NO	17228	NO	intron ()	3.00995024875622	NO	unique_peak1	MTREX
PCC4329	5	59945197	59945397	+	2.48109142790728	0	LOSS	0.36318407960199	49977	NO	20363	NO	50696	NO	intron ()	3.08457711442786	NO	unique_peak1	DEPDC1B
PCC4346	5	71053863	71054063	+	3.32202014017378	1.58496250072116	LOSS	0.462686567164179	38147	NO	0	YES	38973	NO	Intergenic	11.4179104477612	NO	unique_peak1	CARTPT
PCC4391	5	98132148	98132348	+	3.65689843523641	2	LOSS	0.398009950248756	21840	NO	0	YES	-23460	NO	TTS ()	5.88059701492537	NO	unique_peak1	RGMB-AS1
PCC4392	5	102307503	102307703	+	3.5795767889725	1.58496250072116	LOSS	0.393034825870647	105590	NO	5367	NO	106076	NO	intron ()	1.18407960199005	NO	unique_peak1	PAM
PCC4401	5	112299760	112299960	+	3.41260361598648	1.58496250072116	LOSS	0.398009950248756	12427	NO	0	YES	-12547	NO	Intergenic	1.30348258706468	NO	unique_peak1	DCP2
PCC4407	5	115367863	115368063	+	3.41260361598648	1	LOSS	0.45771144278607	52518	NO	0	YES	-19200	NO	Intergenic	4.6318407960199	NO	unique_peak1	ARL14EPL
PCC4444	5	137746750	137746950	+	4.16842305264291	2.32192809488736	LOSS	0.567164179104478	52665	NO	2689	NO	-27840	NO	intron ()	4.83084577114428	NO	unique_peak1	REEP2
PCC4451	5	139167625	139167825	+	5.06307824505328	3.70043971814109	LOSS	0.741293532338308	0	YES	2224	NO	-7681	NO	Intergenic	0.965174129353234	YES	unique_peak1	PSD2
PCC4482	5	147237236	147237436	+	3.80106863376241	2.32192809488736	LOSS	0.383084577114428	347395	NO	35064	NO	-18542	NO	Intergenic	8.32338308457711	NO	unique_peak1	SPINK1
PCC4511	5	167003234	167003434	+	2.48109142790728	0	LOSS	0.313432835820896	282105	NO	123016	NO	-178607	NO	intron ()	0.358208955223881	NO	unique_peak1	TENM2
PCC4531	5	172922345	172922545	+	4.11281105248734	2.32192809488736	LOSS	0.36318407960199	120578	NO	0	YES	-84192	NO	Intergenic	0.368159203980099	NO	unique_peak1	LOC285593
PCC4537	5	175461726	175461926	+	3.65689843523641	1.58496250072116	LOSS	0.592039800995025	25641	NO	98764	NO	27232	NO	Intergenic	10.4776119402985	NO	unique_peak1	LOC100996385
PCC4542	5	176883428	176883628	+	3.80106863376241	1	LOSS	0.691542288557214	310	NO	707	NO	8202	NO	TTS ()	4.33333333333333	YES	unique_peak1	PRR7
PCC4588	6	12011434	12011634	+	3.49828823354619	1.58496250072116	LOSS	0.611940298507463	909	NO	1166	NO	-1190	NO	Intergenic	0.054726368159204	NO	unique_peak1	HIVEP1
PCC4600	6	17469735	17469935	+	4.05517635980077	2	LOSS	0.427860696517413	130447	NO	0	YES	41661	NO	intron ()	2.50746268656716	NO	unique_peak1	LOC101928491
PCC4637	6	31010592	31010792	+	3.73062239690668	2	LOSS	0.522388059701492	86967	NO	3411	NO	-10535	NO	Intergenic	7.76616915422886	NO	unique_peak1	HCG22
PCC4638	6	31459774	31459974	+	3.80106863376241	1	LOSS	0.482587064676617	1712	NO	6066	NO	2697	NO	intron ()	13.3980099502488	NO	unique_peak1	MICB-DT
PCC4639	6	32055424	32055624	+	3.41260361598648	1.58496250072116	LOSS	0.706467661691542	0	YES	0	YES	21627	NO	intron ().4	3.98009950248756	YES	unique_peak1	TNXB
PCC4640	6	32081735	32081935	+	4.79267444346663	3.16992500144231	LOSS	0.507462686567164	15885	NO	2185	NO	-4684	NO	Intergenic	5.93532338308458	NO	unique_peak1	TNXB
PCC4650	6	33640672	33640872	+	4.37319514072097	2.58496250072116	LOSS	0.611940298507463	15094	NO	0	YES	-25133	NO	intron ()	2.71641791044776	NO	unique_peak1	MIR3934
PCC4661	6	36947112	36947312	+	3.65689843523641	1.58496250072116	LOSS	0.422885572139304	6355	NO	0	YES	7115	NO	intron ()	2.00497512437811	NO	unique_peak1	MTCH1
PCC4662	6	36989556	36989756	+	2.77003087217219	0	LOSS	0.502487562189055	22853	NO	0	YES	16233	NO	intron ()	3.14427860696517	NO	unique_peak1	FGD2
PCC4665	6	38839923	38840123	+	3.32202014017378	1	LOSS	0.412935323383085	156657	NO	797	NO	80860	NO	intron ()	16.5820895522388	NO	unique_peak1	LOC100131047
PCC4670	6	41149916	41150116	+	3.12366417172157	0	LOSS	0.45771144278607	80572	NO	0	YES	18909	NO	Intergenic	13.4179104477612	NO	unique_peak1	TREML2
PCC4692	6	45387241	45387441	+	4.51108897705169	2.8073549220576	LOSS	0.582089552238806	0	YES	3259	NO	-2973	NO	intron ()	1.50746268656716	YES	unique_peak1	RUNX2
PCC4710	6	56502444	56502644	+	4.05517635980077	2	LOSS	0.36318407960199	94517	NO	13396	NO	5150	NO	intron ()	3.47761194029851	NO	unique_peak1	DST
PCC4752	6	90078780	90078980	+	3.73062239690668	2	LOSS	0.487562189054726	15893	NO	0	YES	-16261	NO	intron ()	3.74129353233831	NO	unique_peak1	UBE2J1
PCC4753	6	90807799	90807999	+	4.5967735946114	2.58496250072116	LOSS	0.388059701492537	196796	NO	0	YES	198728	NO	intron ()	0.825870646766169	NO	unique_peak1	BACH2
PCC4763	6	106538030	106538230	+	3.8685162332374	2.32192809488736	LOSS	0.368159203980099	3644	NO	20049	NO	3935	NO	intron ()	1.1592039800995	NO	unique_peak1	PRDM1
PCC4797	6	121722036	121722236	+	3.65689843523641	2	LOSS	0.45771144278607	66013	NO	0	YES	-34587	NO	Intergenic	13.0199004975124	NO	unique_peak1	GJA1
PCC4802	6	123159326	123159526	+	4.51108897705169	3	LOSS	0.303482587064677	48447	NO	1074	NO	49232	NO	Intergenic	1.96517412935323	NO	unique_peak1	SMPDL3A
PCC4803	6	123160703	123160903	+	4.71719449338081	2.8073549220576	LOSS	0.437810945273632	49824	NO	0	YES	50609	NO	Intergenic	7.19402985074627	NO	unique_peak1	SMPDL3A
PCC4804	6	125635306	125635506	+	4.51108897705169	3	LOSS	0.472636815920398	12188	NO	12315	NO	-12124	NO	Intergenic	7.51741293532338	NO	unique_peak1	HDDC2
PCC4805	6	126112816	126113016	+	4.16842305264291	2	LOSS	0.45273631840796	335	NO	9645	NO	1007	NO	intron ()	9.66666666666667	NO	unique_peak1	NCOA7
PCC4815	6	131488984	131489184	+	3.80106863376241	2	LOSS	0.333333333333333	31826	NO	7793	NO	32258	NO	intron ()	0	NO	unique_peak1	AKAP7
PCC4840	6	147223647	147223847	+	3.99536626610975	1	LOSS	0.328358208955224	301527	NO	2683	NO	-98787	NO	intron ()	1.37313432835821	NO	unique_peak1	KATNBL1P6
PCC4847	6	151797158	151797358	+	3.99536626610975	1.58496250072116	LOSS	0.378109452736318	17622	NO	5442	NO	-17917	NO	Intergenic	3.04975124378109	NO	unique_peak1	CCDC170
PCC4850	6	153429531	153429731	+	4.63793900992403	3.32192809488736	LOSS	0.45771144278607	21261	NO	14660	NO	22758	NO	intron ()	2.65671641791045	NO	unique_peak1	RGS17
PCC4862	6	160112359	160112559	+	4.16842305264291	2	LOSS	0.333333333333333	998	NO	0	YES	1901	NO	3' UTR ()	2.27363184079602	NO	unique_peak1	SOD2
PCC4868	6	167785417	167785617	+	4.22214953278678	2.58496250072116	LOSS	0.497512437810945	20292	NO	1233	NO	12481	NO	Intergenic	14.3482587064677	NO	unique_peak1	TCP10
PCC4893	7	6475264	6475464	+	4.46644435203672	2.8073549220576	LOSS	0.552238805970149	11842	NO	0	YES	12279	NO	intron ()	5.22388059701493	NO	unique_peak1	DAGLB
PCC4913	7	22563590	22563790	+	3.73062239690668	2.32192809488736	LOSS	0.338308457711443	23567	NO	21340	NO	-23789	NO	Intergenic	1.93532338308458	NO	unique_peak1	STEAP1B
PCC4919	7	23224666	23224866	+	3.22594348942311	1	LOSS	0.398009950248756	2685	NO	1395	NO	3320	NO	exon ()	0.736318407960199	NO	unique_peak1	NUPL2
PCC4928	7	27814443	27814643	+	3.73062239690668	2	LOSS	0.318407960199005	33841	NO	27402	NO	34829	NO	intron ()	5.97014925373134	NO	unique_peak1	TAX1BP1
PCC4937	7	30588486	30588686	+	4.67806215003771	2.8073549220576	LOSS	0.492537313432836	43480	NO	2275	NO	28809	NO	non-coding ()	15.3930348258706	NO	unique_peak1	LOC401320
PCC4938	7	30783170	30783370	+	4.16842305264291	2	LOSS	0.592039800995025	27493	NO	1549	NO	-8481	NO	Intergenic	2.18407960199005	NO	unique_peak1	INMT
PCC4942	7	33004407	33004607	+	5.06307824505328	3.4594316186373	LOSS	0.572139303482587	6815	NO	506	NO	7491	NO	intron ()	11.7960199004975	NO	unique_peak1	FKBP9
PCC4972	7	47560093	47560293	+	3.41260361598648	1.58496250072116	LOSS	0.502487562189055	16226	NO	0	YES	-55792	NO	intron ()	0.303482587064677	NO	unique_peak1	SNORD151
PCC4986	7	66741994	66742194	+	2.63213703584147	0	LOSS	0.512437810945274	8912	NO	62816	NO	25335	NO	intron ()	3.27860696517413	NO	unique_peak1	PMS2P4
PCC5008	7	74267810	74268010	+	2.48109142790728	0	LOSS	0.597014925373134	0	YES	149	NO	-38	YES	promoter-TSS ()	3.14925373134328	NO	unique_peak1	GTF2IRD2
PCC5009	7	74282538	74282738	+	3.80106863376241	1	LOSS	0.417910447761194	14454	NO	8512	NO	-14766	NO	Intergenic	12.1641791044776	NO	unique_peak1	GTF2IRD2
PCC5019	7	76071224	76071424	+	2.77003087217219	0	LOSS	0.557213930348259	19461	NO	3366	NO	17052	NO	TTS ()	16.4626865671642	NO	unique_peak1	ZP3
PCC5022	7	76239237	76239437	+	3.80106863376241	1.58496250072116	LOSS	0.552238805970149	16651	NO	896	NO	17283	NO	TTS ()	14.6268656716418	NO	unique_peak1	POMZP3
PCC5023	7	76243154	76243354	+	3.80106863376241	0	LOSS	0.567164179104478	12734	NO	4813	NO	13366	NO	intron ()	6.57213930348259	NO	unique_peak1	POMZP3
PCC5025	7	76754892	76755092	+	3.8685162332374	1.58496250072116	LOSS	0.278606965174129	3497	NO	2701	NO	3058	NO	intron ()	0	NO	unique_peak1	CCDC146
PCC5052	7	90208848	90209048	+	3.32202014017378	1.58496250072116	LOSS	0.482587064676617	16034	NO	1972	NO	-16728	NO	Intergenic	0.293532338308458	NO	unique_peak1	CDK14
PCC5054	7	91286608	91286808	+	2.77003087217219	0	LOSS	0.343283582089552	223189	NO	57727	NO	223326	NO	Intergenic	0.174129353233831	NO	unique_peak1	MTERF1
PCC5065	7	94004554	94004754	+	3.41260361598648	1.58496250072116	LOSS	0.492537313432836	134277	NO	0	YES	16850	NO	intron ()	0.343283582089552	NO	unique_peak1	COL1A2-AS1
PCC5066	7	94285449	94285649	+	4.11281105248734	2	LOSS	0.696517412935323	0	YES	4808	NO	-28	YES	promoter-TSS ()	1.15422885572139	YES	unique_peak1	SGCE
PCC5078	7	99814845	99815045	+	3.5795767889725	1	LOSS	0.641791044776119	39261	NO	1975	NO	-1926	NO	intron ()	27.9800995024876	NO	unique_peak1	PVRIG
PCC5079	7	99815639	99815839	+	4.71719449338081	2.8073549220576	LOSS	0.567164179104478	40055	NO	1181	NO	-1132	NO	intron ()	11.1741293532338	NO	unique_peak1	PVRIG
PCC5089	7	101083807	101084007	+	3.65689843523641	2.32192809488736	LOSS	0.597014925373134	76363	NO	2996	NO	77806	NO	intron ()	7.21393034825871	NO	unique_peak1	COL26A1
PCC5102	7	102398764	102398964	+	4.42050550123899	2.58496250072116	LOSS	0.303482587064677	8671	NO	52356	NO	9465	NO	intron ()	1.56716417910448	NO	unique_peak1	FAM185A
PCC5134	7	117314031	117314231	+	3.73062239690668	2	LOSS	0.343283582089552	198711	NO	0	YES	-109401	NO	Intergenic	0.373134328358209	NO	unique_peak1	CFTR-AS1
PCC5139	7	123177185	123177385	+	3.41260361598648	1.58496250072116	LOSS	0.298507462686567	2502	NO	18215	NO	-2567	NO	non-coding ()	0.845771144278607	NO	unique_peak1	IQUB
PCC5142	7	127962172	127962372	+	4.22214953278678	2.32192809488736	LOSS	0.432835820895522	21311	NO	0	YES	-14456	NO	intron ()	5.04477611940298	NO	unique_peak1	MGC27345
PCC5152	7	129882443	129882643	+	5.39795654011591	3.90689059560852	LOSS	0.507462686567164	37018	NO	0	YES	-24160	NO	Intergenic	10.7611940298507	NO	unique_peak1	CPA2
PCC5190	7	143260457	143260657	+	4.5967735946114	2.32192809488736	LOSS	0.422885572139304	51658	NO	47706	NO	-8337	NO	Intergenic	3.38805970149254	NO	unique_peak1	CTAGE15
PCC5198	7	143532882	143533082	+	3.41260361598648	0	LOSS	0.45771144278607	759	NO	528	NO	828	NO	intron ()	1.95522388059702	NO	unique_peak1	LOC154761
PCC5199	7	143534420	143534620	+	4.93363658546618	1	LOSS	0.63681592039801	0	YES	689	NO	-710	YES	promoter-TSS ()	10.547263681592	YES	unique_peak1	LOC154761
PCC5212	7	149450839	149451039	+	3.73062239690668	1.58496250072116	LOSS	0.502487562189055	10614	NO	2088	NO	19629	NO	Intergenic	9.65671641791045	NO	unique_peak1	ZNF467
PCC5213	7	149973315	149973515	+	2.63213703584147	0	LOSS	0.462686567164179	46435	NO	34825	NO	26654	NO	intron ()	11.8606965174129	NO	unique_peak1	ACTR3C
PCC5214	7	149983317	149983517	+	3.80106863376241	1.58496250072116	LOSS	0.502487562189055	36433	NO	24823	NO	16652	NO	intron ()	14.7562189054726	NO	unique_peak1	ACTR3C
PCC5216	7	150709995	150710195	+	2.89688090504454	0	LOSS	0.557213930348259	154	NO	305	NO	11491	NO	non-coding ()	7.35323383084577	YES	unique_peak1	ATG9B
PCC5223	7	152520536	152520736	+	4.11281105248734	1.58496250072116	LOSS	0.507462686567164	63024	NO	70344	NO	63802	NO	intron ()	11.4577114427861	NO	unique_peak1	ACTR3B
PCC5224	7	153736902	153737102	+	3.12366417172157	0	LOSS	0.522388059701492	11305	NO	127221	NO	-12501	NO	intron ()	1.8407960199005	NO	unique_peak1	DPP6
PCC5232	7	158575550	158575750	+	3.01432569142213	1	LOSS	0.572139303482587	20694	NO	0	YES	46669	NO	intron ()	2.16915422885572	NO	unique_peak1	ESYT2
PCC5234	8	44597	44797	+	3.49828823354619	0	LOSS	0.73134328358209	11102	NO	170843	NO	72327	NO	Intergenic	2.5273631840796	YES	unique_peak1	OR4F21
PCC5246	8	7468702	7468902	+	4.86472227660107	1	LOSS	0.751243781094527	0	YES	213101	NO	-36882	NO	Intergenic	3.10945273631841	YES	unique_peak1	FAM90A7P
PCC5247	8	7544218	7544418	+	3.80106863376241	1	LOSS	0.761194029850746	0	YES	182622	NO	-82788	NO	Intergenic	0.995024875621891	NO	unique_peak1	FAM90A10P
PCC5248	8	7744562	7744762	+	5.12403881384593	2.32192809488736	LOSS	0.557213930348259	67758	NO	16931	NO	5936	NO	Intergenic	13.955223880597	NO	unique_peak1	DEFB103A
PCC5250	8	7848382	7848582	+	3.80106863376241	0	LOSS	0.467661691542289	35443	NO	120751	NO	6561	NO	intron ().2	1.56716417910448	NO	unique_peak1	DEFB109B
PCC5252	8	8091320	8091520	+	4.37319514072097	1	LOSS	0.557213930348259	4711	NO	11500	NO	5328	NO	intron ()	10.1144278606965	NO	unique_peak1	FAM86B3P
PCC5258	8	12046114	12046314	+	4.42050550123899	1.58496250072116	LOSS	0.611940298507463	4782	NO	192413	NO	2969	NO	intron ()	7.65174129353234	NO	unique_peak1	FAM85A
PCC5259	8	12081549	12081749	+	3.41260361598648	1.58496250072116	LOSS	0.507462686567164	28941	NO	166881	NO	-30007	NO	Intergenic	16.4328358208955	NO	unique_peak1	FAM86B2
PCC5260	8	12282488	12282688	+	4.51108897705169	2	LOSS	0.582089552238806	10705	NO	32467	NO	-7047	NO	TTS ()	10.0199004975124	NO	unique_peak1	FAM90A25P
PCC5272	8	21641899	21642099	+	3.65689843523641	0	LOSS	0.611940298507463	1533	NO	0	YES	4347	NO	intron ()	8.25373134328358	NO	unique_peak1	GFRA2
PCC5285	8	24010936	24011136	+	2.63213703584147	0	LOSS	0.388059701492537	426174	NO	0	YES	-140517	NO	Intergenic	0.507462686567164	NO	unique_peak1	ADAM28
PCC5301	8	30140500	30140700	+	4.16842305264291	1	LOSS	0.467661691542289	100716	NO	610	NO	-101417	NO	Intergenic	4.74129353233831	NO	unique_peak1	RBPMS
PCC5302	8	30458349	30458549	+	3.65689843523641	2.32192809488736	LOSS	0.442786069651741	56621	NO	0	YES	-37668	NO	intron ()	8.19402985074627	NO	unique_peak1	SMIM18
PCC5320	8	42010118	42010318	+	3.12366417172157	1	LOSS	0.681592039800995	0	YES	302	NO	-246	YES	promoter-TSS ()	3.02487562189055	YES	unique_peak1	AP3M2
PCC5321	8	42315648	42315848	+	4.11281105248734	2.32192809488736	LOSS	0.393034825870647	20588	NO	0	YES	43230	NO	intron ()	4.78109452736318	NO	unique_peak1	SLC20A2
PCC5383	8	92003413	92003613	+	4.16842305264291	2.32192809488736	LOSS	0.278606965174129	5506	NO	30017	NO	-6028	NO	Intergenic	0.0746268656716418	NO	unique_peak1	C8orf88
PCC5395	8	97022194	97022394	+	3.41260361598648	1.58496250072116	LOSS	0.442786069651741	134369	NO	3393	NO	-61718	NO	Intergenic	1.6318407960199	NO	unique_peak1	LOC100500773
PCC5404	8	101964643	101964843	+	4.05517635980077	2.32192809488736	LOSS	0.681592039800995	0	YES	2012	NO	-386	YES	promoter-TSS ()	0.383084577114428	YES	unique_peak1	YWHAZ
PCC5406	8	102513718	102513918	+	3.73062239690668	2.32192809488736	LOSS	0.507462686567164	7287	NO	0	YES	9150	NO	intron ()	6.7910447761194	NO	unique_peak1	GRHL2
PCC5428	8	120082727	120082927	+	4.51108897705169	2.8073549220576	LOSS	0.527363184079602	118089	NO	0	YES	-1806	NO	intron ()	0.17910447761194	NO	unique_peak1	LOC101927513
PCC5437	8	124936956	124937156	+	4.11281105248734	2	LOSS	0.427860696517413	155690	NO	0	YES	72829	NO	intron ()	1.13930348258706	NO	unique_peak1	FER1L6
PCC5467	8	144140079	144140279	+	2.89688090504454	0	LOSS	0.572139303482587	13371	NO	2438	NO	19553	NO	Intergenic	2.67164179104478	NO	unique_peak1	C8orf31
PCC5468	8	144141464	144141664	+	2.48109142790728	0	LOSS	0.532338308457711	11986	NO	3823	NO	20938	NO	Intergenic	0.587064676616915	NO	unique_peak1	C8orf31
PCC5479	9	547003	547203	+	3.32202014017378	0	LOSS	0.432835820895522	41280	NO	0	YES	42548	NO	intron ()	2.69651741293532	NO	unique_peak1	KANK1
PCC5519	9	33223872	33224072	+	4.79267444346663	3	LOSS	0.45771144278607	39709	NO	0	YES	-16190	NO	Intergenic	0.82089552238806	NO	unique_peak1	SPINK4
PCC5521	9	33403449	33403649	+	4.46644435203672	2.8073549220576	LOSS	0.577114427860697	43797	NO	7368	NO	-869	YES	promoter-TSS ()	8.25373134328358	YES	unique_peak1	AQP7
PCC5523	9	33523358	33523558	+	4.11281105248734	0	LOSS	0.626865671641791	0	YES	1132	NO	-953	YES	promoter-TSS ()	1.67661691542289	YES	unique_peak1	ANKRD18B
PCC5543	9	42314309	42314509	+	3.32202014017378	0	LOSS	0.383084577114428	52577	NO	3619308	NO	-53894	NO	Intergenic	4.96019900497512	NO	unique_peak1	ANKRD20A2
PCC5550	9	43844150	43844350	+	3.41260361598648	0	LOSS	0.567164179104478	16607	NO	5149149	NO	159054	NO	non-coding ()	5.22388059701493	NO	unique_peak1	CNTNAP3P2
PCC5551	9	44118654	44118854	+	2.48109142790728	0	LOSS	0.736318407960199	0	YES	5423653	NO	63965	NO	Intergenic	0.18407960199005	YES	unique_peak1	XLOC_007697
PCC5563	9	69890157	69890357	+	3.32202014017378	0	LOSS	0.482587064676617	102436	NO	824516	NO	-132473	NO	Intergenic	10.7960199004975	NO	unique_peak1	LOC101928381
PCC5567	9	71764519	71764719	+	3.8685162332374	2.32192809488736	LOSS	0.482587064676617	23996	NO	0	YES	-24352	NO	intron ()	1.07960199004975	NO	unique_peak1	TJP2
PCC5572	9	74590808	74591008	+	3.65689843523641	2.32192809488736	LOSS	0.323383084577114	64128	NO	6832	NO	64485	NO	Intergenic	1.00497512437811	NO	unique_peak1	C9orf85
PCC5582	9	80592223	80592423	+	5.21129641355255	2.58496250072116	LOSS	0.462686567164179	53458	NO	0	YES	54042	NO	intron ()	8.97512437810945	NO	unique_peak1	GNAQ
PCC5585	9	81329599	81329799	+	3.01432569142213	1	LOSS	0.373134328358209	416987	NO	0	YES	417708	NO	Intergenic	0.164179104477612	NO	unique_peak1	PSAT1
PCC5597	9	89678940	89679140	+	3.93321008852187	1.58496250072116	LOSS	0.422885572139304	52197	NO	0	YES	21100	NO	Intergenic	0.0298507462686567	NO	unique_peak1	LOC494127
PCC5616	9	101086728	101086928	+	2.89688090504454	0	LOSS	0.437810945273632	68146	NO	0	YES	-68825	NO	intron ()	0.248756218905473	NO	unique_peak1	TBC1D2
PCC5644	9	115096135	115096335	+	4.05517635980077	2.32192809488736	LOSS	0.746268656716418	215	NO	1094	NO	-291	YES	promoter-TSS ()	1.70646766169154	YES	unique_peak1	PTBP3
PCC5647	9	115873703	115873903	+	4.67806215003771	2.58496250072116	LOSS	0.751243781094527	0	YES	41067	NO	154	NO	non-coding ()	7.53731343283582	NO	unique_peak1	FAM225B
PCC5664	9	122138229	122138429	+	3.8685162332374	2.32192809488736	LOSS	0.447761194029851	6014	NO	26038	NO	-6590	NO	Intergenic	8.33333333333333	NO	unique_peak1	BRINP1
PCC5675	9	129320382	129320582	+	4.32442885048833	2.58496250072116	LOSS	0.582089552238806	43404	NO	0	YES	-56240	NO	Intergenic	15.9900497512438	NO	unique_peak1	LMX1B
PCC5678	9	130846193	130846393	+	3.49828823354619	1.58496250072116	LOSS	0.447761194029851	15243	NO	0	YES	-7450	NO	intron ()	5.52238805970149	NO	unique_peak1	SLC25A25
PCC5703	9	137423501	137423701	+	4.22214953278678	2.32192809488736	LOSS	0.353233830845771	30195	NO	0	YES	-110050	NO	Intergenic	0.0696517412935323	NO	unique_peak1	COL5A1
PCC5712	9	139660926	139661126	+	3.5795767889725	1.58496250072116	LOSS	0.527363184079602	5771	NO	8575	NO	-2061	NO	Intergenic	3.64179104477612	NO	unique_peak1	LCN15
PCC5715	9	139842572	139842772	+	3.65689843523641	2.32192809488736	LOSS	0.651741293532338	1520	NO	4118	NO	2974	NO	Intergenic	5.08955223880597	YES	unique_peak1	C8G
PCC5718	9	140013254	140013454	+	4.5967735946114	3.16992500144231	LOSS	0.557213930348259	3780	NO	4163	NO	-4159	NO	Intergenic	7.56218905472637	NO	unique_peak1	DPP7
PCC5719	9	140016047	140016247	+	4.42050550123899	1.58496250072116	LOSS	0.557213930348259	6573	NO	2943	NO	-6952	NO	Intergenic	10.0099502487562	NO	unique_peak1	DPP7
PCC5720	9	140156788	140156988	+	3.49828823354619	0	LOSS	0.507462686567164	419	NO	5252	NO	7136	NO	intron ()	2.05970149253731	NO	unique_peak1	NELFB
PCC5722	9	140404465	140404665	+	2.48109142790728	0	LOSS	0.597014925373134	3008	NO	3395	NO	40456	NO	intron ()	1.77114427860697	NO	unique_peak1	PNPLA7
PCC5723	9	140420305	140420505	+	3.41260361598648	1.58496250072116	LOSS	0.462686567164179	2448	NO	3455	NO	24616	NO	intron ()	6.74129353233831	NO	unique_peak1	PNPLA7
PCC5742	X	284306	284506	+	3.93321008852187	2	LOSS	0.562189054726368	337	NO	0	YES	3021	NO	Intergenic	18.0348258706468	YES	unique_peak1	LINC00685
PCC5763	X	17393139	17393339	+	2.77003087217219	0	LOSS	0.72636815920398	0	YES	1111	NO	-304	YES	promoter-TSS ()	1.57213930348259	NO	unique_peak1	NHS
PCC5769	X	23712708	23712908	+	3.12366417172157	1	LOSS	0.45771144278607	26661	NO	0	YES	27163	NO	Intergenic	3.07960199004975	NO	unique_peak1	PRDX4
PCC5801	X	48828870	48829070	+	3.65689843523641	2.32192809488736	LOSS	0.537313432835821	2276	NO	3999	NO	-719	YES	promoter-TSS ()	6.57213930348259	NO	unique_peak1	KCND1
PCC5833	X	77285214	77285414	+	3.01432569142213	1	LOSS	0.437810945273632	73889	NO	34516	NO	-60179	NO	intron ()	1.64676616915423	NO	unique_peak1	PGAM4
PCC5853	X	107468037	107468237	+	3.01432569142213	0	LOSS	0.467661691542289	132897	NO	2876	NO	133240	NO	intron ()	3.34825870646766	NO	unique_peak1	ATG4A
PCC5867	X	119347647	119347847	+	3.12366417172157	1	LOSS	0.45771144278607	30799	NO	0	YES	31375	NO	Intergenic	6.44776119402985	NO	unique_peak1	NKAPP1
PCC5878	X	130110035	130110235	+	3.65689843523641	2.32192809488736	LOSS	0.402985074626866	72876	NO	18555	NO	-72844	NO	Intergenic	2.72139303482587	NO	unique_peak1	ENOX2
PCC5899	X	152526056	152526256	+	3.32202014017378	0	LOSS	0.412935323383085	5197	NO	51045	NO	-40040	NO	Intergenic	3.77611940298507	NO	unique_peak1	MAGEA1
PCC5901	X	153572076	153572276	+	3.22594348942311	0	LOSS	0.661691542288557	636	NO	0	YES	30830	NO	Intergenic	2.32338308457711	NO	unique_peak1	FLNA
PCC5904	X	153803407	153803607	+	3.32202014017378	0	LOSS	0.45273631840796	14604	NO	14603	NO	4028	NO	Intergenic	8.55223880597015	NO	unique_peak1	FAM223B
PCC5916	1	919649	919849	+	4.63793900992403	3.32192809488736	LOSS	0.716417910447761	0	YES	7578	NO	-2252	NO	Intergenic	3.14925373134328	YES	merged_common_peak	PERM1
PCC5924	1	1976265	1976465	+	3.73062239690668	5.04439411935845	GAIN	0.81592039800995	0	YES	4364	NO	5144	NO	Intergenic	0.54228855721393	YES	merged_common_peak	LOC105378591
PCC5953	1	6464809	6465009	+	5.26690841370812	4	LOSS	0.577114427860697	10623	NO	0	YES	-11083	NO	Intergenic	3.4228855721393	YES	merged_common_peak	ACOT7
PCC5961	1	7102939	7103139	+	4.22214953278678	5.58496250072116	GAIN	0.487562189054726	19380	NO	0	YES	257655	NO	intron ()	3.53731343283582	NO	merged_common_peak	CAMTA1
PCC6035	1	15250921	15251121	+	4.22214953278678	5.39231742277876	GAIN	0.845771144278607	0	YES	0	YES	396	NO	exon ()	0	YES	merged_common_peak	KAZN
PCC6109	1	21521722	21521922	+	5.12403881384593	4	LOSS	0.54726368159204	17885	NO	0	YES	-18441	NO	Intergenic	5.87064676616915	NO	merged_common_peak	EIF4G3
PCC6187	1	27115677	27115877	+	5.85386915736684	4.8073549220576	LOSS	0.532338308457711	984	NO	0	YES	1098	NO	intron ()	7.30348258706468	NO	merged_common_peak	PIGV
PCC6210	1	27935268	27935468	+	6.14594988984141	4.64385618977472	LOSS	0.487562189054726	4401	NO	4162	NO	-5363	NO	Intergenic	10.3333333333333	NO	merged_common_peak	AHDC1
PCC6261	1	32181359	32181559	+	4.89955399482762	3.58496250072116	LOSS	0.671641791044776	871	NO	0	YES	-11691	NO	Intergenic	11.1243781094527	YES	merged_common_peak	COL16A1
PCC6317	1	39283904	39284104	+	3.12366417172157	5	GAIN	0.810945273631841	0	YES	0	YES	41491	NO	Intergenic	1.72636815920398	YES	merged_common_peak	RRAGC
PCC6324	1	39876641	39876841	+	5.03169544958708	3.8073549220576	LOSS	0.512437810945274	1401	NO	6460	NO	1565	NO	exon ()	8.19900497512438	NO	merged_common_peak	KIAA0754
PCC6425	1	49143095	49143295	+	3.5795767889725	5	GAIN	0.572139303482587	99076	NO	0	YES	99446	NO	intron ()	9.82587064676617	NO	merged_common_peak	BEND5
PCC6442	1	53151943	53152143	+	4.71719449338081	3.32192809488736	LOSS	0.467661691542289	11545	NO	0	YES	11995	NO	TTS ()	8.53731343283582	YES	merged_common_peak	COA7
PCC6470	1	55487766	55487966	+	5.58740923019111	4.58496250072116	LOSS	0.651741293532338	17094	NO	0	YES	-17283	NO	Intergenic	16.3681592039801	YES	merged_common_peak	PCSK9
PCC6549	1	67614923	67615123	+	5.73642437098925	4.64385618977472	LOSS	0.522388059701492	14207	NO	0	YES	-14369	NO	Intergenic	10.1492537313433	NO	merged_common_peak	C1orf141
PCC6619	1	86046747	86046947	+	4.46644435203672	5.88264304936184	GAIN	0.606965174129353	0	YES	5306	NO	403	NO	intron ()	0.407960199004975	YES	merged_common_peak	CYR61
PCC6642	1	90098597	90098797	+	4.46644435203672	5.88264304936184	GAIN	0.781094527363184	0	YES	9843	NO	53	YES	promoter-TSS ()	0.114427860696517	YES	merged_common_peak	LRRC8C
PCC6674	1	94801439	94801639	+	5.9275931190371	4.85798099512757	LOSS	0.373134328358209	81886	NO	0	YES	-82394	NO	Intergenic	5.29353233830846	NO	merged_common_peak	ABCD3
PCC6715	1	107819672	107819872	+	5.23934633842569	4.16992500144231	LOSS	0.45273631840796	135208	NO	130061	NO	129081	NO	intron ()	12.1691542288557	NO	merged_common_peak	NTNG1
PCC6757	1	111876876	111877076	+	3.5795767889725	5.24792751344359	GAIN	0.437810945273632	12062	NO	9595	NO	-12206	NO	Intergenic	3.97512437810945	NO	merged_common_peak	PIFO
PCC6774	1	113261395	113261595	+	4.16842305264291	5.70043971814109	GAIN	0.73134328358209	0	YES	3375	NO	-1694	NO	Intergenic	5.07960199004975	YES	merged_common_peak	FAM19A3
PCC6846	1	145126816	145127016	+	5.09385162717496	3.32192809488736	LOSS	0.368159203980099	12456	NO	0	YES	30509	NO	intron ()	4.6865671641791	NO	merged_common_peak	SEC22B
PCC6847	1	145208917	145209117	+	6.41912025491721	5	LOSS	0.741293532338308	0	YES	323	NO	-96	YES	promoter-TSS ()	0.0945273631840796	YES	merged_common_peak	NOTCH2NL
PCC6875	1	150022649	150022849	+	5.56492971310193	4.32192809488736	LOSS	0.368159203980099	16475	NO	2851	NO	-16601	NO	Intergenic	2.3681592039801	NO	merged_common_peak	VPS45
PCC6890	1	151707617	151707817	+	5.67426819340137	3.90689059560852	LOSS	0.572139303482587	13334	NO	0	YES	13704	NO	Intergenic	24.6417910447761	NO	merged_common_peak	RIIAD1
PCC6903	1	152469815	152470015	+	3.22594348942311	4.90689059560852	GAIN	0.45273631840796	17963	NO	17085	NO	-13405	NO	Intergenic	0.532338308457711	NO	merged_common_peak	LCE5A
PCC7029	1	161195414	161195614	+	5.12403881384593	3.8073549220576	LOSS	0.482587064676617	23157	NO	6743	NO	-215	YES	promoter-TSS ()	3.53233830845771	YES	merged_common_peak	TOMM40L
PCC7045	1	163041712	163041912	+	5.56492971310193	4.52356195605701	LOSS	0.45273631840796	249137	NO	18	NO	117	NO	5' UTR ()	9.61691542288557	NO	merged_common_peak	RGS4
PCC7178	1	182751506	182751706	+	4.86472227660107	3.58496250072116	LOSS	0.522388059701492	6689	NO	11545	NO	-6978	NO	Intergenic	9.56716417910448	NO	merged_common_peak	NPL
PCC7189	1	183624750	183624950	+	5.47168050178618	4.4594316186373	LOSS	0.437810945273632	19416	NO	2549	NO	-2402	NO	intron ()	10.8059701492537	NO	merged_common_peak	APOBEC4
PCC7231	1	198126187	198126387	+	4.32442885048833	5.55458885167764	GAIN	0.805970149253731	0	YES	1513	NO	179	NO	5' UTR ()	0	YES	merged_common_peak	NEK7
PCC7233	1	198740813	198741013	+	3.99536626610975	5.20945336562895	GAIN	0.383084577114428	612448	NO	1372	NO	87198	NO	Intergenic	2.47761194029851	NO	merged_common_peak	MIR181B1
PCC7234	1	199082473	199082673	+	3.73062239690668	5.08746284125034	GAIN	0.45771144278607	921801	NO	22507	NO	-35153	NO	Intergenic	23.4975124378109	NO	merged_common_peak	LOC400800
PCC7235	1	199212644	199212844	+	4.11281105248734	5.35755200461808	GAIN	0.621890547263682	791630	NO	21393	NO	95018	NO	intron ()	6.67661691542289	NO	merged_common_peak	LOC400800
PCC7292	1	203338370	203338570	+	5.37259952903074	4.24792751344359	LOSS	0.502487562189055	41440	NO	0	YES	-17913	NO	Intergenic	1.23383084577114	NO	merged_common_peak	FMOD
PCC7327	1	205304855	205305055	+	5.83488953671035	4.8073549220576	LOSS	0.592039800995025	7438	NO	0	YES	-14036	NO	TTS ()	7.23383084577114	NO	merged_common_peak	NUAK2
PCC7375	1	208195287	208195487	+	5.26690841370812	3.4594316186373	LOSS	0.492537313432836	58103	NO	0	YES	-110704	NO	TTS ()	11.3731343283582	NO	merged_common_peak	CD34
PCC7396	1	210484431	210484631	+	5.98071919023918	4.8073549220576	LOSS	0.646766169154229	17502	NO	0	YES	-17065	NO	Intergenic	5.33830845771144	NO	merged_common_peak	HHAT
PCC7408	1	211688826	211689026	+	4.27411416796553	5.52356195605701	GAIN	0.796019900497512	0	YES	0	YES	-22667	NO	Intergenic	1.24875621890547	YES	merged_common_peak	RD3
PCC7455	1	220853511	220853711	+	4.96700159430261	3.70043971814109	LOSS	0.472636815920398	9796	NO	0	YES	-10017	NO	Intergenic	9.37810945273632	NO	merged_common_peak	C1orf115
PCC7513	1	227730242	227730442	+	3.73062239690668	5.24792751344359	GAIN	0.771144278606965	0	YES	0	YES	-20878	NO	Intergenic	1.29850746268657	YES	merged_common_peak	ZNF678
PCC7539	1	231473455	231473655	+	5.67426819340137	6.76818432477693	GAIN	0.666666666666667	0	YES	20005	NO	63	YES	promoter-TSS ()	0	YES	merged_common_peak	EXOC8
PCC7640	10	5484138	5484338	+	4.93363658546618	3.4594316186373	LOSS	0.338308457711443	4146	NO	627	NO	-4276	NO	intron ()	3.5771144278607	NO	merged_common_peak	NET1
PCC7645	10	6130861	6131061	+	5.09385162717496	6.4594316186373	GAIN	0.81592039800995	0	YES	879	NO	12	YES	promoter-TSS ()	4.28855721393035	YES	merged_common_peak	RBM17
PCC7687	10	15139156	15139356	+	4.99967861555156	6.02236781302845	GAIN	0.671641791044776	0	YES	8445	NO	62	YES	promoter-TSS ()	0.159203980099502	YES	merged_common_peak	C10orf111
PCC7704	10	17271625	17271825	+	4.63793900992403	5.7279204545632	GAIN	0.626865671641791	0	YES	5155	NO	259	NO	exon ()	0.616915422885572	YES	merged_common_peak	VIM-AS1
PCC7729	10	23819080	23819280	+	4.86472227660107	3.58496250072116	LOSS	0.263681592039801	89556	NO	86909	NO	90982	NO	Intergenic	0.353233830845771	NO	merged_common_peak	OTUD1
PCC7748	10	27389335	27389535	+	5.44748492672434	6.74146698640115	GAIN	0.631840796019901	0	YES	324	NO	-8	YES	promoter-TSS ()	0	YES	merged_common_peak	ANKRD26
PCC7868	10	50369687	50369887	+	4.93363658546618	3.70043971814109	LOSS	0.462686567164179	29508	NO	2063	NO	26672	NO	intron ()	5.85572139303483	NO	merged_common_peak	TMEM273
PCC7948	10	65225101	65225301	+	4.46644435203672	5.52356195605701	GAIN	0.681592039800995	0	YES	18499	NO	212	NO	non-coding ()	0.283582089552239	YES	merged_common_peak	JMJD1C-AS1
PCC7965	10	70310593	70310793	+	5.09385162717496	3.58496250072116	LOSS	0.497512437810945	9337	NO	732	NO	-9424	NO	Intergenic	8.87562189054726	NO	merged_common_peak	TET1
PCC7987	10	72300371	72300571	+	4.93363658546618	6	GAIN	0.661691542288557	59684	NO	429	NO	61907	NO	intron ()	8.45273631840796	NO	merged_common_peak	PALD1
PCC7992	10	72575523	72575723	+	4.75538379630163	5.85798099512757	GAIN	0.771144278606965	0	YES	157	NO	-81	YES	promoter-TSS ()	3.14925373134328	YES	merged_common_peak	SGPL1
PCC8008	10	73571788	73571988	+	5.06307824505328	3.90689059560852	LOSS	0.711442786069652	5960	NO	132	NO	248	NO	5' UTR ()	3.90049751243781	NO	merged_common_peak	CDH23
PCC8010	10	73715967	73716167	+	5.75661291639952	4.52356195605701	LOSS	0.572139303482587	7544	NO	8283	NO	-8053	NO	Intergenic	4.37810945273632	NO	merged_common_peak	CHST3
PCC8027	10	75639503	75639703	+	5.26690841370812	3.90689059560852	LOSS	0.592039800995025	4706	NO	4637	NO	-5254	NO	Intergenic	12.9651741293532	NO	merged_common_peak	CAMK2G
PCC8081	10	81982389	81982589	+	5.29399931925827	3.90689059560852	LOSS	0.482587064676617	14871	NO	0	YES	15023	NO	Intergenic	4.16417910447761	NO	merged_common_peak	LINC00857
PCC8086	10	84556342	84556542	+	3.73062239690668	5.04439411935845	GAIN	0.378109452736318	768157	NO	277928	NO	-563766	NO	intron ()	1.61194029850746	NO	merged_common_peak	NRG3-AS1
PCC8170	10	96122705	96122905	+	4.99967861555156	3.8073549220576	LOSS	0.736318407960199	0	YES	124	NO	-72	YES	promoter-TSS ()	1.05970149253731	YES	merged_common_peak	NOC3L
PCC8228	10	102430810	102431010	+	4.42050550123899	5.52356195605701	GAIN	0.771144278606965	0	YES	0	YES	-64556	NO	Intergenic	1.93532338308458	YES	merged_common_peak	PAX2
PCC8304	10	112257726	112257926	+	4.86472227660107	6.10852445677817	GAIN	0.825870646766169	0	YES	334	NO	201	NO	5' UTR ()	0	YES	merged_common_peak	DUSP5
PCC8314	10	112836286	112836486	+	4.79267444346663	6.76818432477693	GAIN	0.616915422885572	0	YES	21954	NO	-404	YES	promoter-TSS ()	0.169154228855721	YES	merged_common_peak	ADRA2A
PCC8326	10	114886357	114886557	+	4.71719449338081	6.04439411935845	GAIN	0.656716417910448	38965	NO	0	YES	65	YES	promoter-TSS ()	1.74129353233831	YES	merged_common_peak	TCF7L2
PCC8370	10	120966306	120966506	+	3.99536626610975	5.4262647547021	GAIN	0.73134328358209	0	YES	974	NO	-791	YES	promoter-TSS ()	1.59203980099502	YES	merged_common_peak	GRK5
PCC8383	10	123368209	123368409	+	4.22214953278678	5.93073733756289	GAIN	0.771144278606965	0	YES	0	YES	-10337	NO	Intergenic	1.76616915422886	YES	merged_common_peak	FGFR2
PCC8388	10	123872560	123872760	+	4.71719449338081	6	GAIN	0.741293532338308	0	YES	0	YES	106	NO	5' UTR ()	0	YES	merged_common_peak	TACC2
PCC8399	10	124713704	124713904	+	4.71719449338081	5.97727992349992	GAIN	0.611940298507463	0	YES	173	NO	115	NO	5' UTR ()	0	YES	merged_common_peak	C10orf88
PCC8407	10	125727234	125727434	+	5.79623446468027	6.90689059560852	GAIN	0.621890547263682	4786	NO	0	YES	-75834	NO	Intergenic	10.726368159204	YES	merged_common_peak	CPXM2
PCC8422	10	128076138	128076338	+	4.82910775797189	5.97727992349992	GAIN	0.641791044776119	0	YES	0	YES	889	NO	intron ()	0.333333333333333	YES	merged_common_peak	ADAM12
PCC8426	10	129705235	129705435	+	5.03169544958708	6.88264304936184	GAIN	0.796019900497512	0	YES	135	NO	10	YES	promoter-TSS ()	0.830845771144279	YES	merged_common_peak	PTPRE
PCC8427	10	129809640	129809840	+	4.79267444346663	5.8073549220576	GAIN	0.651741293532338	103402	NO	0	YES	13350	NO	intron ()	9.16417910447761	NO	merged_common_peak	PTPRE
PCC8436	10	131843376	131843576	+	4.05517635980077	5.28540221886225	GAIN	0.631840796019901	0	YES	4174	NO	-60797	NO	Intergenic	8.98507462686567	YES	merged_common_peak	CTAGE7P
PCC8589	11	11820484	11820684	+	5.54212673864191	4.24792751344359	LOSS	0.487562189054726	42588	NO	0	YES	-15815	NO	Intergenic	12.5671641791045	NO	merged_common_peak	MIR8070
PCC8632	11	17251785	17251985	+	4.51108897705169	3	LOSS	0.353233830845771	1751	NO	0	YES	-22342	NO	Intergenic	2.43283582089552	NO	merged_common_peak	PIK3C2A
PCC8650	11	19098590	19098790	+	4.11281105248734	5.4594316186373	GAIN	0.522388059701492	39707	NO	0	YES	-16462	NO	Intergenic	8.11442786069652	NO	merged_common_peak	MRGPRX2
PCC8710	11	33397780	33397980	+	3.8685162332374	5.28540221886225	GAIN	0.840796019900497	0	YES	0	YES	118003	NO	Intergenic	0	YES	merged_common_peak	HIPK3
PCC8721	11	34388235	34388435	+	3.41260361598648	5.12928301694497	GAIN	0.353233830845771	7524	NO	1115	NO	-8780	NO	Intergenic	0.373134328358209	NO	merged_common_peak	ABTB2
PCC8741	11	36500233	36500433	+	5.49551221979605	4.4594316186373	LOSS	0.353233830845771	30734	NO	6772	NO	31530	NO	Intergenic	1.23383084577114	NO	merged_common_peak	TRAF6
PCC8745	11	36768710	36768910	+	5.23934633842569	4.08746284125034	LOSS	0.492537313432836	236794	NO	0	YES	-148981	NO	Intergenic	42.3084577114428	NO	merged_common_peak	RAG2
PCC8859	11	61447711	61447911	+	4.93363658546618	6.61470984411521	GAIN	0.756218905472637	0	YES	69	NO	-94	YES	promoter-TSS ()	2.62686567164179	YES	merged_common_peak	DAGLA
PCC8868	11	62078714	62078914	+	4.11281105248734	5.35755200461808	GAIN	0.631840796019901	25865	NO	0	YES	-12278	NO	Intergenic	10.1592039800995	NO	merged_common_peak	SCGB1D4
PCC8895	11	64053090	64053290	+	3.49828823354619	7.06608919045777	GAIN	0.766169154228856	0	YES	5750	NO	-392	YES	promoter-TSS ()	0	YES	merged_common_peak	GPR137
PCC8912	11	65029203	65029403	+	3.8685162332374	5.20945336562895	GAIN	0.701492537313433	0	YES	437	NO	-20	YES	promoter-TSS ()	0.164179104477612	YES	merged_common_peak	POLA2
PCC8913	11	65042588	65042788	+	5.39795654011591	4.32192809488736	LOSS	0.487562189054726	12661	NO	0	YES	13365	NO	intron ()	7.99004975124378	NO	merged_common_peak	POLA2
PCC8927	11	65585736	65585936	+	5.49551221979605	4.24792751344359	LOSS	0.721393034825871	0	YES	0	YES	-15574	NO	Intergenic	11.6567164179104	NO	merged_common_peak	SNX32
PCC9031	11	74413489	74413689	+	4.99967861555156	3.58496250072116	LOSS	0.552238805970149	18727	NO	0	YES	8823	NO	intron ()	17.5522388059701	NO	merged_common_peak	CHRDL2
PCC9039	11	74952745	74952945	+	3.32202014017378	5.20945336562895	GAIN	0.796019900497512	0	YES	1805	NO	895	NO	exon ()	3.40796019900498	YES	merged_common_peak	TPBGL
PCC9081	11	77939554	77939754	+	5.23934633842569	3.90689059560852	LOSS	0.467661691542289	18173	NO	0	YES	39796	NO	intron ()	3.84577114427861	NO	merged_common_peak	USP35
PCC9111	11	85565889	85566089	+	5.94550042123945	4.85798099512757	LOSS	0.701492537313433	0	YES	14511	NO	-155	YES	promoter-TSS ()	2.38805970149254	NO	merged_common_peak	CCDC83
PCC9264	11	117103014	117103214	+	3.5795767889725	5	GAIN	0.597014925373134	0	YES	6093	NO	127	YES	promoter-TSS ()	1.22388059701493	YES	merged_common_peak	PCSK7
PCC9308	11	120173738	120173938	+	4.51108897705169	5.58496250072116	GAIN	0.54228855721393	21867	NO	0	YES	-22000	NO	intron ()	17.7462686567164	NO	merged_common_peak	TMEM136
PCC9317	11	121322942	121323142	+	3.73062239690668	5.12928301694497	GAIN	0.706467661691542	0	YES	3648	NO	130	NO	exon ()	3.39303482587065	YES	merged_common_peak	SORL1
PCC9341	11	123425693	123425893	+	4.67806215003771	3.32192809488736	LOSS	0.502487562189055	22200	NO	5347	NO	-5177	NO	intron ()	10.547263681592	NO	merged_common_peak	GRAMD1B
PCC9399	11	129793252	129793452	+	5.12403881384593	3.90689059560852	LOSS	0.482587064676617	27634	NO	16831	NO	24165	NO	intron ()	16.4825870646766	NO	merged_common_peak	PRDM10
PCC9412	11	130934498	130934698	+	4.55451030645757	6.08746284125034	GAIN	0.45771144278607	147863	NO	26497	NO	-148216	NO	Intergenic	6.4228855721393	NO	merged_common_peak	SNX19
PCC9436	12	298326	298526	+	3.80106863376241	5.52356195605701	GAIN	0.741293532338308	0	YES	0	YES	-14385	NO	TTS ()	1.86567164179104	YES	merged_common_peak	LOC101929384
PCC9485	12	5854473	5854673	+	4.37319514072097	5.7279204545632	GAIN	0.54228855721393	82203	NO	0	YES	199852	NO	intron ()	14.8756218905473	NO	merged_common_peak	ANO2
PCC9491	12	6149230	6149430	+	4.89955399482762	3.32192809488736	LOSS	0.527363184079602	16511	NO	0	YES	19	YES	promoter-TSS ()	14.8308457711443	NO	merged_common_peak	SNORA120
PCC9494	12	6387880	6388080	+	4.42050550123899	5.70043971814109	GAIN	0.810945273631841	0	YES	0	YES	-31622	NO	Intergenic	0.36318407960199	YES	merged_common_peak	PLEKHG6
PCC9505	12	6888095	6888295	+	5.75661291639952	4.75488750216347	LOSS	0.631840796019901	4910	NO	0	YES	6525	NO	TTS ()	8.7363184079602	YES	merged_common_peak	LAG3
PCC9536	12	8834701	8834901	+	5.6095743381169	4.08746284125034	LOSS	0.393034825870647	15062	NO	0	YES	528	NO	intron ()	10.0646766169154	NO	merged_common_peak	RIMKLB
PCC9567	12	12939998	12940198	+	3.5795767889725	5.8073549220576	GAIN	0.716417910447761	0	YES	157	NO	1557	NO	exon ()	0.17910447761194	YES	merged_common_peak	APOLD1
PCC9582	12	13515254	13515454	+	4.05517635980077	5.32192809488736	GAIN	0.54228855721393	200395	NO	0	YES	14325	NO	Intergenic	14.6268656716418	NO	merged_common_peak	LINC01559
PCC9606	12	15942288	15942488	+	4.37319514072097	5.49185309632967	GAIN	0.736318407960199	0	YES	197	NO	122	NO	5' UTR ()	0	YES	merged_common_peak	EPS8
PCC9722	12	47473401	47473601	+	4.27411416796553	5.4262647547021	GAIN	0.756218905472637	0	YES	5139	NO	115	NO	5' UTR ()	0	YES	merged_common_peak	PCED1B
PCC9741	12	49247123	49247323	+	4.89955399482762	3.4594316186373	LOSS	0.447761194029851	949	NO	1252	NO	-1266	NO	Intergenic	8.40298507462687	NO	merged_common_peak	DDX23
PCC9786	12	52208130	52208330	+	4.05517635980077	5.35755200461808	GAIN	0.796019900497512	0	YES	0	YES	17471	NO	Intergenic	2.12935323383085	YES	merged_common_peak	FIGNL2
PCC9788	12	52288789	52288989	+	5.34683019079797	3.8073549220576	LOSS	0.582089552238806	5184	NO	0	YES	7096	NO	Intergenic	8.31840796019901	NO	merged_common_peak	ANKRD33
PCC9925	12	65091788	65091988	+	4.16842305264291	5.35755200461808	GAIN	0.492537313432836	60881	NO	0	YES	61338	NO	TTS ()	5.29850746268657	NO	merged_common_peak	GNS
PCC10059	12	93793054	93793254	+	5.12403881384593	3.32192809488736	LOSS	0.497512437810945	20764	NO	7423	NO	20828	NO	non-coding ()	12.3830845771144	NO	merged_common_peak	NUDT4
PCC10062	12	94136187	94136387	+	4.32442885048833	5.93073733756289	GAIN	0.656716417910448	64531	NO	213	NO	-4688	NO	intron ()	0.562189054726368	YES	merged_common_peak	LOC101928731
PCC10105	12	102224642	102224842	+	4.71719449338081	5.93073733756289	GAIN	0.81592039800995	27	NO	311	NO	-97	YES	promoter-TSS ()	2.17412935323383	YES	merged_common_peak	GNPTAB
PCC10139	12	107796219	107796419	+	4.05517635980077	5.4262647547021	GAIN	0.532338308457711	82111	NO	0	YES	81954	NO	intron ()	7.38308457711443	NO	merged_common_peak	BTBD11
PCC10169	12	110990186	110990386	+	3.5795767889725	2	LOSS	0.437810945273632	30121	NO	1634	NO	30778	NO	intron ()	14.6716417910448	NO	merged_common_peak	PPTC7
PCC10221	12	118275007	118275207	+	4.96700159430261	6.02236781302845	GAIN	0.45273631840796	75719	NO	0	YES	130921	NO	intron ()	9.88557213930348	NO	merged_common_peak	KSR2
PCC10359	13	25579241	25579441	+	5.56492971310193	3.90689059560852	LOSS	0.398009950248756	12605	NO	7200	NO	-36734	NO	Intergenic	4.60696517412935	NO	merged_common_peak	TPTE2P1
PCC10362	13	26148735	26148935	+	5.26690841370812	4.08746284125034	LOSS	0.432835820895522	105248	NO	0	YES	105923	NO	intron ()	8.79601990049751	NO	merged_common_peak	ATP8A2
PCC10366	13	27070834	27071034	+	4.89955399482762	3.32192809488736	LOSS	0.562189054726368	60534	NO	11093	NO	-60906	NO	Intergenic	3.32338308457711	NO	merged_common_peak	WASF3
PCC10596	13	96313339	96313539	+	4.27411416796553	2.58496250072116	LOSS	0.293532338308458	15329	NO	3558	NO	15740	NO	Intergenic	1.27363184079602	NO	merged_common_peak	DNAJC3-DT
PCC10644	13	110436960	110437160	+	4.11281105248734	5.97727992349992	GAIN	0.791044776119403	0	YES	2579	NO	1854	NO	exon ()	0.845771144278607	YES	merged_common_peak	IRS2
PCC10659	13	113098066	113098266	+	3.8685162332374	5.24792751344359	GAIN	0.497512437810945	8071	NO	25374	NO	67515	NO	Intergenic	0.402985074626866	YES	merged_common_peak	SPACA7
PCC10698	14	23305645	23305845	+	5.03169544958708	3.90689059560852	LOSS	0.527363184079602	48	NO	295	NO	3	YES	promoter-TSS ()	0.26865671641791	YES	merged_common_peak	MMP14
PCC10789	14	39191118	39191318	+	3.80106863376241	5.28540221886225	GAIN	0.447761194029851	380777	NO	212937	NO	-160581	NO	Intergenic	18.1393034825871	NO	merged_common_peak	LOC105370457
PCC10825	14	52598499	52598699	+	5.49551221979605	4.32192809488736	LOSS	0.507462686567164	61776	NO	0	YES	-62653	NO	Intergenic	8.3681592039801	NO	merged_common_peak	NID2
PCC11124	14	94900296	94900496	+	3.41260361598648	5.16992500144231	GAIN	0.537313432835821	258647	NO	0	YES	18726	NO	Intergenic	16.3482587064677	NO	merged_common_peak	SERPINA11
PCC11126	14	95015851	95016051	+	4.05517635980077	5.28540221886225	GAIN	0.601990049751244	218561	NO	0	YES	-11806	NO	Intergenic	5.21890547263682	NO	merged_common_peak	SERPINA4
PCC11129	14	95565428	95565628	+	5.12403881384593	3.8073549220576	LOSS	0.45771144278607	57452	NO	1422	NO	34312	NO	intron ()	5.98009950248756	NO	merged_common_peak	DICER1
PCC11176	14	103241308	103241508	+	5.06307824505328	3.58496250072116	LOSS	0.512437810945274	132329	NO	9422	NO	-2408	NO	Intergenic	13.2537313432836	NO	merged_common_peak	TRAF3
PCC11204	14	105915079	105915279	+	5.03169544958708	3.70043971814109	LOSS	0.706467661691542	242	NO	0	YES	-24096	NO	intron ()	2.54228855721393	YES	merged_common_peak	CRIP2
PCC11211	15	25683525	25683725	+	4.71719449338081	5.83289001416474	GAIN	0.796019900497512	0	YES	0	YES	-249	YES	promoter-TSS ()	0.875621890547264	YES	merged_common_peak	UBE3A
PCC11309	15	41314778	41314978	+	3.73062239690668	2.32192809488736	LOSS	0.442786069651741	68773	NO	1162	NO	69209	NO	intron ()	16.2487562189055	NO	merged_common_peak	CHAC1
PCC11336	15	45329381	45329581	+	5.32063489385199	4.16992500144231	LOSS	0.487562189054726	13837	NO	0	YES	14179	NO	intron ()	18.2089552238806	NO	merged_common_peak	SORD
PCC11411	15	57438731	57438931	+	4.99967861555156	3.8073549220576	LOSS	0.333333333333333	159607	NO	0	YES	-72797	NO	intron ()	4.25373134328358	NO	merged_common_peak	TCF12
PCC11474	15	64338552	64338752	+	5.06307824505328	6.2667865406949	GAIN	0.850746268656716	0	YES	61	NO	-131	YES	promoter-TSS ()	0.0746268656716418	YES	merged_common_peak	DAPK2
PCC11520	15	68447348	68447548	+	5.32063489385199	3.90689059560852	LOSS	0.398009950248756	73870	NO	1977	NO	51000	NO	intron ()	5.32835820895522	NO	merged_common_peak	CALML4
PCC11601	15	75930714	75930914	+	4.82910775797189	3.32192809488736	LOSS	0.422885572139304	1038	NO	0	YES	1850	NO	TTS ()	4.8407960199005	NO	merged_common_peak	IMP3
PCC11702	15	89721030	89721230	+	5.39795654011591	4.32192809488736	LOSS	0.447761194029851	65768	NO	0	YES	43792	NO	intron ()	11.3283582089552	NO	merged_common_peak	RLBP1
PCC11795	16	791000	791200	+	4.11281105248734	5.32192809488736	GAIN	0.761194029850746	0	YES	89	NO	-62	YES	promoter-TSS ()	3.32835820895522	YES	merged_common_peak	NARFL
PCC11796	16	835668	835868	+	4.46644435203672	3	LOSS	0.73134328358209	1508	NO	9732	NO	2615	NO	3' UTR ()	2.00497512437811	YES	merged_common_peak	RPUSD1
PCC11805	16	2073217	2073417	+	5.39795654011591	4.39231742277876	LOSS	0.716417910447761	2351	NO	3803	NO	-3552	NO	Intergenic	7.43781094527363	YES	merged_common_peak	SLC9A3R2
PCC11808	16	2255621	2255821	+	4.11281105248734	5.39231742277876	GAIN	0.771144278606965	0	YES	59	NO	-5	YES	promoter-TSS ()	0	YES	merged_common_peak	MLST8
PCC11817	16	3179571	3179771	+	3.32202014017378	1.58496250072116	LOSS	0.557213930348259	4505	NO	0	YES	5212	NO	intron ()	13.6766169154229	YES	merged_common_peak	ZNF213-AS1
PCC11860	16	12189120	12189320	+	4.51108897705169	5.58496250072116	GAIN	0.507462686567164	21335	NO	0	YES	118629	NO	intron ()	3.29850746268657	NO	merged_common_peak	SNX29
PCC11868	16	15313861	15314061	+	5.42291421155354	3.90689059560852	LOSS	0.522388059701492	64705	NO	65160	NO	-65102	NO	Intergenic	18.8507462686567	NO	merged_common_peak	MIR3180-4
PCC11874	16	17561911	17562111	+	4.75538379630163	3.4594316186373	LOSS	0.572139303482587	869054	NO	0	YES	2727	NO	intron ()	11.8358208955224	NO	merged_common_peak	XYLT1
PCC11878	16	18225502	18225702	+	5.03169544958708	3.70043971814109	LOSS	0.54228855721393	205463	NO	357221	NO	200917	NO	Intergenic	15	NO	merged_common_peak	NPIPA7
PCC11942	16	29711878	29712078	+	4.75538379630163	3.32192809488736	LOSS	0.527363184079602	5419	NO	0	YES	21649	NO	Intergenic	10.5024875621891	NO	merged_common_peak	QPRT
PCC11956	16	30913558	30913758	+	3.80106863376241	5.32192809488736	GAIN	0.830845771144279	0	YES	167	NO	5730	NO	exon ()	0.248756218905473	NO	merged_common_peak	CTF1
PCC11963	16	46588339	46588539	+	4.86472227660107	5.95419631038687	GAIN	0.527363184079602	66463	NO	0	YES	14570	NO	intron ()	6.18407960199005	NO	merged_common_peak	ANKRD26P1
PCC12007	16	55291941	55292141	+	3.73062239690668	5.16992500144231	GAIN	0.537313432835821	65380	NO	21759	NO	-66430	NO	Intergenic	10.8407960199005	NO	merged_common_peak	IRX6
PCC12027	16	56998503	56998703	+	3.73062239690668	5.20945336562895	GAIN	0.626865671641791	24487	NO	0	YES	2768	NO	intron ()	10.9054726368159	NO	merged_common_peak	CETP
PCC12113	16	68624506	68624706	+	5.03169544958708	3.8073549220576	LOSS	0.641791044776119	50765	NO	0	YES	51490	NO	Intergenic	2.59701492537313	YES	merged_common_peak	ZFP90
PCC12156	16	75299382	75299582	+	4.75538379630163	5.78135971352466	GAIN	0.676616915422886	0	YES	0	YES	425	NO	intron ()	0	YES	merged_common_peak	BCAR1
PCC12189	16	82637525	82637725	+	4.27411416796553	5.39231742277876	GAIN	0.492537313432836	22926	NO	4865	NO	-22774	NO	Intergenic	10.7164179104478	NO	merged_common_peak	CDH13
PCC12240	16	87669196	87669396	+	4.42050550123899	5.55458885167764	GAIN	0.621890547263682	8489	NO	9244	NO	32803	NO	intron ()	8.39303482587065	YES	merged_common_peak	JPH3
PCC12265	16	89707625	89707825	+	5.32063489385199	3.8073549220576	LOSS	0.611940298507463	6086	NO	0	YES	-16427	NO	Intergenic	3.27860696517413	NO	merged_common_peak	SPATA33
PCC12270	16	90038881	90039081	+	3.73062239690668	5.35755200461808	GAIN	0.771144278606965	0	YES	13950	NO	-7	YES	promoter-TSS ()	0.288557213930348	YES	merged_common_peak	AFG3L1P
PCC12287	17	1419032	1419232	+	4.79267444346663	3.32192809488736	LOSS	0.45273631840796	210	NO	3821	NO	1050	NO	intron ()	2.88557213930348	NO	merged_common_peak	INPP5K
PCC12325	17	4693298	4693498	+	4.11281105248734	5.39231742277876	GAIN	0.776119402985075	0	YES	6092	NO	1144	NO	exon ()	1.63681592039801	YES	merged_common_peak	GLTPD2
PCC12328	17	4812477	4812677	+	4.63793900992403	3.32192809488736	LOSS	0.577114427860697	7074	NO	4563	NO	-6208	NO	Intergenic	8.50248756218905	YES	merged_common_peak	CHRNE
PCC12483	17	25680888	25681088	+	5.51899086230421	6.53915881110803	GAIN	0.81592039800995	0	YES	0	YES	59941	NO	Intergenic	0.646766169154229	YES	merged_common_peak	WSB1
PCC12499	17	26867787	26867987	+	5.54212673864191	4.4594316186373	LOSS	0.467661691542289	11252	NO	5316	NO	11759	NO	Intergenic	4.55223880597015	NO	merged_common_peak	UNC119
PCC12546	17	30580150	30580350	+	4.99967861555156	6	GAIN	0.537313432835821	12848	NO	0	YES	-12945	NO	Intergenic	28.3681592039801	NO	merged_common_peak	RHBDL3
PCC12552	17	31204304	31204504	+	4.79267444346663	6.20945336562895	GAIN	0.666666666666667	118	NO	513	NO	-213	YES	promoter-TSS ()	4.40298507462687	YES	merged_common_peak	MYO1D
PCC12595	17	36714383	36714583	+	4.67806215003771	6.18982455888002	GAIN	0.701492537313433	0	YES	0	YES	47700	NO	exon ()	10.1791044776119	YES	merged_common_peak	SRCIN1
PCC12616	17	38231802	38232002	+	5.69525895567661	3.90689059560852	LOSS	0.552238805970149	11921	NO	0	YES	12834	NO	intron ()	7.78109452736318	YES	merged_common_peak	THRA
PCC12631	17	38689630	38689830	+	5.56492971310193	4.39231742277876	LOSS	0.487562189054726	89323	NO	0	YES	26916	NO	Intergenic	8.86567164179104	NO	merged_common_peak	CCR7
PCC12662	17	40995508	40995708	+	5.26690841370812	4.24792751344359	LOSS	0.432835820895522	9585	NO	9397	NO	-992	YES	promoter-TSS ()	21.3134328358209	NO	merged_common_peak	AOC2
PCC12713	17	44121796	44121996	+	5.42291421155354	4.24792751344359	LOSS	0.417910447761194	61265	NO	0	YES	45280	NO	intron ()	11.9402985074627	NO	merged_common_peak	STH
PCC12714	17	44270896	44271096	+	4.42050550123899	6.28540221886225	GAIN	0.800995024875622	0	YES	4174	NO	57	YES	promoter-TSS ()	0.472636815920398	YES	merged_common_peak	KANSL1-AS1
PCC12725	17	45578150	45578350	+	5.42291421155354	4	LOSS	0.45771144278607	8015	NO	1630	NO	-8264	NO	Intergenic	8.4726368159204	NO	merged_common_peak	MRPL45P2
PCC12735	17	46055726	46055926	+	5.03169544958708	6.18982455888002	GAIN	0.537313432835821	6902	NO	0	YES	7504	NO	intron ()	8.29353233830846	NO	merged_common_peak	CDK5RAP3
PCC12758	17	47109538	47109738	+	5.03169544958708	3.8073549220576	LOSS	0.482587064676617	3518	NO	0	YES	34864	NO	intron ()	8.21393034825871	NO	merged_common_peak	IGF2BP1
PCC12804	17	48628273	48628473	+	5.18274105752127	4	LOSS	0.631840796019901	3549	NO	0	YES	3923	NO	exon ()	17.4477611940299	YES	merged_common_peak	SPATA20
PCC12833	17	54670012	54670212	+	5.51899086230421	6.53915881110803	GAIN	0.761194029850746	568	NO	2738	NO	-948	YES	promoter-TSS ()	0.562189054726368	YES	merged_common_peak	NOG
PCC12868	17	57970252	57970452	+	4.42050550123899	5.83289001416474	GAIN	0.557213930348259	0	YES	33411	NO	-46	YES	promoter-TSS ()	0.517412935323383	YES	merged_common_peak	TUBD1
PCC12876	17	59486888	59487088	+	4.05517635980077	5.64385618977472	GAIN	0.825870646766169	0	YES	2777	NO	-2124	NO	TTS ()	0.313432835820896	YES	merged_common_peak	C17orf82
PCC12978	17	71306978	71307178	+	6.16156360611849	4.85798099512757	LOSS	0.746268656716418	0	YES	0	YES	1065	NO	intron ()	0.36318407960199	YES	merged_common_peak	CDC42EP4
PCC13032	17	74864517	74864717	+	4.46644435203672	5.88264304936184	GAIN	0.835820895522388	0	YES	4333	NO	-181	YES	promoter-TSS ()	0.26865671641791	YES	merged_common_peak	MGAT5B
PCC13049	17	76285955	76286155	+	5.75661291639952	4.75488750216347	LOSS	0.557213930348259	23797	NO	0	YES	-11482	NO	Intergenic	19.5024875621891	YES	merged_common_peak	LINC01993
PCC13059	17	77038511	77038711	+	5.21129641355255	4	LOSS	0.587064676616915	5030	NO	0	YES	8230	NO	intron ()	17.4029850746269	YES	merged_common_peak	C1QTNF1
PCC13093	17	79917753	79917953	+	5.32063489385199	6.4093909361377	GAIN	0.791044776119403	0	YES	0	YES	1204	NO	intron ()	0.45273631840796	YES	merged_common_peak	NOTUM
PCC13145	18	7567089	7567289	+	4.55451030645757	6.16992500144231	GAIN	0.835820895522388	0	YES	601	NO	-125	YES	promoter-TSS ()	0.18407960199005	YES	merged_common_peak	PTPRM
PCC13195	18	13630236	13630436	+	5.03169544958708	3.8073549220576	LOSS	0.497512437810945	11148	NO	0	YES	-11421	NO	intron ()	11.7064676616915	NO	merged_common_peak	LDLRAD4
PCC13304	18	43417720	43417920	+	4.05517635980077	5.58496250072116	GAIN	0.756218905472637	0	YES	0	YES	12275	NO	exon ()	0.522388059701492	YES	merged_common_peak	SIGLEC15
PCC13341	18	48346419	48346619	+	4.67806215003771	5.75488750216347	GAIN	0.577114427860697	58516	NO	11198	NO	-85	YES	promoter-TSS ()	4.86069651741294	NO	merged_common_peak	MRO
PCC13379	18	56724523	56724723	+	5.39795654011591	4.16992500144231	LOSS	0.517412935323383	81885	NO	0	YES	21712	NO	Intergenic	17.4776119402985	NO	merged_common_peak	OACYLP
PCC13384	18	57069736	57069936	+	5.39795654011591	4.24792751344359	LOSS	0.557213930348259	42966	NO	0	YES	-43328	NO	Intergenic	28.18407960199	NO	merged_common_peak	LMAN1
PCC13408	18	60383214	60383414	+	3.5795767889725	5.24792751344359	GAIN	0.781094527363184	0	YES	1076	NO	642	NO	exon ()	0	YES	merged_common_peak	PHLPP1
PCC13423	18	67152044	67152244	+	4.16842305264291	5.32192809488736	GAIN	0.417910447761194	14795	NO	355703	NO	14977	NO	intron ()	1.27363184079602	NO	merged_common_peak	LOC105372179
PCC13451	18	77139042	77139242	+	5.09385162717496	3.58496250072116	LOSS	0.656716417910448	0	YES	0	YES	-16630	NO	TTS ()	7.49253731343284	YES	merged_common_peak	NFATC1
PCC13470	19	921812	922012	+	5.73642437098925	4	LOSS	0.736318407960199	1024	NO	1531	NO	-4125	NO	TTS ()	1.15422885572139	NO	merged_common_peak	ARID3A
PCC13508	19	2819819	2820019	+	3.01432569142213	5.12928301694497	GAIN	0.751243781094527	0	YES	101	NO	47	YES	promoter-TSS ()	1.37313432835821	YES	merged_common_peak	ZNF554
PCC13582	19	7716987	7717187	+	5.29399931925827	4.16992500144231	LOSS	0.522388059701492	4631	NO	0	YES	15100	NO	Intergenic	6.72636815920398	NO	merged_common_peak	STXBP2
PCC13612	19	10499630	10499830	+	5.34683019079797	3.90689059560852	LOSS	0.502487562189055	6430	NO	1590	NO	-8482	NO	Intergenic	14.4129353233831	NO	merged_common_peak	TYK2
PCC13621	19	11071277	11071477	+	3.65689843523641	5.85798099512757	GAIN	0.736318407960199	0	YES	373	NO	-221	YES	promoter-TSS ()	0.0895522388059701	YES	merged_common_peak	SMARCA4
PCC13641	19	12252008	12252208	+	4.99967861555156	3.70043971814109	LOSS	0.577114427860697	790	NO	1017	NO	-886	YES	promoter-TSS ()	21.0298507462687	NO	merged_common_peak	ZNF20
PCC13700	19	16494116	16494316	+	5.73642437098925	4.70043971814109	LOSS	0.601990049751244	27478	NO	0	YES	58579	NO	intron ()	12.8905472636816	YES	merged_common_peak	KLF2
PCC13731	19	18434590	18434790	+	4.75538379630163	3.4594316186373	LOSS	0.477611940298507	411	NO	759	NO	-689	YES	promoter-TSS ()	2.54228855721393	NO	merged_common_peak	LSM4
PCC13742	19	18794247	18794447	+	4.5967735946114	6.18982455888002	GAIN	0.796019900497512	0	YES	193	NO	-78	YES	promoter-TSS ()	0.149253731343284	YES	merged_common_peak	CRTC1
PCC13748	19	19144307	19144507	+	4.05517635980077	6.8073549220576	GAIN	0.736318407960199	0	YES	5153	NO	20	YES	promoter-TSS ()	0.328358208955224	YES	merged_common_peak	ARMC6
PCC13819	19	36184766	36184966	+	5.54212673864191	4.39231742277876	LOSS	0.567164179104478	8114	NO	0	YES	-10523	NO	Intergenic	17.6318407960199	NO	merged_common_peak	ZBTB32
PCC13838	19	39138177	39138377	+	3.8685162332374	5.88264304936184	GAIN	0.771144278606965	0	YES	173	NO	21	YES	promoter-TSS ()	0	YES	merged_common_peak	ACTN4
PCC13880	19	41859951	41860151	+	4.42050550123899	2.8073549220576	LOSS	0.701492537313433	0	YES	1360	NO	-263	YES	promoter-TSS ()	3.27363184079602	YES	merged_common_peak	TGFB1
PCC13886	19	42538954	42539154	+	4.79267444346663	3.32192809488736	LOSS	0.477611940298507	7493	NO	0	YES	30903	NO	intron ()	14.0199004975124	NO	merged_common_peak	GRIK5
PCC14025	19	50175704	50175904	+	4.46644435203672	3	LOSS	0.611940298507463	1950	NO	293	NO	-4605	NO	intron ()	8.38805970149254	YES	merged_common_peak	PRMT1
PCC14114	2	8825428	8825628	+	5.67426819340137	6.83289001416474	GAIN	0.786069651741294	0	YES	6362	NO	3415	NO	TTS ()	0	YES	merged_common_peak	ID2
PCC14148	2	11925040	11925240	+	4.05517635980077	5.49185309632967	GAIN	0.716417910447761	0	YES	0	YES	17570	NO	exon ()	2.5771144278607	YES	merged_common_peak	MIR548S
PCC14281	2	30934545	30934745	+	6.20750245691622	4.95419631038687	LOSS	0.502487562189055	263824	NO	1855	NO	95666	NO	Intergenic	61.9800995024876	NO	merged_common_peak	CAPN13
PCC14284	2	31456726	31456926	+	4.27411416796553	5.39231742277876	GAIN	0.686567164179104	0	YES	2314	NO	-3	YES	promoter-TSS ()	6.72139303482587	YES	merged_common_peak	CAPN14
PCC14316	2	38039663	38039863	+	3.49828823354619	4.90689059560852	GAIN	0.432835820895522	112268	NO	0	YES	17091	NO	Intergenic	0.313432835820896	NO	merged_common_peak	LINC00211
PCC14373	2	44706615	44706815	+	6.41912025491721	5.28540221886225	LOSS	0.412935323383085	117256	NO	0	YES	117672	NO	intron ()	29.5522388059701	NO	merged_common_peak	CAMKMT
PCC14694	2	105489877	105490077	+	3.22594348942311	4.70043971814109	GAIN	0.666666666666667	0	YES	15163	NO	-924	YES	promoter-TSS ()	3.03482587064677	YES	merged_common_peak	LINC01159
PCC14734	2	113956595	113956795	+	5.44748492672434	6.52356195605701	GAIN	0.73134328358209	0	YES	0	YES	25135	NO	exon ()	1.3681592039801	YES	merged_common_peak	PSD4
PCC14860	2	147685023	147685223	+	4.86472227660107	3.58496250072116	LOSS	0.537313432835821	339643	NO	172147	NO	340498	NO	Intergenic	12.3134328358209	NO	merged_common_peak	PABPC1P2
PCC14989	2	173539522	173539722	+	3.99536626610975	5.7279204545632	GAIN	0.601990049751244	60559	NO	1181	NO	-60903	NO	Intergenic	4.85074626865672	NO	merged_common_peak	RAPGEF4
PCC15023	2	176962340	176962540	+	3.49828823354619	5.04439411935845	GAIN	0.671641791044776	0	YES	17509	NO	-2090	NO	Intergenic	9.78606965174129	YES	merged_common_peak	HOXD12
PCC15071	2	186603664	186603864	+	3.5795767889725	5.24792751344359	GAIN	0.746268656716418	0	YES	93133	NO	56	YES	promoter-TSS ()	9.96517412935323	YES	merged_common_peak	LOC101927196
PCC15127	2	196803065	196803265	+	4.67806215003771	3.32192809488736	LOSS	0.393034825870647	130045	NO	33754	NO	130371	NO	intron ()	1.36318407960199	NO	merged_common_peak	DNAH7
PCC15201	2	208031204	208031404	+	4.75538379630163	5.8073549220576	GAIN	0.776119402985075	0	YES	5083	NO	180	YES	promoter-TSS ()	0.0845771144278607	YES	merged_common_peak	MIR7845
PCC15242	2	216973865	216974065	+	4.63793900992403	6.3037807481771	GAIN	0.646766169154229	0	YES	115	NO	-55	YES	promoter-TSS ()	0.0348258706467662	YES	merged_common_peak	XRCC5
PCC15304	2	223824208	223824408	+	4.82910775797189	3.16992500144231	LOSS	0.557213930348259	93168	NO	0	YES	-92340	NO	Intergenic	2.2089552238806	NO	merged_common_peak	KCNE4
PCC15305	2	223836536	223836736	+	5.39795654011591	3.90689059560852	LOSS	0.522388059701492	80840	NO	0	YES	-80012	NO	Intergenic	16.3980099502488	NO	merged_common_peak	KCNE4
PCC15321	2	224858556	224858756	+	4.22214953278678	5.52356195605701	GAIN	0.417910447761194	35980	NO	0	YES	36535	NO	intron ()	6.01990049751244	NO	merged_common_peak	MRPL44
PCC15555	20	12188553	12188753	+	4.11281105248734	5.35755200461808	GAIN	0.482587064676617	316345	NO	41102	NO	290140	NO	Intergenic	8.21890547263682	NO	merged_common_peak	BTBD3
PCC15581	20	17661683	17661883	+	4.86472227660107	6.14974711950468	GAIN	0.81592039800995	0	YES	0	YES	1145	NO	intron ()	0	YES	merged_common_peak	RRBP1
PCC15622	20	24898917	24899117	+	4.46644435203672	5.55458885167764	GAIN	0.656716417910448	0	YES	9473	NO	-30849	NO	Intergenic	2.318407960199	YES	merged_common_peak	CST7
PCC15643	20	30249499	30249699	+	5.6095743381169	4.32192809488736	LOSS	0.721393034825871	23646	NO	0	YES	23908	NO	Intergenic	3.00497512437811	YES	merged_common_peak	COX4I2
PCC15649	20	30539817	30540017	+	4.67806215003771	5.90689059560852	GAIN	0.686567164179104	0	YES	146	NO	-34	YES	promoter-TSS ()	12.6318407960199	YES	merged_common_peak	PDRG1
PCC15705	20	35911106	35911306	+	4.71719449338081	3.32192809488736	LOSS	0.45771144278607	6682	NO	3055	NO	-6845	NO	Intergenic	2.81094527363184	NO	merged_common_peak	MANBAL
PCC15823	20	48807565	48807765	+	3.49828823354619	5.08746284125034	GAIN	0.736318407960199	0	YES	11564	NO	545	NO	exon ()	0.17910447761194	YES	merged_common_peak	CEBPB
PCC15874	20	54919126	54919326	+	4.67806215003771	5.7279204545632	GAIN	0.681592039800995	0	YES	14924	NO	-14757	NO	Intergenic	3.41293532338308	YES	merged_common_peak	FAM210B
PCC16061	21	38120167	38120367	+	3.65689843523641	5.6724253419715	GAIN	0.825870646766169	0	YES	206	NO	48846	NO	TTS ()	0.17910447761194	YES	merged_common_peak	SIM2
PCC16089	21	41160390	41160590	+	5.58740923019111	4.4594316186373	LOSS	0.572139303482587	342416	NO	0	YES	43156	NO	intron ()	8.9452736318408	NO	merged_common_peak	IGSF5
PCC16094	21	43030695	43030895	+	4.32442885048833	5.55458885167764	GAIN	0.512437810945274	78454	NO	0	YES	-68667	NO	Intergenic	10.5373134328358	NO	merged_common_peak	LINC00111
PCC16111	21	44847462	44847662	+	4.32442885048833	6.12928301694497	GAIN	0.701492537313433	7011	NO	581	NO	-493	YES	promoter-TSS ()	0.0646766169154229	YES	merged_common_peak	SIK1B
PCC16128	21	46494883	46495083	+	3.65689843523641	5.16992500144231	GAIN	0.786069651741294	0	YES	3047	NO	17	YES	promoter-TSS ()	0.0646766169154229	YES	merged_common_peak	ADARB1
PCC16136	21	46975995	46976195	+	3.93321008852187	5.4262647547021	GAIN	0.681592039800995	0	YES	0	YES	6934	NO	intron ()	3.60199004975124	NO	merged_common_peak	SLC19A1
PCC16227	22	26794787	26794987	+	5.44748492672434	4.08746284125034	LOSS	0.407960199004975	29991	NO	10773	NO	-30393	NO	Intergenic	5.59701492537313	NO	merged_common_peak	ASPHD2
PCC16310	22	36317855	36318055	+	5.37259952903074	4.24792751344359	LOSS	0.512437810945274	106164	NO	0	YES	39765	NO	intron ()	6.1044776119403	NO	merged_common_peak	RBFOX2
PCC16343	22	38039367	38039567	+	5.49551221979605	4.4594316186373	LOSS	0.606965174129353	3438	NO	0	YES	3985	NO	intron ()	10.0746268656716	YES	merged_common_peak	SH3BP1
PCC16359	22	39399190	39399390	+	5.47168050178618	4.32192809488736	LOSS	0.487562189054726	75661	NO	9349	NO	-5065	NO	Intergenic	10.3681592039801	NO	merged_common_peak	APOBEC3B-AS1
PCC16427	22	45659756	45659956	+	5.15366172086598	3.4594316186373	LOSS	0.582089552238806	4624	NO	0	YES	-21012	NO	Intergenic	9.62686567164179	YES	merged_common_peak	UPK3A
PCC16453	22	50323344	50323544	+	4.22214953278678	5.78135971352466	GAIN	0.711442786069652	0	YES	0	YES	11166	NO	Intergenic	0.756218905472637	YES	merged_common_peak	CRELD2
PCC16460	22	50765535	50765735	+	4.27411416796553	5.6724253419715	GAIN	0.771144278606965	0	YES	294	NO	-146	YES	promoter-TSS ()	0	YES	merged_common_peak	DENND6B
PCC16488	3	8664651	8664851	+	4.75538379630163	5.78135971352466	GAIN	0.611940298507463	121071	NO	0	YES	21733	NO	intron ()	8.22388059701493	YES	merged_common_peak	SSUH2
PCC16620	3	30648094	30648294	+	4.46644435203672	5.8073549220576	GAIN	0.800995024875622	0	YES	1336	NO	200	NO	5' UTR ()	0.263681592039801	YES	merged_common_peak	TGFBR2
PCC16661	3	38045990	38046190	+	4.89955399482762	3.16992500144231	LOSS	0.537313432835821	5454	NO	0	YES	11012	NO	intron ()	12.7761194029851	NO	merged_common_peak	VILL
PCC16672	3	39041549	39041749	+	3.65689843523641	2.32192809488736	LOSS	0.36318407960199	51720	NO	7228	NO	-49597	NO	intron ()	21.9004975124378	NO	merged_common_peak	SCN11A
PCC16710	3	43732478	43732678	+	4.32442885048833	5.75488750216347	GAIN	0.746268656716418	0	YES	3142	NO	216	NO	intron ()	0.706467661691542	YES	merged_common_peak	ABHD5
PCC16723	3	45267009	45267209	+	4.55451030645757	6.20945336562895	GAIN	0.82089552238806	0	YES	1058	NO	705	NO	exon ()	0.0149253731343284	YES	merged_common_peak	TMEM158
PCC16764	3	49694280	49694480	+	3.12366417172157	4.95419631038687	GAIN	0.641791044776119	3950	NO	6239	NO	-17055	NO	exon ()	0.303482587064677	YES	merged_common_peak	APEH
PCC16775	3	50264788	50264988	+	5.67426819340137	4.39231742277876	LOSS	0.791044776119403	0	YES	8902	NO	20	YES	promoter-TSS ()	1.00995024875622	YES	merged_common_peak	MIR5787
PCC17021	3	112238306	112238506	+	5.42291421155354	4.08746284125034	LOSS	0.358208955223881	41516	NO	0	YES	-19998	NO	Intergenic	6.25870646766169	NO	merged_common_peak	BTLA
PCC17137	3	128145196	128145396	+	4.93363658546618	6.12928301694497	GAIN	0.746268656716418	0	YES	0	YES	-37141	NO	Intergenic	2.39303482587065	YES	merged_common_peak	DNAJB8-AS1
PCC17148	3	129209153	129209353	+	5.42291421155354	4.24792751344359	LOSS	0.577114427860697	49675	NO	0	YES	-38229	NO	intron ()	14.0049751243781	NO	merged_common_peak	RHO
PCC17158	3	129817233	129817433	+	5.56492971310193	3.70043971814109	LOSS	0.562189054726368	12538	NO	2342	NO	-4186	NO	TTS ()	13.5174129353234	NO	merged_common_peak	LINC02014
PCC17166	3	131748145	131748345	+	4.55451030645757	5.58496250072116	GAIN	0.552238805970149	5535	NO	0	YES	6041	NO	intron ()	9.75124378109453	NO	merged_common_peak	CPNE4
PCC17227	3	141079845	141080045	+	5.37259952903074	4.08746284125034	LOSS	0.442786069651741	40938	NO	0	YES	-25343	NO	intron ()	5.27860696517413	NO	merged_common_peak	ZBTB38
PCC17234	3	141594424	141594624	+	4.99967861555156	3.70043971814109	LOSS	0.582089552238806	0	YES	1126	NO	-910	YES	promoter-TSS ()	7.66169154228856	NO	merged_common_peak	ATP1B3
PCC17318	3	152880156	152880356	+	4.5967735946114	5.88264304936184	GAIN	0.771144278606965	0	YES	19554	NO	255	NO	5' UTR ()	0.0945273631840796	YES	merged_common_peak	RAP2B
PCC17461	3	183484872	183485072	+	4.22214953278678	2.32192809488736	LOSS	0.522388059701492	57424	NO	0	YES	43267	NO	intron ()	17.9502487562189	NO	merged_common_peak	YEATS2-AS1
PCC17577	3	197894545	197894745	+	6.59399758086126	5.28540221886225	LOSS	0.606965174129353	10192	NO	260694	NO	14568	NO	non-coding ()	15.7014925373134	NO	merged_common_peak	FAM157A
PCC17625	4	7194437	7194637	+	5.32063489385199	6.7279204545632	GAIN	0.845771144278607	0	YES	213	NO	163	NO	exon ()	0	YES	merged_common_peak	SORCS2
PCC17665	4	15397966	15398166	+	3.73062239690668	5.12928301694497	GAIN	0.442786069651741	258198	NO	0	YES	21891	NO	intron ()	11.910447761194	NO	merged_common_peak	C1QTNF7
PCC17716	4	27320494	27320694	+	4.32442885048833	5.7279204545632	GAIN	0.507462686567164	457255	NO	0	YES	101493	NO	Intergenic	15.089552238806	NO	merged_common_peak	LINC02261
PCC17737	4	39471075	39471275	+	5.51899086230421	4.08746284125034	LOSS	0.417910447761194	10263	NO	0	YES	10531	NO	intron ()	10.7412935323383	NO	merged_common_peak	LIAS
PCC17753	4	41646366	41646566	+	3.49828823354619	5.39231742277876	GAIN	0.686567164179104	0	YES	0	YES	31547	NO	intron ()	9.09950248756219	YES	merged_common_peak	LIMCH1
PCC17774	4	48781486	48781686	+	4.11281105248734	5.88264304936184	GAIN	0.756218905472637	0	YES	0	YES	730	NO	intron ()	0.0746268656716418	YES	merged_common_peak	FRYL
PCC17878	4	78980742	78980942	+	4.86472227660107	3.32192809488736	LOSS	0.442786069651741	331	NO	6228	NO	2118	NO	intron ()	5.49751243781095	NO	merged_common_peak	FRAS1
PCC17886	4	81123403	81123603	+	4.42050550123899	5.55458885167764	GAIN	0.72636815920398	0	YES	342	NO	4846	NO	exon ()	1.17412935323383	YES	merged_common_peak	PRDM8
PCC17962	4	95679009	95679209	+	3.8685162332374	5.24792751344359	GAIN	0.72636815920398	0	YES	14198	NO	-19	YES	promoter-TSS ()	0.0845771144278607	YES	merged_common_peak	BMPR1B
PCC18036	4	113445171	113445371	+	4.11281105248734	5.35755200461808	GAIN	0.73134328358209	0	YES	8170	NO	-7943	NO	intron ()	1.92537313432836	YES	merged_common_peak	NEUROG2
PCC18246	4	159772061	159772261	+	5.15366172086598	3.70043971814109	LOSS	0.308457711442786	81237	NO	0	YES	44915	NO	intron ()	3.07462686567164	NO	merged_common_peak	FNIP2
PCC18292	4	171180789	171180989	+	4.42050550123899	5.52356195605701	GAIN	0.472636815920398	169285	NO	0	YES	33147	NO	intron ()	24.7014925373134	NO	merged_common_peak	LINC01612
PCC18328	4	182223062	182223262	+	3.65689843523641	5.16992500144231	GAIN	0.45273631840796	839016	NO	233628	NO	-36980	NO	Intergenic	7.6318407960199	NO	merged_common_peak	LINC02500
PCC18355	4	186942748	186942948	+	4.75538379630163	5.83289001416474	GAIN	0.562189054726368	82784	NO	0	YES	-47461	NO	Intergenic	9.92537313432836	NO	merged_common_peak	TLR3
PCC18366	5	218174	218374	+	3.80106863376241	5.55458885167764	GAIN	0.746268656716418	0	YES	9243	NO	23	YES	promoter-TSS ()	0.223880597014925	YES	merged_common_peak	CCDC127
PCC18404	5	10140500	10140700	+	3.5795767889725	5.24792751344359	GAIN	0.631840796019901	109060	NO	0	YES	109421	NO	Intergenic	2.10945273631841	NO	merged_common_peak	FAM173B
PCC18458	5	32710212	32710412	+	4.89955399482762	6.02236781302845	GAIN	0.656716417910448	0	YES	2238	NO	-431	YES	promoter-TSS ()	0.45771144278607	YES	merged_common_peak	NPR3
PCC18523	5	42057465	42057665	+	4.37319514072097	5.52356195605701	GAIN	0.507462686567164	131748	NO	88424	NO	117882	NO	Intergenic	14.5074626865672	NO	merged_common_peak	LOC101926960
PCC18598	5	60626665	60626865	+	5.51899086230421	6.62935662007961	GAIN	0.800995024875622	0	YES	1915	NO	-1335	NO	Intergenic	0.203980099502488	YES	merged_common_peak	ZSWIM6
PCC18607	5	63443664	63443864	+	3.80106863376241	5.16992500144231	GAIN	0.398009950248756	17584	NO	0	YES	-17906	NO	Intergenic	4.62686567164179	NO	merged_common_peak	RNF180
PCC18642	5	72251806	72252006	+	4.05517635980077	5.32192809488736	GAIN	0.651741293532338	0	YES	0	YES	98	YES	promoter-TSS ()	0.323383084577114	YES	merged_common_peak	FCHO2
PCC18665	5	74532643	74532843	+	4.16842305264291	5.64385618977472	GAIN	0.791044776119403	0	YES	242	NO	-40	YES	promoter-TSS ()	1.30845771144279	YES	merged_common_peak	ANKRD31
PCC18670	5	76373334	76373534	+	3.93321008852187	5.39231742277876	GAIN	0.810945273631841	0	YES	9196	NO	2962	NO	exon ()	0.467661691542289	YES	merged_common_peak	SNORA47
PCC18721	5	89735648	89735848	+	5.32063489385199	4.16992500144231	LOSS	0.383084577114428	29705	NO	0	YES	29931	NO	Intergenic	1.19900497512438	NO	merged_common_peak	LOC731157
PCC18878	5	130500765	130500965	+	4.32442885048833	5.4594316186373	GAIN	0.597014925373134	0	YES	14	NO	176	NO	non-coding ()	0.552238805970149	YES	merged_common_peak	HINT1
PCC18880	5	130925372	130925572	+	5.23934633842569	4.16992500144231	LOSS	0.527363184079602	44843	NO	4098	NO	45457	NO	intron ()	11.2885572139303	NO	merged_common_peak	RAPGEF6
PCC18892	5	131746572	131746772	+	3.8685162332374	5.39231742277876	GAIN	0.701492537313433	0	YES	0	YES	207	NO	5' UTR ()	0.696517412935323	YES	merged_common_peak	C5orf56
PCC18937	5	136680459	136680659	+	4.05517635980077	5.4594316186373	GAIN	0.402985074626866	153357	NO	0	YES	154459	NO	intron ()	9.88557213930348	NO	merged_common_peak	SPOCK1
PCC18950	5	137800093	137800293	+	4.32442885048833	5.75488750216347	GAIN	0.626865671641791	0	YES	1467	NO	-988	YES	promoter-TSS ()	1.90049751243781	YES	merged_common_peak	EGR1
PCC18989	5	140943829	140944029	+	5.32063489385199	4	LOSS	0.412935323383085	50639	NO	2468	NO	6051	NO	non-coding ()	21.2487562189055	NO	merged_common_peak	LOC100505658
PCC19057	5	149016368	149016568	+	4.55451030645757	5.61470984411521	GAIN	0.412935323383085	55164	NO	0	YES	55333	NO	Intergenic	12.8208955223881	NO	merged_common_peak	ARHGEF37
PCC19199	5	172192807	172193007	+	5.44748492672434	6.53915881110803	GAIN	0.487562189054726	4475	NO	0	YES	5296	NO	Intergenic	0.288557213930348	NO	merged_common_peak	DUSP1
PCC19200	5	172196020	172196220	+	5.18274105752127	6.18982455888002	GAIN	0.522388059701492	1262	NO	0	YES	2083	NO	exon ()	0	NO	merged_common_peak	DUSP1
PCC19201	5	172197404	172197604	+	5.32063489385199	6.44294349584873	GAIN	0.611940298507463	0	YES	0	YES	699	NO	intron ()	0.258706467661692	YES	merged_common_peak	DUSP1
PCC19213	5	172822445	172822645	+	3.8685162332374	5.20945336562895	GAIN	0.467661691542289	65346	NO	0	YES	48087	NO	Intergenic	1.2636815920398	NO	merged_common_peak	MIR8056
PCC19228	5	174961187	174961387	+	5.49551221979605	4.32192809488736	LOSS	0.676616915422886	55121	NO	0	YES	55786	NO	Intergenic	15.7064676616915	YES	merged_common_peak	SFXN1
PCC19233	5	175843559	175843759	+	4.22214953278678	5.8073549220576	GAIN	0.791044776119403	0	YES	388	NO	-89	YES	promoter-TSS ()	1.85572139303483	YES	merged_common_peak	CLTB
PCC19255	5	178594213	178594413	+	5.15366172086598	6.5077946401987	GAIN	0.776119402985075	0	YES	0	YES	106897	NO	intron ()	1.65174129353234	YES	merged_common_peak	ZNF354C
PCC19265	5	179636111	179636311	+	3.41260361598648	5.16992500144231	GAIN	0.865671641791045	0	YES	23679	NO	-81	YES	promoter-TSS ()	0.0597014925373134	YES	merged_common_peak	RASGEF1C
PCC19294	6	3056312	3056512	+	5.65299566752278	4.32192809488736	LOSS	0.567164179104478	7299	NO	0	YES	-7663	NO	Intergenic	20.7611940298507	YES	merged_common_peak	RIPK1
PCC19325	6	5999323	5999523	+	3.73062239690668	5.12928301694497	GAIN	0.552238805970149	0	YES	0	YES	4854	NO	exon ()	0.194029850746269	YES	merged_common_peak	NRN1
PCC19348	6	11044580	11044780	+	3.65689843523641	5.39231742277876	GAIN	0.860696517412935	0	YES	15039	NO	-56	YES	promoter-TSS ()	0.218905472636816	YES	merged_common_peak	ELOVL2
PCC19371	6	13874095	13874295	+	3.73062239690668	5.20945336562895	GAIN	0.706467661691542	0	YES	0	YES	-50482	NO	Intergenic	3.32338308457711	YES	merged_common_peak	RNF182
PCC19545	6	34360412	34360612	+	5.32063489385199	6.4757334309664	GAIN	0.716417910447761	0	YES	371	NO	-55	YES	promoter-TSS ()	1.61194029850746	YES	merged_common_peak	NUDT3
PCC19563	6	35995222	35995422	+	4.86472227660107	3.4594316186373	LOSS	0.567164179104478	0	YES	5918	NO	-132	YES	promoter-TSS ()	8.60696517412935	YES	merged_common_peak	MAPK14
PCC19567	6	36270333	36270533	+	5.37259952903074	4.32192809488736	LOSS	0.502487562189055	84744	NO	0	YES	32196	NO	intron ()	32.9303482587065	NO	merged_common_peak	PNPLA1
PCC19624	6	41703130	41703330	+	3.93321008852187	5.28540221886225	GAIN	0.810945273631841	0	YES	1079	NO	35	YES	promoter-TSS ()	0.298507462686567	YES	merged_common_peak	TFEB
PCC19634	6	42228649	42228849	+	5.58740923019111	4.16992500144231	LOSS	0.671641791044776	1160	NO	0	YES	-43116	NO	intron ()	1.27860696517413	YES	merged_common_peak	MRPS10
PCC19641	6	43037921	43038121	+	5.09385162717496	3.90689059560852	LOSS	0.537313432835821	5923	NO	0	YES	-5985	NO	intron ()	1.41293532338308	NO	merged_common_peak	PTK7
PCC19734	6	55482238	55482438	+	4.22214953278678	5.49185309632967	GAIN	0.393034825870647	38145	NO	47007	NO	-38326	NO	Intergenic	5.14925373134328	NO	merged_common_peak	HMGCLL1
PCC19826	6	85677176	85677376	+	3.73062239690668	5.28540221886225	GAIN	0.487562189054726	192457	NO	157605	NO	-203322	NO	Intergenic	10.5323383084577	NO	merged_common_peak	TBX18
PCC19986	6	125283656	125283856	+	4.16842305264291	5.75488750216347	GAIN	0.81592039800995	0	YES	5314	NO	65	YES	promoter-TSS ()	0.054726368159204	YES	merged_common_peak	RNF217
PCC20006	6	128841598	128841798	+	4.67806215003771	6.10852445677817	GAIN	0.696517412935323	0	YES	1077622	NO	121	NO	5' UTR ()	0.278606965174129	YES	merged_common_peak	PTPRK
PCC20169	6	149867414	149867614	+	3.41260361598648	5.12928301694497	GAIN	0.577114427860697	0	YES	343	NO	-276	YES	promoter-TSS ()	2.23383084577114	YES	merged_common_peak	PPIL4
PCC20217	6	157735813	157736013	+	5.39795654011591	4.16992500144231	LOSS	0.36318407960199	7991	NO	1417	NO	9378	NO	intron ()	9.00497512437811	NO	merged_common_peak	TMEM242
PCC20230	6	159125329	159125529	+	5.67426819340137	3.90689059560852	LOSS	0.716417910447761	59534	NO	0	YES	40994	NO	intron ()	4.72139303482587	YES	merged_common_peak	SYTL3
PCC20282	6	168771126	168771326	+	3.5795767889725	5.04439411935845	GAIN	0.716417910447761	0	YES	0	YES	-50792	NO	Intergenic	3.29353233830846	YES	merged_common_peak	DACT2
PCC20329	7	4681509	4681709	+	5.03169544958708	6.14974711950468	GAIN	0.721393034825871	0	YES	14998	NO	-40321	NO	Intergenic	0	YES	merged_common_peak	FOXK1
PCC20388	7	18104041	18104241	+	3.49828823354619	5.24792751344359	GAIN	0.417910447761194	21673	NO	73320	NO	-22424	NO	Intergenic	9.98507462686567	NO	merged_common_peak	HDAC9
PCC20657	7	63643625	63643825	+	3.32202014017378	4.8073549220576	GAIN	0.691542288557214	0	YES	115775	NO	-23856	NO	Intergenic	2.02487562189055	YES	merged_common_peak	ZNF735
PCC20680	7	72385630	72385830	+	5.03169544958708	3.8073549220576	LOSS	0.462686567164179	9537	NO	0	YES	24564	NO	intron ()	21.3482587064677	NO	merged_common_peak	POM121
PCC20685	7	73082064	73082264	+	4.16842305264291	5.70043971814109	GAIN	0.825870646766169	0	YES	166	NO	-10	YES	promoter-TSS ()	0.17910447761194	YES	merged_common_peak	VPS37D
PCC20832	7	98439376	98439576	+	4.67806215003771	5.88264304936184	GAIN	0.597014925373134	27447	NO	10924	NO	28197	NO	Intergenic	8.16417910447761	NO	merged_common_peak	TMEM130
PCC20837	7	99591903	99592103	+	5.81567985444602	3.90689059560852	LOSS	0.432835820895522	3103	NO	0	YES	13618	NO	Intergenic	2.85572139303483	NO	merged_common_peak	AZGP1P1
PCC20947	7	116166199	116166399	+	4.32442885048833	5.64385618977472	GAIN	0.751243781094527	0	YES	341	NO	-48	YES	promoter-TSS ()	1.69154228855721	YES	merged_common_peak	CAV1
PCC21045	7	134374881	134375081	+	5.39795654011591	4.16992500144231	LOSS	0.393034825870647	230817	NO	0	YES	43450	NO	Intergenic	0.920398009950249	NO	merged_common_peak	BPGM
PCC21046	7	134409451	134409651	+	4.63793900992403	3	LOSS	0.487562189054726	261468	NO	0	YES	-54613	NO	Intergenic	12.1592039800995	NO	merged_common_peak	CALD1
PCC21117	7	149504350	149504550	+	3.73062239690668	2.32192809488736	LOSS	0.398009950248756	16580	NO	14090	NO	-31006	NO	intron ()	2.61691542288557	NO	merged_common_peak	ZNF862
PCC21251	8	18870952	18871152	+	3.32202014017378	4.90689059560852	GAIN	0.751243781094527	0	YES	0	YES	144	NO	intron ()	0	YES	merged_common_peak	PSD3
PCC21280	8	22431922	22432122	+	6.47108489009596	5.39231742277876	LOSS	0.557213930348259	4173	NO	671	NO	-4232	NO	intron ()	31.18407960199	NO	merged_common_peak	PDLIM2
PCC21371	8	31322004	31322204	+	3.65689843523641	5.28540221886225	GAIN	0.45273631840796	174321	NO	173883	NO	-175164	NO	Intergenic	8	NO	merged_common_peak	NRG1
PCC21378	8	32406349	32406549	+	5.09385162717496	6.4757334309664	GAIN	0.741293532338308	0	YES	0	YES	721	NO	intron ()	0.154228855721393	YES	merged_common_peak	NRG1
PCC21403	8	38042034	38042234	+	4.75538379630163	3.4594316186373	LOSS	0.54228855721393	7390	NO	0	YES	-7886	NO	intron ()	6.00995024875622	NO	merged_common_peak	LSM1
PCC21407	8	38325628	38325828	+	4.55451030645757	5.58496250072116	GAIN	0.761194029850746	0	YES	447	NO	-365	YES	promoter-TSS ()	0.174129353233831	YES	merged_common_peak	FGFR1
PCC21478	8	57154566	57154766	+	4.93363658546618	3.70043971814109	LOSS	0.507462686567164	29568	NO	0	YES	30469	NO	Intergenic	27.2537313432836	NO	merged_common_peak	CHCHD7
PCC21550	8	74207299	74207499	+	3.5795767889725	5.49185309632967	GAIN	0.805970149253731	0	YES	3431	NO	562	NO	5' UTR ()	0.124378109452736	YES	merged_common_peak	RDH10
PCC21598	8	87797495	87797695	+	3.99536626610975	5.64385618977472	GAIN	0.398009950248756	270222	NO	85705	NO	-41692	NO	Intergenic	8.07462686567164	NO	merged_common_peak	CNGB3
PCC21875	8	140643218	140643418	+	4.51108897705169	6	GAIN	0.671641791044776	11885	NO	192472	NO	71981	NO	intron ()	5.1592039800995	YES	merged_common_peak	KCNK9
PCC21888	8	142011310	142011510	+	3.49828823354619	5.24792751344359	GAIN	0.81592039800995	0	YES	89	NO	2	YES	promoter-TSS ()	0.383084577114428	YES	merged_common_peak	PTK2
PCC21929	8	146095152	146095352	+	4.99967861555156	3.8073549220576	LOSS	0.527363184079602	16270	NO	17041	NO	-16289	NO	Intergenic	5.2089552238806	NO	merged_common_peak	COMMD5
PCC21937	9	1101041	1101241	+	3.93321008852187	5.90689059560852	GAIN	0.567164179104478	48800	NO	16970	NO	50521	NO	Intergenic	2.06965174129353	NO	merged_common_peak	DMRT2
PCC21946	9	3732751	3732951	+	5.56492971310193	4.52356195605701	LOSS	0.45771144278607	205805	NO	0	YES	64765	NO	Intergenic	4.24875621890547	NO	merged_common_peak	RFX3-AS1
PCC22098	9	36008824	36009024	+	5.65299566752278	4.24792751344359	LOSS	0.54726368159204	27774	NO	0	YES	-27986	NO	Intergenic	28.18407960199	NO	merged_common_peak	RECK
PCC22190	9	80103526	80103726	+	5.23934633842569	4.16992500144231	LOSS	0.353233830845771	158720	NO	6414	NO	41061	NO	intron ()	3.40796019900498	NO	merged_common_peak	GNA14-AS1
PCC22304	9	100149446	100149646	+	3.80106863376241	5.16992500144231	GAIN	0.601990049751244	24453	NO	0	YES	9427	NO	Intergenic	7.82587064676617	YES	merged_common_peak	LOC286359
PCC22369	9	112542272	112542472	+	4.11281105248734	5.49185309632967	GAIN	0.771144278606965	0	YES	7141	NO	-205	YES	promoter-TSS ()	0.940298507462687	YES	merged_common_peak	PALM2-AKAP2
PCC22441	9	121591754	121591954	+	3.93321008852187	6.02236781302845	GAIN	0.343283582089552	539132	NO	167603	NO	149905	NO	Intergenic	1.34328358208955	NO	merged_common_peak	LINC02578
PCC22525	9	130352262	130352462	+	5.65299566752278	4.4594316186373	LOSS	0.467661691542289	18206	NO	0	YES	-11076	NO	Intergenic	9.23383084577114	NO	merged_common_peak	FAM129B
PCC22664	X	2730532	2730732	+	5.29399931925827	4.08746284125034	LOSS	0.497512437810945	15821	NO	0	YES	-16231	NO	intron ()	5.84577114427861	NO	merged_common_peak	GYG2
PCC22669	X	7066247	7066447	+	4.67806215003771	5.75488750216347	GAIN	0.721393034825871	0	YES	10723	NO	-116	YES	promoter-TSS ()	0.164179104477612	YES	merged_common_peak	PUDP
PCC22857	X	102205927	102206127	+	4.51108897705169	3	LOSS	0.442786069651741	13360	NO	8233	NO	13827	NO	intron ()	2.99502487562189	NO	merged_common_peak	RAB40AL
PCC22916	X	128741035	128741235	+	4.75538379630163	3.4594316186373	LOSS	0.447761194029851	46768	NO	0	YES	47798	NO	Intergenic	3.91044776119403	NO	merged_common_peak	APLN
PCC22970	X	152201165	152201365	+	4.16842305264291	5.35755200461808	GAIN	0.736318407960199	23068	NO	0	YES	-23501	NO	Intergenic	1.93034825870647	YES	merged_common_peak	PNMA3
PCC22981	X	153212844	153213044	+	4.55451030645757	3	LOSS	0.557213930348259	5774	NO	2186	NO	-2712	NO	TTS ()	7.43781094527363	YES	merged_common_peak	RENBP
PCC22992	1	1167479	1167679	+	1.02897276729269	4.52356195605701	GAIN	0.830845771144279	0	YES	5448	NO	-50	YES	promoter-TSS ()	0	YES	unique_peak2	B3GALT6
PCC22994	1	1283906	1284106	+	0.57306015004177	3.58496250072116	GAIN	0.746268656716418	0	YES	0	YES	486	NO	intron ()	0.164179104477612	YES	unique_peak2	DVL1
PCC23010	1	3266293	3266493	+	2.31411825492127	4.32192809488736	GAIN	0.631840796019901	8536	NO	0	YES	-104754	NO	intron ()	1.06965174129353	YES	unique_peak2	ARHGEF16
PCC23011	1	3400512	3400712	+	3.22594348942311	4.95419631038687	GAIN	0.711442786069652	5320	NO	0	YES	29465	NO	Intergenic	3.52238805970149	YES	unique_peak2	ARHGEF16
PCC23017	1	7359458	7359658	+	2.63213703584147	4.39231742277876	GAIN	0.557213930348259	236730	NO	0	YES	90256	NO	intron ()	0.109452736318408	NO	unique_peak2	LOC102725193
PCC23025	1	8939028	8939228	+	0.57306015004177	3.58496250072116	GAIN	0.756218905472637	0	YES	9922	NO	234	YES	promoter-TSS ()	0	YES	unique_peak2	ENO1-AS1
PCC23032	1	9935504	9935704	+	1.02897276729269	3.4594316186373	GAIN	0.621890547263682	34141	NO	0	YES	34712	NO	intron ()	0.199004975124378	YES	unique_peak2	CTNNBIP1
PCC23039	1	11380456	11380656	+	1.67154551110698	3.8073549220576	GAIN	0.577114427860697	46908	NO	1094	NO	47301	NO	Intergenic	1.89054726368159	NO	unique_peak2	UBIAD1
PCC23041	1	11797057	11797257	+	0.57306015004177	3.4594316186373	GAIN	0.417910447761194	793	NO	0	YES	1015	NO	intron ()	0	NO	unique_peak2	AGTRAP
PCC23042	1	11968962	11969162	+	5.23934633842569	6.32192809488736	GAIN	0.577114427860697	16481	NO	0	YES	17423	NO	Intergenic	0.427860696517413	NO	unique_peak2	KIAA2013
PCC23051	1	15480589	15480789	+	1.02897276729269	3.70043971814109	GAIN	0.761194029850746	0	YES	3171	NO	460	NO	intron ()	2.12935323383085	YES	unique_peak2	TMEM51
PCC23057	1	16162344	16162544	+	3.32202014017378	5	GAIN	0.666666666666667	0	YES	1643	NO	-11915	NO	non-coding ()	0	YES	unique_peak2	SPEN
PCC23059	1	16174751	16174951	+	1.38260606684207	3.8073549220576	GAIN	0.810945273631841	0	YES	9629	NO	-209	YES	promoter-TSS ()	0	YES	unique_peak2	FLJ37453
PCC23079	1	17562197	17562397	+	-0.0695125937725181	3.32192809488736	GAIN	0.582089552238806	86121	NO	0	YES	-13296	NO	intron ()	0	NO	unique_peak2	PADI3
PCC23085	1	19282205	19282405	+	1.67154551110698	4.4594316186373	GAIN	0.761194029850746	0	YES	44	NO	521	NO	exon ()	0	YES	unique_peak2	IFFO2
PCC23100	1	20811722	20811922	+	1.91584033035692	3.90689059560852	GAIN	0.72636815920398	0	YES	2841	NO	906	NO	exon ()	0.218905472636816	YES	unique_peak2	CAMK2N1
PCC23102	1	21113048	21113248	+	2.48109142790728	4.52356195605701	GAIN	0.756218905472637	0	YES	0	YES	33	YES	promoter-TSS ()	0	YES	unique_peak2	HP1BP3
PCC23104	1	21671739	21671939	+	0.57306015004177	3.70043971814109	GAIN	0.786069651741294	0	YES	0	YES	195	NO	intron ()	0.154228855721393	YES	unique_peak2	ECE1
PCC23106	1	21901330	21901530	+	2.1274581283579	3.90689059560852	GAIN	0.681592039800995	28649	NO	0	YES	65579	NO	intron ()	0.323383084577114	YES	unique_peak2	ALPL
PCC23114	1	23883253	23883453	+	3.65689843523641	5.28540221886225	GAIN	0.497512437810945	1389	NO	0	YES	2932	NO	Intergenic	0	NO	unique_peak2	ID3
PCC23126	1	26146298	26146498	+	1.67154551110698	3.70043971814109	GAIN	0.751243781094527	0	YES	8357	NO	1	YES	promoter-TSS ()	0	YES	unique_peak2	MTFR1L
PCC23141	1	27560950	27561150	+	2.1274581283579	4.39231742277876	GAIN	0.72636815920398	0	YES	290	NO	43	YES	promoter-TSS ()	0	YES	unique_peak2	WDTC1
PCC23142	1	27692978	27693178	+	2.1274581283579	4.24792751344359	GAIN	0.810945273631841	0	YES	237	NO	279	NO	exon ()	0.407960199004975	YES	unique_peak2	MAP3K6
PCC23148	1	28286715	28286915	+	3.41260361598648	5.08746284125034	GAIN	0.73134328358209	0	YES	0	YES	842	NO	exon ()	2.8955223880597	YES	unique_peak2	XKR8
PCC23154	1	29448355	29448555	+	1.38260606684207	3.70043971814109	GAIN	0.72636815920398	0	YES	0	YES	558	NO	intron ()	0	YES	unique_peak2	TMEM200B
PCC23156	1	29508006	29508206	+	1.02897276729269	3.90689059560852	GAIN	0.716417910447761	0	YES	0	YES	531	NO	intron ()	0.288557213930348	YES	unique_peak2	SRSF4
PCC23160	1	30996574	30996774	+	-1.16799795483773	2.8073549220576	GAIN	0.527363184079602	161235	NO	0	YES	-194945	NO	Intergenic	0.169154228855721	NO	unique_peak2	MATN1-AS1
PCC23170	1	33721310	33721510	+	1.02897276729269	3.70043971814109	GAIN	0.631840796019901	0	YES	750	NO	-764	YES	promoter-TSS ()	0.104477611940299	YES	unique_peak2	ZNF362
PCC23171	1	33815107	33815307	+	1.38260606684207	4.39231742277876	GAIN	0.825870646766169	0	YES	4156	NO	292	YES	promoter-TSS ()	0	YES	unique_peak2	PHC2
PCC23172	1	33899302	33899502	+	2.1274581283579	4.32192809488736	GAIN	0.462686567164179	2372	NO	0	YES	-38830	NO	Intergenic	0.606965174129353	NO	unique_peak2	ZSCAN20
PCC23191	1	39338748	39338948	+	2.1274581283579	4	GAIN	0.73134328358209	0	YES	0	YES	202	YES	promoter-TSS ()	0	YES	unique_peak2	MYCBP
PCC23195	1	39571396	39571596	+	0.57306015004177	3.4594316186373	GAIN	0.746268656716418	0	YES	0	YES	21657	NO	intron ()	0.218905472636816	YES	unique_peak2	MACF1
PCC23206	1	42209261	42209461	+	-0.0695125937725181	3.16992500144231	GAIN	0.512437810945274	80628	NO	1740	NO	175017	NO	intron ()	0.517412935323383	NO	unique_peak2	HIVEP3
PCC23211	1	42922144	42922344	+	3.22594348942311	4.70043971814109	GAIN	0.741293532338308	0	YES	4596	NO	79	YES	promoter-TSS ()	0.0646766169154229	YES	unique_peak2	PPCS
PCC23224	1	45265976	45266176	+	1.02897276729269	3.70043971814109	GAIN	0.72636815920398	0	YES	174	NO	179	NO	5' UTR ()	0.174129353233831	YES	unique_peak2	PLK3
PCC23226	1	45956656	45956856	+	0.57306015004177	3.70043971814109	GAIN	0.696517412935323	0	YES	135	NO	84	YES	promoter-TSS ()	0	YES	unique_peak2	TESK2
PCC23227	1	46152302	46152502	+	2.1274581283579	4.32192809488736	GAIN	0.671641791044776	0	YES	4551	NO	-100	YES	promoter-TSS ()	0.0398009950248756	YES	unique_peak2	GPBP1L1
PCC23233	1	47993568	47993768	+	-0.0695125937725181	3.32192809488736	GAIN	0.517412935323383	5131	NO	0	YES	-90679	NO	Intergenic	5.98009950248756	NO	unique_peak2	LINC01389
PCC23237	1	51425380	51425580	+	-0.0695125937725181	3.70043971814109	GAIN	0.691542288557214	0	YES	0	YES	456	NO	exon ()	0.114427860696517	YES	unique_peak2	FAF1
PCC23242	1	53018400	53018600	+	1.67154551110698	3.70043971814109	GAIN	0.72636815920398	0	YES	0	YES	262	NO	intron ()	0.0149253731343284	YES	unique_peak2	TUT4
PCC23250	1	55013505	55013705	+	1.67154551110698	4.08746284125034	GAIN	0.641791044776119	5056	NO	315	NO	-202	YES	promoter-TSS ()	1.51243781094527	YES	unique_peak2	ACOT11
PCC23277	1	62784908	62785108	+	0.57306015004177	4	GAIN	0.791044776119403	0	YES	7357	NO	75	YES	promoter-TSS ()	0.054726368159204	YES	unique_peak2	KANK4
PCC23278	1	62791195	62791395	+	1.38260606684207	3.90689059560852	GAIN	0.601990049751244	6061	NO	10255	NO	-6210	NO	Intergenic	0.651741293532338	YES	unique_peak2	KANK4
PCC23287	1	65141225	65141425	+	0.57306015004177	3.32192809488736	GAIN	0.412935323383085	68857	NO	9695	NO	-69453	NO	intron ()	0.587064676616915	NO	unique_peak2	RAVER2
PCC23291	1	65720129	65720329	+	2.89688090504454	4.90689059560852	GAIN	0.781094527363184	0	YES	0	YES	-10148	NO	Intergenic	0.17910447761194	YES	unique_peak2	DNAJC6
PCC23294	1	66258858	66259058	+	2.48109142790728	4.95419631038687	GAIN	0.626865671641791	0	YES	0	YES	102	NO	intron ()	0.233830845771144	YES	unique_peak2	PDE4B
PCC23305	1	68151635	68151835	+	3.22594348942311	4.85798099512757	GAIN	0.686567164179104	0	YES	0	YES	875	NO	exon ()	0.333333333333333	YES	unique_peak2	GADD45A
PCC23308	1	68444809	68445009	+	1.02897276729269	3.4594316186373	GAIN	0.323383084577114	67634	NO	8258	NO	72405	NO	intron ()	0.0945273631840796	NO	unique_peak2	DIRAS3
PCC23315	1	71513385	71513585	+	1.38260606684207	4	GAIN	0.746268656716418	0	YES	259515	NO	6	YES	promoter-TSS ()	0.114427860696517	YES	unique_peak2	PTGER3
PCC23347	1	85930894	85931094	+	1.91584033035692	4.24792751344359	GAIN	0.761194029850746	0	YES	473	NO	-105	YES	promoter-TSS ()	0.0845771144278607	YES	unique_peak2	DDAH1
PCC23363	1	88433912	88434112	+	1.38260606684207	3.8073549220576	GAIN	0.502487562189055	494171	NO	0	YES	-596674	NO	Intergenic	0.373134328358209	NO	unique_peak2	LINC01364
PCC23388	1	94713251	94713451	+	2.1274581283579	3.8073549220576	GAIN	0.781094527363184	0	YES	0	YES	-35	YES	promoter-TSS ()	0.0895522388059701	YES	unique_peak2	ARHGAP29
PCC23389	1	94993064	94993264	+	2.1274581283579	3.8073549220576	GAIN	0.45771144278607	13573	NO	4863	NO	14249	NO	Intergenic	1.47761194029851	NO	unique_peak2	F3
PCC23390	1	95006459	95006659	+	1.02897276729269	3.8073549220576	GAIN	0.507462686567164	178	NO	0	YES	854	NO	intron ()	0	NO	unique_peak2	F3
PCC23397	1	95583346	95583546	+	-1.16799795483773	3.58496250072116	GAIN	0.786069651741294	0	YES	104	NO	-33	YES	promoter-TSS ()	0.17910447761194	YES	unique_peak2	TMEM56-RWDD3
PCC23418	1	107163348	107163548	+	2.89688090504454	4.90689059560852	GAIN	0.54726368159204	435657	NO	196502	NO	-197413	NO	Intergenic	0.323383084577114	YES	unique_peak2	LINC01661
PCC23419	1	107599801	107600001	+	4.86472227660107	6.08746284125034	GAIN	0.631840796019901	0	YES	38339	NO	634	NO	exon ()	0.945273631840796	YES	unique_peak2	PRMT6
PCC23420	1	107619466	107619666	+	1.67154551110698	3.70043971814109	GAIN	0.45273631840796	19055	NO	18674	NO	20299	NO	Intergenic	0.323383084577114	NO	unique_peak2	PRMT6
PCC23422	1	108113358	108113558	+	1.38260606684207	5.35755200461808	GAIN	0.54228855721393	89915	NO	22902	NO	117668	NO	TTS ()	1.78109452736318	NO	unique_peak2	VAV3
PCC23424	1	109419506	109419706	+	2.1274581283579	4	GAIN	0.746268656716418	0	YES	144	NO	3	YES	promoter-TSS ()	0.169154228855721	YES	unique_peak2	GPSM2
PCC23425	1	109940241	109940441	+	1.38260606684207	4	GAIN	0.810945273631841	0	YES	4600	NO	226	NO	exon ()	0	YES	unique_peak2	SORT1
PCC23426	1	109968816	109969016	+	2.1274581283579	3.8073549220576	GAIN	0.666666666666667	0	YES	0	YES	154	NO	intron ()	0	YES	unique_peak2	PSMA5
PCC23428	1	110026858	110027058	+	1.02897276729269	3.58496250072116	GAIN	0.626865671641791	0	YES	0	YES	431	NO	intron ()	0.0398009950248756	YES	unique_peak2	ATXN7L2
PCC23465	1	120217624	120217824	+	1.02897276729269	3.70043971814109	GAIN	0.383084577114428	26372	NO	0	YES	-27334	NO	Intergenic	0.00995024875621891	NO	unique_peak2	ZNF697
PCC23487	1	150336172	150336372	+	1.02897276729269	3.8073549220576	GAIN	0.606965174129353	459	NO	1028	NO	-315	YES	promoter-TSS ()	0	NO	unique_peak2	RPRD2
PCC23504	1	153372853	153373053	+	0.57306015004177	3.8073549220576	GAIN	0.54726368159204	135371	NO	12792	NO	-9289	NO	intron ()	2.17910447761194	NO	unique_peak2	S100A8
PCC23526	1	156736671	156736871	+	0.57306015004177	3.32192809488736	GAIN	0.497512437810945	164	NO	1159	NO	-503	YES	promoter-TSS ()	0.293532338308458	NO	unique_peak2	PRCC
PCC23536	1	160078762	160078962	+	1.67154551110698	4.08746284125034	GAIN	0.393034825870647	10331	NO	6698	NO	-6658	NO	Intergenic	9.55721393034826	NO	unique_peak2	ATP1A2
PCC23539	1	160386279	160386479	+	1.91584033035692	4.32192809488736	GAIN	0.567164179104478	2624	NO	878	NO	16015	NO	intron ()	6.81094527363184	NO	unique_peak2	VANGL2
PCC23549	1	162531715	162531915	+	3.49828823354619	4.90689059560852	GAIN	0.72636815920398	0	YES	0	YES	126	NO	intron ()	0	YES	unique_peak2	UAP1
PCC23559	1	165797771	165797971	+	-1.16799795483773	3.16992500144231	GAIN	0.477611940298507	87	NO	0	YES	1139	NO	intron ()	0.54726368159204	YES	unique_peak2	UCK2
PCC23581	1	170680799	170680999	+	1.91584033035692	3.8073549220576	GAIN	0.417910447761194	46620	NO	2328	NO	47586	NO	intron ()	0.671641791044776	NO	unique_peak2	PRRX1
PCC23603	1	178694925	178695125	+	1.91584033035692	4.58496250072116	GAIN	0.746268656716418	0	YES	0	YES	743	NO	intron ()	0.313432835820896	YES	unique_peak2	RALGPS2
PCC23653	1	199656516	199656716	+	-0.0695125937725181	3.16992500144231	GAIN	0.502487562189055	347758	NO	2175	NO	-340114	NO	Intergenic	0.348258706467662	NO	unique_peak2	NR5A2
PCC23654	1	200008408	200008608	+	0.57306015004177	3.16992500144231	GAIN	0.741293532338308	0	YES	3482	NO	-3445	NO	intron ()	0.0646766169154229	YES	unique_peak2	NR5A2
PCC23670	1	201508360	201508560	+	1.91584033035692	3.8073549220576	GAIN	0.756218905472637	0	YES	0	YES	19428	NO	Intergenic	0	YES	unique_peak2	RPS10P7
PCC23681	1	202858158	202858358	+	1.38260606684207	4.32192809488736	GAIN	0.686567164179104	0	YES	57	NO	127	NO	5' UTR ()	0.741293532338308	YES	unique_peak2	RABIF
PCC23684	1	203135723	203135923	+	1.67154551110698	4.24792751344359	GAIN	0.63681592039801	38226	NO	607	NO	9119	NO	3' UTR ()	2.16417910447761	NO	unique_peak2	MYBPH
PCC23700	1	206808843	206809043	+	1.02897276729269	3.4594316186373	GAIN	0.746268656716418	0	YES	87	NO	62	YES	promoter-TSS ()	0	YES	unique_peak2	DYRK3
PCC23710	1	209686776	209686976	+	1.02897276729269	3.4594316186373	GAIN	0.45273631840796	112173	NO	13474	NO	-70169	NO	Intergenic	24.363184079602	NO	unique_peak2	CAMK1G
PCC23741	1	217507345	217507545	+	1.91584033035692	4.16992500144231	GAIN	0.507462686567164	195571	NO	19805	NO	-196348	NO	Intergenic	10.9253731343284	NO	unique_peak2	ESRRG
PCC23771	1	223900273	223900473	+	1.38260606684207	3.70043971814109	GAIN	0.72636815920398	0	YES	107	NO	254	NO	exon ()	0.228855721393035	YES	unique_peak2	CAPN2
PCC23783	1	226925045	226925245	+	1.02897276729269	3.58496250072116	GAIN	0.721393034825871	0	YES	1824	NO	1731	NO	exon ()	0.73134328358209	YES	unique_peak2	ITPKB
PCC23784	1	226926296	226926496	+	1.67154551110698	3.8073549220576	GAIN	0.72636815920398	0	YES	3075	NO	480	NO	intron ()	0	YES	unique_peak2	ITPKB
PCC23789	1	228270049	228270249	+	1.02897276729269	3.4594316186373	GAIN	0.701492537313433	0	YES	831	NO	-212	YES	promoter-TSS ()	0.258706467661692	YES	unique_peak2	ARF1
PCC23792	1	228463330	228463530	+	-0.0695125937725181	3.90689059560852	GAIN	0.716417910447761	0	YES	0	YES	-62065	NO	intron ()	0.0895522388059701	YES	unique_peak2	OBSCN-AS1
PCC23793	1	228674435	228674635	+	1.67154551110698	4.32192809488736	GAIN	0.72636815920398	0	YES	945	NO	-533	YES	promoter-TSS ()	0.915422885572139	YES	unique_peak2	RNF187
PCC23794	1	229406770	229406970	+	1.38260606684207	3.90689059560852	GAIN	0.791044776119403	0	YES	150	NO	31	YES	promoter-TSS ()	0	YES	unique_peak2	LOC105373159
PCC23806	1	232941135	232941335	+	2.63213703584147	4.4594316186373	GAIN	0.686567164179104	0	YES	11064	NO	597	NO	exon ()	0.0646766169154229	YES	unique_peak2	MAP10
PCC23812	1	234744314	234744514	+	2.48109142790728	4.75488750216347	GAIN	0.736318407960199	0	YES	123	NO	857	NO	exon ()	0.169154228855721	YES	unique_peak2	IRF2BP2
PCC23820	1	235242458	235242658	+	1.67154551110698	3.8073549220576	GAIN	0.492537313432836	24896	NO	0	YES	48694	NO	Intergenic	0	NO	unique_peak2	SNORA14B
PCC23821	1	235242801	235243001	+	1.02897276729269	3.4594316186373	GAIN	0.507462686567164	24553	NO	0	YES	48351	NO	Intergenic	0.278606965174129	NO	unique_peak2	SNORA14B
PCC23822	1	235490501	235490701	+	1.02897276729269	3.58496250072116	GAIN	0.716417910447761	0	YES	6250	NO	201	NO	5' UTR ()	0	YES	unique_peak2	ARID4B
PCC23823	1	235492737	235492937	+	1.67154551110698	3.90689059560852	GAIN	0.487562189054726	576	NO	6843	NO	968	NO	intron ()	0.338308457711443	NO	unique_peak2	GGPS1
PCC23835	1	238027685	238027885	+	2.1274581283579	4.16992500144231	GAIN	0.641791044776119	80236	NO	0	YES	2310	NO	intron ()	7.64676616915423	NO	unique_peak2	LOC100130331
PCC23846	1	244014157	244014357	+	1.67154551110698	3.90689059560852	GAIN	0.800995024875622	0	YES	2523	NO	-7371	NO	Intergenic	0	YES	unique_peak2	AKT3
PCC23859	1	246772301	246772501	+	1.02897276729269	3.4594316186373	GAIN	0.492537313432836	10696	NO	0	YES	42762	NO	intron ()	0.701492537313433	NO	unique_peak2	CNST
PCC23860	1	246887417	246887617	+	1.38260606684207	4.16992500144231	GAIN	0.786069651741294	0	YES	303	NO	139	NO	5' UTR ()	0.0149253731343284	YES	unique_peak2	SCCPDH
PCC23868	10	375470	375670	+	-0.0695125937725181	3.58496250072116	GAIN	0.592039800995025	2310	NO	0	YES	-47544	NO	intron ()	0.850746268656716	NO	unique_peak2
PCC23893	10	5626825	5627025	+	1.91584033035692	4	GAIN	0.45771144278607	56623	NO	0	YES	11156	NO	Intergenic	0	NO	unique_peak2	LOC105376382
PCC23899	10	6245685	6245885	+	1.91584033035692	4.32192809488736	GAIN	0.442786069651741	0	YES	0	YES	945	NO	intron ()	0.169154228855721	YES	unique_peak2	PFKFB3
PCC23900	10	6261040	6261240	+	1.02897276729269	3.58496250072116	GAIN	0.63681592039801	1407	NO	0	YES	16300	NO	intron ()	0.0248756218905473	YES	unique_peak2	PFKFB3
PCC23903	10	6622321	6622521	+	2.1274581283579	4.39231742277876	GAIN	0.800995024875622	0	YES	4930	NO	34	YES	promoter-TSS ()	0.154228855721393	YES	unique_peak2	PRKCQ-AS1
PCC23907	10	11060131	11060331	+	1.67154551110698	4.24792751344359	GAIN	0.805970149253731	0	YES	0	YES	-230	YES	promoter-TSS ()	0	YES	unique_peak2	CELF2
PCC23912	10	13570518	13570718	+	-1.16799795483773	3.16992500144231	GAIN	0.800995024875622	0	YES	0	YES	-25642	NO	Intergenic	0	YES	unique_peak2	BEND7
PCC23913	10	13571067	13571267	+	-0.0695125937725181	3.70043971814109	GAIN	0.875621890547264	202	NO	0	YES	-26191	NO	Intergenic	0	YES	unique_peak2	BEND7
PCC23933	10	17280941	17281141	+	4.16842305264291	5.70043971814109	GAIN	0.507462686567164	8323	NO	839	NO	-9057	NO	Intergenic	0	NO	unique_peak2	VIM-AS1
PCC23940	10	21824287	21824487	+	1.38260606684207	3.70043971814109	GAIN	0.676616915422886	0	YES	0	YES	813	NO	intron ()	0.139303482587065	YES	unique_peak2	MLLT10
PCC23947	10	22629512	22629712	+	3.12366417172157	5.28540221886225	GAIN	0.796019900497512	0	YES	5038	NO	-4762	NO	Intergenic	0	YES	unique_peak2	SPAG6
PCC23951	10	23614191	23614391	+	1.02897276729269	3.4594316186373	GAIN	0.442786069651741	113445	NO	10080	NO	19481	NO	intron ()	0	NO	unique_peak2	C10orf67
PCC23962	10	27149329	27149529	+	0.57306015004177	3.58496250072116	GAIN	0.73134328358209	0	YES	0	YES	587	NO	intron ()	0	YES	unique_peak2	ABI1
PCC23965	10	27793059	27793259	+	3.65689843523641	5.28540221886225	GAIN	0.661691542288557	0	YES	1881	NO	56	YES	promoter-TSS ()	0.154228855721393	YES	unique_peak2	RAB18
PCC23987	10	33295500	33295700	+	1.38260606684207	3.70043971814109	GAIN	0.557213930348259	25629	NO	0	YES	-48307	NO	Intergenic	0	NO	unique_peak2	ITGB1
PCC24016	10	42385146	42385346	+	8.57935050499069	7.31288295528436	LOSS	0.358208955223881	221135	NO	477354	NO	478247	NO	Intergenic	159.36815920398	NO	unique_peak2	LOC441666
PCC24017	10	42396855	42397055	+	6.81446068210133	5.35755200461808	LOSS	0.353233830845771	209426	NO	465645	NO	466538	NO	Intergenic	82.9601990049751	NO	unique_peak2	LOC441666
PCC24018	10	42398536	42398736	+	7.63834859165221	6.18982455888002	LOSS	0.353233830845771	207745	NO	463964	NO	464857	NO	Intergenic	56.955223880597	NO	unique_peak2	LOC441666
PCC24020	10	42400392	42400592	+	7.62606341863603	6.49185309632967	LOSS	0.378109452736318	205889	NO	462108	NO	463001	NO	Intergenic	26.9303482587065	NO	unique_peak2	LOC441666
PCC24021	10	42408121	42408321	+	5.54212673864191	4.4594316186373	LOSS	0.338308457711443	198160	NO	454379	NO	455272	NO	Intergenic	4.4228855721393	NO	unique_peak2	LOC441666
PCC24025	10	42534572	42534772	+	6.82471818964533	3.32192809488736	LOSS	0.373134328358209	71709	NO	327928	NO	328821	NO	Intergenic	33.7562189054726	NO	unique_peak2	LOC441666
PCC24041	10	49732259	49732459	+	2.31411825492127	4.90689059560852	GAIN	0.776119402985075	0	YES	0	YES	-12727	NO	intron ()	0.437810945273632	YES	unique_peak2	ARHGAP22-IT1
PCC24046	10	50347532	50347732	+	1.02897276729269	3.58496250072116	GAIN	0.606965174129353	7353	NO	0	YES	-5567	NO	intron ()	0.711442786069652	NO	unique_peak2	FAM170B
PCC24066	10	60272719	60272919	+	3.49828823354619	5.12928301694497	GAIN	0.81592039800995	0	YES	171	NO	-85	YES	promoter-TSS ()	0.0398009950248756	YES	unique_peak2	BICC1
PCC24080	10	64182082	64182282	+	1.02897276729269	3.4594316186373	GAIN	0.422885572139304	47661	NO	3658	NO	-47296	NO	intron ()	0.228855721393035	NO	unique_peak2	LOC283045
PCC24083	10	65281570	65281770	+	2.1274581283579	4	GAIN	0.835820895522388	0	YES	1500	NO	165	NO	5' UTR ()	0	YES	unique_peak2	JMJD1C
PCC24086	10	65875718	65875918	+	1.02897276729269	4	GAIN	0.477611940298507	54699	NO	41052	NO	-593983	NO	Intergenic	4.34328358208955	NO	unique_peak2	JMJD1C
PCC24106	10	72977079	72977279	+	-0.0695125937725181	3.32192809488736	GAIN	0.686567164179104	0	YES	98	NO	806	NO	non-coding ()	0.154228855721393	YES	unique_peak2	UNC5B-AS1
PCC24141	10	79975616	79975816	+	3.01432569142213	4.95419631038687	GAIN	0.611940298507463	86964	NO	0	YES	-32666	NO	Intergenic	0	NO	unique_peak2	LINC00856
PCC24150	10	80911712	80911912	+	-0.0695125937725181	4.4594316186373	GAIN	0.592039800995025	81174	NO	0	YES	83020	NO	intron ()	0.124378109452736	YES	unique_peak2	ZMIZ1
PCC24159	10	86088189	86088389	+	1.02897276729269	3.58496250072116	GAIN	0.82089552238806	6	NO	171	NO	-56	YES	promoter-TSS ()	0.0497512437810945	YES	unique_peak2	CCSER2
PCC24166	10	89622371	89622571	+	3.65689843523641	5.20945336562895	GAIN	0.587064676616915	0	YES	6389	NO	723	YES	promoter-TSS ()	0.303482587064677	YES	unique_peak2	KLLN
PCC24169	10	90488283	90488483	+	1.38260606684207	4.32192809488736	GAIN	0.616915422885572	145061	NO	24592	NO	4082	NO	intron ()	29.5124378109453	NO	unique_peak2	LIPK
PCC24177	10	92617479	92617679	+	0.57306015004177	3.4594316186373	GAIN	0.800995024875622	0	YES	598	NO	92	YES	promoter-TSS ()	0.27363184079602	YES	unique_peak2	HTR7
PCC24186	10	93558301	93558501	+	0.57306015004177	3.32192809488736	GAIN	0.781094527363184	0	YES	4549	NO	250	YES	promoter-TSS ()	0	YES	unique_peak2	TNKS2
PCC24202	10	97416430	97416630	+	2.48109142790728	4.75488750216347	GAIN	0.651741293532338	0	YES	79	NO	37	YES	promoter-TSS ()	0.139303482587065	YES	unique_peak2	ALDH18A1
PCC24226	10	104180906	104181106	+	1.67154551110698	3.8073549220576	GAIN	0.696517412935323	0	YES	12255	NO	-1315	NO	intron ()	0	YES	unique_peak2	PSD
PCC24227	10	104403603	104403803	+	1.02897276729269	3.70043971814109	GAIN	0.73134328358209	0	YES	2077	NO	-549	YES	promoter-TSS ()	0	YES	unique_peak2	TRIM8
PCC24236	10	105726940	105727140	+	2.89688090504454	5.20945336562895	GAIN	0.796019900497512	0	YES	510	NO	97	YES	promoter-TSS ()	0	YES	unique_peak2	SLK
PCC24264	10	112837795	112837995	+	1.02897276729269	4	GAIN	0.721393034825871	0	YES	20445	NO	1105	NO	exon ()	0.875621890547264	YES	unique_peak2	ADRA2A
PCC24266	10	113041358	113041558	+	2.48109142790728	4.39231742277876	GAIN	0.497512437810945	202054	NO	0	YES	204668	NO	Intergenic	2.74626865671642	NO	unique_peak2	ADRA2A
PCC24292	10	119294732	119294932	+	2.1274581283579	3.8073549220576	GAIN	0.701492537313433	0	YES	8248	NO	-7124	NO	intron ()	0	YES	unique_peak2	EMX2
PCC24296	10	119311819	119312019	+	2.77003087217219	4.52356195605701	GAIN	0.706467661691542	0	YES	2551	NO	-7340	NO	Intergenic	0.134328358208955	YES	unique_peak2	EMX2OS
PCC24315	10	124221057	124221257	+	-1.16799795483773	3.70043971814109	GAIN	0.805970149253731	0	YES	383	NO	116	NO	5' UTR ()	0	YES	unique_peak2	HTRA1
PCC24319	10	126847481	126847681	+	1.67154551110698	3.90689059560852	GAIN	0.805970149253731	0	YES	280	NO	106	NO	5' UTR ()	0	YES	unique_peak2	CTBP2
PCC24324	10	128193324	128193524	+	1.38260606684207	3.8073549220576	GAIN	0.606965174129353	0	YES	1583	NO	16638	NO	non-coding ()	0.0497512437810945	YES	unique_peak2	C10orf90
PCC24327	10	131265656	131265856	+	1.91584033035692	3.90689059560852	GAIN	0.72636815920398	0	YES	0	YES	308	NO	intron ()	0	NO	unique_peak2	MGMT
PCC24335	10	135121320	135121520	+	1.02897276729269	3.58496250072116	GAIN	0.522388059701492	471	NO	4199	NO	-973	YES	promoter-TSS ()	11.089552238806	NO	unique_peak2	ZNF511
PCC24336	11	925689	925889	+	2.48109142790728	4.39231742277876	GAIN	0.81592039800995	0	YES	201	NO	-20	YES	promoter-TSS ()	0.552238805970149	YES	unique_peak2	AP2A2
PCC24353	11	6633007	6633207	+	1.38260606684207	4.24792751344359	GAIN	0.716417910447761	0	YES	0	YES	368	NO	TTS ()	0.174129353233831	YES	unique_peak2	TAF10
PCC24369	11	9112703	9112903	+	-0.0695125937725181	3.32192809488736	GAIN	0.781094527363184	0	YES	11772	NO	347	YES	promoter-TSS ()	0	YES	unique_peak2	SCUBE2
PCC24401	11	12226754	12226954	+	1.91584033035692	4	GAIN	0.487562189054726	93737	NO	963	NO	41624	NO	intron ()	0.487562189054726	NO	unique_peak2	MIR6124
PCC24410	11	13235766	13235966	+	0.57306015004177	3.16992500144231	GAIN	0.402985074626866	62830	NO	0	YES	-62333	NO	Intergenic	0.278606965174129	NO	unique_peak2	ARNTL
PCC24466	11	32851360	32851560	+	-0.0695125937725181	3.32192809488736	GAIN	0.800995024875622	0	YES	160	NO	-21	YES	promoter-TSS ()	0.0248756218905473	YES	unique_peak2	PRRG4
PCC24479	11	34676680	34676880	+	0.57306015004177	3.16992500144231	GAIN	0.467661691542289	215822	NO	0	YES	22769	NO	intron ()	0.17910447761194	NO	unique_peak2	EHF
PCC24481	11	35160735	35160935	+	3.73062239690668	5.04439411935845	GAIN	0.716417910447761	0	YES	3645	NO	418	NO	5' UTR ()	0	YES	unique_peak2	CD44
PCC24485	11	35184672	35184872	+	0.57306015004177	3.16992500144231	GAIN	0.373134328358209	23671	NO	0	YES	275	NO	TTS ()	0.587064676616915	NO	unique_peak2	SNORD164
PCC24489	11	35640661	35640861	+	3.32202014017378	5.35755200461808	GAIN	0.721393034825871	0	YES	1559	NO	1026	NO	exon ()	0.00995024875621891	YES	unique_peak2	FJX1
PCC24490	11	35684298	35684498	+	1.91584033035692	3.8073549220576	GAIN	0.786069651741294	0	YES	832	NO	98	YES	promoter-TSS ()	0	YES	unique_peak2	TRIM44
PCC24493	11	36531795	36531995	+	3.5795767889725	5.24792751344359	GAIN	0.73134328358209	0	YES	204	NO	-32	YES	promoter-TSS ()	3.1044776119403	YES	unique_peak2	TRAF6
PCC24496	11	37470875	37471075	+	1.67154551110698	3.90689059560852	GAIN	0.373134328358209	938959	NO	985	NO	-489176	NO	Intergenic	1.33333333333333	NO	unique_peak2	LOC105376633
PCC24497	11	37546915	37547115	+	-0.0695125937725181	3.4594316186373	GAIN	0.313432835820896	1014999	NO	32355	NO	-413136	NO	Intergenic	0.0497512437810945	NO	unique_peak2	LOC105376633
PCC24529	11	48002199	48002399	+	1.02897276729269	3.8073549220576	GAIN	0.810945273631841	0	YES	191	NO	189	NO	5' UTR ()	0	YES	unique_peak2	PTPRJ
PCC24548	11	59522902	59523102	+	2.1274581283579	4.24792751344359	GAIN	0.751243781094527	0	YES	8	NO	470	NO	5' UTR ()	0.164179104477612	YES	unique_peak2	STX3
PCC24562	11	62608583	62608783	+	5.32063489385199	6.52356195605701	GAIN	0.572139303482587	1462	NO	1032	NO	-1055	NO	Intergenic	0	YES	unique_peak2	WDR74
PCC24573	11	65190562	65190762	+	3.32202014017378	4.85798099512757	GAIN	0.606965174129353	62	NO	3238	NO	393	NO	non-coding ()	0.338308457711443	YES	unique_peak2	NEAT1
PCC24574	11	65191071	65191271	+	1.67154551110698	3.70043971814109	GAIN	0.462686567164179	12	NO	2729	NO	902	NO	non-coding ()	0	NO	unique_peak2	NEAT1
PCC24576	11	65195006	65195206	+	4.63793900992403	6.04439411935845	GAIN	0.537313432835821	3947	NO	0	YES	4837	NO	non-coding ()	0.835820895522388	NO	unique_peak2	NEAT1
PCC24577	11	65195893	65196093	+	1.67154551110698	4	GAIN	0.437810945273632	4834	NO	0	YES	5724	NO	non-coding ()	0	NO	unique_peak2	NEAT1
PCC24585	11	65266740	65266940	+	4.55451030645757	5.70043971814109	GAIN	0.323383084577114	1341	NO	6509	NO	1631	NO	TTS ()	0	NO	unique_peak2	MALAT1
PCC24623	11	67981157	67981357	+	1.02897276729269	3.8073549220576	GAIN	0.771144278606965	0	YES	556	NO	-18	YES	promoter-TSS ()	0.169154228855721	YES	unique_peak2	KMT5B
PCC24625	11	69067620	69067820	+	2.63213703584147	4.70043971814109	GAIN	0.597014925373134	142662	NO	0	YES	6115	NO	Intergenic	0.189054726368159	NO	unique_peak2	MYEOV
PCC24630	11	69403205	69403405	+	2.1274581283579	3.8073549220576	GAIN	0.447761194029851	47731	NO	0	YES	-52568	NO	Intergenic	1.59203980099502	NO	unique_peak2	CCND1
PCC24637	11	70962754	70962954	+	0.57306015004177	3.32192809488736	GAIN	0.81592039800995	0	YES	0	YES	-27012	NO	Intergenic	0.422885572139304	YES	unique_peak2	SHANK2
PCC24641	11	71824530	71824730	+	1.91584033035692	3.90689059560852	GAIN	0.462686567164179	554	NO	1569	NO	-804	YES	promoter-TSS ()	0.532338308457711	NO	unique_peak2	ANAPC15
PCC24642	11	71936026	71936226	+	0.57306015004177	3.70043971814109	GAIN	0.796019900497512	0	YES	0	YES	244	NO	exon ()	0	YES	unique_peak2	INPPL1
PCC24644	11	72533157	72533357	+	2.89688090504454	4.52356195605701	GAIN	0.761194029850746	0	YES	0	YES	7806	NO	exon ()	0.203980099502488	YES	unique_peak2	ATG16L2
PCC24659	11	77597581	77597781	+	1.02897276729269	4.8073549220576	GAIN	0.492537313432836	65318	NO	19700	NO	65521	NO	intron ()	3.62686567164179	NO	unique_peak2	AAMDC
PCC24669	11	82905220	82905420	+	1.67154551110698	3.70043971814109	GAIN	0.616915422885572	0	YES	350	NO	539	YES	promoter-TSS ()	0	YES	unique_peak2	ANKRD42
PCC24694	11	91870029	91870229	+	0.57306015004177	3.58496250072116	GAIN	0.482587064676617	87406	NO	130821	NO	-215133	NO	Intergenic	7.51243781094527	NO	unique_peak2	FAT3
PCC24695	11	91958097	91958297	+	2.1274581283579	4.85798099512757	GAIN	0.756218905472637	0	YES	42753	NO	-127065	NO	Intergenic	0.154228855721393	YES	unique_peak2	FAT3
PCC24720	11	102631376	102631576	+	1.91584033035692	4.32192809488736	GAIN	0.333333333333333	307613	NO	0	YES	19883	NO	Intergenic	0.17910447761194	NO	unique_peak2	MMP10
PCC24756	11	116384693	116384893	+	1.67154551110698	4.64385618977472	GAIN	0.527363184079602	13086	NO	14252	NO	-125346	NO	Intergenic	5.02985074626866	NO	unique_peak2	LOC101929011
PCC24757	11	116512330	116512530	+	2.77003087217219	4.64385618977472	GAIN	0.626865671641791	60417	NO	49699	NO	2291	NO	intron ()	16.2388059701493	NO	unique_peak2	LOC101929011
PCC24787	11	123301460	123301660	+	1.91584033035692	3.8073549220576	GAIN	0.72636815920398	0	YES	0	YES	389	NO	exon ()	0	YES	unique_peak2	LOC100128242
PCC24802	11	128490364	128490564	+	1.91584033035692	4.4594316186373	GAIN	0.537313432835821	69539	NO	0	YES	-33011	NO	Intergenic	0.17910447761194	NO	unique_peak2	ETS1
PCC24806	11	129939850	129940050	+	2.1274581283579	4	GAIN	0.766169154228856	0	YES	590	NO	234	YES	promoter-TSS ()	0.208955223880597	YES	unique_peak2	APLP2
PCC24810	11	131087260	131087460	+	2.48109142790728	5.20945336562895	GAIN	0.522388059701492	300625	NO	11499	NO	-153011	NO	Intergenic	1.87064676616915	NO	unique_peak2	NTM
PCC24827	11	133837288	133837488	+	2.1274581283579	4	GAIN	0.691542288557214	9830	NO	0	YES	-10739	NO	Intergenic	1.41791044776119	YES	unique_peak2	IGSF9B
PCC24829	12	329130	329330	+	2.1274581283579	3.8073549220576	GAIN	0.656716417910448	15798	NO	6679	NO	-5859	NO	TTS ()	18.4925373134328	YES	unique_peak2	SLC6A12
PCC24836	12	1703526	1703726	+	1.02897276729269	3.4594316186373	GAIN	0.875621890547264	0	YES	1495	NO	-295	YES	promoter-TSS ()	0	YES	unique_peak2	FBXL14
PCC24845	12	3767602	3767802	+	2.89688090504454	4.58496250072116	GAIN	0.502487562189055	94266	NO	2131	NO	94664	NO	intron ()	12.2189054726368	NO	unique_peak2	CRACR2A
PCC24849	12	5542581	5542781	+	1.02897276729269	3.8073549220576	GAIN	0.621890547263682	0	YES	2969	NO	1401	NO	intron ()	0.308457711442786	YES	unique_peak2	NTF3
PCC24891	12	20347259	20347459	+	1.67154551110698	3.70043971814109	GAIN	0.527363184079602	174157	NO	10488	NO	-66524	NO	Intergenic	11.6318407960199	NO	unique_peak2	LINC02468
PCC24898	12	26111563	26111763	+	3.8685162332374	5.24792751344359	GAIN	0.845771144278607	155295	NO	16827	NO	-301	YES	promoter-TSS ()	0	YES	unique_peak2	RASSF8
PCC24908	12	27933055	27933255	+	2.63213703584147	5.04439411935845	GAIN	0.835820895522388	0	YES	885	NO	-32	YES	promoter-TSS ()	0.0149253731343284	YES	unique_peak2	KLHL42
PCC24909	12	27938989	27939189	+	-0.0695125937725181	3.16992500144231	GAIN	0.333333333333333	5250	NO	3588	NO	5902	NO	intron ()	0	NO	unique_peak2	KLHL42
PCC24937	12	44229932	44230132	+	2.1274581283579	4.39231742277876	GAIN	0.771144278606965	0	YES	0	YES	368	NO	intron ()	0.104477611940299	YES	unique_peak2	TMEM117
PCC24938	12	45366715	45366915	+	-1.16799795483773	3.32192809488736	GAIN	0.517412935323383	77287	NO	41694	NO	-59104	NO	Intergenic	13.7860696517413	NO	unique_peak2	NELL2
PCC24950	12	46765612	46765812	+	1.02897276729269	3.4594316186373	GAIN	0.701492537313433	0	YES	0	YES	933	NO	intron ()	0	YES	unique_peak2	SLC38A2
PCC24971	12	52214462	52214662	+	3.8685162332374	5.39231742277876	GAIN	0.776119402985075	0	YES	1548	NO	11139	NO	exon ()	0.477611940298507	YES	unique_peak2	FIGNL2
PCC24972	12	52222346	52222546	+	-0.0695125937725181	3.32192809488736	GAIN	0.621890547263682	6207	NO	0	YES	3255	NO	intron ()	0.17910447761194	NO	unique_peak2	FIGNL2
PCC24983	12	54398643	54398843	+	1.02897276729269	3.58496250072116	GAIN	0.661691542288557	569	NO	4657	NO	-4147	NO	Intergenic	0	YES	unique_peak2	HOXC8
PCC24984	12	54413171	54413371	+	1.67154551110698	4	GAIN	0.611940298507463	0	YES	0	YES	2635	NO	intron ()	0.00497512437810945	YES	unique_peak2	HOXC6
PCC24986	12	54424863	54425063	+	1.02897276729269	3.4594316186373	GAIN	0.676616915422886	0	YES	2767	NO	-1869	NO	TTS ()	0.293532338308458	YES	unique_peak2	HOXC5
PCC24992	12	54673894	54674094	+	1.91584033035692	4.85798099512757	GAIN	0.592039800995025	0	YES	5283	NO	-79	YES	promoter-TSS ()	0.174129353233831	YES	unique_peak2	CBX5
PCC25030	12	65917360	65917560	+	0.57306015004177	3.4594316186373	GAIN	0.482587064676617	205228	NO	21899	NO	33631	NO	intron ()	0.437810945273632	NO	unique_peak2	LOC105369187
PCC25046	12	67419386	67419586	+	2.48109142790728	4.52356195605701	GAIN	0.467661691542289	43084	NO	16854	NO	70578	NO	Intergenic	4.16417910447761	NO	unique_peak2	LOC102724421
PCC25049	12	68043294	68043494	+	4.71719449338081	6.32192809488736	GAIN	0.711442786069652	0	YES	3076	NO	882	NO	intron ()	0	YES	unique_peak2	DYRK2
PCC25057	12	69202552	69202752	+	0.57306015004177	3.16992500144231	GAIN	0.621890547263682	0	YES	1908	NO	-145	YES	promoter-TSS ()	0.333333333333333	YES	unique_peak2	MDM2
PCC25058	12	69633274	69633474	+	0.57306015004177	3.4594316186373	GAIN	0.746268656716418	0	YES	236	NO	57	YES	promoter-TSS ()	0.263681592039801	YES	unique_peak2	CPSF6
PCC25074	12	77272466	77272666	+	0.57306015004177	3.16992500144231	GAIN	0.676616915422886	0	YES	0	YES	254	NO	intron ()	0	YES	unique_peak2	CSRP2
PCC25088	12	85306451	85306651	+	1.38260606684207	3.8073549220576	GAIN	0.681592039800995	0	YES	56190	NO	57	YES	promoter-TSS ()	1.13930348258706	NO	unique_peak2	SLC6A15
PCC25091	12	86127129	86127329	+	-1.16799795483773	3	GAIN	0.412935323383085	452428	NO	14211	NO	103089	NO	Intergenic	0	NO	unique_peak2	RASSF9
PCC25120	12	93964575	93964775	+	3.99536626610975	5.4262647547021	GAIN	0.681592039800995	0	YES	10395	NO	-82	YES	promoter-TSS ()	0.0696517412935323	YES	unique_peak2	SOCS2
PCC25128	12	95397393	95397593	+	2.1274581283579	3.90689059560852	GAIN	0.676616915422886	0	YES	22	NO	-4	YES	promoter-TSS ()	0.343283582089552	YES	unique_peak2	NDUFA12
PCC25129	12	95467247	95467447	+	3.12366417172157	4.75488750216347	GAIN	0.611940298507463	0	YES	96	NO	57	YES	promoter-TSS ()	4.77611940298507	YES	unique_peak2	NR2C1
PCC25141	12	99139657	99139857	+	1.91584033035692	4	GAIN	0.691542288557214	0	YES	8496	NO	100679	NO	intron ()	0.308457711442786	YES	unique_peak2	APAF1
PCC25145	12	99780803	99781003	+	2.1274581283579	4	GAIN	0.398009950248756	491428	NO	56587	NO	-232035	NO	intron ()	4.29353233830846	NO	unique_peak2	ANKS1B
PCC25146	12	99784485	99784685	+	-0.0695125937725181	4.4594316186373	GAIN	0.557213930348259	495110	NO	52905	NO	-235717	NO	intron ()	4.3134328358209	NO	unique_peak2	ANKS1B
PCC25152	12	101221833	101222033	+	1.67154551110698	4.58496250072116	GAIN	0.373134328358209	110210	NO	106342	NO	33559	NO	intron ()	4.8955223880597	NO	unique_peak2	ANO4
PCC25168	12	105351501	105351701	+	1.02897276729269	3.70043971814109	GAIN	0.736318407960199	0	YES	0	YES	496	NO	intron ()	0.412935323383085	YES	unique_peak2	SLC41A2
PCC25177	12	106381317	106381517	+	2.1274581283579	4	GAIN	0.467661691542289	79156	NO	0	YES	152394	NO	Intergenic	0.318407960199005	NO	unique_peak2	NUAK1
PCC25180	12	106425887	106426087	+	1.38260606684207	3.70043971814109	GAIN	0.442786069651741	34586	NO	0	YES	107824	NO	Intergenic	0.472636815920398	NO	unique_peak2	NUAK1
PCC25184	12	106532902	106533102	+	1.38260606684207	3.70043971814109	GAIN	0.766169154228856	0	YES	711	NO	809	NO	5' UTR ()	0.169154228855721	YES	unique_peak2	NUAK1
PCC25187	12	107713089	107713289	+	1.02897276729269	3.58496250072116	GAIN	0.671641791044776	0	YES	561	NO	992	NO	exon ()	0	YES	unique_peak2	BTBD11
PCC25197	12	109250222	109250422	+	-0.0695125937725181	3.16992500144231	GAIN	0.532338308457711	783	NO	0	YES	1037	NO	intron ()	0.766169154228856	YES	unique_peak2	SSH1
PCC25198	12	109250645	109250845	+	2.89688090504454	4.70043971814109	GAIN	0.567164179104478	360	NO	0	YES	614	NO	intron ()	0.26865671641791	YES	unique_peak2	SSH1
PCC25221	12	120142294	120142494	+	0.57306015004177	3.58496250072116	GAIN	0.522388059701492	14002	NO	0	YES	9135	NO	intron ()	0.263681592039801	NO	unique_peak2	MIR1178
PCC25238	12	122242164	122242364	+	0.57306015004177	3.16992500144231	GAIN	0.875621890547264	0	YES	4523	NO	-366	YES	promoter-TSS ()	0	YES	unique_peak2	SETD1B
PCC25247	12	123436228	123436428	+	-0.0695125937725181	3.16992500144231	GAIN	0.537313432835821	7783	NO	0	YES	14728	NO	intron ()	0	NO	unique_peak2	ABCB9
PCC25248	12	123450667	123450867	+	0.57306015004177	3.8073549220576	GAIN	0.681592039800995	1	NO	0	YES	289	NO	intron ()	0.597014925373134	YES	unique_peak2	ABCB9
PCC25250	12	123465412	123465612	+	1.38260606684207	4	GAIN	0.73134328358209	0	YES	0	YES	905	NO	TTS ()	0.159203980099502	YES	unique_peak2	ARL6IP4
PCC25310	13	27132054	27132254	+	2.63213703584147	4.8073549220576	GAIN	0.791044776119403	0	YES	2756	NO	314	NO	intron ()	0	YES	unique_peak2	WASF3
PCC25312	13	27227443	27227643	+	0.57306015004177	3.16992500144231	GAIN	0.437810945273632	94765	NO	25317	NO	95703	NO	intron ()	1.3134328358209	NO	unique_peak2	WASF3
PCC25315	13	27998590	27998790	+	3.5795767889725	5.08746284125034	GAIN	0.746268656716418	0	YES	1290	NO	9	YES	promoter-TSS ()	0.169154228855721	YES	unique_peak2	GTF3A
PCC25330	13	31039576	31039776	+	1.67154551110698	3.90689059560852	GAIN	0.666666666666667	19438	NO	0	YES	426	NO	intron ()	0.174129353233831	YES	unique_peak2	HMGB1
PCC25332	13	31248340	31248540	+	3.41260361598648	4.95419631038687	GAIN	0.766169154228856	0	YES	0	YES	-39175	NO	Intergenic	2.09452736318408	YES	unique_peak2	ALOX5AP
PCC25341	13	35516660	35516860	+	1.02897276729269	3.4594316186373	GAIN	0.800995024875622	527984	NO	15659	NO	336	NO	5' UTR ()	0	YES	unique_peak2	NBEA
PCC25345	13	37649012	37649212	+	2.1274581283579	3.8073549220576	GAIN	0.278606965174129	15045	NO	3201	NO	-15262	NO	Intergenic	0.353233830845771	NO	unique_peak2	SUPT20H
PCC25354	13	40229682	40229882	+	0.57306015004177	3.16992500144231	GAIN	0.691542288557214	0	YES	138	NO	18	YES	promoter-TSS ()	0.174129353233831	YES	unique_peak2	COG6
PCC25358	13	41885370	41885570	+	2.1274581283579	4.4594316186373	GAIN	0.661691542288557	0	YES	150	NO	129	NO	5' UTR ()	0.875621890547264	YES	unique_peak2	NAA16
PCC25407	13	51796388	51796588	+	3.01432569142213	4.90689059560852	GAIN	0.835820895522388	0	YES	7882	NO	18	YES	promoter-TSS ()	0.174129353233831	YES	unique_peak2	FAM124A
PCC25423	13	73633490	73633690	+	3.22594348942311	5.35755200461808	GAIN	0.81592039800995	0	YES	40	NO	660	NO	exon ()	0.174129353233831	YES	unique_peak2	KLF5
PCC25456	13	94844846	94845046	+	3.49828823354619	4.95419631038687	GAIN	0.467661691542289	356514	NO	118505	NO	-4701	NO	intron ()	10.0298507462687	NO	unique_peak2	GPC6-AS1
PCC25457	13	95201282	95201482	+	2.48109142790728	4.90689059560852	GAIN	0.597014925373134	78	NO	178	NO	285	NO	intron ()	0.651741293532338	YES	unique_peak2	DCT
PCC25460	13	95953698	95953898	+	2.1274581283579	3.90689059560852	GAIN	0.805970149253731	0	YES	207	NO	-98	YES	promoter-TSS ()	0.0845771144278607	YES	unique_peak2	ABCC4
PCC25476	13	99739696	99739896	+	2.48109142790728	4.95419631038687	GAIN	0.691542288557214	0	YES	12415	NO	819	NO	non-coding ()	0.517412935323383	YES	unique_peak2	DOCK9-DT
PCC25479	13	100740593	100740793	+	-0.0695125937725181	3.16992500144231	GAIN	0.532338308457711	163	NO	2407	NO	504	YES	promoter-TSS ()	0.17910447761194	NO	unique_peak2	LOC105370333
PCC25483	13	102106171	102106371	+	3.65689843523641	5.55458885167764	GAIN	0.786069651741294	0	YES	0	YES	1327	NO	exon ()	0	YES	unique_peak2	ITGBL1
PCC25484	13	102127069	102127269	+	2.63213703584147	4.39231742277876	GAIN	0.442786069651741	20580	NO	0	YES	-15134	NO	intron ()	7.56218905472637	NO	unique_peak2	ITGBL1
PCC25487	13	103451648	103451848	+	1.02897276729269	3.8073549220576	GAIN	0.691542288557214	0	YES	12892	NO	-344	YES	promoter-TSS ()	0.253731343283582	YES	unique_peak2	KDELC1
PCC25489	13	103522987	103523187	+	2.31411825492127	4.70043971814109	GAIN	0.432835820895522	24223	NO	0	YES	-9362	NO	intron ()	2.46766169154229	YES	unique_peak2	METTL21EP
PCC25500	13	108870658	108870858	+	2.1274581283579	3.8073549220576	GAIN	0.716417910447761	0	YES	4897	NO	-5	YES	promoter-TSS ()	0.0746268656716418	YES	unique_peak2	ABHD13
PCC25503	13	110262909	110263109	+	2.48109142790728	4.58496250072116	GAIN	0.572139303482587	171357	NO	14961	NO	-117612	NO	Intergenic	3.06467661691542	NO	unique_peak2	LINC00676
PCC25504	13	110437833	110438033	+	3.32202014017378	5	GAIN	0.81592039800995	0	YES	3452	NO	981	NO	exon ()	0	YES	unique_peak2	IRS2
PCC25520	13	114505959	114506159	+	1.02897276729269	3.58496250072116	GAIN	0.601990049751244	0	YES	0	YES	-12524	NO	intron ()	2	YES	unique_peak2	GAS6-AS1
PCC25530	13	115080031	115080231	+	1.02897276729269	3.8073549220576	GAIN	0.796019900497512	0	YES	0	YES	321	NO	intron ()	0	YES	unique_peak2	CHAMP1
PCC25539	14	23058117	23058317	+	1.67154551110698	4.24792751344359	GAIN	0.587064676616915	0	YES	266	NO	-74	YES	promoter-TSS ()	0.104477611940299	YES	unique_peak2	DAD1
PCC25569	14	37116598	37116798	+	1.38260606684207	3.8073549220576	GAIN	0.701492537313433	0	YES	0	YES	-10075	NO	Intergenic	0.26865671641791	NO	unique_peak2	PAX9
PCC25578	14	39736381	39736581	+	1.38260606684207	3.70043971814109	GAIN	0.691542288557214	0	YES	7739	NO	153	YES	promoter-TSS ()	0	YES	unique_peak2	MIA2
PCC25586	14	46079716	46079916	+	1.67154551110698	3.70043971814109	GAIN	0.398009950248756	356913	NO	341475	NO	104989	NO	Intergenic	0.36318407960199	NO	unique_peak2	LINC02303
PCC25593	14	50087115	50087315	+	1.67154551110698	3.90689059560852	GAIN	0.582089552238806	0	YES	11905	NO	188	YES	promoter-TSS ()	0.487562189054726	YES	unique_peak2	RPL36AL
PCC25602	14	50632484	50632684	+	-1.16799795483773	3.16992500144231	GAIN	0.353233830845771	48979	NO	54776	NO	-49287	NO	intron ()	0.174129353233831	NO	unique_peak2	VCPKMT
PCC25613	14	53417462	53417662	+	2.1274581283579	4.24792751344359	GAIN	0.81592039800995	0	YES	0	YES	253	NO	intron ()	0.238805970149254	YES	unique_peak2	FERMT2
PCC25622	14	55518602	55518802	+	1.02897276729269	3.70043971814109	GAIN	0.701492537313433	0	YES	0	YES	340	NO	intron ()	0.0646766169154229	YES	unique_peak2	MAPK1IP1L
PCC25634	14	59093206	59093406	+	1.02897276729269	3.70043971814109	GAIN	0.398009950248756	10893	NO	12574	NO	-7480	NO	Intergenic	0.358208955223881	NO	unique_peak2	DACT1
PCC25635	14	59105098	59105298	+	3.80106863376241	5.28540221886225	GAIN	0.681592039800995	0	YES	682	NO	-357	YES	promoter-TSS ()	0.109452736318408	YES	unique_peak2	DACT1
PCC25642	14	59931656	59931856	+	-0.0695125937725181	3.16992500144231	GAIN	0.800995024875622	0	YES	1425	NO	303	NO	exon ()	0	YES	unique_peak2	GPR135
PCC25665	14	67826752	67826952	+	3.12366417172157	5.08746284125034	GAIN	0.45771144278607	0	YES	29948	NO	-132	YES	promoter-TSS ()	11.8059701492537	NO	unique_peak2	ATP6V1D
PCC25691	14	71787985	71788185	+	4.11281105248734	5.35755200461808	GAIN	0.686567164179104	0	YES	0	YES	891	NO	intron ()	0.398009950248756	YES	unique_peak2	SIPA1L1
PCC25692	14	72087233	72087433	+	0.57306015004177	3.70043971814109	GAIN	0.472636815920398	299007	NO	3162	NO	34335	NO	intron ()	0	NO	unique_peak2	SIPA1L1
PCC25720	14	79478226	79478426	+	-1.16799795483773	3.4594316186373	GAIN	0.318407960199005	266727	NO	258275	NO	-187999	NO	intron ()	0.169154228855721	NO	unique_peak2	LOC105370586
PCC25722	14	80010411	80010611	+	1.02897276729269	3.70043971814109	GAIN	0.407960199004975	264351	NO	0	YES	264829	NO	intron ()	4.07462686567164	NO	unique_peak2	NRXN3
PCC25723	14	80050957	80051157	+	-0.0695125937725181	4.16992500144231	GAIN	0.497512437810945	276857	NO	0	YES	305375	NO	intron ()	0	NO	unique_peak2	NRXN3
PCC25725	14	80830704	80830904	+	2.48109142790728	4.39231742277876	GAIN	0.393034825870647	502372	NO	61126	NO	-133407	NO	intron ()	6.32338308457711	NO	unique_peak2	DIO2
PCC25730	14	85997118	85997318	+	-0.0695125937725181	3.16992500144231	GAIN	0.447761194029851	150	NO	0	YES	-518	YES	promoter-TSS ()	0.174129353233831	NO	unique_peak2	FLRT2
PCC25738	14	89029202	89029402	+	2.63213703584147	4.39231742277876	GAIN	0.756218905472637	0	YES	398	NO	49	YES	promoter-TSS ()	0.368159203980099	YES	unique_peak2	ZC3H14
PCC25739	14	89258836	89259036	+	1.91584033035692	3.8073549220576	GAIN	0.786069651741294	0	YES	16655	NO	160	NO	5' UTR ()	0	YES	unique_peak2	EML5
PCC25753	14	93582118	93582318	+	2.1274581283579	4	GAIN	0.845771144278607	0	YES	707	NO	46	YES	promoter-TSS ()	0.0646766169154229	YES	unique_peak2	ITPK1
PCC25759	14	95623615	95623815	+	2.77003087217219	5.83289001416474	GAIN	0.791044776119403	0	YES	5414	NO	44	YES	promoter-TSS ()	0	YES	unique_peak2	DICER1
PCC25763	14	97263739	97263939	+	0.57306015004177	3.4594316186373	GAIN	0.781094527363184	0	YES	0	YES	155	NO	intron ()	0	YES	unique_peak2	VRK1
PCC25769	14	100223841	100224041	+	1.38260606684207	3.70043971814109	GAIN	0.412935323383085	19578	NO	0	YES	-35804	NO	Intergenic	0.26865671641791	NO	unique_peak2	EML1
PCC25781	14	103059732	103059932	+	2.1274581283579	4.32192809488736	GAIN	0.711442786069652	0	YES	0	YES	836	NO	intron ()	0.512437810945274	YES	unique_peak2	RCOR1
PCC25782	14	103593473	103593673	+	1.02897276729269	4	GAIN	0.805970149253731	0	YES	132	NO	909	NO	exon ()	0.611940298507463	YES	unique_peak2	TNFAIP2
PCC25815	15	29561724	29561924	+	1.67154551110698	3.8073549220576	GAIN	0.72636815920398	0	YES	7976	NO	196	NO	exon ()	0	YES	unique_peak2	NSMCE3
PCC25821	15	31618146	31618346	+	2.1274581283579	3.90689059560852	GAIN	0.771144278606965	0	YES	3314	NO	-812	YES	promoter-TSS ()	0	YES	unique_peak2	KLF13
PCC25822	15	31618506	31618706	+	2.1274581283579	3.90689059560852	GAIN	0.701492537313433	0	YES	2954	NO	-452	YES	promoter-TSS ()	0.0348258706467662	YES	unique_peak2	KLF13
PCC25842	15	37581370	37581570	+	1.67154551110698	3.70043971814109	GAIN	0.497512437810945	178102	NO	163569	NO	-187970	NO	Intergenic	12.6915422885572	NO	unique_peak2	MEIS2
PCC25852	15	39874447	39874647	+	3.01432569142213	4.85798099512757	GAIN	0.631840796019901	879	NO	303	NO	1267	NO	exon ()	0.17910447761194	NO	unique_peak2	THBS1
PCC25855	15	39880245	39880445	+	2.1274581283579	3.8073549220576	GAIN	0.582089552238806	6677	NO	0	YES	7065	NO	exon ()	0.278606965174129	NO	unique_peak2	THBS1
PCC25863	15	40400518	40400718	+	1.38260606684207	3.90689059560852	GAIN	0.63681592039801	335	NO	2527	NO	457	NO	intron ()	0.253731343283582	YES	unique_peak2	BMF
PCC25868	15	41234125	41234325	+	3.01432569142213	5.12928301694497	GAIN	0.81592039800995	0	YES	0	YES	-11444	NO	Intergenic	0.393034825870647	YES	unique_peak2	CHAC1
PCC25884	15	48009406	48009606	+	1.91584033035692	4.32192809488736	GAIN	0.805970149253731	0	YES	6155	NO	-58	YES	promoter-TSS ()	0.368159203980099	YES	unique_peak2	SEMA6D
PCC25887	15	48404511	48404711	+	2.1274581283579	3.8073549220576	GAIN	0.507462686567164	65296	NO	7870	NO	-8558	NO	Intergenic	7.99502487562189	NO	unique_peak2	SLC24A5
PCC25909	15	56285575	56285775	+	1.67154551110698	4.24792751344359	GAIN	0.711442786069652	0	YES	0	YES	269	NO	intron ()	0.0995024875621891	YES	unique_peak2	NEDD4
PCC25915	15	57664418	57664618	+	-1.16799795483773	3.8073549220576	GAIN	0.537313432835821	3719	NO	7187	NO	-4185	NO	Intergenic	7.41293532338308	NO	unique_peak2	CGNL1
PCC25918	15	58369727	58369927	+	1.67154551110698	3.70043971814109	GAIN	0.437810945273632	10950	NO	0	YES	-11706	NO	Intergenic	6.85572139303483	NO	unique_peak2	ALDH1A2
PCC25939	15	63335658	63335858	+	2.89688090504454	4.75488750216347	GAIN	0.666666666666667	0	YES	17	NO	920	NO	intron ()	0.358208955223881	NO	unique_peak2	TPM1
PCC25952	15	63796935	63797135	+	2.1274581283579	4.39231742277876	GAIN	0.751243781094527	0	YES	0	YES	325	NO	intron ()	0.432835820895522	YES	unique_peak2	USP3
PCC25953	15	63892923	63893123	+	1.02897276729269	3.90689059560852	GAIN	0.746268656716418	0	YES	132	NO	3	YES	promoter-TSS ()	0.114427860696517	YES	unique_peak2	USP3-AS1
PCC25954	15	64242913	64243113	+	1.67154551110698	3.90689059560852	GAIN	0.368159203980099	95039	NO	0	YES	22540	NO	intron ()	0	NO	unique_peak2	LOC101928988
PCC25958	15	65588598	65588798	+	2.63213703584147	4.4594316186373	GAIN	0.373134328358209	5617	NO	212	NO	-9517	NO	Intergenic	0	NO	unique_peak2	PARP16
PCC25962	15	66996115	66996315	+	3.32202014017378	5.20945336562895	GAIN	0.756218905472637	0	YES	5255	NO	1541	NO	exon ()	0	YES	unique_peak2	SMAD6
PCC25963	15	67012783	67012983	+	1.91584033035692	3.8073549220576	GAIN	0.54228855721393	16211	NO	0	YES	18209	NO	intron ()	0	NO	unique_peak2	SMAD6
PCC25997	15	73373255	73373455	+	-0.0695125937725181	3.16992500144231	GAIN	0.218905472636816	27885	NO	1735	NO	28530	NO	intron ()	0.174129353233831	NO	unique_peak2	NEO1
PCC26010	15	75870827	75871027	+	1.02897276729269	4.08746284125034	GAIN	0.776119402985075	0	YES	0	YES	705	NO	intron ()	0	YES	unique_peak2	PTPN9
PCC26011	15	75986858	75987058	+	1.38260606684207	3.70043971814109	GAIN	0.597014925373134	5257	NO	0	YES	18231	NO	intron ()	0.482587064676617	YES	unique_peak2	CSPG4
PCC26021	15	78441767	78441967	+	-0.0695125937725181	3.16992500144231	GAIN	0.771144278606965	0	YES	0	YES	148	NO	intron ()	0.0696517412935323	YES	unique_peak2	IDH3A
PCC26023	15	79724097	79724297	+	0.57306015004177	3.16992500144231	GAIN	0.756218905472637	0	YES	19076	NO	-661	YES	promoter-TSS ()	0	YES	unique_peak2	KIAA1024
PCC26036	15	83478682	83478882	+	2.31411825492127	4.52356195605701	GAIN	0.810945273631841	0	YES	938	NO	402	NO	exon ()	0.248756218905473	YES	unique_peak2	WHAMM
PCC26037	15	83621099	83621299	+	1.38260606684207	4.4594316186373	GAIN	0.810945273631841	0	YES	0	YES	277	NO	intron ()	0	YES	unique_peak2	HOMER2
PCC26038	15	83680313	83680513	+	3.22594348942311	4.95419631038687	GAIN	0.716417910447761	0	YES	72	NO	-20	YES	promoter-TSS ()	1.85074626865672	YES	unique_peak2	C15orf40
PCC26050	15	86658452	86658652	+	-1.16799795483773	3.32192809488736	GAIN	0.388059701492537	274336	NO	30981	NO	1396	NO	intron ()	4.34825870646766	NO	unique_peak2	LINC01584
PCC26051	15	86775526	86775726	+	0.57306015004177	3.70043971814109	GAIN	0.427860696517413	391410	NO	47795	NO	84573	NO	intron ()	5.1592039800995	NO	unique_peak2	AGBL1-AS1
PCC26053	15	87286616	87286816	+	2.31411825492127	4.90689059560852	GAIN	0.492537313432836	902500	NO	94024	NO	-189395	NO	intron ()	11.7412935323383	NO	unique_peak2	LOC105370954
PCC26085	15	92821132	92821332	+	2.1274581283579	3.8073549220576	GAIN	0.537313432835821	115345	NO	45808	NO	-115885	NO	Intergenic	3.61194029850746	NO	unique_peak2	ST8SIA2
PCC26106	15	101791810	101792010	+	-0.0695125937725181	3.58496250072116	GAIN	0.830845771144279	0	YES	469	NO	227	NO	5' UTR ()	0	YES	unique_peak2	CHSY1
PCC26119	16	2479596	2479796	+	2.48109142790728	4.70043971814109	GAIN	0.746268656716418	0	YES	0	YES	301	NO	intron ()	0	YES	unique_peak2	CCNF
PCC26124	16	3661549	3661749	+	2.48109142790728	4.70043971814109	GAIN	0.791044776119403	0	YES	0	YES	-42	YES	promoter-TSS ()	0	YES	unique_peak2	SLX4
PCC26141	16	9185992	9186192	+	2.1274581283579	4.52356195605701	GAIN	0.736318407960199	0	YES	0	YES	555	NO	exon ()	0	YES	unique_peak2	C16orf72
PCC26154	16	13547780	13547980	+	3.32202014017378	4.85798099512757	GAIN	0.373134328358209	465771	NO	0	YES	-466134	NO	Intergenic	3.91542288557214	NO	unique_peak2	ERCC4
PCC26158	16	14165458	14165658	+	0.57306015004177	3.16992500144231	GAIN	0.701492537313433	0	YES	0	YES	387	NO	intron ()	0	YES	unique_peak2	MKL2
PCC26170	16	16043660	16043860	+	1.02897276729269	3.4594316186373	GAIN	0.781094527363184	0	YES	0	YES	326	NO	intron ()	0	YES	unique_peak2	ABCC1
PCC26174	16	19729674	19729874	+	0.57306015004177	3.16992500144231	GAIN	0.691542288557214	0	YES	663	NO	-282	YES	promoter-TSS ()	0	YES	unique_peak2	KNOP1
PCC26178	16	21611405	21611605	+	1.67154551110698	4.24792751344359	GAIN	0.751243781094527	0	YES	4225	NO	708	YES	promoter-TSS ()	0	YES	unique_peak2	METTL9
PCC26187	16	24682655	24682855	+	-0.0695125937725181	3.16992500144231	GAIN	0.537313432835821	57811	NO	414	NO	-372	YES	promoter-TSS ()	0.721393034825871	NO	unique_peak2	LINC01567
PCC26191	16	27215130	27215330	+	4.05517635980077	5.61470984411521	GAIN	0.606965174129353	0	YES	3420	NO	-66	YES	promoter-TSS ()	0.0348258706467662	YES	unique_peak2	KDM8
PCC26201	16	30076536	30076736	+	2.1274581283579	4	GAIN	0.716417910447761	0	YES	514	NO	-358	YES	promoter-TSS ()	0.0497512437810945	YES	unique_peak2	ALDOA
PCC26216	16	31470245	31470445	+	2.77003087217219	4.58496250072116	GAIN	0.666666666666667	0	YES	875	NO	28	YES	promoter-TSS ()	0.512437810945274	YES	unique_peak2	ARMC5
PCC26218	16	46391893	46392093	+	8.59280943414583	6.85798099512757	LOSS	0.328358208955224	69277	NO	195857	NO	211016	NO	Intergenic	105.716417910448	NO	unique_peak2	ANKRD26P1
PCC26219	16	46395263	46395463	+	7.07920455130439	5.35755200461808	LOSS	0.343283582089552	65907	NO	192487	NO	207646	NO	Intergenic	60.2686567164179	NO	unique_peak2	ANKRD26P1
PCC26220	16	46663365	46663565	+	1.67154551110698	3.70043971814109	GAIN	0.482587064676617	7990	NO	8204	NO	-8151	NO	Intergenic	1.17910447761194	NO	unique_peak2	SHCBP1
PCC26236	16	50543489	50543689	+	2.48109142790728	4.39231742277876	GAIN	0.537313432835821	37786	NO	10028	NO	-38652	NO	Intergenic	8.07960199004975	NO	unique_peak2	NKD1
PCC26239	16	53737920	53738120	+	0.57306015004177	3.4594316186373	GAIN	0.626865671641791	0	YES	4650	NO	145	YES	promoter-TSS ()	0.417910447761194	YES	unique_peak2	FTO
PCC26242	16	54667854	54668054	+	0.57306015004177	3.16992500144231	GAIN	0.432835820895522	294368	NO	4306	NO	214191	NO	Intergenic	6.69651741293532	NO	unique_peak2	LOC101927480
PCC26246	16	54966956	54967156	+	0.57306015004177	3.32192809488736	GAIN	0.72636815920398	0	YES	5944	NO	1945	NO	exon ()	0.169154228855721	YES	unique_peak2	IRX5
PCC26317	16	80031308	80031508	+	3.01432569142213	4.70043971814109	GAIN	0.447761194029851	226613	NO	8442	NO	202262	NO	Intergenic	3.97512437810945	NO	unique_peak2	LINC01229
PCC26328	16	82203660	82203860	+	1.91584033035692	3.90689059560852	GAIN	0.701492537313433	0	YES	16749	NO	69	YES	promoter-TSS ()	0	YES	unique_peak2	MPHOSPH6
PCC26333	16	82664325	82664525	+	1.02897276729269	3.70043971814109	GAIN	0.383084577114428	2511	NO	0	YES	4026	NO	intron ()	0.154228855721393	NO	unique_peak2	CDH13
PCC26344	16	84733471	84733671	+	1.02897276729269	4.16992500144231	GAIN	0.791044776119403	0	YES	49	NO	16	YES	promoter-TSS ()	0	YES	unique_peak2	USP10
PCC26352	16	86543331	86543531	+	0.57306015004177	3.32192809488736	GAIN	0.741293532338308	0	YES	4200	NO	-702	YES	promoter-TSS ()	0	YES	unique_peak2	FOXF1
PCC26356	16	86601624	86601824	+	-0.0695125937725181	3.4594316186373	GAIN	0.776119402985075	0	YES	13476	NO	-357	YES	promoter-TSS ()	0	YES	unique_peak2	FOXC2-AS1
PCC26374	16	87985455	87985655	+	2.31411825492127	4.39231742277876	GAIN	0.696517412935323	0	YES	0	YES	517	NO	intron ()	0	YES	unique_peak2	BANP
PCC26378	16	88869954	88870154	+	2.1274581283579	4	GAIN	0.781094527363184	0	YES	316	NO	-132	YES	promoter-TSS ()	0.0845771144278607	YES	unique_peak2	CDT1
PCC26380	16	89368145	89368345	+	1.67154551110698	4	GAIN	0.606965174129353	3142	NO	0	YES	5709	NO	intron ()	0.243781094527363	YES	unique_peak2	LOC105371414
PCC26383	16	89556793	89556993	+	1.38260606684207	4	GAIN	0.800995024875622	0	YES	142	NO	76	YES	promoter-TSS ()	0	YES	unique_peak2	ANKRD11
PCC26384	16	89574780	89574980	+	3.41260361598648	5	GAIN	0.766169154228856	0	YES	30	NO	84	YES	promoter-TSS ()	0.248756218905473	YES	unique_peak2	SPG7
PCC26385	16	89788558	89788758	+	0.57306015004177	3.16992500144231	GAIN	0.606965174129353	0	YES	4642	NO	706	NO	intron ()	0	YES	unique_peak2	ZNF276
PCC26402	17	2496620	2496820	+	1.02897276729269	3.58496250072116	GAIN	0.701492537313433	0	YES	480	NO	-203	YES	promoter-TSS ()	0.208955223880597	YES	unique_peak2	PAFAH1B1
PCC26404	17	3571770	3571970	+	4.05517635980077	5.4262647547021	GAIN	0.671641791044776	0	YES	8249	NO	103	YES	promoter-TSS ()	0.00995024875621891	YES	unique_peak2	TAX1BP3
PCC26406	17	4268679	4268879	+	1.67154551110698	3.70043971814109	GAIN	0.741293532338308	0	YES	0	YES	1190	NO	intron ()	0.0248756218905473	YES	unique_peak2	UBE2G1
PCC26412	17	6797574	6797774	+	1.67154551110698	4.4594316186373	GAIN	0.621890547263682	0	YES	0	YES	578	NO	non-coding ()	15.6318407960199	NO	unique_peak2	ALOX12P2
PCC26414	17	7145951	7146151	+	3.73062239690668	6.49185309632967	GAIN	0.45771144278607	0	YES	8570	NO	-298	YES	promoter-TSS ()	0.348258706467662	NO	unique_peak2	GABARAP
PCC26415	17	7155473	7155673	+	3.01432569142213	4.95419631038687	GAIN	0.681592039800995	0	YES	4687	NO	53	YES	promoter-TSS ()	0	YES	unique_peak2	ELP5
PCC26419	17	7518137	7518337	+	1.38260606684207	4.4594316186373	GAIN	0.736318407960199	0	YES	376	NO	-22	YES	promoter-TSS ()	1.41791044776119	YES	unique_peak2	FXR2
PCC26446	17	13504674	13504874	+	3.73062239690668	5.39231742277876	GAIN	0.651741293532338	0	YES	833	NO	485	NO	5' UTR ()	0	YES	unique_peak2	HS3ST3A1
PCC26447	17	14204475	14204675	+	3.49828823354619	4.95419631038687	GAIN	0.716417910447761	0	YES	4385	NO	208	NO	non-coding ()	0.606965174129353	YES	unique_peak2	HS3ST3B1
PCC26463	17	17739514	17739714	+	0.57306015004177	4.08746284125034	GAIN	0.696517412935323	0	YES	0	YES	711	NO	intron ()	0.159203980099502	YES	unique_peak2	SREBF1
PCC26487	17	27547763	27547963	+	-0.0695125937725181	3.16992500144231	GAIN	0.472636815920398	40155	NO	762	NO	-26012	NO	Intergenic	0.174129353233831	NO	unique_peak2	CRYBA1
PCC26507	17	30813882	30814082	+	0.57306015004177	4.08746284125034	GAIN	0.825870646766169	0	YES	4278	NO	-123	YES	promoter-TSS ()	0	YES	unique_peak2	CDK5R1
PCC26512	17	32408413	32408613	+	1.91584033035692	4	GAIN	0.492537313432836	41006	NO	14732	NO	75312	NO	intron ()	10.089552238806	NO	unique_peak2	ASIC2
PCC26543	17	40761795	40761995	+	1.02897276729269	3.8073549220576	GAIN	0.597014925373134	33	NO	10234	NO	-450	YES	promoter-TSS ()	0.328358208955224	YES	unique_peak2	RETREG3
PCC26544	17	40828735	40828935	+	1.67154551110698	3.90689059560852	GAIN	0.686567164179104	75	NO	824	NO	213	YES	promoter-TSS ()	0.333333333333333	YES	unique_peak2	PLEKHH3
PCC26547	17	41445035	41445235	+	3.01432569142213	4.75488750216347	GAIN	0.45273631840796	931	NO	0	YES	21131	NO	Intergenic	0.507462686567164	NO	unique_peak2	LINC00910
PCC26548	17	41466004	41466204	+	4.51108897705169	5.6724253419715	GAIN	0.691542288557214	9630	NO	353	NO	162	NO	non-coding ()	2.12437810945274	NO	unique_peak2	LINC00910
PCC26555	17	42297733	42297933	+	-0.0695125937725181	4.08746284125034	GAIN	0.582089552238806	0	YES	922	NO	417	YES	promoter-TSS ()	0.054726368159204	YES	unique_peak2	UBTF
PCC26567	17	43394879	43395079	+	0.57306015004177	3.70043971814109	GAIN	0.611940298507463	0	YES	548	NO	-549	YES	promoter-TSS ()	0	YES	unique_peak2	MAP3K14
PCC26570	17	44859588	44859788	+	3.93321008852187	5.4594316186373	GAIN	0.54228855721393	9675	NO	0	YES	36438	NO	intron ()	7.11940298507463	NO	unique_peak2	WNT3
PCC26571	17	45331359	45331559	+	2.89688090504454	4.85798099512757	GAIN	0.73134328358209	0	YES	2071	NO	251	NO	intron ()	0.0348258706467662	YES	unique_peak2	ITGB3
PCC26605	17	48712444	48712644	+	1.91584033035692	3.8073549220576	GAIN	0.746268656716418	0	YES	0	YES	326	NO	intron ()	0	YES	unique_peak2	ABCC3
PCC26611	17	54910830	54911030	+	1.02897276729269	3.70043971814109	GAIN	0.810945273631841	0	YES	5649	NO	357	YES	promoter-TSS ()	0	YES	unique_peak2	C17orf67
PCC26618	17	56084517	56084717	+	2.48109142790728	4.39231742277876	GAIN	0.656716417910448	0	YES	216	NO	90	YES	promoter-TSS ()	0.0995024875621891	YES	unique_peak2	SRSF1
PCC26619	17	56085042	56085242	+	2.31411825492127	4.52356195605701	GAIN	0.54726368159204	0	YES	741	NO	-435	YES	promoter-TSS ()	0	YES	unique_peak2	SRSF1
PCC26620	17	56161138	56161338	+	0.57306015004177	3.4594316186373	GAIN	0.791044776119403	0	YES	21657	NO	458	YES	promoter-TSS ()	0.0398009950248756	YES	unique_peak2	DYNLL2
PCC26624	17	56652183	56652383	+	-1.16799795483773	3	GAIN	0.467661691542289	42599	NO	0	YES	-30550	NO	intron ()	0.174129353233831	NO	unique_peak2	C17orf47
PCC26644	17	61523300	61523500	+	0.57306015004177	3.58496250072116	GAIN	0.756218905472637	0	YES	5219	NO	145	NO	5' UTR ()	0.900497512437811	YES	unique_peak2	CYB561
PCC26667	17	66243658	66243858	+	1.91584033035692	3.90689059560852	GAIN	0.681592039800995	0	YES	5232	NO	43	YES	promoter-TSS ()	0.0845771144278607	YES	unique_peak2	AMZ2
PCC26668	17	66244108	66244308	+	1.02897276729269	3.70043971814109	GAIN	0.761194029850746	0	YES	4782	NO	63	YES	promoter-TSS ()	0.0945273631840796	YES	unique_peak2	AMZ2
PCC26691	17	73150373	73150573	+	1.67154551110698	3.70043971814109	GAIN	0.711442786069652	0	YES	5752	NO	-135	YES	promoter-TSS ()	0	YES	unique_peak2	JPT1
PCC26712	17	76310373	76310573	+	1.02897276729269	3.70043971814109	GAIN	0.761194029850746	0	YES	0	YES	-35900	NO	Intergenic	0.0895522388059701	YES	unique_peak2	LINC01993
PCC26714	17	76355365	76355565	+	1.67154551110698	3.8073549220576	GAIN	0.766169154228856	0	YES	5595	NO	695	NO	intron ()	0.0398009950248756	YES	unique_peak2	SOCS3
PCC26731	17	79370354	79370554	+	2.31411825492127	4.39231742277876	GAIN	0.681592039800995	0	YES	3166	NO	-3067	NO	Intergenic	0	YES	unique_peak2	BAHCC1
PCC26739	17	80194358	80194558	+	3.22594348942311	4.70043971814109	GAIN	0.716417910447761	0	YES	192	NO	-86	YES	promoter-TSS ()	3.01492537313433	YES	unique_peak2	MIR6787
PCC26742	17	81041819	81042019	+	1.38260606684207	3.70043971814109	GAIN	0.427860696517413	607	NO	0	YES	4352	NO	intron ()	0	NO	unique_peak2	METRNL
PCC26745	18	499575	499775	+	2.1274581283579	4.16992500144231	GAIN	0.492537313432836	0	YES	0	YES	1054	NO	intron ()	0.572139303482587	NO	unique_peak2	COLEC12
PCC26749	18	2655844	2656044	+	1.02897276729269	4.16992500144231	GAIN	0.771144278606965	0	YES	13743	NO	58	YES	promoter-TSS ()	0.149253731343284	YES	unique_peak2	SMCHD1
PCC26752	18	3448301	3448501	+	1.02897276729269	3.4594316186373	GAIN	0.676616915422886	0	YES	5359	NO	817	NO	intron ()	0	YES	unique_peak2	TGIF1
PCC26772	18	10291691	10291891	+	1.67154551110698	3.8073549220576	GAIN	0.487562189054726	122463	NO	0	YES	122576	NO	Intergenic	0	NO	unique_peak2	LINC01254
PCC26773	18	10455053	10455253	+	1.67154551110698	4.08746284125034	GAIN	0.776119402985075	0	YES	0	YES	528	NO	intron ()	0.134328358208955	YES	unique_peak2	APCDD1
PCC26782	18	12883440	12883640	+	0.57306015004177	3.16992500144231	GAIN	0.796019900497512	0	YES	0	YES	794	NO	intron ()	0	YES	unique_peak2	PTPN2
PCC26785	18	18518883	18519083	+	7.67464283552574	6.33985000288462	LOSS	0.393034825870647	171857	NO	53817	NO	172829	NO	Intergenic	53.8955223880597	NO	unique_peak2	ROCK1
PCC26788	18	18822264	18822464	+	1.67154551110698	4.52356195605701	GAIN	0.776119402985075	0	YES	10063	NO	161	NO	intron ()	0.199004975124378	YES	unique_peak2	GREB1L
PCC26800	18	21242848	21243048	+	-0.0695125937725181	3.58496250072116	GAIN	0.656716417910448	42	NO	177	NO	-99	YES	promoter-TSS ()	0.303482587064677	YES	unique_peak2	ANKRD29
PCC26807	18	24127710	24127910	+	3.22594348942311	4.90689059560852	GAIN	0.661691542288557	0	YES	1019	NO	690	NO	exon ()	3.09452736318408	YES	unique_peak2	KCTD1
PCC26842	18	43429937	43430137	+	1.38260606684207	3.70043971814109	GAIN	0.562189054726368	10833	NO	3356	NO	24492	NO	3' UTR ()	4.92537313432836	NO	unique_peak2	SIGLEC15
PCC26864	18	46477982	46478182	+	3.22594348942311	4.85798099512757	GAIN	0.746268656716418	0	YES	8898	NO	-1001	NO	Intergenic	0.0796019900497512	YES	unique_peak2	SMAD7
PCC26870	18	47901332	47901532	+	1.67154551110698	3.8073549220576	GAIN	0.661691542288557	0	YES	78	NO	40	YES	promoter-TSS ()	0	YES	unique_peak2	SKA1
PCC26876	18	51436127	51436327	+	2.1274581283579	3.8073549220576	GAIN	0.472636815920398	314385	NO	208083	NO	312555	NO	Intergenic	6.13930348258706	NO	unique_peak2	SNORA37
PCC26899	18	56936404	56936604	+	0.57306015004177	3.32192809488736	GAIN	0.825870646766169	0	YES	2143	NO	4121	NO	exon ()	0.800995024875622	NO	unique_peak2	RAX
PCC26910	18	60189716	60189916	+	3.49828823354619	5.20945336562895	GAIN	0.691542288557214	0	YES	1684	NO	-842	YES	promoter-TSS ()	0	YES	unique_peak2	ZCCHC2
PCC26927	18	70339719	70339919	+	-0.0695125937725181	3.70043971814109	GAIN	0.368159203980099	127928	NO	1093881	NO	-128096	NO	Intergenic	4.09452736318408	NO	unique_peak2	CBLN2
PCC26933	18	75612211	75612411	+	3.01432569142213	4.95419631038687	GAIN	0.800995024875622	68	NO	217319	NO	93372	NO	Intergenic	1.08955223880597	YES	unique_peak2	LINC01029
PCC26935	18	76639100	76639300	+	1.67154551110698	3.70043971814109	GAIN	0.532338308457711	0	YES	119670	NO	-101075	NO	Intergenic	12.5074626865672	YES	unique_peak2	SALL3
PCC26942	19	531586	531786	+	3.01432569142213	5.12928301694497	GAIN	0.835820895522388	0	YES	324	NO	-47	YES	promoter-TSS ()	0	YES	unique_peak2	CDC34
PCC26950	19	2236698	2236898	+	1.38260606684207	3.90689059560852	GAIN	0.656716417910448	0	YES	4452	NO	-18	YES	promoter-TSS ()	0.343283582089552	YES	unique_peak2	SF3A2
PCC26952	19	2476330	2476530	+	3.5795767889725	5.04439411935845	GAIN	0.646766169154229	0	YES	0	YES	307	NO	intron ()	0.154228855721393	YES	unique_peak2	GADD45B
PCC26965	19	3762949	3763149	+	2.1274581283579	4.39231742277876	GAIN	0.646766169154229	0	YES	3521	NO	384	NO	intron ()	0	YES	unique_peak2	MRPL54
PCC26977	19	5369997	5370197	+	2.89688090504454	4.90689059560852	GAIN	0.606965174129353	28935	NO	29326	NO	-29283	NO	Intergenic	15.5422885572139	NO	unique_peak2	PTPRS
PCC27002	19	12876884	12877084	+	0.57306015004177	4.32192809488736	GAIN	0.716417910447761	0	YES	0	YES	9450	NO	exon ()	0.353233830845771	YES	unique_peak2	HOOK2
PCC27003	19	12902402	12902602	+	0.57306015004177	3.70043971814109	GAIN	0.73134328358209	0	YES	1528	NO	192	NO	5' UTR ()	0.0149253731343284	YES	unique_peak2	JUNB
PCC27025	19	14797285	14797485	+	1.67154551110698	3.90689059560852	GAIN	0.45273631840796	3350	NO	88475	NO	-3467	NO	Intergenic	0.45771144278607	NO	unique_peak2	ZNF333
PCC27033	19	16436493	16436693	+	2.1274581283579	5.49185309632967	GAIN	0.81592039800995	0	YES	472	NO	956	NO	exon ()	0.114427860696517	YES	unique_peak2	KLF2
PCC27035	19	16940201	16940401	+	0.57306015004177	3.16992500144231	GAIN	0.786069651741294	21456	NO	729	NO	103	NO	exon ()	0.0945273631840796	YES	unique_peak2	SIN3B
PCC27036	19	17218952	17219152	+	3.01432569142213	4.85798099512757	GAIN	0.621890547263682	5619	NO	0	YES	16007	NO	intron ()	0.328358208955224	YES	unique_peak2	SNORA118
PCC27045	19	18590001	18590201	+	-0.0695125937725181	4.08746284125034	GAIN	0.532338308457711	17381	NO	0	YES	-40990	NO	intron ()	0.0696517412935323	NO	unique_peak2	ISYNA1
PCC27069	19	30866122	30866322	+	-1.16799795483773	4.08746284125034	GAIN	0.751243781094527	0	YES	60531	NO	2922	NO	intron ()	0.159203980099502	YES	unique_peak2	ZNF536
PCC27078	19	33793295	33793495	+	2.31411825492127	4.90689059560852	GAIN	0.756218905472637	0	YES	9534	NO	75	YES	promoter-TSS ()	0.0895522388059701	YES	unique_peak2	CEBPA
PCC27082	19	34745812	34746012	+	2.48109142790728	4.39231742277876	GAIN	0.81592039800995	0	YES	0	YES	456	NO	intron ()	0.0199004975124378	YES	unique_peak2	KIAA0355
PCC27085	19	34973198	34973398	+	1.02897276729269	3.4594316186373	GAIN	0.791044776119403	0	YES	1772	NO	418	NO	exon ()	0	YES	unique_peak2	WTIP
PCC27088	19	35758907	35759107	+	1.02897276729269	3.58496250072116	GAIN	0.82089552238806	0	YES	963	NO	-874	YES	promoter-TSS ()	0	YES	unique_peak2	USF2
PCC27126	19	45147068	45147268	+	3.32202014017378	4.8073549220576	GAIN	0.716417910447761	0	YES	212	NO	70	YES	promoter-TSS ()	0	YES	unique_peak2	PVR
PCC27135	19	47120317	47120517	+	1.91584033035692	4.16992500144231	GAIN	0.626865671641791	6265	NO	0	YES	7937	NO	Intergenic	2.09950248756219	NO	unique_peak2	PTGIR
PCC27159	19	49588488	49588688	+	3.49828823354619	5.24792751344359	GAIN	0.721393034825871	0	YES	202	NO	191	NO	5' UTR ()	0	YES	unique_peak2	SNRNP70
PCC27160	19	49617430	49617630	+	1.67154551110698	3.70043971814109	GAIN	0.796019900497512	0	YES	6859	NO	-88	YES	promoter-TSS ()	0.592039800995025	YES	unique_peak2	LIN7B
PCC27162	19	50432682	50432882	+	2.89688090504454	4.85798099512757	GAIN	0.686567164179104	0	YES	5721	NO	6	YES	promoter-TSS ()	0.0945273631840796	YES	unique_peak2	NUP62
PCC27185	19	55769861	55770061	+	-0.0695125937725181	3.70043971814109	GAIN	0.82089552238806	0	YES	60	NO	77	YES	promoter-TSS ()	0	YES	unique_peak2	PPP6R1
PCC27193	19	57610631	57610831	+	2.63213703584147	4.85798099512757	GAIN	0.631840796019901	0	YES	0	YES	-20778	NO	Intergenic	10.5074626865672	YES	unique_peak2	USP29
PCC27196	19	58898285	58898485	+	1.02897276729269	4	GAIN	0.572139303482587	0	YES	5974	NO	-160	YES	promoter-TSS ()	0.129353233830846	YES	unique_peak2	MIR4754
PCC27199	2	172226	172426	+	0.57306015004177	3.58496250072116	GAIN	0.592039800995025	25011	NO	19364	NO	84014	NO	Intergenic	4.09452736318408	NO	unique_peak2	SH3YL1
PCC27202	2	1595800	1596000	+	1.91584033035692	4.24792751344359	GAIN	0.646766169154229	0	YES	8030	NO	152419	NO	Intergenic	3.84577114427861	YES	unique_peak2	PXDN
PCC27220	2	8802838	8803038	+	1.91584033035692	3.90689059560852	GAIN	0.562189054726368	13276	NO	0	YES	19053	NO	Intergenic	0	NO	unique_peak2	ID2-AS1
PCC27230	2	9563366	9563566	+	2.1274581283579	3.90689059560852	GAIN	0.771144278606965	0	YES	6165	NO	-161	YES	promoter-TSS ()	0.0696517412935323	YES	unique_peak2	ITGB1BP1
PCC27254	2	14657169	14657369	+	1.02897276729269	3.8073549220576	GAIN	0.417910447761194	115008	NO	99151	NO	-115538	NO	Intergenic	0	NO	unique_peak2	FAM84A
PCC27277	2	20423932	20424132	+	1.02897276729269	3.70043971814109	GAIN	0.825870646766169	0	YES	0	YES	895	NO	intron ()	0.164179104477612	YES	unique_peak2	SDC1
PCC27278	2	20424587	20424787	+	1.02897276729269	3.58496250072116	GAIN	0.771144278606965	0	YES	26	NO	240	NO	5' UTR ()	0.054726368159204	YES	unique_peak2	SDC1
PCC27281	2	20646882	20647082	+	1.38260606684207	3.90689059560852	GAIN	0.766169154228856	0	YES	2118	NO	150	NO	5' UTR ()	0	YES	unique_peak2	RHOB
PCC27287	2	24714516	24714716	+	1.91584033035692	5.08746284125034	GAIN	0.761194029850746	0	YES	0	YES	-92730	NO	Intergenic	0.243781094527363	YES	unique_peak2	NCOA1
PCC27299	2	27851237	27851437	+	-0.0695125937725181	3.4594316186373	GAIN	0.537313432835821	34822	NO	42646	NO	-178	YES	promoter-TSS ()	0.63681592039801	YES	unique_peak2	GPN1
PCC27314	2	29033858	29034058	+	1.02897276729269	3.58496250072116	GAIN	0.73134328358209	0	YES	28167	NO	258	NO	intron ()	0.258706467661692	YES	unique_peak2	SPDYA
PCC27315	2	29117350	29117550	+	1.02897276729269	3.4594316186373	GAIN	0.701492537313433	0	YES	240	NO	-59	YES	promoter-TSS ()	0	YES	unique_peak2	WDR43
PCC27316	2	29338259	29338459	+	1.02897276729269	4	GAIN	0.830845771144279	0	YES	71	NO	67	YES	promoter-TSS ()	0	YES	unique_peak2	CLIP4
PCC27317	2	29434942	29435142	+	2.89688090504454	4.58496250072116	GAIN	0.45771144278607	96032	NO	14911	NO	11724	NO	intron ()	4.09452736318408	NO	unique_peak2	ALK
PCC27320	2	30457347	30457547	+	1.91584033035692	3.90689059560852	GAIN	0.527363184079602	1691	NO	0	YES	3050	NO	intron ()	0	NO	unique_peak2	LBH
PCC27333	2	33824290	33824490	+	3.32202014017378	5.8073549220576	GAIN	0.611940298507463	0	YES	59	NO	39	YES	promoter-TSS ()	0.0398009950248756	YES	unique_peak2	FAM98A
PCC27348	2	40098542	40098742	+	1.02897276729269	3.4594316186373	GAIN	0.517412935323383	92078	NO	0	YES	-46132	NO	Intergenic	0.45771144278607	NO	unique_peak2	SLC8A1-AS1
PCC27373	2	45543136	45543336	+	1.67154551110698	3.8073549220576	GAIN	0.437810945273632	4817	NO	19954	NO	-61156	NO	Intergenic	0.437810945273632	NO	unique_peak2	LINC01121
PCC27374	2	45878264	45878464	+	3.5795767889725	5.16992500144231	GAIN	0.805970149253731	0	YES	1396	NO	-679	YES	promoter-TSS ()	0.532338308457711	YES	unique_peak2	PRKCE
PCC27390	2	47748358	47748558	+	3.12366417172157	4.75488750216347	GAIN	0.641791044776119	0	YES	3687	NO	-6218	NO	exon ()	0.537313432835821	YES	unique_peak2	HCG2040054
PCC27398	2	54350107	54350307	+	0.57306015004177	3.4594316186373	GAIN	0.517412935323383	7018	NO	6516	NO	-108	YES	promoter-TSS ()	0.149253731343284	NO	unique_peak2	ACYP2
PCC27408	2	56304714	56304914	+	3.80106863376241	5.28540221886225	GAIN	0.417910447761194	105951	NO	47566	NO	12703	NO	non-coding ()	9.01990049751244	NO	unique_peak2	LINC01813
PCC27422	2	62805948	62806148	+	1.02897276729269	3.4594316186373	GAIN	0.432835820895522	72450	NO	0	YES	-72444	NO	Intergenic	0	NO	unique_peak2	TMEM17
PCC27424	2	64067778	64067978	+	1.91584033035692	3.8073549220576	GAIN	0.577114427860697	0	YES	4612	NO	-220	YES	promoter-TSS ()	0.572139303482587	YES	unique_peak2	UGP2
PCC27432	2	65527809	65528009	+	3.99536626610975	5.4262647547021	GAIN	0.462686567164179	12752	NO	0	YES	66022	NO	Intergenic	0.517412935323383	YES	unique_peak2	SPRED2
PCC27439	2	66672993	66673193	+	0.57306015004177	3.16992500144231	GAIN	0.656716417910448	0	YES	0	YES	-5631	NO	intron ()	0.522388059701492	YES	unique_peak2	MEIS1-AS2
PCC27465	2	73339840	73340040	+	0.57306015004177	3.4594316186373	GAIN	0.766169154228856	0	YES	369	NO	206	NO	5' UTR ()	0	YES	unique_peak2	RAB11FIP5
PCC27486	2	85198959	85199159	+	2.1274581283579	3.8073549220576	GAIN	0.791044776119403	0	YES	0	YES	828	NO	intron ()	0	YES	unique_peak2	KCMF1
PCC27506	2	92290952	92291152	+	7.07920455130439	5.90689059560852	LOSS	0.343283582089552	27888	NO	443221	NO	161893	NO	Intergenic	22.5870646766169	NO	unique_peak2	ACTR3BP2
PCC27513	2	97482238	97482438	+	-0.0695125937725181	3.8073549220576	GAIN	0.830845771144279	0	YES	802	NO	347	NO	exon ()	0	NO	unique_peak2	CNNM3
PCC27515	2	98612002	98612202	+	2.1274581283579	4.32192809488736	GAIN	0.830845771144279	0	YES	71	NO	252	NO	exon ()	0	YES	unique_peak2	TMEM131
PCC27519	2	99061519	99061719	+	2.1274581283579	4.4594316186373	GAIN	0.786069651741294	0	YES	0	YES	298	YES	promoter-TSS ()	0	YES	unique_peak2	INPP4A
PCC27523	2	101179451	101179651	+	1.91584033035692	3.90689059560852	GAIN	0.681592039800995	0	YES	0	YES	133	NO	intron ()	0.129353233830846	YES	unique_peak2	PDCL3
PCC27531	2	102314397	102314597	+	2.1274581283579	4.85798099512757	GAIN	0.621890547263682	0	YES	263	NO	-41	YES	promoter-TSS ()	0	YES	unique_peak2	MAP4K4
PCC27532	2	102678729	102678929	+	1.38260606684207	3.8073549220576	GAIN	0.477611940298507	79877	NO	1898	NO	-8007	NO	Intergenic	0	NO	unique_peak2	IL1R1
PCC27537	2	106361504	106361704	+	0.57306015004177	3.32192809488736	GAIN	0.810945273631841	0	YES	626	NO	84	YES	promoter-TSS ()	0	YES	unique_peak2	NCK2
PCC27538	2	106361955	106362155	+	1.38260606684207	4	GAIN	0.681592039800995	0	YES	175	NO	535	NO	intron ()	0.0895522388059701	YES	unique_peak2	NCK2
PCC27546	2	110273972	110274172	+	1.91584033035692	3.8073549220576	GAIN	0.661691542288557	96734	NO	1091	NO	97162	NO	Intergenic	6.44278606965174	NO	unique_peak2	SEPT10
PCC27547	2	110372172	110372372	+	2.31411825492127	4.8073549220576	GAIN	0.711442786069652	0	YES	7571	NO	361	YES	promoter-TSS ()	0	YES	unique_peak2	SOWAHC
PCC27555	2	113403651	113403851	+	2.63213703584147	5.08746284125034	GAIN	0.73134328358209	0	YES	11010	NO	317	NO	intron ()	0.0696517412935323	YES	unique_peak2	SLC20A1
PCC27559	2	118771658	118771858	+	0.57306015004177	3.70043971814109	GAIN	0.73134328358209	0	YES	137	NO	-19	YES	promoter-TSS ()	0	YES	unique_peak2	CCDC93
PCC27565	2	119425647	119425847	+	2.1274581283579	4	GAIN	0.497512437810945	106218	NO	0	YES	-65205	NO	Intergenic	1.2636815920398	NO	unique_peak2	LOC101927709
PCC27574	2	121102692	121102892	+	1.67154551110698	4.4594316186373	GAIN	0.786069651741294	0	YES	10908	NO	-926	YES	promoter-TSS ()	0	YES	unique_peak2	INHBB
PCC27576	2	121371771	121371971	+	-0.0695125937725181	3.8073549220576	GAIN	0.497512437810945	26429	NO	0	YES	-147946	NO	Intergenic	0.358208955223881	YES	unique_peak2	LINC01101
PCC27583	2	125561735	125561935	+	1.67154551110698	4.58496250072116	GAIN	0.487562189054726	778479	NO	1702565	NO	778971	NO	intron ()	8.90547263681592	NO	unique_peak2	CNTNAP5
PCC27584	2	126229699	126229899	+	1.38260606684207	5.04439411935845	GAIN	0.616915422885572	1183797	NO	1034601	NO	645763	NO	Intergenic	7.27860696517413	NO	unique_peak2	LINC01941
PCC27619	2	149402947	149403147	+	4.11281105248734	6.10852445677817	GAIN	0.552238805970149	0	YES	8893	NO	487	NO	intron ()	0.328358208955224	YES	unique_peak2	EPC2
PCC27622	2	150185691	150185891	+	1.38260606684207	4.24792751344359	GAIN	0.472636815920398	572	NO	21720	NO	-708	YES	promoter-TSS ()	3.70149253731343	NO	unique_peak2	LYPD6
PCC27623	2	150186610	150186810	+	2.89688090504454	5.08746284125034	GAIN	0.651741293532338	0	YES	22639	NO	211	YES	promoter-TSS ()	0.0845771144278607	YES	unique_peak2	LYPD6
PCC27661	2	161431371	161431571	+	0.57306015004177	3.4594316186373	GAIN	0.432835820895522	80999	NO	0	YES	-81153	NO	Intergenic	0	NO	unique_peak2	RBMS1
PCC27668	2	164917618	164917818	+	3.41260361598648	4.90689059560852	GAIN	0.368159203980099	324106	NO	279417	NO	-325201	NO	Intergenic	10.5074626865672	NO	unique_peak2	FIGN
PCC27681	2	169312735	169312935	+	2.63213703584147	4.70043971814109	GAIN	0.810945273631841	0	YES	5365	NO	76	YES	promoter-TSS ()	0	YES	unique_peak2	CERS6
PCC27686	2	172966157	172966357	+	1.02897276729269	3.70043971814109	GAIN	0.616915422885572	0	YES	1996	NO	1221	NO	exon ()	0.17910447761194	YES	unique_peak2	DLX2
PCC27699	2	175199645	175199845	+	0.57306015004177	3.32192809488736	GAIN	0.681592039800995	0	YES	0	YES	-76	YES	promoter-TSS ()	0.139303482587065	YES	unique_peak2	SP9
PCC27709	2	176995168	176995368	+	1.91584033035692	3.8073549220576	GAIN	0.751243781094527	0	YES	302	NO	800	NO	exon ()	0.00497512437810945	YES	unique_peak2	HOXD8
PCC27711	2	177053488	177053688	+	1.02897276729269	3.90689059560852	GAIN	0.706467661691542	0	YES	22177	NO	17	YES	promoter-TSS ()	0.159203980099502	YES	unique_peak2	MIR7704
PCC27717	2	179059355	179059555	+	4.42050550123899	5.95419631038687	GAIN	0.756218905472637	0	YES	0	YES	247	NO	intron ()	0	YES	unique_peak2	OSBPL6
PCC27729	2	184159862	184160062	+	2.1274581283579	4.52356195605701	GAIN	0.54726368159204	34278	NO	69721	NO	170879	NO	Intergenic	20.8457711442786	NO	unique_peak2	NUP35
PCC27730	2	184932359	184932559	+	-0.0695125937725181	3.8073549220576	GAIN	0.353233830845771	530649	NO	69698	NO	-311243	NO	Intergenic	3.10945273631841	NO	unique_peak2	MIR548AE1
PCC27731	2	185462897	185463097	+	-1.16799795483773	2.8073549220576	GAIN	0.691542288557214	111	NO	600236	NO	-96	YES	promoter-TSS ()	0.119402985074627	YES	unique_peak2	ZNF804A
PCC27744	2	191709011	191709211	+	-0.0695125937725181	4	GAIN	0.432835820895522	36075	NO	0	YES	-36436	NO	Intergenic	0.313432835820896	NO	unique_peak2	GLS
PCC27746	2	191746010	191746210	+	2.1274581283579	4.58496250072116	GAIN	0.711442786069652	0	YES	1810	NO	563	NO	exon ()	0.18407960199005	YES	unique_peak2	GLS
PCC27760	2	196521862	196522062	+	4.71719449338081	7.53138146051631	GAIN	0.582089552238806	0	YES	808	NO	110	NO	5' UTR ()	0.243781094527363	YES	unique_peak2	SLC39A10
PCC27761	2	196522763	196522963	+	2.1274581283579	4	GAIN	0.646766169154229	0	YES	0	YES	1011	NO	intron ()	0.164179104477612	YES	unique_peak2	SLC39A10
PCC27784	2	202315934	202316134	+	2.63213703584147	4.4594316186373	GAIN	0.661691542288557	0	YES	7026	NO	285	YES	promoter-TSS ()	0.218905472636816	YES	unique_peak2	TRAK2
PCC27791	2	202692338	202692538	+	1.38260606684207	3.8073549220576	GAIN	0.492537313432836	46182	NO	0	YES	21136	NO	intron ()	0	NO	unique_peak2	CDK15
PCC27801	2	204399906	204400106	+	3.01432569142213	4.90689059560852	GAIN	0.776119402985075	0	YES	75	NO	52	YES	promoter-TSS ()	0	YES	unique_peak2	RAPH1
PCC27807	2	206547227	206547427	+	3.01432569142213	4.70043971814109	GAIN	0.701492537313433	0	YES	663	NO	103	NO	5' UTR ()	0	YES	unique_peak2	NRP2
PCC27889	2	228337039	228337239	+	1.67154551110698	3.70043971814109	GAIN	0.761194029850746	0	YES	61	NO	251	NO	TTS ()	0	YES	unique_peak2	AGFG1
PCC27890	2	229183010	229183210	+	2.89688090504454	4.58496250072116	GAIN	0.472636815920398	136456	NO	227170	NO	-136749	NO	Intergenic	15.4626865671642	NO	unique_peak2	SPHKAP
PCC27891	2	229265844	229266044	+	-0.0695125937725181	3.8073549220576	GAIN	0.422885572139304	219290	NO	144336	NO	210167	NO	Intergenic	0	NO	unique_peak2	LINC01807
PCC27894	2	231577997	231578197	+	1.67154551110698	4.16992500144231	GAIN	0.791044776119403	0	YES	1713	NO	-166	YES	promoter-TSS ()	0	YES	unique_peak2	CAB39
PCC27896	2	232526925	232527125	+	3.01432569142213	4.64385618977472	GAIN	0.711442786069652	0	YES	0	YES	-46210	NO	Intergenic	0	YES	unique_peak2	PTMA
PCC27907	2	235771811	235772011	+	0.57306015004177	5	GAIN	0.532338308457711	88106	NO	0	YES	-88717	NO	Intergenic	0.288557213930348	NO	unique_peak2	SH3BP4
PCC27917	2	237780190	237780390	+	1.38260606684207	3.8073549220576	GAIN	0.417910447761194	213614	NO	0	YES	184520	NO	Intergenic	0.0447761194029851	NO	unique_peak2	LOC93463
PCC27927	2	238536251	238536451	+	0.57306015004177	3.32192809488736	GAIN	0.781094527363184	0	YES	0	YES	127	NO	exon ()	0	YES	unique_peak2	LRRFIP1
PCC27933	2	238969665	238969865	+	2.1274581283579	4.16992500144231	GAIN	0.761194029850746	0	YES	0	YES	200	NO	exon ()	0.159203980099502	YES	unique_peak2	SCLY
PCC27935	2	239426986	239427186	+	1.67154551110698	4.16992500144231	GAIN	0.472636815920398	65028	NO	0	YES	37054	NO	intron ()	0.383084577114428	NO	unique_peak2	LINC01107
PCC27946	2	241375171	241375371	+	-0.0695125937725181	4.24792751344359	GAIN	0.776119402985075	0	YES	129	NO	156	NO	5' UTR ()	0	YES	unique_peak2	GPC1
PCC27949	2	242498760	242498960	+	1.91584033035692	4.16992500144231	GAIN	0.786069651741294	0	YES	4600	NO	-302	YES	promoter-TSS ()	0.054726368159204	YES	unique_peak2	BOK-AS1
PCC27959	20	2083685	2083885	+	2.63213703584147	4.75488750216347	GAIN	0.716417910447761	0	YES	125	NO	1257	NO	exon ()	0	YES	unique_peak2	STK35
PCC27961	20	2489891	2490091	+	-1.16799795483773	2.8073549220576	GAIN	0.572139303482587	0	YES	370	NO	-213	YES	promoter-TSS ()	1.47761194029851	NO	unique_peak2	ZNF343
PCC27972	20	4565949	4566149	+	1.67154551110698	4.32192809488736	GAIN	0.527363184079602	7027	NO	6481	NO	-100691	NO	Intergenic	0.333333333333333	NO	unique_peak2	PRNP
PCC27993	20	11242316	11242516	+	1.67154551110698	4	GAIN	0.562189054726368	425006	NO	43755	NO	11615	NO	Intergenic	0	NO	unique_peak2	LOC339593
PCC27994	20	11871912	11872112	+	1.91584033035692	4.32192809488736	GAIN	0.771144278606965	0	YES	1078	NO	641	NO	intron ()	0	YES	unique_peak2	BTBD3
PCC27997	20	16710466	16710666	+	2.1274581283579	4	GAIN	0.616915422885572	0	YES	144	NO	-43	YES	promoter-TSS ()	0.174129353233831	YES	unique_peak2	SNRPB2
PCC27999	20	17511927	17512127	+	2.1274581283579	3.8073549220576	GAIN	0.73134328358209	0	YES	336	NO	-13	YES	promoter-TSS ()	0	YES	unique_peak2	BFSP1
PCC28024	20	25064485	25064685	+	-0.0695125937725181	3.90689059560852	GAIN	0.661691542288557	0	YES	2184	NO	-1570	NO	Intergenic	0.333333333333333	NO	unique_peak2	VSX1
PCC28025	20	25228920	25229120	+	1.38260606684207	4	GAIN	0.716417910447761	0	YES	0	YES	314	NO	exon ()	0.0845771144278607	YES	unique_peak2	PYGB
PCC28035	20	30190724	30190924	+	1.91584033035692	4.24792751344359	GAIN	0.502487562189055	1082	NO	4116	NO	-2262	NO	Intergenic	0.0199004975124378	NO	unique_peak2	ID1
PCC28080	20	43201490	43201690	+	1.91584033035692	4	GAIN	0.462686567164179	40672	NO	0	YES	-9600	NO	intron ()	0.368159203980099	NO	unique_peak2	PKIG
PCC28081	20	43312256	43312456	+	3.22594348942311	5.32192809488736	GAIN	0.537313432835821	31528	NO	0	YES	-11976	NO	Intergenic	8.86069651741293	NO	unique_peak2	LINC01260
PCC28086	20	44221285	44221485	+	2.77003087217219	4.75488750216347	GAIN	0.417910447761194	121748	NO	17395	NO	-13420	NO	Intergenic	15.6716417910448	NO	unique_peak2	WFDC8
PCC28090	20	44642662	44642862	+	3.73062239690668	5.04439411935845	GAIN	0.701492537313433	0	YES	0	YES	5215	NO	non-coding ()	1.19900497512438	YES	unique_peak2	MMP9
PCC28094	20	45523703	45523903	+	-0.0695125937725181	3.16992500144231	GAIN	0.691542288557214	0	YES	0	YES	540	NO	intron ()	0	YES	unique_peak2	EYA2
PCC28101	20	48330303	48330503	+	3.01432569142213	4.8073549220576	GAIN	0.870646766169154	0	YES	192	NO	18	YES	promoter-TSS ()	0	YES	unique_peak2	B4GALT5
PCC28107	20	48729732	48729932	+	-0.0695125937725181	3.4594316186373	GAIN	0.631840796019901	0	YES	101	NO	-97	YES	promoter-TSS ()	0.17910447761194	YES	unique_peak2	UBE2V1
PCC28110	20	48808080	48808280	+	1.67154551110698	3.90689059560852	GAIN	0.771144278606965	0	YES	12079	NO	426	NO	exon ()	0	YES	unique_peak2	CEBPB-AS1
PCC28113	20	48809742	48809942	+	2.1274581283579	3.90689059560852	GAIN	0.567164179104478	719	NO	12208	NO	-1236	NO	TTS ()	0.721393034825871	NO	unique_peak2	CEBPB-AS1
PCC28125	20	49639888	49640088	+	1.67154551110698	4	GAIN	0.721393034825871	0	YES	487	NO	-313	YES	promoter-TSS ()	0.0646766169154229	YES	unique_peak2	KCNG1
PCC28152	20	57267715	57267915	+	2.48109142790728	4.95419631038687	GAIN	0.875621890547264	0	YES	195	NO	-47	YES	promoter-TSS ()	0	YES	unique_peak2	NPEPL1
PCC28159	20	60877645	60877845	+	1.38260606684207	3.90689059560852	GAIN	0.72636815920398	0	YES	265	NO	-207	YES	promoter-TSS ()	1.91542288557214	YES	unique_peak2	ADRM1
PCC28163	20	62258653	62258853	+	1.91584033035692	3.90689059560852	GAIN	0.73134328358209	0	YES	352	NO	165	YES	promoter-TSS ()	0.169154228855721	YES	unique_peak2	MHENCR
PCC28166	20	62327527	62327727	+	-0.0695125937725181	3.32192809488736	GAIN	0.616915422885572	286	NO	813	NO	-377	YES	promoter-TSS ()	0.164179104477612	YES	unique_peak2	TNFRSF6B
PCC28168	20	62701319	62701519	+	1.02897276729269	3.58496250072116	GAIN	0.656716417910448	3561	NO	608	NO	6938	NO	intron ()	2.318407960199	YES	unique_peak2	TCEA2
PCC28174	21	17102596	17102796	+	3.80106863376241	5.08746284125034	GAIN	0.796019900497512	0	YES	1654	NO	-46	YES	promoter-TSS ()	0.124378109452736	YES	unique_peak2	USP25
PCC28178	21	19275818	19276018	+	0.57306015004177	3.4594316186373	GAIN	0.552238805970149	83865	NO	17712	NO	-13739	NO	Intergenic	0.348258706467662	NO	unique_peak2	CHODL
PCC28185	21	28838614	28838814	+	1.38260606684207	3.8073549220576	GAIN	0.378109452736318	322307	NO	41293	NO	-255984	NO	Intergenic	3.77611940298507	NO	unique_peak2	LINC00113
PCC28202	21	35015360	35015560	+	1.67154551110698	4.24792751344359	GAIN	0.781094527363184	0	YES	3600	NO	676	NO	intron ()	0.0746268656716418	YES	unique_peak2	ITSN1
PCC28208	21	35897513	35897713	+	2.1274581283579	4.16992500144231	GAIN	0.587064676616915	65147	NO	1682	NO	152	YES	promoter-TSS ()	0.27363184079602	NO	unique_peak2	RCAN1
PCC28225	21	37529368	37529568	+	2.63213703584147	4.58496250072116	GAIN	0.781094527363184	0	YES	857	NO	388	YES	promoter-TSS ()	0	YES	unique_peak2	DOPEY2
PCC28226	21	38445620	38445820	+	-1.16799795483773	3	GAIN	0.741293532338308	0	YES	10169	NO	236	YES	promoter-TSS ()	0	YES	unique_peak2	TTC3
PCC28231	21	38740107	38740307	+	2.63213703584147	4.58496250072116	GAIN	0.721393034825871	99615	NO	1923	NO	348	NO	intron ()	0	YES	unique_peak2	DYRK1A
PCC28247	21	42539696	42539896	+	1.91584033035692	4.52356195605701	GAIN	0.746268656716418	0	YES	604	NO	68	YES	promoter-TSS ()	0.0646766169154229	YES	unique_peak2	BACE2
PCC28259	21	44867546	44867746	+	1.02897276729269	3.70043971814109	GAIN	0.601990049751244	2944	NO	3054	NO	1165	NO	intron ()	2.52238805970149	YES	unique_peak2	LINC00319
PCC28269	21	46421124	46421324	+	0.57306015004177	3.32192809488736	GAIN	0.696517412935323	0	YES	0	YES	3418	NO	intron ()	0.0796019900497512	YES	unique_peak2	PICSAR
PCC28273	21	46783987	46784187	+	2.1274581283579	4.32192809488736	GAIN	0.477611940298507	943	NO	0	YES	-22182	NO	Intergenic	0.283582089552239	NO	unique_peak2	LINC00316
PCC28278	21	47705923	47706123	+	1.91584033035692	4.90689059560852	GAIN	0.766169154228856	0	YES	8317	NO	-221	YES	promoter-TSS ()	0.104477611940299	YES	unique_peak2	YBEY
PCC28286	22	20862008	20862208	+	2.1274581283579	3.8073549220576	GAIN	0.681592039800995	0	YES	522	NO	-227	YES	promoter-TSS ()	0.248756218905473	YES	unique_peak2	MED15
PCC28305	22	26715099	26715299	+	2.1274581283579	4.4594316186373	GAIN	0.512437810945274	109679	NO	0	YES	-110081	NO	intron ()	1.85572139303483	NO	unique_peak2	ASPHD2
PCC28316	22	28315334	28315534	+	3.49828823354619	4.95419631038687	GAIN	0.691542288557214	0	YES	5203	NO	70	YES	promoter-TSS ()	0.303482587064677	YES	unique_peak2	TTC28-AS1
PCC28325	22	30819739	30819939	+	0.57306015004177	3.58496250072116	GAIN	0.557213930348259	0	YES	2001	NO	-1772	NO	3' UTR ()	0.860696517412935	YES	unique_peak2	MTFP1
PCC28344	22	34810932	34811132	+	1.91584033035692	5.04439411935845	GAIN	0.502487562189055	492294	NO	86268	NO	-494616	NO	Intergenic	20.5572139303483	NO	unique_peak2	LARGE1
PCC28346	22	35420035	35420235	+	3.12366417172157	5.78135971352466	GAIN	0.572139303482587	233126	NO	0	YES	-26230	NO	Intergenic	4.27860696517413	YES	unique_peak2	ISX-AS1
PCC28348	22	35627712	35627912	+	1.67154551110698	3.70043971814109	GAIN	0.487562189054726	25449	NO	25638	NO	-763	YES	promoter-TSS ()	6.76119402985075	NO	unique_peak2	LINC01399
PCC28354	22	36728212	36728412	+	0.57306015004177	3.16992500144231	GAIN	0.522388059701492	9451	NO	0	YES	-45359	NO	intron ()	0.412935323383085	NO	unique_peak2	MIR6819
PCC28355	22	36783488	36783688	+	3.32202014017378	5.20945336562895	GAIN	0.82089552238806	0	YES	0	YES	524	NO	intron ()	0.532338308457711	YES	unique_peak2	MYH9
PCC28363	22	38245232	38245432	+	0.57306015004177	3.4594316186373	GAIN	0.651741293532338	0	YES	5128	NO	-7	YES	promoter-TSS ()	0	YES	unique_peak2	ANKRD54
PCC28364	22	38302088	38302288	+	1.67154551110698	3.70043971814109	GAIN	0.830845771144279	0	YES	292	NO	33	YES	promoter-TSS ()	0.27363184079602	YES	unique_peak2	MICALL1
PCC28369	22	38902403	38902603	+	2.63213703584147	6.49185309632967	GAIN	0.537313432835821	0	YES	452	NO	-158	YES	promoter-TSS ()	0	YES	unique_peak2	DDX17
PCC28373	22	40441350	40441550	+	3.32202014017378	5.04439411935845	GAIN	0.791044776119403	0	YES	0	YES	629	NO	intron ()	0	YES	unique_peak2	TNRC6B
PCC28375	22	41032371	41032571	+	3.01432569142213	4.90689059560852	GAIN	0.761194029850746	0	YES	0	YES	252	NO	intron ()	0	YES	unique_peak2	MKL1
PCC28396	22	46068058	46068258	+	1.38260606684207	3.8073549220576	GAIN	0.825870646766169	0	YES	0	YES	480	NO	intron ()	0.0447761194029851	YES	unique_peak2	ATXN10
PCC28399	22	46365080	46365280	+	0.57306015004177	3.16992500144231	GAIN	0.656716417910448	1446	NO	0	YES	7828	NO	intron ()	0.323383084577114	YES	unique_peak2	WNT7B
PCC28400	22	46467423	46467623	+	1.38260606684207	4.32192809488736	GAIN	0.716417910447761	0	YES	0	YES	-622	YES	promoter-TSS ()	0.263681592039801	YES	unique_peak2	LOC642648
PCC28402	22	46481829	46482029	+	1.38260606684207	3.8073549220576	GAIN	0.661691542288557	0	YES	4948	NO	52	YES	promoter-TSS ()	0.17910447761194	YES	unique_peak2	MIRLET7BHG
PCC28408	22	50354125	50354325	+	1.91584033035692	3.8073549220576	GAIN	0.791044776119403	0	YES	3395	NO	82	YES	promoter-TSS ()	0	YES	unique_peak2	PIM3
PCC28415	3	1293349	1293549	+	1.02897276729269	3.90689059560852	GAIN	0.358208955223881	846480	NO	376308	NO	159107	NO	intron ()	1.29850746268657	NO	unique_peak2	CNTN6
PCC28431	3	10183422	10183622	+	1.67154551110698	4	GAIN	0.741293532338308	0	YES	248	NO	203	NO	5' UTR ()	0.134328358208955	YES	unique_peak2	VHL
PCC28436	3	11196266	11196466	+	1.67154551110698	3.70043971814109	GAIN	0.786069651741294	0	YES	0	YES	152	NO	intron ()	0.0945273631840796	YES	unique_peak2	HRH1
PCC28452	3	13696895	13697095	+	2.1274581283579	3.8073549220576	GAIN	0.805970149253731	0	YES	0	YES	4774	NO	intron ()	0.597014925373134	YES	unique_peak2	LINC00620
PCC28467	3	17784236	17784436	+	1.02897276729269	3.90689059560852	GAIN	0.706467661691542	0	YES	9504	NO	-100	YES	promoter-TSS ()	0.218905472636816	YES	unique_peak2	LOC105376975
PCC28469	3	18799729	18799929	+	1.02897276729269	3.70043971814109	GAIN	0.447761194029851	312672	NO	0	YES	-312749	NO	Intergenic	11.7562189054726	NO	unique_peak2	SATB1
PCC28480	3	23987551	23987751	+	1.91584033035692	4	GAIN	0.761194029850746	0	YES	0	YES	39	YES	promoter-TSS ()	0	YES	unique_peak2	NR1D2
PCC28491	3	27984725	27984925	+	2.63213703584147	4.52356195605701	GAIN	0.472636815920398	212782	NO	229234	NO	-109198	NO	Intergenic	5	NO	unique_peak2	LINC01981
PCC28502	3	31574864	31575064	+	1.91584033035692	4.16992500144231	GAIN	0.751243781094527	0	YES	3226	NO	971	NO	intron ()	0.114427860696517	YES	unique_peak2	STT3B
PCC28514	3	37284525	37284725	+	2.1274581283579	3.8073549220576	GAIN	0.631840796019901	0	YES	385	NO	-57	YES	promoter-TSS ()	0	YES	unique_peak2	GOLGA4
PCC28542	3	43908206	43908406	+	2.1274581283579	3.90689059560852	GAIN	0.492537313432836	128001	NO	0	YES	-175220	NO	Intergenic	0.0398009950248756	NO	unique_peak2	ANO10
PCC28546	3	44380164	44380364	+	1.91584033035692	3.8073549220576	GAIN	0.671641791044776	0	YES	1356	NO	320	NO	5' UTR ()	0.343283582089552	YES	unique_peak2	TCAIM
PCC28554	3	45268019	45268219	+	0.57306015004177	3.16992500144231	GAIN	0.597014925373134	0	YES	2068	NO	-305	YES	promoter-TSS ()	0.17910447761194	YES	unique_peak2	TMEM158
PCC28555	3	45550750	45550950	+	1.67154551110698	3.70043971814109	GAIN	0.442786069651741	84140	NO	0	YES	187	NO	non-coding ()	0.243781094527363	NO	unique_peak2	LARS2-AS1
PCC28560	3	47205143	47205343	+	1.38260606684207	4.4594316186373	GAIN	0.776119402985075	0	YES	21062	NO	224	YES	promoter-TSS ()	0	YES	unique_peak2	SETD2
PCC28570	3	48956379	48956579	+	1.67154551110698	3.8073549220576	GAIN	0.766169154228856	0	YES	6681	NO	226	NO	exon ()	0	YES	unique_peak2	ARIH2
PCC28573	3	49592010	49592210	+	2.63213703584147	4.58496250072116	GAIN	0.835820895522388	0	YES	12939	NO	188	YES	promoter-TSS ()	0	YES	unique_peak2	BSN
PCC28589	3	52089854	52090054	+	2.1274581283579	3.90689059560852	GAIN	0.706467661691542	0	YES	0	YES	507	NO	exon ()	0.308457711442786	YES	unique_peak2	DUSP7
PCC28616	3	57583058	57583258	+	0.57306015004177	3.58496250072116	GAIN	0.72636815920398	0	YES	257	NO	57	YES	promoter-TSS ()	0.587064676616915	YES	unique_peak2	ARF4
PCC28618	3	57742396	57742596	+	2.1274581283579	4.32192809488736	GAIN	0.741293532338308	0	YES	984	NO	-487	YES	promoter-TSS ()	0.0845771144278607	YES	unique_peak2	SLMAP
PCC28620	3	57935572	57935772	+	0.57306015004177	3.16992500144231	GAIN	0.517412935323383	58066	NO	0	YES	-58455	NO	Intergenic	0.651741293532338	NO	unique_peak2	FLNB
PCC28630	3	58550573	58550773	+	1.02897276729269	3.4594316186373	GAIN	0.512437810945274	21705	NO	742	NO	12818	NO	3' UTR ()	0.358208955223881	NO	unique_peak2	FAM107A
PCC28639	3	62651674	62651874	+	3.01432569142213	5.39231742277876	GAIN	0.527363184079602	207743	NO	45113	NO	209290	NO	intron ()	11.6218905472637	NO	unique_peak2	CADPS
PCC28669	3	71633832	71634032	+	1.38260606684207	3.70043971814109	GAIN	0.557213930348259	614	NO	1111	NO	-792	YES	promoter-TSS ()	0.502487562189055	NO	unique_peak2	FOXP1
PCC28671	3	71979745	71979945	+	0.57306015004177	3.16992500144231	GAIN	0.487562189054726	145091	NO	22184	NO	-145488	NO	Intergenic	10.2039800995025	NO	unique_peak2	PROK2
PCC28683	3	74116450	74116650	+	1.02897276729269	3.4594316186373	GAIN	0.378109452736318	442074	NO	198229	NO	258155	NO	Intergenic	1.35323383084577	NO	unique_peak2	LINC02005
PCC28694	3	79066989	79067189	+	0.57306015004177	3.16992500144231	GAIN	0.502487562189055	693	NO	0	YES	1520	NO	intron ()	0	NO	unique_peak2	ROBO1
PCC28753	3	111697806	111698006	+	2.31411825492127	4.32192809488736	GAIN	0.666666666666667	0	YES	44	NO	183	NO	non-coding ()	0.199004975124378	YES	unique_peak2	ABHD10
PCC28759	3	112930447	112930647	+	4.37319514072097	5.58496250072116	GAIN	0.721393034825871	0	YES	893	NO	235	YES	promoter-TSS ()	0	YES	unique_peak2	BOC
PCC28770	3	119529022	119529222	+	1.38260606684207	4.08746284125034	GAIN	0.676616915422886	0	YES	121	NO	27565	NO	intron ()	1.83084577114428	YES	unique_peak2	NR1I2
PCC28792	3	126194412	126194612	+	1.67154551110698	3.70043971814109	GAIN	0.781094527363184	0	YES	1461	NO	250	NO	exon ()	1.18407960199005	YES	unique_peak2	ZXDC
PCC28797	3	127392106	127392306	+	0.57306015004177	3.16992500144231	GAIN	0.691542288557214	0	YES	0	YES	425	NO	TTS ()	0.174129353233831	YES	unique_peak2	ABTB1
PCC28802	3	128445236	128445436	+	1.02897276729269	4	GAIN	0.761194029850746	0	YES	0	YES	357	NO	intron ()	0	YES	unique_peak2	RAB7A
PCC28804	3	128880960	128881160	+	1.67154551110698	3.8073549220576	GAIN	0.552238805970149	512	NO	1139	NO	-987	YES	promoter-TSS ()	0.606965174129353	NO	unique_peak2	ISY1
PCC28805	3	128903024	128903224	+	1.67154551110698	3.8073549220576	GAIN	0.577114427860697	45	NO	403	NO	-314	YES	promoter-TSS ()	0.378109452736318	YES	unique_peak2	CNBP
PCC28835	3	135914686	135914886	+	4.16842305264291	5.75488750216347	GAIN	0.781094527363184	0	YES	1455	NO	-98	YES	promoter-TSS ()	0	YES	unique_peak2	MSL2
PCC28852	3	140456068	140456268	+	2.77003087217219	4.64385618977472	GAIN	0.54726368159204	54081	NO	16317	NO	59302	NO	Intergenic	5.85074626865672	NO	unique_peak2	TRIM42
PCC28857	3	142315174	142315374	+	1.91584033035692	4.4594316186373	GAIN	0.691542288557214	0	YES	0	YES	45	YES	promoter-TSS ()	0.164179104477612	YES	unique_peak2	PLS1
PCC28860	3	142682207	142682407	+	1.02897276729269	3.4594316186373	GAIN	0.656716417910448	0	YES	8383	NO	-129	YES	promoter-TSS ()	0.0199004975124378	YES	unique_peak2	PAQR9
PCC28881	3	150063172	150063372	+	2.1274581283579	3.8073549220576	GAIN	0.358208955223881	62600	NO	0	YES	-21738	NO	Intergenic	0	NO	unique_peak2	LINC01214
PCC28884	3	150128128	150128328	+	2.48109142790728	4.39231742277876	GAIN	0.73134328358209	0	YES	4932	NO	2106	NO	exon ()	1.13930348258706	YES	unique_peak2	TSC22D2
PCC28895	3	156100409	156100609	+	3.12366417172157	4.70043971814109	GAIN	0.527363184079602	91088	NO	77051	NO	64216	NO	intron ()	8.77611940298507	NO	unique_peak2	KCNAB1-AS1
PCC28923	3	167068164	167068364	+	0.57306015004177	3.16992500144231	GAIN	0.298507462686567	29563	NO	317763	NO	29807	NO	exon ()	2.86567164179104	NO	unique_peak2	ZBBX
PCC28927	3	167967637	167967837	+	1.02897276729269	3.58496250072116	GAIN	0.736318407960199	0	YES	127916	NO	427	NO	non-coding ()	1.89054726368159	YES	unique_peak2	EGFEM1P
PCC28940	3	171528277	171528477	+	0.57306015004177	3.32192809488736	GAIN	0.741293532338308	0	YES	96	NO	-93	YES	promoter-TSS ()	0.318407960199005	YES	unique_peak2	PLD1
PCC28963	3	179372239	179372439	+	1.02897276729269	3.4594316186373	GAIN	0.45771144278607	689	NO	0	YES	1406	NO	intron ()	0	NO	unique_peak2	USP13
PCC28972	3	182971987	182972187	+	0.57306015004177	3.32192809488736	GAIN	0.805970149253731	0	YES	0	YES	1055	NO	intron ()	0	YES	unique_peak2	B3GNT5
PCC28995	3	187463048	187463248	+	1.67154551110698	3.90689059560852	GAIN	0.537313432835821	850	NO	0	YES	365	NO	intron ()	0.407960199004975	NO	unique_peak2	BCL6
PCC29021	3	192537408	192537608	+	0.57306015004177	3.4594316186373	GAIN	0.437810945273632	96701	NO	0	YES	-92120	NO	intron ()	0	NO	unique_peak2	FGF12
PCC29046	3	197807572	197807772	+	2.1274581283579	4.52356195605701	GAIN	0.800995024875622	0	YES	173721	NO	-130	YES	promoter-TSS ()	0.577114427860697	YES	unique_peak2	ANKRD18DP
PCC29061	4	3767306	3767506	+	1.67154551110698	3.70043971814109	GAIN	0.791044776119403	0	YES	2744	NO	-890	YES	promoter-TSS ()	0.36318407960199	YES	unique_peak2	ADRA2C
PCC29069	4	5144558	5144758	+	3.5795767889725	5.12928301694497	GAIN	0.45273631840796	90465	NO	14527	NO	91414	NO	intron ()	8.43781094527363	NO	unique_peak2	STK32B
PCC29071	4	5712956	5713156	+	1.38260606684207	4.16992500144231	GAIN	0.786069651741294	0	YES	7944	NO	132	NO	5' UTR ()	0.0597014925373134	YES	unique_peak2	EVC
PCC29077	4	7044884	7045084	+	2.63213703584147	5.04439411935845	GAIN	0.82089552238806	0	YES	7876	NO	-172	YES	promoter-TSS ()	0.114427860696517	YES	unique_peak2	TADA2B
PCC29081	4	7940866	7941066	+	3.65689843523641	5.24792751344359	GAIN	0.676616915422886	0	YES	0	YES	238	NO	exon ()	0.169154228855721	YES	unique_peak2	LOC389199
PCC29084	4	8609309	8609509	+	3.12366417172157	5.08746284125034	GAIN	0.686567164179104	14531	NO	6628	NO	15022	NO	intron ()	2.61194029850746	YES	unique_peak2	CPZ
PCC29104	4	15656913	15657113	+	1.67154551110698	3.70043971814109	GAIN	0.82089552238806	0	YES	82	NO	22	YES	promoter-TSS ()	0.00995024875621891	YES	unique_peak2	FBXL5
PCC29113	4	20254818	20255018	+	1.67154551110698	3.70043971814109	GAIN	0.656716417910448	0	YES	43202	NO	1390	NO	5' UTR ()	0	NO	unique_peak2	SLIT2
PCC29118	4	21514129	21514329	+	1.38260606684207	3.8073549220576	GAIN	0.388059701492537	435756	NO	433091	NO	32050	NO	intron ()	1.77611940298507	NO	unique_peak2	KCNIP4
PCC29120	4	21792974	21793174	+	0.57306015004177	3.8073549220576	GAIN	0.393034825870647	156911	NO	154246	NO	61737	NO	intron ()	0.174129353233831	NO	unique_peak2	KCNIP4-IT1
PCC29123	4	22964117	22964317	+	2.89688090504454	4.70043971814109	GAIN	0.407960199004975	446068	NO	0	YES	248505	NO	Intergenic	5.21890547263682	NO	unique_peak2	GBA3
PCC29130	4	25235663	25235863	+	1.91584033035692	4	GAIN	0.706467661691542	0	YES	2067	NO	110	NO	non-coding ()	0.0447761194029851	YES	unique_peak2	PI4K2B
PCC29140	4	26859161	26859361	+	2.48109142790728	4.90689059560852	GAIN	0.786069651741294	0	YES	6949	NO	2605	NO	Intergenic	0	YES	unique_peak2	LOC105374546
PCC29146	4	27704820	27705020	+	0.57306015004177	3.8073549220576	GAIN	0.462686567164179	841581	NO	384209	NO	485819	NO	Intergenic	1.21393034825871	NO	unique_peak2	LINC02261
PCC29158	4	37795253	37795453	+	1.38260606684207	3.8073549220576	GAIN	0.467661691542289	32691	NO	3517	NO	-32929	NO	Intergenic	3.83084577114428	NO	unique_peak2	PGM2
PCC29164	4	38666812	38667012	+	1.02897276729269	3.58496250072116	GAIN	0.582089552238806	280	NO	4238	NO	-663	YES	promoter-TSS ()	0.850746268656716	NO	unique_peak2	KLF3-AS1
PCC29174	4	41753758	41753958	+	1.67154551110698	3.90689059560852	GAIN	0.716417910447761	0	YES	31202	NO	-2871	NO	Intergenic	0.223880597014925	YES	unique_peak2	PHOX2B
PCC29178	4	48036001	48036201	+	3.22594348942311	4.85798099512757	GAIN	0.45771144278607	16619	NO	0	YES	17312	NO	intron ()	4.23383084577114	NO	unique_peak2	NIPAL1
PCC29191	4	54243911	54244111	+	4.37319514072097	5.61470984411521	GAIN	0.676616915422886	0	YES	0	YES	191	NO	exon ()	0.139303482587065	YES	unique_peak2	FIP1L1
PCC29204	4	56262230	56262430	+	2.31411825492127	4.52356195605701	GAIN	0.756218905472637	0	YES	130	NO	250	NO	non-coding ()	0.0597014925373134	YES	unique_peak2	TMEM165
PCC29208	4	57253345	57253545	+	1.02897276729269	3.90689059560852	GAIN	0.601990049751244	0	YES	0	YES	229	NO	intron ()	0.0895522388059701	YES	unique_peak2	AASDH
PCC29219	4	70762333	70762533	+	2.1274581283579	3.8073549220576	GAIN	0.338308457711443	791321	NO	19242	NO	-34366	NO	Intergenic	1.2636815920398	NO	unique_peak2	CSN1S1
PCC29224	4	71705349	71705549	+	1.38260606684207	4.24792751344359	GAIN	0.771144278606965	0	YES	408	NO	178	YES	promoter-TSS ()	0.27363184079602	YES	unique_peak2	GRSF1
PCC29230	4	75094533	75094733	+	3.80106863376241	5.08746284125034	GAIN	0.472636815920398	70495	NO	0	YES	70808	NO	intron ()	15.1791044776119	NO	unique_peak2	MTHFD2L
PCC29249	4	78739793	78739993	+	1.67154551110698	3.70043971814109	GAIN	0.756218905472637	0	YES	0	YES	651	NO	intron ()	0.134328358208955	YES	unique_peak2	CNOT6L
PCC29254	4	80993467	80993667	+	3.73062239690668	5.32192809488736	GAIN	0.676616915422886	0	YES	0	YES	910	NO	exon ()	0.159203980099502	YES	unique_peak2	ANTXR2
PCC29257	4	81186970	81187170	+	1.91584033035692	3.8073549220576	GAIN	0.482587064676617	324	NO	9229	NO	-672	YES	promoter-TSS ()	0	YES	unique_peak2	FGF5
PCC29266	4	84205730	84205930	+	1.38260606684207	4.16992500144231	GAIN	0.791044776119403	0	YES	69	NO	118	NO	exon ()	0.482587064676617	YES	unique_peak2	COQ2
PCC29272	4	87813295	87813495	+	4.27411416796553	5.6724253419715	GAIN	0.741293532338308	0	YES	10075	NO	180	NO	5' UTR ()	0	YES	unique_peak2	C4orf36
PCC29280	4	93308691	93308891	+	3.01432569142213	4.64385618977472	GAIN	0.422885572139304	81683	NO	1357319	NO	83241	NO	intron ()	7.67661691542289	NO	unique_peak2	GRID2
PCC29288	4	97273493	97273693	+	1.02897276729269	4.08746284125034	GAIN	0.358208955223881	802498	NO	988052	NO	41739	NO	intron ()	1.56218905472637	NO	unique_peak2	LINC02267
PCC29297	4	103422881	103423081	+	1.91584033035692	4	GAIN	0.73134328358209	0	YES	0	YES	-74	YES	promoter-TSS ()	0	YES	unique_peak2	NFKB1
PCC29311	4	109089870	109090070	+	-1.16799795483773	3.4594316186373	GAIN	0.766169154228856	0	YES	5210	NO	142	NO	5' UTR ()	0.318407960199005	YES	unique_peak2	LEF1
PCC29312	4	109414302	109414502	+	2.1274581283579	4.4594316186373	GAIN	0.552238805970149	157191	NO	5541	NO	-63987	NO	Intergenic	21.3432835820896	NO	unique_peak2	LOC101929621
PCC29315	4	109754277	109754477	+	-1.16799795483773	2.8073549220576	GAIN	0.417910447761194	69914	NO	746	NO	-70142	NO	intron ()	0.0398009950248756	NO	unique_peak2	ETNPPL
PCC29316	4	110237095	110237295	+	2.1274581283579	4.16992500144231	GAIN	0.487562189054726	12837	NO	0	YES	13004	NO	TTS ()	2.37313432835821	NO	unique_peak2	ZCCHC23
PCC29318	4	111117993	111118193	+	1.91584033035692	3.90689059560852	GAIN	0.746268656716418	0	YES	0	YES	1678	NO	intron ()	0	YES	unique_peak2	ELOVL6
PCC29322	4	111555268	111555468	+	1.67154551110698	3.90689059560852	GAIN	0.721393034825871	0	YES	0	YES	7911	NO	5' UTR ()	0.124378109452736	YES	unique_peak2	PITX2
PCC29339	4	119757350	119757550	+	1.02897276729269	3.4594316186373	GAIN	0.577114427860697	0	YES	259	NO	-99	YES	promoter-TSS ()	0.641791044776119	YES	unique_peak2	SEC24D
PCC29359	4	128544107	128544307	+	2.77003087217219	4.70043971814109	GAIN	0.72636815920398	0	YES	26	NO	-9880	NO	Intergenic	1.72636815920398	YES	unique_peak2	INTU
PCC29360	4	128703466	128703666	+	1.67154551110698	3.70043971814109	GAIN	0.631840796019901	0	YES	144	NO	202	NO	5' UTR ()	0.333333333333333	YES	unique_peak2	HSPA4L
PCC29392	4	141294876	141295076	+	1.02897276729269	3.90689059560852	GAIN	0.746268656716418	0	YES	9495	NO	312	YES	promoter-TSS ()	0	YES	unique_peak2	SCOC
PCC29393	4	141348796	141348996	+	2.31411825492127	4.52356195605701	GAIN	0.72636815920398	0	YES	105	NO	-81	YES	promoter-TSS ()	0.920398009950249	YES	unique_peak2	CLGN
PCC29409	4	146403488	146403688	+	2.1274581283579	4	GAIN	0.776119402985075	0	YES	4022	NO	102	YES	promoter-TSS ()	0	YES	unique_peak2	SMAD1
PCC29413	4	147443611	147443811	+	1.38260606684207	4.24792751344359	GAIN	0.676616915422886	0	YES	261560	NO	-588	YES	promoter-TSS ()	0	YES	unique_peak2	SLC10A7
PCC29417	4	148465128	148465328	+	-1.16799795483773	2.8073549220576	GAIN	0.333333333333333	62367	NO	12027	NO	63159	NO	non-coding ()	0.81592039800995	NO	unique_peak2	EDNRA
PCC29441	4	154005024	154005224	+	1.91584033035692	3.90689059560852	GAIN	0.422885572139304	69159	NO	0	YES	-68370	NO	Intergenic	0	NO	unique_peak2	TRIM2
PCC29465	4	159690722	159690922	+	2.31411825492127	4.39231742277876	GAIN	0.577114427860697	0	YES	0	YES	675	NO	intron ()	0.159203980099502	YES	unique_peak2	FNIP2
PCC29482	4	164676051	164676251	+	2.1274581283579	5.35755200461808	GAIN	0.447761194029851	259864	NO	141590	NO	-141375	NO	intron ()	2.80099502487562	NO	unique_peak2	MARCH1
PCC29486	4	166248370	166248570	+	2.48109142790728	5.16992500144231	GAIN	0.606965174129353	0	YES	17379	NO	-348	YES	promoter-TSS ()	0.134328358208955	YES	unique_peak2	MSMO1
PCC29487	4	166248862	166249062	+	0.57306015004177	3.16992500144231	GAIN	0.701492537313433	0	YES	17871	NO	144	NO	intron ()	0.139303482587065	YES	unique_peak2	MSMO1
PCC29501	4	170948545	170948745	+	3.01432569142213	4.75488750216347	GAIN	0.616915422885572	0	YES	1164	NO	-1064	NO	Intergenic	0.0945273631840796	YES	unique_peak2	MFAP3L
PCC29511	4	177563788	177563988	+	1.02897276729269	3.58496250072116	GAIN	0.502487562189055	149255	NO	0	YES	150011	NO	Intergenic	1.84577114427861	NO	unique_peak2	VEGFC
PCC29568	5	6159272	6159472	+	-0.0695125937725181	3.70043971814109	GAIN	0.417910447761194	218819	NO	33548	NO	178033	NO	Intergenic	0.139303482587065	NO	unique_peak2	LINC02145
PCC29570	5	6378476	6378676	+	1.02897276729269	3.58496250072116	GAIN	0.641791044776119	0	YES	0	YES	63	YES	promoter-TSS ()	0.233830845771144	YES	unique_peak2	MED10
PCC29574	5	6712621	6712821	+	1.02897276729269	3.4594316186373	GAIN	0.557213930348259	0	YES	1989	NO	-1997	NO	Intergenic	0.17910447761194	YES	unique_peak2	TENT4A
PCC29587	5	10250594	10250794	+	1.67154551110698	4	GAIN	0.706467661691542	0	YES	14013	NO	45	YES	promoter-TSS ()	0	YES	unique_peak2	CCT5
PCC29589	5	10358068	10358268	+	1.38260606684207	4.16992500144231	GAIN	0.492537313432836	3555	NO	0	YES	4417	NO	intron ()	2.5771144278607	NO	unique_peak2	MARCH6
PCC29597	5	14144410	14144610	+	3.49828823354619	4.95419631038687	GAIN	0.611940298507463	0	YES	0	YES	699	NO	intron ()	0.114427860696517	YES	unique_peak2	TRIO
PCC29605	5	15500520	15500720	+	3.73062239690668	5.32192809488736	GAIN	0.756218905472637	0	YES	25190	NO	315	YES	promoter-TSS ()	0.373134328358209	YES	unique_peak2	FBXL7
PCC29640	5	36241700	36241900	+	1.91584033035692	3.90689059560852	GAIN	0.805970149253731	0	YES	239	NO	100	YES	promoter-TSS ()	0.0746268656716418	YES	unique_peak2	NADK2
PCC29657	5	40681771	40681971	+	1.38260606684207	3.90689059560852	GAIN	0.706467661691542	0	YES	0	YES	1839	NO	exon ()	0	NO	unique_peak2	PTGER4
PCC29663	5	43121746	43121946	+	1.38260606684207	3.70043971814109	GAIN	0.73134328358209	0	YES	0	YES	148	NO	5' UTR ()	0	YES	unique_peak2	ZNF131
PCC29667	5	45038592	45038792	+	3.22594348942311	4.70043971814109	GAIN	0.402985074626866	228899	NO	162531	NO	229665	NO	Intergenic	4.91044776119403	NO	unique_peak2	MRPS30
PCC29670	5	49808895	49809095	+	1.91584033035692	4	GAIN	0.323383084577114	71594	NO	72024	NO	-71761	NO	Intergenic	0.681592039800995	NO	unique_peak2	EMB
PCC29671	5	50046934	50047134	+	-0.0695125937725181	4	GAIN	0.417910447761194	83156	NO	32843	NO	83654	NO	intron ()	6.61194029850746	NO	unique_peak2	PARP8
PCC29686	5	55007754	55007954	+	2.1274581283579	3.8073549220576	GAIN	0.616915422885572	0	YES	0	YES	309	NO	intron ()	0.283582089552239	YES	unique_peak2	SLC38A9
PCC29690	5	56110847	56111047	+	0.57306015004177	3.58496250072116	GAIN	0.631840796019901	0	YES	833	NO	47	YES	promoter-TSS ()	0	YES	unique_peak2	MAP3K1
PCC29691	5	56111469	56111669	+	2.63213703584147	5.85798099512757	GAIN	0.771144278606965	0	YES	211	NO	669	NO	exon ()	0	YES	unique_peak2	MAP3K1
PCC29705	5	59020461	59020661	+	1.91584033035692	4.24792751344359	GAIN	0.442786069651741	168385	NO	18559	NO	43877	NO	intron ()	11.5820895522388	NO	unique_peak2	PDE4D
PCC29707	5	59095941	59096141	+	2.77003087217219	4.64385618977472	GAIN	0.388059701492537	92905	NO	0	YES	-31603	NO	intron ()	1.4228855721393	NO	unique_peak2	PDE4D
PCC29708	5	59109715	59109915	+	3.22594348942311	4.95419631038687	GAIN	0.323383084577114	79131	NO	0	YES	-45377	NO	intron ()	2.78109452736318	NO	unique_peak2	PDE4D
PCC29710	5	59591341	59591541	+	3.12366417172157	4.8073549220576	GAIN	0.537313432835821	401446	NO	97460	NO	-192099	NO	intron ()	16.81592039801	NO	unique_peak2	PART1
PCC29711	5	59678674	59678874	+	3.32202014017378	4.8073549220576	GAIN	0.427860696517413	316500	NO	110056	NO	-104766	NO	intron ()	1.83084577114428	NO	unique_peak2	PART1
PCC29715	5	60628221	60628421	+	1.91584033035692	4.16992500144231	GAIN	0.791044776119403	0	YES	359	NO	221	NO	exon ()	0	YES	unique_peak2	ZSWIM6
PCC29732	5	71314081	71314281	+	2.89688090504454	4.58496250072116	GAIN	0.467661691542289	88596	NO	0	YES	-88914	NO	Intergenic	27.8805970149254	NO	unique_peak2	MAP1B
PCC29739	5	72740194	72740394	+	3.49828823354619	5.08746284125034	GAIN	0.641791044776119	0	YES	0	YES	4058	NO	Intergenic	0.323383084577114	YES	unique_peak2	FOXD1
PCC29753	5	75937466	75937666	+	2.63213703584147	4.39231742277876	GAIN	0.393034825870647	73454	NO	0	YES	-18307	NO	intron ()	4.92537313432836	NO	unique_peak2	F2RL2
PCC29760	5	76578285	76578485	+	1.02897276729269	3.8073549220576	GAIN	0.557213930348259	71095	NO	0	YES	71679	NO	intron ()	1.55223880597015	NO	unique_peak2	PDE8B
PCC29768	5	79149766	79149966	+	1.38260606684207	3.70043971814109	GAIN	0.492537313432836	136618	NO	0	YES	-82536	NO	Intergenic	1.82089552238806	NO	unique_peak2	LINC01455
PCC29773	5	80597493	80597693	+	1.02897276729269	3.4594316186373	GAIN	0.671641791044776	0	YES	12637	NO	191	YES	promoter-TSS ()	0.537313432835821	YES	unique_peak2	ZCCHC9
PCC29797	5	92919892	92920092	+	1.91584033035692	4.24792751344359	GAIN	0.800995024875622	0	YES	10228	NO	949	NO	5' UTR ()	0	YES	unique_peak2	NR2F1
PCC29804	5	94619773	94619973	+	2.31411825492127	4.4594316186373	GAIN	0.746268656716418	0	YES	222	NO	406	NO	exon ()	1.03482587064677	YES	unique_peak2	MCTP1
PCC29805	5	94890770	94890970	+	2.89688090504454	4.64385618977472	GAIN	0.587064676616915	0	YES	4740	NO	45	YES	promoter-TSS ()	0.517412935323383	YES	unique_peak2	ARSK
PCC29850	5	112043433	112043633	+	1.38260606684207	4	GAIN	0.671641791044776	0	YES	0	YES	331	NO	exon ()	0.17910447761194	YES	unique_peak2	APC
PCC29866	5	122111023	122111223	+	2.48109142790728	4.39231742277876	GAIN	0.656716417910448	0	YES	237	NO	432	NO	5' UTR ()	0.328358208955224	YES	unique_peak2	SNX2
PCC29871	5	122372341	122372541	+	4.55451030645757	5.58496250072116	GAIN	0.736318407960199	0	YES	140	NO	-16	YES	promoter-TSS ()	0	YES	unique_peak2	PPIC
PCC29879	5	125936961	125937161	+	1.91584033035692	4	GAIN	0.686567164179104	0	YES	0	YES	454	NO	intron ()	1.53731343283582	YES	unique_peak2	PHAX
PCC29891	5	130500166	130500366	+	2.1274581283579	4	GAIN	0.73134328358209	0	YES	0	YES	775	NO	intron ()	0	YES	unique_peak2	HINT1
PCC29911	5	135170363	135170563	+	1.91584033035692	4	GAIN	0.701492537313433	0	YES	12162	NO	98	YES	promoter-TSS ()	2.77114427860697	YES	unique_peak2	SLC25A48
PCC29912	5	135365230	135365430	+	4.16842305264291	5.4594316186373	GAIN	0.646766169154229	193	NO	0	YES	746	NO	intron ()	0.124378109452736	YES	unique_peak2	TGFBI
PCC29923	5	137225019	137225219	+	1.02897276729269	3.4594316186373	GAIN	0.736318407960199	0	YES	0	YES	-6	YES	promoter-TSS ()	0.368159203980099	YES	unique_peak2	PKD2L2
PCC29940	5	139944175	139944375	+	2.31411825492127	4.75488750216347	GAIN	0.631840796019901	0	YES	7444	NO	-86	YES	promoter-TSS ()	0.104477611940299	YES	unique_peak2	APBB3
PCC29982	5	149681953	149682153	+	3.12366417172157	5.08746284125034	GAIN	0.796019900497512	0	YES	332	NO	472	NO	5' UTR ()	0.348258706467662	YES	unique_peak2	ARSI
PCC29995	5	153162234	153162434	+	1.91584033035692	4	GAIN	0.497512437810945	255749	NO	98726	NO	116213	NO	intron ()	2.44278606965174	NO	unique_peak2	LINC01861
PCC29998	5	153600854	153601054	+	1.67154551110698	3.70043971814109	GAIN	0.577114427860697	30315	NO	0	YES	30659	NO	intron ()	0.238805970149254	NO	unique_peak2	GALNT10
PCC30000	5	154135627	154135827	+	1.91584033035692	4.16992500144231	GAIN	0.721393034825871	0	YES	0	YES	43265	NO	intron ()	0.0248756218905473	YES	unique_peak2	LARP1
PCC30006	5	155523467	155523667	+	1.67154551110698	3.8073549220576	GAIN	0.472636815920398	414532	NO	21113	NO	-230200	NO	Intergenic	0.203980099502488	NO	unique_peak2	SGCD
PCC30008	5	156693199	156693399	+	-1.16799795483773	3.58496250072116	GAIN	0.791044776119403	0	YES	3191	NO	209	NO	intron ()	0.218905472636816	YES	unique_peak2	CYFIP2
PCC30033	5	162886995	162887195	+	2.63213703584147	4.58496250072116	GAIN	0.701492537313433	0	YES	20734	NO	65	YES	promoter-TSS ()	0.0746268656716418	YES	unique_peak2	NUDCD2
PCC30038	5	167831222	167831422	+	0.57306015004177	3.32192809488736	GAIN	0.582089552238806	81875	NO	0	YES	-82141	NO	intron ()	0.17910447761194	YES	unique_peak2	RARS
PCC30046	5	168777059	168777259	+	0.57306015004177	3.32192809488736	GAIN	0.432835820895522	48783	NO	0	YES	-49026	NO	Intergenic	0	NO	unique_peak2	SLIT3
PCC30057	5	170846822	170847022	+	-0.0695125937725181	3.90689059560852	GAIN	0.791044776119403	0	YES	218	NO	255	NO	5' UTR ()	0	YES	unique_peak2	FGF18
PCC30063	5	172194387	172194587	+	3.73062239690668	5.08746284125034	GAIN	0.477611940298507	2895	NO	0	YES	3716	NO	TTS ()	0.323383084577114	NO	unique_peak2	DUSP1
PCC30074	5	175298728	175298928	+	2.1274581283579	3.90689059560852	GAIN	0.696517412935323	0	YES	0	YES	327	NO	intron ()	0.174129353233831	YES	unique_peak2	CPLX2
PCC30083	5	176873586	176873786	+	1.91584033035692	3.90689059560852	GAIN	0.781094527363184	0	YES	6164	NO	-110	YES	promoter-TSS ()	0.218905472636816	YES	unique_peak2	PRR7
PCC30084	5	176882254	176882454	+	1.91584033035692	3.8073549220576	GAIN	0.786069651741294	0	YES	46	NO	7028	NO	exon ()	0.746268656716418	YES	unique_peak2	PRR7
PCC30093	5	179247838	179248038	+	0.57306015004177	3.16992500144231	GAIN	0.716417910447761	0	YES	102	NO	96	YES	promoter-TSS ()	0.174129353233831	YES	unique_peak2	SQSTM1
PCC30106	6	1313854	1314054	+	0.57306015004177	3.16992500144231	GAIN	0.835820895522388	0	YES	936	NO	1279	NO	exon ()	0.313432835820896	YES	unique_peak2	FOXQ1
PCC30108	6	1378416	1378616	+	2.1274581283579	4	GAIN	0.756218905472637	0	YES	0	YES	-11553	NO	Intergenic	0	YES	unique_peak2	FOXF2
PCC30109	6	1379090	1379290	+	1.91584033035692	4.24792751344359	GAIN	0.63681592039801	0	YES	0	YES	-10879	NO	Intergenic	0.0348258706467662	YES	unique_peak2	FOXF2
PCC30112	6	1611820	1612020	+	2.1274581283579	4.32192809488736	GAIN	0.776119402985075	0	YES	2110	NO	1239	NO	exon ()	0	YES	unique_peak2	FOXC1
PCC30140	6	7542633	7542833	+	2.1274581283579	4.24792751344359	GAIN	0.626865671641791	0	YES	1347	NO	925	NO	intron ()	0.233830845771144	YES	unique_peak2	DSP
PCC30142	6	8064284	8064484	+	1.91584033035692	3.90689059560852	GAIN	0.681592039800995	0	YES	0	YES	263	NO	intron ()	0.800995024875622	YES	unique_peak2	BLOC1S5
PCC30147	6	10848014	10848214	+	0.57306015004177	3.16992500144231	GAIN	0.303482587064677	9098	NO	9293	NO	-9326	NO	Intergenic	0.631840796019901	NO	unique_peak2	MAK
PCC30167	6	13712121	13712321	+	3.80106863376241	5.12928301694497	GAIN	0.810945273631841	0	YES	960	NO	-425	YES	promoter-TSS ()	0	YES	unique_peak2	RANBP9
PCC30175	6	15248185	15248385	+	2.48109142790728	4.39231742277876	GAIN	0.641791044776119	2024	NO	5545	NO	642	YES	promoter-TSS ()	0.169154228855721	YES	unique_peak2	JARID2-AS1
PCC30179	6	16760829	16761029	+	1.02897276729269	3.70043971814109	GAIN	0.761194029850746	0	YES	0	YES	-440	YES	promoter-TSS ()	0	YES	unique_peak2	LOC101928433
PCC30202	6	24205131	24205331	+	1.38260606684207	3.70043971814109	GAIN	0.398009950248756	78618	NO	0	YES	78817	NO	exon ()	1.20398009950249	NO	unique_peak2	NRSN1
PCC30203	6	24403099	24403299	+	1.38260606684207	4.64385618977472	GAIN	0.656716417910448	0	YES	161	NO	63	YES	promoter-TSS ()	0.313432835820896	YES	unique_peak2	MRS2
PCC30224	6	30034648	30034848	+	1.38260606684207	3.8073549220576	GAIN	0.631840796019901	4033	NO	412	NO	-184	YES	promoter-TSS ().8	0.17910447761194	YES	unique_peak2	PPP1R11
PCC30238	6	32939762	32939962	+	2.31411825492127	4.32192809488736	GAIN	0.611940298507463	0	YES	948	NO	490	YES	promoter-TSS ()	0	YES	unique_peak2	BRD2
PCC30244	6	34206107	34206307	+	1.91584033035692	3.8073549220576	GAIN	0.577114427860697	0	YES	4263	NO	-361	YES	promoter-TSS ()	0.323383084577114	YES	unique_peak2	HMGA1
PCC30261	6	37621773	37621973	+	2.1274581283579	3.90689059560852	GAIN	0.437810945273632	3625	NO	8597	NO	43893	NO	intron ()	9.33830845771144	NO	unique_peak2	MDGA1
PCC30275	6	42072100	42072300	+	0.57306015004177	3.32192809488736	GAIN	0.711442786069652	0	YES	0	YES	38515	NO	intron ()	2.83084577114428	YES	unique_peak2	C6orf132
PCC30305	6	50783588	50783788	+	-0.0695125937725181	3.4594316186373	GAIN	0.358208955223881	3498	NO	9642	NO	-2751	NO	Intergenic	0.995024875621891	NO	unique_peak2	TFAP2B
PCC30313	6	52535694	52535894	+	1.67154551110698	3.70043971814109	GAIN	0.701492537313433	0	YES	146	NO	-90	YES	promoter-TSS ()	0.73134328358209	YES	unique_peak2	TMEM14A
PCC30329	6	64722227	64722427	+	1.67154551110698	3.70043971814109	GAIN	0.447761194029851	375761	NO	112206	NO	365896	NO	intron ()	12.9452736318408	NO	unique_peak2	PHF3
PCC30341	6	74230449	74230649	+	2.48109142790728	4.64385618977472	GAIN	0.621890547263682	0	YES	0	YES	206	NO	intron ()	0	YES	unique_peak2	EEF1A1
PCC30356	6	79338979	79339179	+	0.57306015004177	3.4594316186373	GAIN	0.587064676616915	237979	NO	29988	NO	-238182	NO	Intergenic	0.427860696517413	YES	unique_peak2	IRAK1BP1
PCC30362	6	80842786	80842986	+	1.67154551110698	3.8073549220576	GAIN	0.467661691542289	26099	NO	0	YES	26559	NO	intron ()	2.24875621890547	NO	unique_peak2	BCKDHB
PCC30383	6	86160217	86160417	+	3.5795767889725	5.08746284125034	GAIN	0.577114427860697	0	YES	9723	NO	1015	NO	intron ()	1.20398009950249	YES	unique_peak2	NT5E
PCC30388	6	87861371	87861571	+	1.67154551110698	3.90689059560852	GAIN	0.626865671641791	0	YES	5899	NO	-3796	NO	Intergenic	0.164179104477612	YES	unique_peak2	ZNF292
PCC30430	6	108878891	108879091	+	0.57306015004177	4.16992500144231	GAIN	0.73134328358209	0	YES	3939	NO	-2035	NO	Intergenic	0.218905472636816	YES	unique_peak2	FOXO3
PCC30434	6	109169582	109169782	+	3.01432569142213	4.70043971814109	GAIN	0.676616915422886	0	YES	0	YES	63	YES	promoter-TSS ()	0	YES	unique_peak2	ARMC2
PCC30435	6	109330394	109330594	+	-0.0695125937725181	3.90689059560852	GAIN	0.72636815920398	0	YES	443	NO	264	YES	promoter-TSS ()	0.00995024875621891	YES	unique_peak2	SESN1
PCC30440	6	111135772	111135972	+	2.31411825492127	4.52356195605701	GAIN	0.701492537313433	0	YES	48	NO	48	YES	promoter-TSS ()	0.313432835820896	YES	unique_peak2	AMD1
PCC30452	6	112057301	112057501	+	1.38260606684207	4	GAIN	0.462686567164179	136334	NO	0	YES	-16136	NO	intron ()	0	NO	unique_peak2	FYN
PCC30469	6	114181293	114181493	+	1.91584033035692	4.95419631038687	GAIN	0.82089552238806	0	YES	432	NO	2879	NO	exon ()	0.164179104477612	YES	unique_peak2	MARCKS
PCC30488	6	121655534	121655734	+	1.38260606684207	3.90689059560852	GAIN	0.666666666666667	0	YES	113	NO	12	YES	promoter-TSS ()	0.333333333333333	YES	unique_peak2	TBC1D32
PCC30525	6	135375818	135376018	+	1.67154551110698	4.08746284125034	GAIN	0.631840796019901	0	YES	37	NO	118	NO	5' UTR ()	0	YES	unique_peak2	HBS1L
PCC30536	6	138030032	138030232	+	0.57306015004177	3.32192809488736	GAIN	0.388059701492537	157593	NO	0	YES	30042	NO	Intergenic	0.149253731343284	NO	unique_peak2	LINC02539
PCC30539	6	138725265	138725465	+	3.49828823354619	5.04439411935845	GAIN	0.73134328358209	0	YES	3295	NO	29	YES	promoter-TSS ()	1.3681592039801	YES	unique_peak2	HEBP2
PCC30541	6	139308680	139308880	+	2.31411825492127	4.58496250072116	GAIN	0.63681592039801	0	YES	19	NO	618	NO	exon ()	0.169154228855721	YES	unique_peak2	REPS1
PCC30546	6	139694591	139694791	+	3.73062239690668	5.04439411935845	GAIN	0.611940298507463	0	YES	1200	NO	659	NO	exon ()	0.875621890547264	YES	unique_peak2	CITED2
PCC30565	6	147524825	147525025	+	2.77003087217219	5.16992500144231	GAIN	0.791044776119403	349	NO	29874	NO	-569	YES	promoter-TSS ()	0	YES	unique_peak2	STXBP5
PCC30566	6	147830209	147830409	+	2.1274581283579	4.32192809488736	GAIN	0.82089552238806	0	YES	18821	NO	481	NO	exon ()	0	YES	unique_peak2	SAMD5
PCC30568	6	148651261	148651461	+	2.1274581283579	4.4594316186373	GAIN	0.36318407960199	11964	NO	0	YES	-12368	NO	intron ()	0.139303482587065	NO	unique_peak2	SASH1
PCC30569	6	148663990	148664190	+	1.38260606684207	4	GAIN	0.830845771144279	0	YES	5340	NO	361	NO	5' UTR ()	0.00497512437810945	YES	unique_peak2	SASH1
PCC30575	6	149638333	149638533	+	2.1274581283579	4	GAIN	0.73134328358209	0	YES	997	NO	-630	YES	promoter-TSS ()	0.318407960199005	YES	unique_peak2	TAB2
PCC30576	6	149886838	149887038	+	2.1274581283579	4.39231742277876	GAIN	0.592039800995025	279	NO	1612	NO	-406	YES	promoter-TSS ()	4.43781094527363	NO	unique_peak2	GINM1
PCC30587	6	153552323	153552523	+	3.22594348942311	4.90689059560852	GAIN	0.45771144278607	99530	NO	20202	NO	-100034	NO	Intergenic	20.6169154228856	NO	unique_peak2	RGS17
PCC30600	6	157802896	157803096	+	2.77003087217219	4.64385618977472	GAIN	0.805970149253731	0	YES	204	NO	439	NO	5' UTR ()	0.00497512437810945	YES	unique_peak2	ZDHHC14
PCC30602	6	158244743	158244943	+	1.67154551110698	4.24792751344359	GAIN	0.786069651741294	0	YES	0	YES	640	NO	intron ()	0	YES	unique_peak2	SNX9
PCC30607	6	159589876	159590076	+	1.02897276729269	3.8073549220576	GAIN	0.626865671641791	0	YES	664	NO	-453	YES	promoter-TSS ()	1.39303482587065	YES	unique_peak2	FNDC1
PCC30614	6	160390490	160390690	+	3.12366417172157	4.90689059560852	GAIN	0.761194029850746	0	YES	320	NO	459	NO	intron ()	0	YES	unique_peak2	IGF2R
PCC30617	6	161607194	161607394	+	0.57306015004177	3.16992500144231	GAIN	0.522388059701492	193629	NO	0	YES	-24280	NO	intron ()	0.243781094527363	NO	unique_peak2	AGPAT4-IT1
PCC30646	7	2559528	2559728	+	1.91584033035692	3.90689059560852	GAIN	0.835820895522388	0	YES	202	NO	149	NO	exon ()	0	YES	unique_peak2	LFNG
PCC30647	7	2598934	2599134	+	1.02897276729269	4	GAIN	0.766169154228856	0	YES	5126	NO	428	NO	intron ()	0	YES	unique_peak2	IQCE
PCC30665	7	6144403	6144603	+	2.48109142790728	4.4594316186373	GAIN	0.81592039800995	0	YES	57	NO	-47	YES	promoter-TSS ()	0.139303482587065	YES	unique_peak2	USP42
PCC30715	7	24613716	24613916	+	0.57306015004177	3.16992500144231	GAIN	0.621890547263682	182625	NO	0	YES	851	NO	intron ()	0.253731343283582	YES	unique_peak2	MPP6
PCC30719	7	26240319	26240519	+	3.12366417172157	6.55458885167764	GAIN	0.656716417910448	0	YES	4891	NO	-6	YES	promoter-TSS ()	0.164179104477612	YES	unique_peak2	HNRNPA2B1
PCC30724	7	27182650	27182850	+	-0.0695125937725181	3.16992500144231	GAIN	0.701492537313433	0	YES	869	NO	537	NO	exon ()	0	YES	unique_peak2	HOXA5
PCC30726	7	27183412	27183612	+	1.67154551110698	4.08746284125034	GAIN	0.696517412935323	0	YES	1631	NO	-225	YES	promoter-TSS ()	6.27860696517413	YES	unique_peak2	HOXA5
PCC30731	7	30325247	30325447	+	1.67154551110698	3.90689059560852	GAIN	0.746268656716418	0	YES	9063	NO	354	NO	exon ()	0	YES	unique_peak2	LOC105375218
PCC30754	7	41956169	41956369	+	2.63213703584147	4.58496250072116	GAIN	0.442786069651741	48698	NO	0	YES	-213563	NO	Intergenic	0.288557213930348	NO	unique_peak2	INHBA
PCC30767	7	44836565	44836765	+	1.67154551110698	3.8073549220576	GAIN	0.781094527363184	0	YES	0	YES	430	NO	intron ()	0	YES	unique_peak2	PPIA
PCC30770	7	45957331	45957531	+	3.73062239690668	5.04439411935845	GAIN	0.611940298507463	2606	NO	0	YES	3440	NO	intron ()	5.56218905472637	NO	unique_peak2	IGFBP3
PCC30772	7	45960744	45960944	+	0.57306015004177	3.16992500144231	GAIN	0.72636815920398	0	YES	433	NO	27	YES	promoter-TSS ()	0	YES	unique_peak2	IGFBP3
PCC30800	7	49206158	49206358	+	1.67154551110698	3.8073549220576	GAIN	0.432835820895522	241809	NO	459442	NO	242101	NO	Intergenic	2.93034825870647	NO	unique_peak2	CDC14C
PCC30805	7	55086574	55086774	+	3.41260361598648	4.95419631038687	GAIN	0.761194029850746	0	YES	5886	NO	-40	YES	promoter-TSS ()	0.119402985074627	YES	unique_peak2	EGFR
PCC30833	7	70159665	70159865	+	-0.0695125937725181	3.16992500144231	GAIN	0.781094527363184	0	YES	3735	NO	-437758	NO	intron ()	0	YES	unique_peak2	GALNT17
PCC30872	7	93633467	93633667	+	1.38260606684207	3.8073549220576	GAIN	0.606965174129353	0	YES	0	YES	127	NO	non-coding ()	0.17910447761194	YES	unique_peak2	BET1
PCC30890	7	98923360	98923560	+	1.67154551110698	4	GAIN	0.721393034825871	0	YES	70	NO	-36	YES	promoter-TSS ()	0.417910447761194	YES	unique_peak2	ARPC1A
PCC30892	7	100183551	100183751	+	1.67154551110698	4.08746284125034	GAIN	0.736318407960199	0	YES	13700	NO	160	YES	promoter-TSS ()	0.149253731343284	YES	unique_peak2	LRCH4
PCC30903	7	100777752	100777952	+	2.1274581283579	3.8073549220576	GAIN	0.477611940298507	19580	NO	2418	NO	7482	NO	intron ()	0	NO	unique_peak2	SERPINE1
PCC30904	7	101460589	101460789	+	1.38260606684207	4	GAIN	0.796019900497512	0	YES	161	NO	-193	YES	promoter-TSS ()	0	YES	unique_peak2	CUX1
PCC30926	7	108446333	108446533	+	2.31411825492127	4.39231742277876	GAIN	0.393034825870647	235426	NO	32067	NO	78211	NO	Intergenic	6.44278606965174	NO	unique_peak2	C7orf66
PCC30927	7	108515298	108515498	+	2.48109142790728	4.4594316186373	GAIN	0.422885572139304	304391	NO	35277	NO	9246	NO	Intergenic	4.37313432835821	NO	unique_peak2	C7orf66
PCC30943	7	115967977	115968177	+	-0.0695125937725181	3.32192809488736	GAIN	0.45771144278607	116948	NO	0	YES	-41296	NO	Intergenic	0.631840796019901	NO	unique_peak2	LOC102724434
PCC30950	7	116502510	116502710	+	2.63213703584147	4.4594316186373	GAIN	0.716417910447761	0	YES	610	NO	47	YES	promoter-TSS ()	0	YES	unique_peak2	CAPZA2
PCC30958	7	122710893	122711093	+	1.38260606684207	5.20945336562895	GAIN	0.412935323383085	183933	NO	113307	NO	-75239	NO	Intergenic	3.26865671641791	NO	unique_peak2	TAS2R16
PCC30959	7	122794523	122794723	+	3.73062239690668	5.24792751344359	GAIN	0.343283582089552	267563	NO	29677	NO	45402	NO	intron ()	7.67164179104478	NO	unique_peak2	SLC13A1
PCC30978	7	128431588	128431788	+	1.02897276729269	3.4594316186373	GAIN	0.696517412935323	0	YES	692	NO	224	YES	promoter-TSS ()	0.159203980099502	YES	unique_peak2	CCDC136
PCC30984	7	129142722	129142922	+	0.57306015004177	3.32192809488736	GAIN	0.696517412935323	0	YES	0	YES	502	NO	intron ()	1.17910447761194	YES	unique_peak2	SMKR1
PCC30985	7	129251638	129251838	+	2.63213703584147	4.90689059560852	GAIN	0.810945273631841	0	YES	312	NO	195	NO	intron ()	0	YES	unique_peak2	NRF1
PCC30989	7	130551691	130551891	+	1.02897276729269	3.70043971814109	GAIN	0.472636815920398	132312	NO	24060	NO	9778	NO	Intergenic	0.507462686567164	NO	unique_peak2	MIR29A
PCC31013	7	137457499	137457699	+	2.1274581283579	3.90689059560852	GAIN	0.393034825870647	73426	NO	17868	NO	73479	NO	intron ()	0	NO	unique_peak2	DGKI
PCC31020	7	138665460	138665660	+	-0.0695125937725181	3.16992500144231	GAIN	0.502487562189055	698	NO	0	YES	504	NO	intron ()	0.283582089552239	YES	unique_peak2	KIAA1549
PCC31021	7	138666107	138666307	+	3.49828823354619	5.28540221886225	GAIN	0.835820895522388	51	NO	286	NO	-143	YES	promoter-TSS ()	0.0995024875621891	YES	unique_peak2	KIAA1549
PCC31022	7	139365597	139365797	+	2.89688090504454	4.52356195605701	GAIN	0.557213930348259	50489	NO	0	YES	111996	NO	intron ()	0.00995024875621891	NO	unique_peak2	HIPK2
PCC31028	7	140372897	140373097	+	-0.0695125937725181	3.58496250072116	GAIN	0.791044776119403	0	YES	2023	NO	44	YES	promoter-TSS ()	0	YES	unique_peak2	ADCK2
PCC31030	7	141676142	141676342	+	2.89688090504454	5.12928301694497	GAIN	0.54228855721393	237748	NO	22538	NO	-2669	NO	Intergenic	9.69154228855721	NO	unique_peak2	TAS2R38
PCC31036	7	142564153	142564353	+	2.63213703584147	4.39231742277876	GAIN	0.592039800995025	10966	NO	0	YES	3739	NO	exon ()	5.75124378109453	NO	unique_peak2	EPHB6
PCC31065	7	155089039	155089239	+	2.89688090504454	5.16992500144231	GAIN	0.791044776119403	0	YES	1171	NO	-343	YES	promoter-TSS ()	0.0447761194029851	YES	unique_peak2	INSIG1
PCC31088	8	8750615	8750815	+	1.38260606684207	3.8073549220576	GAIN	0.810945273631841	0	YES	3844	NO	416	NO	5' UTR ()	0.169154228855721	YES	unique_peak2	MFHAS1
PCC31093	8	11058362	11058562	+	2.89688090504454	4.75488750216347	GAIN	0.751243781094527	0	YES	281	NO	413	NO	non-coding ()	1.85572139303483	YES	unique_peak2	XKR6
PCC31105	8	12990057	12990257	+	2.31411825492127	4.4594316186373	GAIN	0.651741293532338	0	YES	0	YES	652	NO	intron ()	0.0597014925373134	YES	unique_peak2	DLC1
PCC31116	8	17941815	17942015	+	2.63213703584147	4.39231742277876	GAIN	0.696517412935323	0	YES	4434	NO	-36	YES	promoter-TSS ()	0.333333333333333	YES	unique_peak2	ASAH1
PCC31130	8	21777035	21777235	+	2.63213703584147	4.85798099512757	GAIN	0.791044776119403	0	YES	65	NO	-45	YES	promoter-TSS ()	0	YES	unique_peak2	XPO7
PCC31137	8	23032928	23033128	+	1.91584033035692	4	GAIN	0.477611940298507	11339	NO	0	YES	-11485	NO	Intergenic	0.174129353233831	NO	unique_peak2	TNFRSF10D
PCC31173	8	36932880	36933080	+	-1.16799795483773	3	GAIN	0.472636815920398	618864	NO	3729	NO	-46491	NO	Intergenic	7.90049751243781	NO	unique_peak2	MIR1268A
PCC31179	8	37553920	37554120	+	1.91584033035692	3.90689059560852	GAIN	0.611940298507463	0	YES	0	YES	751	NO	intron ()	0	YES	unique_peak2	ZNF703
PCC31205	8	43093232	43093432	+	6.83490973205446	5.49185309632967	LOSS	0.208955223880597	8057	NO	0	YES	-54253	NO	Intergenic	2.25870646766169	NO	unique_peak2	POTEA
PCC31214	8	48873542	48873742	+	2.1274581283579	3.90689059560852	GAIN	0.761194029850746	0	YES	8951	NO	879	YES	promoter-TSS ()	0	YES	unique_peak2	MCM4
PCC31215	8	49233457	49233657	+	1.91584033035692	4.24792751344359	GAIN	0.517412935323383	1646	NO	0	YES	-230570	NO	Intergenic	2.07462686567164	NO	unique_peak2	LOC101929268
PCC31241	8	55014297	55014497	+	0.57306015004177	3.70043971814109	GAIN	0.741293532338308	0	YES	2776	NO	180	YES	promoter-TSS ()	0	YES	unique_peak2	LYPLA1
PCC31244	8	56792469	56792669	+	1.38260606684207	4.4594316186373	GAIN	0.761194029850746	0	YES	3161	NO	183	NO	5' UTR ()	0	YES	unique_peak2	LYN
PCC31256	8	61429739	61429939	+	2.1274581283579	4	GAIN	0.741293532338308	0	YES	2851	NO	370	NO	intron ()	0	YES	unique_peak2	RAB2A
PCC31257	8	61564708	61564908	+	1.02897276729269	3.58496250072116	GAIN	0.796019900497512	0	YES	0	YES	-26516	NO	Intergenic	0	YES	unique_peak2	CHD7
PCC31273	8	67525082	67525282	+	1.91584033035692	3.8073549220576	GAIN	0.736318407960199	0	YES	31	NO	302	NO	5' UTR ()	1.18407960199005	YES	unique_peak2	MYBL1
PCC31300	8	77912777	77912977	+	1.67154551110698	4.32192809488736	GAIN	0.686567164179104	0	YES	556	NO	-353	YES	promoter-TSS ()	0.164179104477612	YES	unique_peak2	PEX2
PCC31303	8	79884134	79884334	+	1.91584033035692	3.8073549220576	GAIN	0.427860696517413	166730	NO	166993	NO	-166476	NO	Intergenic	0.751243781094527	NO	unique_peak2	IL7
PCC31304	8	80680381	80680581	+	0.57306015004177	3.32192809488736	GAIN	0.850746268656716	0	YES	10240	NO	104	YES	promoter-TSS ()	0	YES	unique_peak2	LINC01607
PCC31312	8	87715758	87715958	+	3.22594348942311	4.75488750216347	GAIN	0.467661691542289	188485	NO	84147	NO	40045	NO	intron ()	9.01990049751244	NO	unique_peak2	CNGB3
PCC31316	8	90849700	90849900	+	1.67154551110698	3.70043971814109	GAIN	0.398009950248756	64297	NO	0	YES	-64296	NO	Intergenic	0.323383084577114	NO	unique_peak2	OSGIN2
PCC31343	8	101225412	101225612	+	2.77003087217219	4.95419631038687	GAIN	0.810945273631841	0	YES	48	NO	54949	NO	exon ()	0.0248756218905473	YES	unique_peak2	SPAG1
PCC31350	8	101965380	101965580	+	2.89688090504454	4.75488750216347	GAIN	0.557213930348259	0	YES	2749	NO	143	YES	promoter-TSS ()	0	YES	unique_peak2	YWHAZ
PCC31355	8	103424648	103424848	+	1.02897276729269	3.8073549220576	GAIN	0.796019900497512	0	YES	247	NO	169	NO	5' UTR ()	0.109452736318408	YES	unique_peak2	UBR5
PCC31362	8	104310837	104311037	+	1.67154551110698	4.70043971814109	GAIN	0.825870646766169	0	YES	183	NO	109	YES	promoter-TSS ()	0.0447761194029851	YES	unique_peak2	LOC105369147
PCC31372	8	106437227	106437427	+	1.67154551110698	4.39231742277876	GAIN	0.477611940298507	105106	NO	20826	NO	106180	NO	intron ()	22.4776119402985	NO	unique_peak2	ZFPM2
PCC31394	8	119124039	119124239	+	2.89688090504454	5.52356195605701	GAIN	0.676616915422886	0	YES	6348	NO	-81	YES	promoter-TSS ()	0.253731343283582	YES	unique_peak2	EXT1
PCC31403	8	122632095	122632295	+	2.63213703584147	4.58496250072116	GAIN	0.422885572139304	19370	NO	9285	NO	-19391	NO	intron ()	0.174129353233831	NO	unique_peak2	HAS2-AS1
PCC31409	8	124408708	124408908	+	2.63213703584147	4.4594316186373	GAIN	0.611940298507463	0	YES	287	NO	-103	YES	promoter-TSS ()	0.054726368159204	YES	unique_peak2	ATAD2
PCC31411	8	124484385	124484585	+	1.67154551110698	3.90689059560852	GAIN	0.432835820895522	54959	NO	0	YES	55520	NO	Intergenic	2.35820895522388	NO	unique_peak2	WDYHV1
PCC31455	8	132040959	132041159	+	-0.0695125937725181	3.32192809488736	GAIN	0.507462686567164	11044	NO	253438	NO	11776	NO	intron ()	6.49253731343284	NO	unique_peak2	ADCY8
PCC31457	8	133408262	133408462	+	1.91584033035692	3.8073549220576	GAIN	0.527363184079602	83936	NO	74391	NO	51147	NO	intron ()	6.7363184079602	NO	unique_peak2	KCNQ3
PCC31463	8	134309766	134309966	+	0.57306015004177	3.58496250072116	GAIN	0.641791044776119	0	YES	795	NO	-319	YES	promoter-TSS ()	0.308457711442786	YES	unique_peak2	NDRG1
PCC31473	8	138346891	138347091	+	2.63213703584147	4.85798099512757	GAIN	0.512437810945274	1161704	NO	512289	NO	78840	NO	Intergenic	14.5522388059701	NO	unique_peak2	LOC101927915
PCC31475	8	139948542	139948742	+	2.89688090504454	4.58496250072116	GAIN	0.631840796019901	58094	NO	208531	NO	-22393	NO	Intergenic	6.74626865671642	NO	unique_peak2	COL22A1
PCC31476	8	141001456	141001656	+	0.57306015004177	3.16992500144231	GAIN	0.422885572139304	29931	NO	19535	NO	109078	NO	intron ()	0.313432835820896	NO	unique_peak2	PEG13
PCC31478	8	141521260	141521460	+	1.38260606684207	4	GAIN	0.766169154228856	0	YES	660	NO	-37	YES	promoter-TSS ()	0.308457711442786	YES	unique_peak2	CHRAC1
PCC31482	8	143781708	143781908	+	2.1274581283579	4.16992500144231	GAIN	0.766169154228856	0	YES	142	NO	279	NO	5' UTR ()	0.651741293532338	YES	unique_peak2	LY6K
PCC31492	8	145017959	145018159	+	1.67154551110698	4	GAIN	0.721393034825871	0	YES	4448	NO	67	YES	promoter-TSS ()	0.0895522388059701	YES	unique_peak2	PLEC
PCC31495	8	145137223	145137423	+	2.63213703584147	4.58496250072116	GAIN	0.716417910447761	0	YES	287	NO	-201	YES	promoter-TSS ()	0.368159203980099	YES	unique_peak2	GPAA1
PCC31506	9	1429433	1429633	+	1.38260606684207	4.32192809488736	GAIN	0.532338308457711	377192	NO	23897	NO	378913	NO	Intergenic	0.90547263681592	NO	unique_peak2	DMRT2
PCC31522	9	4793056	4793256	+	1.67154551110698	3.70043971814109	GAIN	0.651741293532338	0	YES	0	YES	322	NO	exon ()	0	YES	unique_peak2	RCL1
PCC31557	9	20684278	20684478	+	1.91584033035692	4.16992500144231	GAIN	0.781094527363184	0	YES	0	YES	371	NO	intron ()	0	YES	unique_peak2	FOCAD-AS1
PCC31560	9	22006159	22006359	+	-0.0695125937725181	3.58496250072116	GAIN	0.626865671641791	0	YES	0	YES	3053	NO	intron ()	0.522388059701492	YES	unique_peak2	CDKN2B
PCC31580	9	33290386	33290586	+	1.91584033035692	4.16992500144231	GAIN	0.646766169154229	0	YES	14	NO	71	YES	promoter-TSS ()	0.169154228855721	YES	unique_peak2	NFX1
PCC31605	9	37650748	37650948	+	1.02897276729269	3.4594316186373	GAIN	0.850746268656716	0	YES	142	NO	-204	YES	promoter-TSS ()	0	YES	unique_peak2	FRMPD1
PCC31618	9	71394843	71395043	+	3.93321008852187	5.70043971814109	GAIN	0.686567164179104	0	YES	3567	NO	21	YES	promoter-TSS ()	0	YES	unique_peak2	FAM122A
PCC31632	9	75195187	75195387	+	0.57306015004177	3.32192809488736	GAIN	0.432835820895522	214442	NO	0	YES	58570	NO	intron ()	0.0398009950248756	NO	unique_peak2	TMC1
PCC31648	9	81174741	81174941	+	-0.0695125937725181	3.32192809488736	GAIN	0.427860696517413	262129	NO	12820	NO	262850	NO	Intergenic	0.313432835820896	NO	unique_peak2	PSAT1
PCC31662	9	85834645	85834845	+	2.1274581283579	4	GAIN	0.532338308457711	156323	NO	0	YES	47457	NO	Intergenic	8.29353233830846	NO	unique_peak2	FRMD3
PCC31668	9	88649886	88650086	+	1.38260606684207	3.8073549220576	GAIN	0.527363184079602	63619	NO	5724	NO	64524	NO	intron ()	14.9402985074627	NO	unique_peak2	GOLM1
PCC31683	9	91150210	91150410	+	1.02897276729269	3.4594316186373	GAIN	0.701492537313433	0	YES	1490	NO	294	NO	5' UTR ()	0.174129353233831	YES	unique_peak2	NXNL2
PCC31690	9	91430964	91431164	+	0.57306015004177	3.32192809488736	GAIN	0.522388059701492	174600	NO	2286	NO	-70244	NO	Intergenic	0.243781094527363	NO	unique_peak2	MIR4289
PCC31693	9	92208798	92208998	+	3.01432569142213	4.64385618977472	GAIN	0.611940298507463	9835	NO	0	YES	-11029	NO	Intergenic	24.0298507462687	NO	unique_peak2	GADD45G
PCC31696	9	93747621	93747821	+	1.91584033035692	3.90689059560852	GAIN	0.522388059701492	131904	NO	5900	NO	89693	NO	Intergenic	6.50746268656716	NO	unique_peak2	LOC100129316
PCC31711	9	98269508	98269708	+	1.91584033035692	3.8073549220576	GAIN	0.631840796019901	0	YES	297	NO	91	YES	promoter-TSS ()	0.109452736318408	YES	unique_peak2	PTCH1
PCC31722	9	101470905	101471105	+	-0.0695125937725181	3.4594316186373	GAIN	0.830845771144279	0	YES	214	NO	474	NO	exon ()	0	YES	unique_peak2	GABBR2
PCC31723	9	101471319	101471519	+	1.38260606684207	4.58496250072116	GAIN	0.810945273631841	0	YES	628	NO	60	YES	promoter-TSS ()	0	YES	unique_peak2	GABBR2
PCC31742	9	106160338	106160538	+	3.32202014017378	4.8073549220576	GAIN	0.462686567164179	601092	NO	674392	NO	-73123	NO	Intergenic	8.77611940298507	NO	unique_peak2	LINC01492
PCC31761	9	110045353	110045553	+	2.31411825492127	4.32192809488736	GAIN	0.751243781094527	0	YES	1647	NO	-64	YES	promoter-TSS ()	0	YES	unique_peak2	RAD23B
PCC31778	9	114245564	114245764	+	1.02897276729269	3.58496250072116	GAIN	0.796019900497512	0	YES	0	YES	1361	NO	intron ()	0	YES	unique_peak2	ECPAS
PCC31784	9	115249961	115250161	+	1.38260606684207	3.8073549220576	GAIN	0.437810945273632	216	NO	1729	NO	-594	YES	promoter-TSS ()	0	NO	unique_peak2	C9orf147
PCC31794	9	117266710	117266910	+	2.1274581283579	4.24792751344359	GAIN	0.671641791044776	0	YES	1329	NO	926	NO	exon ()	1.66666666666667	YES	unique_peak2	WHRN
PCC31804	9	118916836	118917036	+	2.89688090504454	4.52356195605701	GAIN	0.741293532338308	0	YES	0	YES	865	NO	intron ()	0	YES	unique_peak2	PAPPA
PCC31806	9	118925918	118926118	+	1.91584033035692	3.8073549220576	GAIN	0.472636815920398	8742	NO	0	YES	9947	NO	intron ()	4.91044776119403	NO	unique_peak2	PAPPA
PCC31810	9	124031438	124031638	+	2.1274581283579	4.16992500144231	GAIN	0.502487562189055	30167	NO	0	YES	-665	YES	promoter-TSS ()	0.144278606965174	NO	unique_peak2	GSN
PCC31820	9	125141735	125141935	+	2.1274581283579	4	GAIN	0.487562189054726	32090	NO	1564	NO	4234	NO	intron ()	16.407960199005	NO	unique_peak2	PTGS1
PCC31822	9	126031110	126031310	+	1.02897276729269	3.58496250072116	GAIN	0.681592039800995	0	YES	399	NO	-355	YES	promoter-TSS ()	0.189054726368159	YES	unique_peak2	STRBP
PCC31829	9	128509185	128509385	+	1.91584033035692	4.39231742277876	GAIN	0.850746268656716	0	YES	3825	NO	-332	YES	promoter-TSS ()	0	YES	unique_peak2	PBX3
PCC31844	9	130764259	130764459	+	-0.0695125937725181	3.16992500144231	GAIN	0.587064676616915	20772	NO	0	YES	-21547	NO	Intergenic	0.283582089552239	YES	unique_peak2	FAM102A
PCC31845	9	130829407	130829607	+	0.57306015004177	4.08746284125034	GAIN	0.631840796019901	0	YES	4993	NO	92	YES	promoter-TSS ()	0	YES	unique_peak2	NAIF1
PCC31847	9	131182487	131182687	+	2.77003087217219	4.52356195605701	GAIN	0.771144278606965	0	YES	663	NO	-172	YES	promoter-TSS ()	0.422885572139304	YES	unique_peak2	CERCAM
PCC31849	9	131464877	131465077	+	3.01432569142213	4.8073549220576	GAIN	0.776119402985075	0	YES	143	NO	194	NO	5' UTR ()	0.343283582089552	YES	unique_peak2	PKN3
PCC31872	9	133814870	133815070	+	1.38260606684207	3.70043971814109	GAIN	0.786069651741294	0	YES	949	NO	-515	YES	promoter-TSS ()	0	YES	unique_peak2	FIBCD1
PCC31878	9	137216348	137216548	+	0.57306015004177	3.4594316186373	GAIN	0.587064676616915	514	NO	1962	NO	-1861	NO	Intergenic	0.139303482587065	YES	unique_peak2	RXRA
PCC31887	9	137535564	137535764	+	1.91584033035692	4	GAIN	0.611940298507463	1166	NO	436	NO	2013	NO	intron ()	0	YES	unique_peak2	COL5A1
PCC31899	9	140513152	140513352	+	3.49828823354619	6.08746284125034	GAIN	0.666666666666667	0	YES	4711	NO	95	YES	promoter-TSS ()	0	YES	unique_peak2	ARRDC1-AS1
PCC31952	X	23026650	23026850	+	-1.16799795483773	3.16992500144231	GAIN	0.407960199004975	323434	NO	57169	NO	8672	NO	intron ()	3.00995024875622	NO	unique_peak2	DDX53
PCC31958	X	24711563	24711763	+	0.57306015004177	3.16992500144231	GAIN	0.587064676616915	0	YES	337	NO	-287	YES	promoter-TSS ()	0.368159203980099	NO	unique_peak2	POLA1
PCC32000	X	52603817	52604017	+	2.63213703584147	4.39231742277876	GAIN	0.467661691542289	321868	NO	1833	NO	-48068	NO	Intergenic	4.97014925373134	NO	unique_peak2	SSX8
PCC32056	X	110235953	110236153	+	2.89688090504454	5.08746284125034	GAIN	0.472636815920398	103211	NO	24542	NO	48584	NO	intron ()	3.77611940298507	NO	unique_peak2	PAK3
PCC32066	X	115004713	115004913	+	7.65659961159571	6.4594316186373	LOSS	0.736318407960199	0	YES	0	YES	47516	NO	intron ()	0	NO	unique_peak2	DANT1
PCC32078	X	129059667	129059867	+	2.77003087217219	0	LOSS	0.437810945273632	5752	NO	0	YES	19670	NO	intron ()	5.80099502487562	NO	unique_peak2	UTP14A
PCC32109	X	140372440	140372640	+	3.12366417172157	4.75488750216347	GAIN	0.45273631840796	100886	NO	70459	NO	-101141	NO	Intergenic	4.19402985074627	NO	unique_peak2	LDOC1
PCC32110	X	140500106	140500306	+	0.57306015004177	3.16992500144231	GAIN	0.437810945273632	228552	NO	198125	NO	-90637	NO	Intergenic	0	NO	unique_peak2	SPANXA2-OT1
PCC32115	X	149531876	149532076	+	3.01432569142213	4.70043971814109	GAIN	0.696517412935323	0	YES	10335	NO	431	NO	intron ()	0.258706467661692	YES	unique_peak2	MAMLD1
PCC32122	X	153193397	153193597	+	2.1274581283579	4.52356195605701	GAIN	0.646766169154229	0	YES	1816	NO	-1783	NO	Intergenic	0.308457711442786	YES	unique_peak2	ARHGAP4
