# Supplementary material for: Disruption of NIPBL/Scc2 in Cornelia de Lange Syndrome provokes cohesin genome-wide redistribution with an impact in the transcriptome
Source: Nat Commun. 2021 Jul 27;12:4551. doi: 10.1038/s41467-021-24808-z (PMC8316422; doi:10.1038/s41467-021-24808-z)
Supplement: Supplementary file 10 — Dataset 7 [file 41467_2021_24808_MOESM10_ESM.xlsx]

## Sheet: Smc1A peaks
Supplementary Data 7. Peak calling of SMC1A ChIP-seq, patient 4
Peak ID	Chr	Start	End	Control	Patient	GC_Content	Distance_to_CpG_Island	Overlap_CpG_Island	Distance_to_Enhancer	Overlap_Enhancer	Distance_to_TSS	Overlap_TSS	Annotation_Homer	CTCF	In_NIPBL_Peak	Description	Gene Name
PCC_23124	chr1	10618	10794	2.613412104	4	0.82089552238806	17929	0	226794	0	-1163	NO	Intergenic	0	NO	unique_peak2	LOC102725121
PCC_10904	chr1	11174	11462	4.9553743726	4.4594316186	0.666666666666667	17317	0	226182	0	-551	YES	promoter-TSS (NR_148357)	21.2089552238806	NO	merged_common_peak	LOC102725121
PCC_1	chr1	29300	29469	3.8253119046	4.2479275134	0.786069651741294	0	1	208116	0	-14	YES	promoter-TSS (NR_024540)	0	NO	unique_peak1	WASH7P
PCC_23125	chr1	75631	75811	7.0323921877	7.7681843248	0.437810945273632	45810	0	161779	0	6630	NO	Intergenic	0	NO	unique_peak2	OR4F5
PCC_10905	chr1	76485	76672	6.7387214566	7.5622424242	0.388059701492537	46667	0	160922	0	7487	NO	Intergenic	0	NO	merged_common_peak	OR4F5
PCC_10906	chr1	91267	91566	5.6082935749	5.6147098441	0.537313432835821	43608	0	146084	0	22325	NO	Intergenic	3.03980099502488	NO	merged_common_peak	OR4F5
PCC_2	chr1	134505	134674	3.8898425041	4	0.592039800995025	435	0	102911	0	5977	NO	TTS (NR_039983)	0.0945273631840796	NO	unique_peak1	LOC729737
PCC_3	chr1	139101	139326	4.0664531174	3.5849625007	0.577114427860697	3549	0	98287	0	1353	NO	non-coding (NR_039983, exon 3 of 3)	0.134328358208955	YES	unique_peak1	LOC729737
PCC_4	chr1	237575	237884	4.3615861095	4.6438561898	0.54228855721393	89961	0	0	1	-86163	NO	Intergenic	3.96517412935323	NO	unique_peak1	LOC100132062
PCC_5	chr1	328627	328805	3.3535682992	3.7004397181	0.582089552238806	386	0	90815	0	4824	NO	TTS (NR_028322)	0.0895522388059701	NO	unique_peak1	LOC100132287
PCC_6	chr1	369389	369615	4.7085930023	4.0874628413	0.338308457711443	41172	0	131601	0	1843	NO	TTS (NM_001005277)	1.27363184079602	NO	unique_peak1	OR4F29
PCC_7	chr1	416520	416751	3.9513705712	4.2479275134	0.577114427860697	20416	0	104665	0	48976	NO	Intergenic	0.422885572139304	NO	unique_peak1	OR4F29
PCC_10907	chr1	437410	438206	5.7849041882	6.3398500029	0.751243781094527	0	1	83492	0	70149	NO	Intergenic	0.920398009950249	NO	merged_common_peak	OR4F29
PCC_10908	chr1	461761	462082	5.707536232	5.7813597135	0.537313432835821	11276	0	59379	0	94262	NO	Intergenic	1.64676616915423	NO	merged_common_peak	OR4F29
PCC_10909	chr1	521431	521738	4.8681373797	5.0874628413	0.54228855721393	11535	0	0	1	42805	NO	Intergenic	2.30845771144279	NO	merged_common_peak	LOC101928626
PCC_10910	chr1	544656	544981	4.8066093126	5.2479275134	0.756218905472637	0	1	23097	0	19571	NO	Intergenic	1.51741293532338	YES	merged_common_peak	LOC101928626
PCC_8	chr1	714139	714423	3.3535682992	3.4594316186	0.691542288557214	0	1	59019	0	-213	YES	promoter-TSS (NR_033908)	1.65174129353234	YES	unique_peak1	LOC100288069
PCC_9	chr1	793366	793603	4.010163136	4	0.412935323383085	4172	0	11336	0	18698	NO	non-coding (NR_047519, exon 6 of 6)	2.16417910447761	NO	unique_peak1	FAM41C
PCC_10911	chr1	805150	805392	4.0664531174	3.7004397181	0.746268656716418	0	1	0	1	6911	NO	intron (NR_027055, intron 2 of 2)	1.37313432835821	YES	merged_common_peak	FAM41C
PCC_10912	chr1	840086	840285	3.255551989	3.1699250014	0.746268656716418	0	1	0	1	14887	NO	Intergenic	0.840796019900497	YES	merged_common_peak	LOC100130417
PCC_10	chr1	856503	856740	3.7574706277	2.5849625007	0.72636815920398	1547	0	4459	0	-1549	NO	Intergenic	0.616915422885572	YES	unique_peak1	LOC100130417
PCC_10913	chr1	873536	873790	4.2222347186	4.3219280949	0.681592039800995	1690	0	0	1	12542	NO	intron (NM_152486, intron 5 of 13)	0.0149253731343284	YES	merged_common_peak	SAMD11
PCC_11	chr1	886902	887098	2.613412104	1	0.567164179104478	297	0	5349	0	7679	NO	intron (NM_015658, intron 11 of 18)	3.77114427860697	YES	unique_peak1	NOC2L
PCC_10914	chr1	919589	919909	4.7085930023	4.3219280949	0.716417910447761	0	1	7578	0	-2252	NO	Intergenic	3.14925373134328	YES	merged_common_peak	PERM1
PCC_23126	chr1	943279	943465	6.3606623678	7.1292830169	0.582089552238806	5198	0	5488	0	-5475	NO	Intergenic	0	NO	unique_peak2	ISG15
PCC_23127	chr1	951328	951526	5.0890856059	5.8826430494	0.567164179104478	1475	0	1966	0	2580	NO	Intergenic	0	YES	unique_peak2	ISG15
PCC_12	chr1	968455	968629	3.255551989	1.5849625007	0.706467661691542	0	1	0	1	13039	NO	intron (NM_198576, intron 2 of 35)	1.34825870646766	YES	unique_peak1	AGRN
PCC_10915	chr1	999203	999509	4.9553743726	5	0.73134328358209	222	0	0	1	4242	NO	intron (NR_148960, intron 3 of 3)	1.14427860696517	YES	merged_common_peak	LOC100288175
PCC_10916	chr1	1057452	1057820	5.114279033	5.6438561898	0.73134328358209	5090	0	6105	0	-5900	NO	Intergenic	4.38308457711443	YES	merged_common_peak	C1orf159
PCC_13	chr1	1166147	1166375	3.9513705712	3.7004397181	0.462686567164179	640	0	4130	0	1186	NO	intron (NM_016176, intron 1 of 6)	1.19900497512438	NO	unique_peak1	SDF4
PCC_14	chr1	1185638	1185815	3.9513705712	3.1699250014	0.601990049751244	3155	0	5555	0	-3624	NO	Intergenic	4.21890547263682	NO	unique_peak1	C1QTNF12
PCC_10917	chr1	1225610	1225852	3.9513705712	3.4594316186	0.671641791044776	2949	0	0	1	5819	NO	exon (NM_001130413, exon 13 of 18)	6.14427860696517	YES	merged_common_peak	MIR6726
PCC_15	chr1	1227313	1227550	3.8253119046	3.3219280949	0.676616915422886	1249	0	0	1	4119	NO	TTS (NM_030649)	8.92537313432836	YES	unique_peak1	MIR6726
PCC_23128	chr1	1279990	1280234	2.7691937053	3.9068905956	0.671641791044776	3721	0	0	1	4380	NO	intron (NM_004421, intron 1 of 14)	1.01990049751244	NO	unique_peak2	DVL1
PCC_10918	chr1	1307361	1307764	5.2561235724	5.4262647547	0.671641791044776	1478	0	1258	0	3000	NO	Intergenic	3.11940298507463	YES	merged_common_peak	AURKAIP1
PCC_16	chr1	1376373	1376594	3.5301789125	3.1699250014	0.676616915422886	798	0	13522	0	5580	NO	3' UTR (NM_022834, exon 3 of 3)	5.44776119402985	NO	unique_peak1	VWA1
PCC_17	chr1	1383400	1383587	5.3217212271	5.7548875022	0.492537313432836	5962	0	13267	0	-1576	NO	Intergenic	0	NO	unique_peak1	ATAD3C
PCC_10919	chr1	1466047	1466307	6.280479338	7.0334230015	0.527363184079602	1270	0	5103	0	9563	NO	intron (NM_001170535, intron 15 of 15)	0.00497512437810945	YES	merged_common_peak	TMEM240
PCC_10920	chr1	1580335	1580537	3.6103619423	3.3219280949	0.661691542288557	0	1	2124	0	12277	NO	intron (NM_033490, intron 5 of 18)	4.75621890547264	YES	merged_common_peak	MMP23A
PCC_18	chr1	1624722	1624891	3.444819301	2.5849625007	0.641791044776119	0	1	825	0	-563	YES	promoter-TSS (NM_001290264)	1.21890547263682	YES	unique_peak1	SLC35E2B
PCC_19	chr1	1643548	1643735	3.5301789125	3.5849625007	0.651741293532338	0	1	2469	0	12218	NO	intron (NM_033529, intron 6 of 19)	4.88059701492537	NO	unique_peak1	CDK11B
PCC_10921	chr1	1677860	1678265	4.3615861095	4.0874628413	0.641791044776119	0	1	6338	0	-624	YES	promoter-TSS (NM_001199787)	2.17910447761194	YES	merged_common_peak	SLC35E2A
PCC_23129	chr1	1743382	1743552	4.8066093126	5.5849625007	0.507462686567164	29225	0	11856	0	-31881	NO	intron (NM_001282538, intron 3 of 9)	0	NO	unique_peak2	NADK
PCC_20	chr1	1750162	1750333	5.278352918	5.8073549221	0.477611940298507	36005	0	7513	0	-38661	NO	intron (NM_001282539, intron 2 of 10)	0	NO	unique_peak1	NADK
PCC_21	chr1	1790114	1790309	3.444819301	2	0.527363184079602	31094	0	0	1	32345	NO	intron (NM_001282538, intron 1 of 9)	3.62189054726368	NO	unique_peak1	GNB1
PCC_10922	chr1	1837724	1837962	4.0664531174	4.2479275134	0.621890547263682	2015	0	9417	0	-8423	NO	Intergenic	16.2487562189055	NO	merged_common_peak	CALML6
PCC_10923	chr1	1875466	1875743	3.9513705712	4.2479275134	0.701492537313433	0	1	0	1	-24864	NO	intron (NM_001304360, intron 21 of 38)	7.11442786069652	YES	merged_common_peak	TMEM52
PCC_22	chr1	1891588	1891804	3.7574706277	3.4594316186	0.641791044776119	4618	0	0	1	-40956	NO	intron (NM_001304360, intron 14 of 38)	7.30348258706468	YES	unique_peak1	TMEM52
PCC_23	chr1	1976354	1976557	3.255551989	2.5849625007	0.771144278606965	0	1	4454	0	5054	NO	Intergenic	0.925373134328358	YES	unique_peak1	LOC105378591
PCC_10924	chr1	2071267	2071647	4.4876447761	4.5235619561	0.577114427860697	4690	0	0	1	35302	NO	intron (NM_001033582, intron 2 of 14)	10.4925373134328	NO	merged_common_peak	PRKCZ
PCC_10925	chr1	2105737	2106121	5.114279033	4.9541963104	0.646766169154229	10403	0	0	1	9385	NO	intron (NM_001033582, intron 11 of 14)	14.5721393034826	YES	merged_common_peak	PRKCZ-AS1
PCC_10926	chr1	2126643	2126982	4.8377310997	4.6438561898	0.72636815920398	69	0	591	0	-598	YES	promoter-TSS (NR_046427)	6.11940298507463	YES	merged_common_peak	FAAP20
PCC_24	chr1	2242967	2243170	3.6859605138	2.5849625007	0.671641791044776	2546	0	0	1	41032	NO	Intergenic	3.03980099502488	YES	unique_peak1	LOC100129534
PCC_10927	chr1	2246629	2246841	3.9513705712	3.3219280949	0.791044776119403	0	1	0	1	37365	NO	Intergenic	0.880597014925373	YES	merged_common_peak	LOC100129534
PCC_25	chr1	2253749	2254012	3.6859605138	3.1699250014	0.696517412935323	0	1	0	1	30220	NO	intron (NM_024848, intron 13 of 13)	0.0796019900497512	YES	unique_peak1	LOC100129534
PCC_23130	chr1	2297441	2297611	6.7313939313	7.5235619561	0.383084577114428	6533	0	13044	0	-13426	NO	intron (NM_001301060, intron 8 of 10)	0	NO	unique_peak2	LOC100129534
PCC_10928	chr1	2313132	2313549	6.1951197265	6.2094533656	0.691542288557214	2913	0	0	1	9850	NO	intron (NR_125361, intron 5 of 6)	6.96019900497512	YES	merged_common_peak	MORN1
PCC_10929	chr1	2345817	2346138	4.8066093126	5.2479275134	0.631840796019901	0	1	2056	0	-1967	NO	Intergenic	4.46766169154229	YES	merged_common_peak	PEX10
PCC_10930	chr1	2479403	2479784	5.3002148195	4.7004397181	0.63681592039801	1129	0	1692	0	-8211	NO	Intergenic	7.28855721393035	YES	merged_common_peak	TNFRSF14
PCC_26	chr1	2738615	2738784	2.613412104	2.5849625007	0.721393034825871	21365	0	0	1	-32469	NO	Intergenic	0.398009950248756	YES	unique_peak1	TTC34
PCC_10931	chr1	2929007	2929375	4.8066093126	4.5235619561	0.676616915422886	0	1	19029	0	-8855	NO	Intergenic	0	YES	merged_common_peak	ACTRT2
PCC_27	chr1	2982839	2983019	3.255551989	2	0.661691542288557	896	0	6261	0	1360	NO	intron (NR_024371, intron 1 of 1)	2.34825870646766	YES	unique_peak1	LINC00982
PCC_28	chr1	2986189	2986415	3.6859605138	3.1699250014	0.587064676616915	0	1	2888	0	560	NO	intron (NM_022114, intron 1 of 16)	1.04975124378109	YES	unique_peak1	PRDM16
PCC_29	chr1	3200526	3200905	4.8066093126	3.7004397181	0.676616915422886	2950	0	0	1	156176	NO	intron (NM_022114, intron 3 of 16)	2.92537313432836	NO	unique_peak1	MIR4251
PCC_30	chr1	3236541	3236924	4.446945721	3.5849625007	0.462686567164179	3083	0	0	1	-134415	NO	intron (NM_022114, intron 3 of 16)	8.18407960199005	NO	unique_peak1	ARHGEF16
PCC_10932	chr1	3326729	3327016	4.9553743726	5.1292830169	0.597014925373134	1019	0	0	1	-44275	NO	intron (NM_022114, intron 8 of 16)	2.29353233830846	NO	merged_common_peak	ARHGEF16
PCC_10933	chr1	3341289	3341508	4.010163136	4.0874628413	0.706467661691542	514	0	0	1	-29749	NO	intron (NM_022114, intron 12 of 16)	9.08955223880597	YES	merged_common_peak	ARHGEF16
PCC_31	chr1	3369721	3369957	3.7574706277	2.8073549221	0.681592039800995	966	0	1441	0	-1308	NO	Intergenic	6.14925373134328	YES	unique_peak1	ARHGEF16
PCC_23131	chr1	3400473	3400673	2.7691937053	3.8073549221	0.656716417910448	5281	0	0	1	29426	NO	Intergenic	3.4228855721393	YES	unique_peak2	ARHGEF16
PCC_10934	chr1	3407833	3408239	4.7747375311	4.6438561898	0.621890547263682	12744	0	0	1	36889	NO	intron (NM_001409, intron 35 of 36)	3.45273631840796	YES	merged_common_peak	ARHGEF16
PCC_10935	chr1	3481852	3482178	4.8377310997	4.8073549221	0.666666666666667	17787	0	245	0	-4661	NO	intron (NM_001409, intron 4 of 36)	5.99502487562189	YES	merged_common_peak	MIR551A
PCC_10936	chr1	3531775	3532085	4.3167474112	4.3219280949	0.616915422885572	3146	0	4129	0	-3871	NO	Intergenic	9.99004975124378	NO	merged_common_peak	MEGF6
PCC_10937	chr1	3535619	3535982	5.0634029557	4.9068905956	0.572139303482587	4867	0	5940	0	-5756	NO	Intergenic	8.17910447761194	NO	merged_common_peak	TPRG1L
PCC_10938	chr1	3537710	3538069	5.3428835175	5.8073549221	0.582089552238806	2778	0	3851	0	-3667	NO	Intergenic	5.77114427860697	NO	merged_common_peak	TPRG1L
PCC_32	chr1	3566525	3566694	2.7691937053	3.1699250014	0.681592039800995	0	1	11911	0	62	YES	promoter-TSS (NM_017818)	0	YES	unique_peak1	WRAP73
PCC_10939	chr1	3612237	3612532	4.2703351077	4.3219280949	0.676616915422886	4730	0	4123	0	-2226	NO	intron (NM_001126240, intron 1 of 11)	2.90049751243781	YES	merged_common_peak	TP73
PCC_33	chr1	3641039	3641288	3.8898425041	3.7004397181	0.572139303482587	5961	0	0	1	22172	NO	intron (NM_001126240, intron 4 of 11)	12.0696517412935	NO	unique_peak1	TP73-AS1
PCC_34	chr1	3718049	3718222	3.444819301	3.8073549221	0.572139303482587	4800	0	5614	0	-5067	NO	Intergenic	1.90049751243781	NO	unique_peak1	LRRC47
PCC_10940	chr1	4102960	4103136	6.3606623678	7.1395513524	0.373134328358209	89485	0	14717	0	-94008	NO	Intergenic	0	NO	merged_common_peak	LINC01345
PCC_10941	chr1	4155318	4155511	6.259650326	7.0112272554	0.527363184079602	37119	0	67083	0	-146374	NO	Intergenic	0	NO	merged_common_peak	LINC01345
PCC_10942	chr1	4712687	4712911	3.444819301	3.5849625007	0.711442786069652	1090	0	157808	0	-2306	NO	Intergenic	3.83582089552239	YES	merged_common_peak	AJAP1
PCC_10943	chr1	5569951	5570281	4.5654680998	4.7548875022	0.626865671641791	201840	0	2035	0	-54015	NO	Intergenic	10.089552238806	NO	merged_common_peak
PCC_10944	chr1	5805910	5806146	3.6859605138	3.5849625007	0.656716417910448	12143	0	22652	0	116773	NO	Intergenic	12.4477611940299	NO	merged_common_peak	MIR4689
PCC_35	chr1	5976142	5976365	3.7574706277	3.7004397181	0.388059701492537	25123	0	6527	0	-53452	NO	intron (NR_111987, intron 11 of 32)	5.75124378109453	NO	unique_peak1	MIR4689
PCC_36	chr1	6035271	6035553	4.1723187974	3.3219280949	0.577114427860697	16083	0	0	1	-16946	NO	intron (NM_001291594, intron 1 of 25)	16.1592039800995	NO	unique_peak1	KCNAB2
PCC_37	chr1	6101604	6101829	3.255551989	2.8073549221	0.661691542288557	9793	0	3765	0	-4265	NO	intron (NM_172130, intron 2 of 14)	8.97014925373134	YES	unique_peak1	KCNAB2
PCC_23132	chr1	6168985	6169174	3.0346037628	3.3219280949	0.641791044776119	18564	0	10438	0	62905	NO	intron (NM_015557, intron 38 of 41)	3.92537313432836	NO	unique_peak2	KCNAB2
PCC_38	chr1	6231633	6231947	4.0664531174	3.7004397181	0.631840796019901	7347	0	0	1	8404	NO	intron (NM_015557, intron 1 of 41)	4.14925373134328	YES	unique_peak1	CHD5
PCC_23133	chr1	6269373	6269593	2.2329195004	4	0.761194029850746	0	1	8847	0	3294	NO	exon (NM_207396, exon 7 of 18)	0.766169154228856	NO	unique_peak2	RNF207
PCC_10945	chr1	6305142	6305464	4.7420787131	4.4594316186	0.771144278606965	0	1	42	0	1051	NO	exon (NM_001024598, exon 4 of 4)	5.60696517412935	YES	merged_common_peak	HES3
PCC_10946	chr1	6306770	6307232	5.4044115846	5.7279204546	0.631840796019901	437	0	0	1	2749	NO	TTS (NM_207370)	5.96019900497512	YES	merged_common_peak	HES3
PCC_23134	chr1	6364678	6364921	7.0440452581	7.8948177633	0.45273631840796	23286	0	0	1	-43764	NO	intron (NM_007274, intron 6 of 8)	0	NO	unique_peak2	GPR153
PCC_10947	chr1	6366060	6366240	6.1272784496	6.6438561898	0.621890547263682	24637	0	0	1	-45115	NO	intron (NM_007274, intron 6 of 8)	0	YES	merged_common_peak	GPR153
PCC_10948	chr1	6403506	6403826	4.7085930023	5.1699250014	0.577114427860697	49048	0	0	1	15338	NO	intron (NM_007274, intron 2 of 8)	22.228855721393	YES	merged_common_peak	ACOT7
PCC_39	chr1	6408069	6408238	2.7691937053	2.5849625007	0.63681592039801	44561	0	0	1	10851	NO	intron (NM_007274, intron 2 of 8)	6.32835820895522	NO	unique_peak1	ACOT7
PCC_10949	chr1	6423135	6423449	5.9671389698	5.9307373376	0.577114427860697	29422	0	3758	0	-2528	NO	intron (NM_007274, intron 1 of 8)	5.67164179104478	NO	merged_common_peak	ACOT7
PCC_40	chr1	6464789	6464995	4.8377310997	5.3923174228	0.557213930348259	10606	0	0	1	-11066	NO	Intergenic	3.03980099502488	YES	unique_peak1	ACOT7
PCC_10950	chr1	6498056	6498373	4.010163136	4.1699250014	0.562189054726368	1854	0	0	1	-8258	NO	intron (NM_031475, intron 2 of 12)	21.6417910447761	NO	merged_common_peak	MIR4252
PCC_41	chr1	6505246	6505449	3.7574706277	0	0.601990049751244	1760	0	933	0	-15391	NO	intron (NM_031475, intron 6 of 12)	12.1293532338308	YES	unique_peak1	MIR4252
PCC_10951	chr1	6546529	6546829	4.6389656145	5	0.63681592039801	1019	0	1198	0	-665	YES	promoter-TSS (NM_001042665)	13.228855721393	YES	merged_common_peak	PLEKHG5
PCC_42	chr1	6549927	6550261	4.0664531174	3.5849625007	0.711442786069652	0	1	4613	0	546	NO	intron (NM_198681, intron 2 of 21)	2.60696517412935	YES	unique_peak1	PLEKHG5
PCC_10952	chr1	6614533	6614895	4.6027273223	4.9068905956	0.666666666666667	0	1	15316	0	-56	YES	promoter-TSS (NM_024654)	4.96517412935323	YES	merged_common_peak	NOL9
PCC_10953	chr1	6780082	6780372	4.8978603144	4.9068905956	0.492537313432836	17995	0	18346	0	-4578	NO	Intergenic	12.955223880597	NO	merged_common_peak	LINC01672
PCC_23135	chr1	6821079	6821278	3.444819301	4.3219280949	0.497512437810945	23035	0	892	0	23862	NO	Intergenic	0	NO	unique_peak2	CAMTA1-DT
PCC_43	chr1	6854309	6854559	4.2222347186	3.7004397181	0.308457711442786	7967	0	1706	0	9050	NO	intron (NM_001349608, intron 1 of 21)	0.835820895522388	NO	unique_peak1	CAMTA1
PCC_10954	chr1	6949983	6950290	5.4044115846	5.2479275134	0.477611940298507	71765	0	0	1	104752	NO	intron (NM_001349608, intron 2 of 21)	8.08457711442786	NO	merged_common_peak	CAMTA1
PCC_44	chr1	7102908	7103201	3.6103619423	3.4594316186	0.512437810945274	19365	0	0	1	257670	NO	intron (NM_001349608, intron 2 of 21)	3.00995024875622	NO	unique_peak1	CAMTA1
PCC_10955	chr1	7130451	7130776	4.3167474112	4.4594316186	0.54228855721393	7785	0	0	1	285229	NO	intron (NM_001349608, intron 2 of 21)	12.2139303482587	NO	merged_common_peak	CAMTA1
PCC_45	chr1	7278337	7278690	4.7085930023	3.4594316186	0.45771144278607	155685	0	10132	0	171301	NO	intron (NM_001349608, intron 3 of 21)	5.45771144278607	NO	unique_peak1	LOC102725193
PCC_23136	chr1	7476273	7476443	5.8861372368	6.7681843248	0.442786069651741	246942	0	27382	0	-26544	NO	intron (NM_001349608, intron 4 of 21)	0	NO	unique_peak2	LOC102725193
PCC_46	chr1	7509724	7509902	3.0346037628	3.5849625007	0.482587064676617	213487	0	4177	0	-59999	NO	intron (NM_001349608, intron 4 of 21)	0.343283582089552	NO	unique_peak1	LOC102725193
PCC_47	chr1	7514184	7514467	4.010163136	3.7004397181	0.592039800995025	208975	0	0	1	-64511	NO	intron (NM_001349608, intron 4 of 21)	1.39303482587065	NO	unique_peak1	LOC102725193
PCC_48	chr1	7599779	7599984	3.3535682992	2.5849625007	0.567164179104478	123419	0	4249	0	-129909	NO	intron (NM_001349608, intron 5 of 21)	11.0398009950249	NO	unique_peak1	CAMTA1
PCC_10956	chr1	7707320	7707605	4.1204448967	4.1699250014	0.577114427860697	15838	0	1078	0	-22328	NO	intron (NM_001349608, intron 6 of 21)	4.79601990049751	YES	merged_common_peak	CAMTA1
PCC_10957	chr1	7727650	7727997	5.3842185981	5.3575520046	0.577114427860697	2547	0	1417	0	-1967	NO	intron (NM_001349608, intron 8 of 21)	10.6417910447761	YES	merged_common_peak	CAMTA1
PCC_10958	chr1	7812885	7813222	4.8377310997	5	0.432835820895522	18225	0	0	1	-18276	NO	intron (NM_001349624, intron 11 of 11)	6.96517412935323	NO	merged_common_peak	VAMP3
PCC_23137	chr1	7859490	7859686	3.5301789125	4	0.497512437810945	14383	0	37397	0	15099	NO	intron (NM_001289864, intron 7 of 21)	0	NO	unique_peak2	PER3
PCC_10959	chr1	7962849	7963123	4.446945721	4.4594316186	0.567164179104478	39322	0	0	1	40239	NO	Intergenic	9.85572139303483	YES	merged_common_peak	TNFRSF9
PCC_49	chr1	8035305	8035662	4.8681373797	4	0.577114427860697	13156	0	0	1	13769	NO	intron (NM_007262, intron 5 of 6)	41.3830845771144	NO	unique_peak1	PARK7
PCC_10960	chr1	8042401	8042694	4.7420787131	5.0443941194	0.462686567164179	20220	0	0	1	20833	NO	intron (NM_007262, intron 6 of 6)	20.318407960199	NO	merged_common_peak	PARK7
PCC_10961	chr1	8075086	8075372	3.9513705712	4.6438561898	0.427860696517413	10225	0	0	1	11164	NO	intron (NM_018948, intron 3 of 3)	5.73134328358209	NO	merged_common_peak	ERRFI1
PCC_50	chr1	8091327	8091596	3.9513705712	3.7004397181	0.293532338308458	4506	0	4829	0	-5068	NO	Intergenic	0.796019900497512	NO	unique_peak1	ERRFI1
PCC_10962	chr1	8299027	8299304	4.5654680998	4.6438561898	0.447761194029851	21242	0	0	1	30433	NO	Intergenic	0.343283582089552	NO	merged_common_peak	LINC01714
PCC_10963	chr1	8374340	8374723	5.4438955593	5.4918530963	0.567164179104478	3153	0	6290	0	-3614	NO	Intergenic	15.3134328358209	YES	merged_common_peak	SLC45A1
PCC_10964	chr1	8409044	8409417	4.4876447761	4.9068905956	0.671641791044776	5027	0	0	1	31085	NO	Intergenic	3.93034825870647	YES	merged_common_peak	SLC45A1
PCC_51	chr1	8469122	8469467	3.9513705712	4	0.447761194029851	13995	0	0	1	14453	NO	intron (NM_001042681, intron 12 of 22)	2.4726368159204	NO	unique_peak1	RERE
PCC_52	chr1	8621162	8621559	5.1871019162	4.6438561898	0.353233830845771	136920	0	3899	0	-66387	NO	intron (NM_001042681, intron 4 of 22)	9.44278606965174	NO	unique_peak1	SNORD128
PCC_53	chr1	8731399	8731704	4.9832199259	4.3219280949	0.417910447761194	31354	0	0	1	146148	NO	intron (NM_001042681, intron 1 of 22)	7.93034825870647	NO	unique_peak1	RERE
PCC_10965	chr1	8786624	8786868	3.8253119046	4.7004397181	0.368159203980099	23096	0	12625	0	90953	NO	intron (NM_001042681, intron 1 of 22)	1.82587064676617	NO	merged_common_peak	RERE
PCC_10966	chr1	8909004	8909255	4.7747375311	4.3923174228	0.671641791044776	28869	0	0	1	17520	NO	Intergenic	8.58208955223881	NO	merged_common_peak	MIR6728
PCC_10967	chr1	8978152	8978476	5.114279033	5.2479275134	0.437810945273632	38804	0	0	1	-27579	NO	Intergenic	2.09950248756219	NO	merged_common_peak	CA6
PCC_10968	chr1	9048081	9048430	5.0890856059	4.8073549221	0.532338308457711	50925	0	0	1	38149	NO	Intergenic	8.88059701492537	NO	merged_common_peak	SLC2A7
PCC_10969	chr1	9065220	9065495	4.6027273223	4.5235619561	0.54228855721393	33823	0	0	1	21047	NO	intron (NM_207420, intron 10 of 11)	9.4228855721393	YES	merged_common_peak	SLC2A7
PCC_54	chr1	9070197	9070371	3.6859605138	3.7004397181	0.656716417910448	28896	0	0	1	16120	NO	exon (NM_207420, exon 9 of 12)	7.7363184079602	YES	unique_peak1	SLC2A7
PCC_10970	chr1	9161673	9161941	4.6389656145	4.5849625007	0.577114427860697	26596	0	0	1	27422	NO	Intergenic	8.28855721393035	NO	merged_common_peak	GPR157
PCC_10971	chr1	9170858	9171187	4.9832199259	4.8579809951	0.587064676616915	17381	0	0	1	18207	NO	intron (NM_024980, intron 2 of 3)	13.2139303482587	YES	merged_common_peak	GPR157
PCC_55	chr1	9202395	9202605	3.255551989	3.1699250014	0.557213930348259	12656	0	290	0	9336	NO	Intergenic	14	NO	unique_peak1	MIR34A
PCC_10972	chr1	9241308	9241633	4.446945721	4.2479275134	0.681592039800995	597	0	0	1	-793	YES	promoter-TSS (NR_132738)	5.29850746268657	NO	merged_common_peak	LINC01759
PCC_56	chr1	9256576	9256783	4.010163136	3.3219280949	0.532338308457711	1786	0	0	1	-14282	NO	Intergenic	5.48756218905473	NO	unique_peak1	MIR34AHG
PCC_57	chr1	9294506	9294701	3.0346037628	2.8073549221	0.72636815920398	0	1	5377	0	-260	YES	promoter-TSS (NM_004285)	1.23880597014925	YES	unique_peak1	H6PD
PCC_10973	chr1	9327170	9327572	5.7233761211	5.3219280949	0.646766169154229	2254	0	3929	0	-25570	NO	3' UTR (NM_001282587, exon 5 of 5)	5.20398009950249	YES	merged_common_peak	SPSB1
PCC_10974	chr1	9349074	9349415	4.7747375311	4.8073549221	0.368159203980099	24127	0	3786	0	-3697	NO	Intergenic	11	NO	merged_common_peak	SPSB1
PCC_23138	chr1	9353761	9354034	3.5301789125	3.8073549221	0.606965174129353	28780	0	0	1	956	NO	intron (NM_025106, intron 1 of 2)	0.512437810945274	YES	unique_peak2	SPSB1
PCC_23139	chr1	9355161	9355353	3.1496863089	4	0.497512437810945	30140	0	0	1	2316	NO	intron (NM_025106, intron 1 of 2)	1.72636815920398	NO	unique_peak2	SPSB1
PCC_10975	chr1	9515698	9516220	5.3637125295	5.7279204546	0.601990049751244	26609	0	0	1	-26904	NO	Intergenic	8.70149253731343	YES	merged_common_peak	LOC100506022
PCC_10976	chr1	9551054	9551442	5.6588455216	5.3923174228	0.601990049751244	4031	0	0	1	-48280	NO	Intergenic	6.75621890547264	YES	merged_common_peak	SLC25A33
PCC_10977	chr1	9555305	9555661	4.9832199259	4.6438561898	0.746268656716418	0	1	0	1	-44045	NO	Intergenic	2.34825870646766	YES	merged_common_peak	SLC25A33
PCC_58	chr1	9675727	9675901	2.9085450961	2.5849625007	0.557213930348259	4845	0	2693	0	26882	NO	TTS (NM_001130924)	9.82587064676617	YES	unique_peak1	TMEM201
PCC_10978	chr1	9687035	9687423	6.259650326	5.9541963104	0.761194029850746	0	1	0	1	-24560	NO	Intergenic	8.88059701492537	YES	merged_common_peak	PIK3CD
PCC_59	chr1	9750213	9750382	2.9085450961	2.8073549221	0.621890547263682	0	1	0	1	694	NO	intron (NM_001350234, intron 1 of 23)	0.532338308457711	YES	unique_peak1	PIK3CD
PCC_10979	chr1	9785114	9785337	4.1204448967	3.9068905956	0.621890547263682	4967	0	0	1	33700	NO	intron (NM_001350234, intron 23 of 23)	14.6318407960199	YES	merged_common_peak	PIK3CD
PCC_10980	chr1	9927514	9927840	4.9553743726	4.8073549221	0.616915422885572	42068	0	0	1	42639	NO	intron (NM_001012329, intron 4 of 4)	15.044776119403	YES	merged_common_peak	CTNNBIP1
PCC_10981	chr1	9934990	9935400	5.2105116411	5.0443941194	0.621890547263682	34550	0	0	1	35121	NO	intron (NM_001012329, intron 2 of 4)	7.27860696517413	YES	merged_common_peak	CTNNBIP1
PCC_10982	chr1	10002475	10002742	4.4876447761	4.1699250014	0.427860696517413	457	0	7432	0	-373	YES	promoter-TSS (NM_001297778)	4.15422885572139	NO	merged_common_peak	NMNAT1
PCC_10983	chr1	10010440	10010684	4.5654680998	4.8073549221	0.512437810945274	6876	0	0	1	7076	NO	intron (NM_001297779, intron 1 of 4)	23.726368159204	NO	merged_common_peak	NMNAT1
PCC_10984	chr1	10092600	10092821	3.9513705712	4.1699250014	0.701492537313433	0	1	940	0	-331	YES	promoter-TSS (NM_006048)	3.55721393034826	YES	merged_common_peak	UBE4B
PCC_10985	chr1	10269970	10270577	5.4632041494	4.8073549221	0.646766169154229	0	1	567	0	-491	YES	promoter-TSS (NM_183416)	1.19402985074627	YES	merged_common_peak	KIF1B
PCC_60	chr1	10398203	10398443	3.6859605138	3.5849625007	0.492537313432836	11832	0	1497	0	39299	NO	intron (NM_015074, intron 29 of 46)	11.6268656716418	NO	unique_peak1	RNU6-2
PCC_10986	chr1	10437501	10437792	4.4049544187	4.5849625007	0.467661691542289	20802	0	8614	0	-21403	NO	3' UTR (NM_015074, exon 47 of 47)	4.93532338308458	NO	merged_common_peak	PGD
PCC_61	chr1	10488185	10488449	4.5271287508	4.0874628413	0.442786069651741	1783	0	3943	0	-1842	NO	Intergenic	15.1940298507463	NO	unique_peak1	CENPS-CORT
PCC_10987	chr1	10490266	10490837	5.6422086365	5.9541963104	0.696517412935323	0	1	1709	0	-253	YES	promoter-TSS (NR_036462)	2.54726368159204	YES	merged_common_peak	CENPS-CORT
PCC_62	chr1	10554797	10554976	3.255551989	3.3219280949	0.562189054726368	19613	0	0	1	19883	NO	intron (NM_004565, intron 1 of 8)	9.23383084577114	NO	unique_peak1	PEX14
PCC_63	chr1	10567564	10567807	4.6742374362	4.2479275134	0.502487562189055	32412	0	0	1	32682	NO	intron (NM_004565, intron 2 of 8)	15.1442786069652	NO	unique_peak1	PEX14
PCC_10988	chr1	10574552	10574800	4.1723187974	3.7004397181	0.467661691542289	39403	0	214	0	39673	NO	intron (NM_004565, intron 2 of 8)	6.54726368159204	NO	merged_common_peak	PEX14
PCC_64	chr1	10848919	10849110	2.9085450961	2	0.631840796019901	4780	0	0	1	7719	NO	intron (NM_001079843, intron 1 of 20)	3.49751243781095	YES	unique_peak1	CASZ1
PCC_10989	chr1	10927241	10927512	3.6103619423	3.8073549221	0.796019900497512	31158	0	0	1	-70643	NO	Intergenic	0.562189054726368	YES	merged_common_peak	CASZ1
PCC_10990	chr1	11002002	11002386	4.7747375311	4.6438561898	0.686567164179104	70025	0	0	1	39900	NO	Intergenic	7.33333333333333	YES	merged_common_peak	C1orf127
PCC_65	chr1	11021198	11021383	2.9085450961	3.4594316186	0.641791044776119	50929	0	0	1	20804	NO	intron (NM_001170754, intron 5 of 12)	7.00497512437811	YES	unique_peak1	C1orf127
PCC_10991	chr1	11096469	11096675	5.8721411811	6.5545888517	0.482587064676617	22358	0	608	0	10724	NO	intron (NM_006610, intron 7 of 10)	0	NO	merged_common_peak	MASP2
PCC_66	chr1	11301887	11302087	3.6103619423	3.5849625007	0.412935323383085	20171	0	3996	0	20621	NO	intron (NM_004958, intron 9 of 57)	4.55223880597015	NO	unique_peak1	MTOR
PCC_10992	chr1	11397642	11397895	3.7574706277	3.8073549221	0.562189054726368	64120	0	0	1	64513	NO	Intergenic	5.41791044776119	NO	merged_common_peak	UBIAD1
PCC_67	chr1	11702564	11702783	3.444819301	3	0.472636815920398	5994	0	0	1	-11759	NO	Intergenic	37.5373134328358	YES	unique_peak1	FBXO44
PCC_68	chr1	11705795	11706031	3.7574706277	2.8073549221	0.497512437810945	2754	0	2877	0	-8519	NO	Intergenic	7.59203980099502	NO	unique_peak1	FBXO44
PCC_10993	chr1	11710384	11710817	4.9553743726	4.5849625007	0.696517412935323	0	1	1359	0	-3832	NO	exon (NM_012168, exon 2 of 6)	2.40298507462687	YES	merged_common_peak	FBXO44
PCC_69	chr1	11724177	11724396	3.9513705712	3.3219280949	0.756218905472637	0	1	0	1	136	NO	TTS (NM_001330355)	0.606965174129353	YES	unique_peak1	FBXO6
PCC_70	chr1	11771258	11771432	2.613412104	2.8073549221	0.557213930348259	8121	0	1914	0	19564	NO	intron (NM_198545, intron 3 of 6)	12.4577114427861	NO	unique_peak1	DRAXIN
PCC_71	chr1	11779816	11780128	4.4876447761	4.0874628413	0.63681592039801	0	1	231	0	-16170	NO	3' UTR (NM_198545, exon 7 of 7)	10.7114427860697	YES	unique_peak1	AGTRAP
PCC_72	chr1	11845216	11845534	4.3615861095	3.3219280949	0.691542288557214	19987	0	0	1	-5699	NO	TTS (NM_001330358)	6.53731343283582	YES	unique_peak1	LOC102724659
PCC_10994	chr1	11898724	11899070	4.5271287508	4.6438561898	0.611940298507463	64	0	34473	0	-1479	NO	intron (NM_001256959, intron 21 of 21)	25.8407960199005	YES	merged_common_peak	NPPA-AS1
PCC_10995	chr1	11954045	11954312	4.6389656145	4.2479275134	0.626865671641791	31365	0	4627	0	32307	NO	Intergenic	12.407960199005	NO	merged_common_peak	KIAA2013
PCC_73	chr1	11967797	11968032	3.8253119046	3.7004397181	0.492537313432836	17629	0	0	1	18571	NO	Intergenic	14.8955223880597	NO	unique_peak1	KIAA2013
PCC_74	chr1	11994696	11994865	2.7691937053	2.3219280949	0.771144278606965	0	1	30	0	56	YES	promoter-TSS (NM_001316320)	0	YES	unique_peak1	PLOD1
PCC_10996	chr1	12139699	12139978	4.4876447761	4.3219280949	0.522388059701492	15589	0	0	1	16404	NO	intron (NM_001281430, intron 1 of 13)	13.4925373134328	NO	merged_common_peak	TNFRSF8
PCC_75	chr1	12178741	12178938	3.8253119046	3.3219280949	0.492537313432836	47937	0	0	1	-48161	NO	intron (NM_001281430, intron 7 of 13)	19.1641791044776	NO	unique_peak1	MIR7846
PCC_10997	chr1	12184847	12185306	6.259650326	6.2667865407	0.512437810945274	41700	0	0	1	-41924	NO	intron (NM_001281430, intron 9 of 13)	9.35323383084577	YES	merged_common_peak	MIR7846
PCC_10998	chr1	12268834	12269251	5.7998491487	5.7548875022	0.562189054726368	16956	0	138	0	17272	NO	3' UTR (NM_001066, exon 10 of 10)	9.97512437810945	NO	merged_common_peak	MIR4632
PCC_10999	chr1	12289898	12290079	3.3535682992	3.4594316186	0.701492537313433	0	1	2122	0	-108	YES	promoter-TSS (NM_015378)	2.07960199004975	YES	merged_common_peak	VPS13D
PCC_76	chr1	12335526	12335714	2.9085450961	3.1699250014	0.462686567164179	44320	0	3159	0	45524	NO	intron (NM_018156, intron 18 of 68)	8.93532338308458	NO	unique_peak1	VPS13D
PCC_77	chr1	12336426	12336624	3.7574706277	2.5849625007	0.487562189054726	45225	0	4064	0	46429	NO	exon (NM_015378, exon 19 of 70)	11.4626865671642	NO	unique_peak1	VPS13D
PCC_78	chr1	12467580	12467773	3.6859605138	3.1699250014	0.398009950248756	132571	0	0	1	-99624	NO	intron (NM_018156, intron 62 of 68)	1.01990049751244	NO	unique_peak1	SNORA59B
PCC_11000	chr1	12679831	12680203	4.9553743726	4.5235619561	0.626865671641791	1274	0	2766	0	-2280	NO	Intergenic	12.2388059701493	YES	merged_common_peak	DHRS3
PCC_11001	chr1	12719023	12719411	5.0104913029	4.9068905956	0.532338308457711	40474	0	0	1	14651	NO	intron (NM_001013630, intron 2 of 3)	21.318407960199	NO	merged_common_peak	AADACL4
PCC_79	chr1	12996213	12996467	3.9513705712	3.3219280949	0.507462686567164	317597	0	241089	0	6013	NO	Intergenic	0.174129353233831	NO	unique_peak1	PRAMEF27
PCC_80	chr1	13370729	13371012	4.1723187974	3.1699250014	0.537313432835821	468535	0	441860	0	5984	NO	intron (NM_001099850, intron 1 of 2).2	0.776119402985075	NO	unique_peak1	PRAMEF27
PCC_23140	chr1	13479456	13479624	2.7691937053	3.3219280949	0.577114427860697	359865	0	333190	0	-1971	NO	intron (NM_001099850, intron 1 of 2).2	0	NO	unique_peak2	PRAMEF19
PCC_81	chr1	13749132	13749331	3.1496863089	2	0.393034825870647	90174	0	63499	0	12324	NO	Intergenic	0	NO	unique_peak1	PRAMEF20
PCC_82	chr1	13870488	13870738	4.1204448967	3.8073549221	0.527363184079602	10697	0	0	1	-30371	NO	Intergenic	1.35323383084577	NO	unique_peak1	LRRC38
PCC_11002	chr1	13992200	13992495	5.1871019162	4.7004397181	0.477611940298507	34034	0	0	1	-34388	NO	Intergenic	9.75621890547264	NO	merged_common_peak	PRDM2
PCC_11003	chr1	14052421	14052642	3.6859605138	3.3219280949	0.45273631840796	22636	0	840	0	21181	NO	intron (NM_012231, intron 2 of 9)	4.07462686567164	NO	merged_common_peak	PRDM2
PCC_11004	chr1	14137763	14137984	3.444819301	3.1699250014	0.577114427860697	61314	0	0	1	61997	NO	intron (NM_012231, intron 8 of 9)	6.08955223880597	NO	merged_common_peak	PRDM2
PCC_83	chr1	14140181	14140414	3.5301789125	3.5849625007	0.656716417910448	63738	0	0	1	64421	NO	intron (NM_012231, intron 8 of 9)	6.8407960199005	NO	unique_peak1	PRDM2
PCC_11005	chr1	14286869	14287256	5.0104913029	4.5235619561	0.512437810945274	67224	0	0	1	211186	NO	Intergenic	23.9154228855721	NO	merged_common_peak	PRDM2
PCC_84	chr1	14292288	14292655	4.2222347186	3.5849625007	0.562189054726368	72633	0	0	1	216595	NO	Intergenic	10.0696517412935	NO	unique_peak1	PRDM2
PCC_11006	chr1	14440326	14440727	4.7085930023	4.5235619561	0.557213930348259	220688	0	0	1	305943	NO	Intergenic	17.2985074626866	NO	merged_common_peak	KAZN-AS1
PCC_23141	chr1	14712291	14712459	5.9539785137	6.6582114828	0.432835820895522	212135	0	13614	0	34094	NO	intron (NR_149058, intron 3 of 4)	0	NO	unique_peak2	KAZN-AS1
PCC_23142	chr1	14714282	14714455	5.707536232	6.3923174228	0.616915422885572	210142	0	15607	0	32101	NO	intron (NR_149058, intron 3 of 4)	0	NO	unique_peak2	KAZN-AS1
PCC_85	chr1	14812919	14813340	4.0664531174	3.3219280949	0.373134328358209	111381	0	0	1	-66660	NO	Intergenic	0.353233830845771	NO	unique_peak1	KAZN-AS1
PCC_11007	chr1	15105719	15106018	4.0664531174	4.3923174228	0.587064676616915	21615	0	0	1	-144757	NO	intron (NM_201628, intron 1 of 14)	4.83582089552239	NO	merged_common_peak	KAZN
PCC_11008	chr1	15241938	15242143	3.9513705712	3.9068905956	0.552238805970149	8233	0	0	1	-8585	NO	intron (NM_201628, intron 1 of 14)	12.5671641791045	NO	merged_common_peak	KAZN
PCC_11009	chr1	15251095	15251356	3.9513705712	3.8073549221	0.786069651741294	0	1	0	1	600	NO	intron (NM_001018000, intron 1 of 7)	0	YES	merged_common_peak	KAZN
PCC_86	chr1	15251404	15251680	3.255551989	3.1699250014	0.567164179104478	0	1	141	0	917	NO	intron (NM_001018000, intron 1 of 7)	0.437810945273632	YES	unique_peak1	KAZN
PCC_87	chr1	15269396	15269604	2.7691937053	3.4594316186	0.45273631840796	17854	0	1979	0	-2915	NO	intron (NM_001018001, intron 1 of 7)	0.164179104477612	NO	unique_peak1	KAZN
PCC_11010	chr1	15353988	15354511	5.3637125295	4.7548875022	0.537313432835821	20714	0	0	1	81834	NO	intron (NM_001017999, intron 2 of 7)	8.30348258706468	NO	merged_common_peak	KAZN
PCC_11011	chr1	15373016	15373410	4.8978603144	4.9068905956	0.611940298507463	1750	0	0	1	100798	NO	intron (NM_001017999, intron 4 of 7)	9.66666666666667	YES	merged_common_peak	KAZN
PCC_11012	chr1	15426891	15427230	4.7420787131	4.8579809951	0.557213930348259	51546	0	9329	0	51900	NO	intron (NM_201628, intron 10 of 14)	22.6865671641791	NO	merged_common_peak	TMEM51-AS1
PCC_11013	chr1	15455017	15455418	4.7085930023	4.2479275134	0.587064676616915	23902	0	0	1	23743	NO	intron (NR_027136, intron 1 of 4)	9.14925373134328	NO	merged_common_peak	TMEM51-AS1
PCC_11014	chr1	15478835	15479159	4.7420787131	4.9541963104	0.567164179104478	122	0	4863	0	-31	YES	promoter-TSS (NR_027136)	5.4726368159204	YES	merged_common_peak	TMEM51
PCC_11015	chr1	15599029	15599383	4.6027273223	4.7548875022	0.522388059701492	25152	0	0	1	25485	NO	intron (NM_052929, intron 3 of 30)	10.18407960199	NO	merged_common_peak	FHAD1
PCC_11016	chr1	15650031	15650371	5.1390015271	5.4594316186	0.54726368159204	76147	0	0	1	20178	NO	intron (NM_052929, intron 10 of 30)	23.4577114427861	YES	merged_common_peak	LOC101927417
PCC_11017	chr1	15757618	15757954	4.9269299445	4.3219280949	0.626865671641791	20457	0	2915	0	-7152	NO	TTS (NM_024329)	17.3482587064677	YES	merged_common_peak	CTRC
PCC_88	chr1	15827970	15828216	4.2703351077	3.1699250014	0.532338308457711	22300	0	7932	0	22847	NO	intron (NM_001278054, intron 2 of 4)	13.1791044776119	NO	unique_peak1	CASP9
PCC_11018	chr1	15921661	15921951	4.0664531174	4.7548875022	0.412935323383085	7917	0	0	1	-10201	NO	Intergenic	3.52238805970149	NO	merged_common_peak	AGMAT
PCC_89	chr1	16067867	16068148	4.3615861095	3.1699250014	0.651741293532338	2521	0	1033	0	-980	YES	promoter-TSS (NM_001013641)	6.48756218905473	YES	unique_peak1	TMEM82
PCC_11019	chr1	16118600	16118891	4.3615861095	4.5849625007	0.611940298507463	32782	0	0	1	15449	NO	Intergenic	11.6915422885572	NO	merged_common_peak	UQCRHL
PCC_11020	chr1	16142045	16142319	4.6389656145	4.4594316186	0.437810945273632	18978	0	11631	0	-7988	NO	Intergenic	9.30348258706468	NO	merged_common_peak	UQCRHL
PCC_23143	chr1	16162310	16162669	3.5301789125	5.8579809951	0.666666666666667	0	1	1688	0	-11870	NO	non-coding (NR_024279, exon 2 of 2)	0	YES	unique_peak2	SPEN
PCC_90	chr1	16302027	16302196	3.3535682992	2.8073549221	0.756218905472637	0	1	0	1	516	NO	intron (NM_001287604, intron 1 of 15)	0.661691542288557	YES	unique_peak1	ZBTB17
PCC_23144	chr1	16302521	16302747	3.444819301	5.0874628413	0.611940298507463	0	1	63	0	-7	YES	promoter-TSS (NM_001242884)	0.17910447761194	YES	unique_peak2	ZBTB17
PCC_11021	chr1	16321030	16321389	5.3637125295	5.3923174228	0.611940298507463	18436	0	13431	0	-9522	NO	Intergenic	5.88557213930348	YES	merged_common_peak	SRARP
PCC_11022	chr1	16335494	16335871	5.3842185981	5.5235619561	0.577114427860697	32909	0	0	1	4951	NO	Intergenic	19.4029850746269	NO	merged_common_peak	SRARP
PCC_91	chr1	16339092	16339394	4.0664531174	3.5849625007	0.567164179104478	36470	0	662	0	6042	NO	Intergenic	4.00497512437811	YES	unique_peak1	HSPB7
PCC_11023	chr1	16359277	16359664	5.675275732	5.672425342	0.661691542288557	40078	0	0	1	-10761	NO	intron (NM_001042704, intron 18 of 19)	9.56716417910448	YES	merged_common_peak	CLCNKB
PCC_11024	chr1	16382585	16382940	4.8681373797	5.1292830169	0.641791044776119	16786	0	0	1	7505	NO	intron (NM_000085, intron 18 of 19)	14.6567164179104	NO	merged_common_peak	CLCNKB
PCC_11025	chr1	16405330	16405799	5.675275732	5.5235619561	0.582089552238806	5391	0	4456	0	-5437	NO	Intergenic	18.7661691542289	YES	merged_common_peak	FAM131C
PCC_11026	chr1	16408816	16409213	5.4044115846	5.4918530963	0.562189054726368	8841	0	1006	0	-8887	NO	Intergenic	15.3532338308458	NO	merged_common_peak	FAM131C
PCC_92	chr1	16471771	16471959	2.7691937053	3.3219280949	0.621890547263682	3146	0	0	1	10739	NO	intron (NM_004431, intron 3 of 16)	0.169154228855721	YES	unique_peak1	EPHA2
PCC_11027	chr1	16481192	16481513	4.9832199259	4.9541963104	0.562189054726368	32	0	0	1	1252	NO	intron (NM_004431, intron 1 of 16)	1.53233830845771	YES	merged_common_peak	EPHA2
PCC_11028	chr1	16514225	16514604	5.8861372368	6.022367813	0.587064676616915	18403	0	0	1	24752	NO	Intergenic	13.0348258706468	NO	merged_common_peak	ARHGEF19
PCC_11029	chr1	16570923	16571180	4.2703351077	4.3923174228	0.517412935323383	7151	0	2499	0	-7392	NO	Intergenic	14.0248756218905	NO	merged_common_peak	CPLANE2
PCC_93	chr1	16689897	16690113	3.8253119046	2.3219280949	0.383084577114428	3516	0	3695	0	-3520	NO	Intergenic	5.8407960199005	NO	unique_peak1	SZRD1
PCC_11030	chr1	16767012	16767283	4.1204448967	4.3219280949	0.666666666666667	0	1	1673	0	-20	YES	promoter-TSS (NM_001145278)	8.87562189054726	YES	merged_common_peak	NECAP2
PCC_11031	chr1	16918247	16918539	6.0434648522	5.8579809951	0.45771144278607	20963	0	2952	0	21707	NO	exon (NM_017940, exon 7 of 29)	4.79601990049751	NO	merged_common_peak	NBPF1
PCC_23145	chr1	16939921	16940215	4.3615861095	6.1699250014	0.696517412935323	0	1	137	0	32	YES	promoter-TSS (NM_017940)	0.398009950248756	YES	unique_peak2	NBPF1
PCC_94	chr1	16947528	16947767	4.4876447761	3.7004397181	0.587064676616915	7092	0	0	1	-7547	NO	intron (NR_026752, intron 5 of 6)	33.7761194029851	YES	unique_peak1	NBPF1
PCC_95	chr1	16951461	16951659	4.0664531174	3	0.512437810945274	11005	0	0	1	5841	NO	intron (NR_026752, intron 5 of 6)	65.9950248756219	NO	unique_peak1	CROCCP2
PCC_11032	chr1	16971089	16971381	4.6389656145	5.3219280949	0.72636815920398	0	1	835	0	-834	YES	promoter-TSS (NR_027504)	1.36318407960199	YES	merged_common_peak	MST1P2
PCC_96	chr1	17011308	17011522	3.8253119046	3.9068905956	0.328358208955224	4163	0	6275	0	3665	NO	Intergenic	4.64676616915423	NO	unique_peak1	MIR3675
PCC_97	chr1	17029681	17029979	4.8066093126	4.2479275134	0.587064676616915	1787	0	0	1	16822	NO	intron (NR_026567, intron 5 of 10)	29.910447761194	YES	unique_peak1	ESPNP
PCC_11033	chr1	17036230	17036629	5.2105116411	4.9068905956	0.616915422885572	1600	0	0	1	10223	NO	intron (NR_026567, intron 1 of 10)	38.0099502487562	YES	merged_common_peak	ESPNP
PCC_98	chr1	17067447	17067667	4.2222347186	4.3923174228	0.54726368159204	454	0	7386	0	-6601	NO	Intergenic	0.616915422885572	NO	unique_peak1	FAM231C
PCC_11034	chr1	17278239	17278531	4.5271287508	4.5235619561	0.517412935323383	3333	0	0	1	28788	NO	intron (NM_014675, intron 20 of 36)	8.01990049751244	NO	merged_common_peak	MFAP2
PCC_99	chr1	17287186	17287405	3.9513705712	3.7004397181	0.676616915422886	0	1	0	1	19878	NO	exon (NM_014675, exon 27 of 37)	5.69651741293532	YES	unique_peak1	MFAP2
PCC_100	chr1	17290068	17290305	3.5301789125	3.4594316186	0.631840796019901	2401	0	1615	0	16987	NO	intron (NM_014675, intron 27 of 36)	7.59203980099502	YES	unique_peak1	MFAP2
PCC_101	chr1	17372628	17372915	4.6027273223	4.3923174228	0.393034825870647	7585	0	3930	0	7894	NO	intron (NM_003000, intron 1 of 7)	4.2636815920398	NO	unique_peak1	SDHB
PCC_102	chr1	17386323	17386567	3.3535682992	3	0.492537313432836	5622	0	4115	0	-5780	NO	Intergenic	8.54228855721393	NO	unique_peak1	SDHB
PCC_11035	chr1	17452239	17452718	5.9406857895	6.1497471195	0.597014925373134	6289	0	3362	0	-6530	NO	Intergenic	9.28358208955224	YES	merged_common_peak	PADI2
PCC_103	chr1	17516422	17516644	3.6103619423	3	0.482587064676617	40357	0	0	1	249	NO	intron (NR_148993, intron 1 of 3)	0.17910447761194	YES	unique_peak1	LOC400743
PCC_11036	chr1	17563311	17563968	6.0434648522	6.2094533656	0.492537313432836	87463	0	0	1	-11954	NO	intron (NM_013358, intron 11 of 15)	7.51243781094527	YES	merged_common_peak	PADI3
PCC_104	chr1	17600769	17600990	3.444819301	3	0.597014925373134	124703	0	12011	0	-3505	NO	intron (NM_016233, intron 10 of 15)	14.9502487562189	NO	unique_peak1	MIR3972
PCC_11037	chr1	17662634	17662921	4.5271287508	4.4594316186	0.482587064676617	71558	0	20086	0	28087	NO	intron (NM_012387, intron 4 of 15)	9.5273631840796	NO	merged_common_peak	PADI4
PCC_11038	chr1	17732693	17733012	4.446945721	4.3923174228	0.621890547263682	1483	0	0	1	32207	NO	TTS (NM_018715)	12.8706467661692	YES	merged_common_peak	RCC2
PCC_105	chr1	17746336	17746703	4.4049544187	4.0874628413	0.666666666666667	0	1	0	1	18540	NO	intron (NM_001136204, intron 6 of 11)	4.34825870646766	YES	unique_peak1	RCC2
PCC_106	chr1	17777278	17777447	3.8253119046	4.3219280949	0.45771144278607	11450	0	9188	0	-11112	NO	Intergenic	0	NO	unique_peak1	RCC2
PCC_23146	chr1	17803914	17804111	2.7691937053	3.5849625007	0.412935323383085	38100	0	0	1	-37762	NO	Intergenic	5.91044776119403	NO	unique_peak2	RCC2
PCC_107	chr1	17820814	17821075	4.2222347186	3.5849625007	0.606965174129353	44819	0	4673	0	-45386	NO	Intergenic	24.134328358209	NO	unique_peak1	ARHGEF10L
PCC_11039	chr1	17828807	17829171	5.5194941307	6	0.621890547263682	36774	0	0	1	-37341	NO	Intergenic	11.9353233830846	NO	merged_common_peak	ARHGEF10L
PCC_11040	chr1	17933230	17933707	5.5194941307	5.5235619561	0.577114427860697	15884	0	0	1	-11340	NO	intron (NM_001011722, intron 5 of 26)	7.6865671641791	NO	merged_common_peak	ARHGEF10L
PCC_108	chr1	17980290	17980529	3.6859605138	3.1699250014	0.562189054726368	30638	0	0	1	35601	NO	intron (NM_001011722, intron 20 of 26)	7.18407960199005	NO	unique_peak1	ARHGEF10L
PCC_11041	chr1	17988085	17988440	4.5271287508	4.5235619561	0.641791044776119	35119	0	0	1	43454	NO	intron (NM_001011722, intron 23 of 26)	9.65671641791045	YES	merged_common_peak	ARHGEF10L
PCC_11042	chr1	18022991	18023206	2.7691937053	3.8073549221	0.522388059701492	283	0	21747	0	-58710	NO	intron (NM_001011722, intron 26 of 26)	3.9452736318408	NO	merged_common_peak	ACTL8
PCC_11043	chr1	18152615	18152972	5.114279033	4.7004397181	0.651741293532338	0	1	151442	0	70985	NO	exon (NM_030812, exon 3 of 3)	2.86567164179104	YES	merged_common_peak	ACTL8
PCC_11044	chr1	18158150	18158432	3.444819301	3.8073549221	0.517412935323383	5348	0	156940	0	76483	NO	Intergenic	0.119402985074627	NO	merged_common_peak	ACTL8
PCC_109	chr1	18175810	18176079	4.3615861095	3.1699250014	0.572139303482587	23001	0	174593	0	94136	NO	Intergenic	2.04477611940298	NO	unique_peak1	ACTL8
PCC_110	chr1	18236153	18236487	4.0664531174	3.8073549221	0.557213930348259	83377	0	198270	0	154512	NO	Intergenic	6.91044776119403	NO	unique_peak1	ACTL8
PCC_111	chr1	18246000	18246250	2.9085450961	2.5849625007	0.472636815920398	93182	0	188465	0	-146026	NO	Intergenic	0.0248756218905473	NO	unique_peak1	LINC01654
PCC_112	chr1	18249364	18249634	4.2222347186	3.3219280949	0.502487562189055	96556	0	185091	0	-142652	NO	Intergenic	9.12935323383085	NO	unique_peak1	LINC01654
PCC_11045	chr1	18427053	18427305	4.1204448967	4.6438561898	0.477611940298507	6826	0	7411	0	-7061	NO	Intergenic	9.99502487562189	NO	merged_common_peak	IGSF21
PCC_113	chr1	18543967	18544218	3.8898425041	3.1699250014	0.522388059701492	106318	0	38608	0	109852	NO	intron (NM_032880, intron 1 of 9)	16.5373134328358	NO	unique_peak1	IGSF21
PCC_114	chr1	18923910	18924232	4.2703351077	4.3219280949	0.611940298507463	32724	0	0	1	-33429	NO	Intergenic	11.910447761194	NO	unique_peak1	PAX7
PCC_11046	chr1	19147281	19147618	4.8681373797	4.9068905956	0.616915422885572	33396	0	0	1	38706	NO	Intergenic	12.2935323383085	NO	merged_common_peak	TAS1R2
PCC_115	chr1	19201773	19202012	3.5301789125	2.8073549221	0.621890547263682	1882	0	0	1	7877	NO	exon (NM_001319218, exon 12 of 14)	19.5124378109453	YES	unique_peak1	MIR4695
PCC_116	chr1	19210634	19210901	3.9513705712	3	0.587064676616915	752	0	1056	0	-998	YES	promoter-TSS (NR_039844)	7.9452736318408	NO	unique_peak1	MIR4695
PCC_11047	chr1	19233504	19233866	4.6742374362	4.7004397181	0.477611940298507	3950	0	1375	0	-4392	NO	3' UTR (NM_001136265, exon 9 of 9)	5.40796019900498	YES	merged_common_peak	ALDH4A1
PCC_11048	chr1	19239598	19239945	5.0634029557	5	0.656716417910448	10036	0	0	1	-10478	NO	intron (NM_001136265, intron 5 of 8)	7.32835820895522	YES	merged_common_peak	ALDH4A1
PCC_117	chr1	19299025	19299302	3.6859605138	3.4594316186	0.412935323383085	15179	0	0	1	-16337	NO	Intergenic	0.00497512437810945	NO	unique_peak1	IFFO2
PCC_118	chr1	19338882	19339051	3.255551989	2.5849625007	0.54228855721393	54982	0	0	1	-56140	NO	Intergenic	3.96517412935323	NO	unique_peak1	IFFO2
PCC_119	chr1	19668016	19668192	2.613412104	2	0.567164179104478	2727	0	0	1	29364	NO	intron (NM_001206541, intron 8 of 8)	15.726368159204	YES	unique_peak1	PQLC2
PCC_120	chr1	19670854	19671154	4.2222347186	4	0.626865671641791	5627	0	0	1	32264	NO	intron (NM_001282162, intron 7 of 8)	10.5174129353234	YES	unique_peak1	PQLC2
PCC_11049	chr1	19717846	19718129	4.7747375311	4.7004397181	0.472636815920398	52610	0	0	1	79247	NO	intron (NM_001206541, intron 3 of 8)	7.32338308457711	NO	merged_common_peak	PQLC2
PCC_121	chr1	19722275	19722446	3.255551989	2.5849625007	0.567164179104478	56983	0	0	1	83620	NO	intron (NM_001206541, intron 3 of 8)	0.577114427860697	YES	unique_peak1	PQLC2
PCC_122	chr1	19724957	19725255	4.1204448967	3.4594316186	0.532338308457711	59729	0	0	1	86095	NO	intron (NM_001206541, intron 3 of 8)	0.442786069651741	NO	unique_peak1	CAPZB
PCC_123	chr1	19814313	19814494	3.1496863089	3.3219280949	0.447761194029851	1658	0	3622	0	-2268	NO	Intergenic	8.23880597014925	NO	unique_peak1	CAPZB
PCC_124	chr1	19908805	19909052	3.7574706277	3.4594316186	0.532338308457711	14313	0	0	1	14398	NO	Intergenic	15.7412935323383	NO	unique_peak1	LOC105378614
PCC_11050	chr1	19977594	19977978	4.6027273223	4.5235619561	0.651741293532338	5762	0	0	1	3682	NO	intron (NM_001278166, intron 1 of 3)	4.59701492537313	YES	merged_common_peak	NBL1
PCC_125	chr1	19980248	19980470	3.444819301	3	0.532338308457711	8335	0	0	1	6255	NO	intron (NM_001278166, intron 1 of 3)	14.2985074626866	NO	unique_peak1	NBL1
PCC_126	chr1	19986349	19986592	3.3535682992	4.1699250014	0.577114427860697	4576	0	3919	0	-5310	NO	Intergenic	13.7860696517413	YES	unique_peak1	HTR6
PCC_11051	chr1	20031035	20031349	4.9553743726	4.6438561898	0.601990049751244	25226	0	0	1	39412	NO	intron (NM_001349112, intron 12 of 14)	9.83582089552239	NO	merged_common_peak	HTR6
PCC_11052	chr1	20042123	20042419	4.7085930023	4.1699250014	0.577114427860697	36305	0	0	1	50491	NO	intron (NM_001349112, intron 12 of 14)	19.2487562189055	NO	merged_common_peak	HTR6
PCC_11053	chr1	20088719	20088995	3.6859605138	4.3219280949	0.577114427860697	37072	0	0	1	36985	NO	intron (NM_001349112, intron 5 of 14)	13.8258706467662	NO	merged_common_peak	TMCO4
PCC_11054	chr1	20137782	20138072	3.8898425041	3.9068905956	0.572139303482587	11046	0	0	1	3844	NO	Intergenic	9.07960199004975	NO	merged_common_peak	RNF186
PCC_11055	chr1	20208652	20208891	3.6103619423	3.9068905956	0.587064676616915	0	1	359	0	-117	YES	promoter-TSS (NM_015207)	8.16417910447761	YES	merged_common_peak	OTUD3
PCC_11056	chr1	20244534	20244796	4.6389656145	4.7004397181	0.512437810945274	35102	0	0	1	5445	NO	Intergenic	12.7661691542289	NO	merged_common_peak	PLA2G2E
PCC_127	chr1	20301318	20301600	4.446945721	4.2479275134	0.497512437810945	91896	0	0	1	4693	NO	TTS (NM_001161729)	29.5124378109453	NO	unique_peak1	PLA2G2A
PCC_11057	chr1	20427388	20427825	5.1390015271	5.0874628413	0.562189054726368	84654	0	0	1	18453	NO	Intergenic	14.228855721393	NO	merged_common_peak	PLA2G2D
PCC_11058	chr1	20478688	20479177	5.7697884245	5.4918530963	0.646766169154229	33328	0	0	1	13109	NO	Intergenic	2.37313432835821	YES	merged_common_peak	PLA2G2F
PCC_11059	chr1	20521703	20522000	4.7420787131	4.5849625007	0.552238805970149	8953	0	22710	0	-8872	NO	3' UTR (NM_152376, exon 2 of 2)	11.044776119403	NO	merged_common_peak	UBXN10-AS1
PCC_128	chr1	20539372	20539655	4.3167474112	3.5849625007	0.502487562189055	26615	0	20317	0	-26534	NO	Intergenic	0.825870646766169	YES	unique_peak1	UBXN10-AS1
PCC_11060	chr1	20688319	20688613	4.7420787131	4.2479275134	0.582089552238806	4016	0	0	1	66821	NO	non-coding (NR_033887, exon 12 of 12)	16.1592039800995	NO	merged_common_peak	LINC01141
PCC_11061	chr1	20703367	20703764	4.9269299445	4.2479275134	0.597014925373134	9930	0	1845	0	51722	NO	intron (NR_033887, intron 9 of 11)	20.2786069651741	NO	merged_common_peak	LINC01141
PCC_11062	chr1	20756826	20757286	4.4049544187	4.2479275134	0.63681592039801	53306	0	1885	0	-1769	NO	Intergenic	7.38308457711443	NO	merged_common_peak	LINC01141
PCC_11063	chr1	20820265	20820657	5.6422086365	5.3219280949	0.54228855721393	6849	0	2159	0	-7733	NO	Intergenic	22.0149253731343	NO	merged_common_peak	CAMK2N1
PCC_11064	chr1	20848849	20849207	5.4044115846	5.0874628413	0.532338308457711	14044	0	0	1	-14354	NO	Intergenic	12.4378109452736	NO	merged_common_peak	MUL1
PCC_11065	chr1	20901789	20902073	4.8377310997	4.6438561898	0.577114427860697	21238	0	0	1	-13513	NO	Intergenic	7.17910447761194	NO	merged_common_peak	CDA
PCC_11066	chr1	20959723	20960040	5.2561235724	5.0874628413	0.666666666666667	64	0	449	0	-67	YES	promoter-TSS (NR_106732)	5.88557213930348	YES	merged_common_peak	PINK1
PCC_11067	chr1	20966647	20967032	5.0634029557	5.1699250014	0.462686567164179	6187	0	2408	0	6667	NO	intron (NM_032409, intron 3 of 7)	11.3432835820896	NO	merged_common_peak	MIR6084
PCC_11068	chr1	21022915	21023612	5.2335142196	5.8073549221	0.661691542288557	0	1	0	1	21247	NO	intron (NM_001287212, intron 6 of 14)	1.00497512437811	YES	merged_common_peak	KIF17
PCC_11069	chr1	21028996	21029203	3.6103619423	3.1699250014	0.537313432835821	1809	0	0	1	15411	NO	intron (NM_001287212, intron 5 of 14)	2.13432835820896	NO	merged_common_peak	KIF17
PCC_129	chr1	21059625	21059797	3.255551989	2.5849625007	0.54228855721393	244	0	940	0	-578	YES	promoter-TSS (NM_001103161)	2.85074626865672	YES	unique_peak1	SH2D5
PCC_23147	chr1	21113239	21113415	2.4368014907	3.4594316186	0.711442786069652	0	1	86	0	-146	YES	promoter-TSS (NM_016287)	0.0895522388059701	YES	unique_peak2	HP1BP3
PCC_11070	chr1	21521669	21522010	5.0634029557	4.2479275134	0.527363184079602	17902	0	0	1	-18458	NO	Intergenic	5.88059701492537	NO	merged_common_peak	EIF4G3
PCC_130	chr1	21558538	21558823	4.3615861095	4.1699250014	0.472636815920398	6648	0	0	1	47503	NO	intron (NM_001113348, intron 14 of 18)	5.69651741293532	NO	unique_peak1	ECE1
PCC_11071	chr1	21581751	21582149	5.2561235724	5.5545888517	0.562189054726368	29918	0	0	1	24233	NO	intron (NM_001113348, intron 8 of 18)	13.4328358208955	YES	merged_common_peak	ECE1
PCC_11072	chr1	21596737	21596995	4.446945721	4	0.577114427860697	19414	0	0	1	9317	NO	intron (NM_001113348, intron 4 of 18)	34.089552238806	NO	merged_common_peak	ECE1
PCC_131	chr1	21651056	21651316	3.6103619423	2.8073549221	0.562189054726368	20074	0	0	1	20848	NO	intron (NM_001113348, intron 1 of 18)	0.412935323383085	NO	unique_peak1	ECE1
PCC_11073	chr1	21660851	21661566	5.4632041494	5.4918530963	0.582089552238806	10052	0	0	1	10826	NO	intron (NM_001113348, intron 1 of 18)	1.91542288557214	NO	merged_common_peak	ECE1
PCC_11074	chr1	21694881	21695348	5.7233761211	6.2479275134	0.592039800995025	22694	0	0	1	-23080	NO	Intergenic	9.19402985074627	NO	merged_common_peak	ECE1
PCC_11075	chr1	21697033	21697470	5.6915043396	5.7279204546	0.587064676616915	24831	0	0	1	-25217	NO	Intergenic	9.65174129353234	NO	merged_common_peak	ECE1
PCC_23148	chr1	21766488	21766805	2.9085450961	4.5235619561	0.686567164179104	0	1	94	0	63	YES	promoter-TSS (NR_046176)	0.243781094527363	NO	unique_peak2	NBPF3
PCC_132	chr1	21795178	21795362	3.6859605138	3.8073549221	0.527363184079602	8456	0	3330	0	28687	NO	non-coding (NR_046176, exon 6 of 18)	4.7910447761194	NO	unique_peak1	NBPF3
PCC_11076	chr1	21817274	21817617	5.278352918	5.2094533656	0.537313432835821	18003	0	765	0	-18406	NO	Intergenic	12.4477611940299	YES	merged_common_peak	ALPL
PCC_11077	chr1	21835555	21835900	4.8377310997	3.7004397181	0.810945273631841	0	1	183	0	-124	YES	promoter-TSS (NM_001127501)	1.72636815920398	YES	merged_common_peak	ALPL
PCC_11078	chr1	21900574	21900886	4.9269299445	5	0.572139303482587	29349	0	0	1	64879	NO	intron (NM_000478, intron 9 of 11)	4.29353233830846	YES	merged_common_peak	ALPL
PCC_11079	chr1	21922030	21922349	4.3167474112	4.6438561898	0.567164179104478	7890	0	0	1	56159	NO	TTS (NM_002885)	6.87562189054726	YES	merged_common_peak	RAP1GAP
PCC_11080	chr1	21985641	21985932	4.2703351077	4.2479275134	0.676616915422886	0	1	0	1	-7438	NO	intron (NM_002885, intron 1 of 24)	3.29353233830846	YES	merged_common_peak	RAP1GAP
PCC_133	chr1	22029840	22030065	3.6103619423	2	0.407960199004975	33442	0	0	1	-34079	NO	intron (NM_032236, intron 21 of 26)	6.36318407960199	NO	unique_peak1	RAP1GAP
PCC_11081	chr1	22290447	22290801	4.9553743726	4.2479275134	0.562189054726368	61193	0	0	1	-12763	NO	Intergenic	14.6467661691542	NO	merged_common_peak	CELA3B
PCC_134	chr1	22331743	22331983	3.3535682992	3.7004397181	0.567164179104478	19954	0	2507	0	3714	NO	intron (NM_005747, intron 2 of 7)	6.04975124378109	NO	unique_peak1	CELA3A
PCC_135	chr1	22432213	22432487	4.1723187974	3.1699250014	0.477611940298507	14070	0	1790	0	37169	NO	Intergenic	13.9601990049751	NO	unique_peak1	WNT4
PCC_11082	chr1	22458472	22458672	3.0346037628	3.3219280949	0.671641791044776	2246	0	0	1	10947	NO	intron (NM_030761, intron 1 of 4)	5.14427860696517	YES	merged_common_peak	WNT4
PCC_11083	chr1	22602359	22602647	4.2222347186	4.4594316186	0.626865671641791	9611	0	0	1	9771	NO	Intergenic	16.6915422885572	YES	merged_common_peak	MIR4418
PCC_11084	chr1	22743050	22743457	4.8377310997	5.2854022189	0.626865671641791	34883	0	0	1	-35091	NO	Intergenic	14.5970149253731	NO	merged_common_peak	ZBTB40
PCC_11085	chr1	22746961	22747322	5.5734859101	5.5849625007	0.601990049751244	30995	0	0	1	-31203	NO	Intergenic	13.9353233830846	NO	merged_common_peak	ZBTB40
PCC_11086	chr1	22968513	22968925	5.555732423	5.7548875022	0.661691542288557	5231	0	30161	0	-1391	NO	Intergenic	8.58706467661692	YES	merged_common_peak	C1QC
PCC_136	chr1	22992360	22992598	3.6103619423	3.5849625007	0.616915422885572	10837	0	6401	0	13005	NO	Intergenic	7.59203980099502	NO	unique_peak1	C1QB
PCC_11087	chr1	23000668	23001030	5.2335142196	5.5235619561	0.402985074626866	2467	0	0	1	21375	NO	Intergenic	6.92039800995025	NO	merged_common_peak	C1QB
PCC_11088	chr1	23030964	23031357	5.0372117052	5.3219280949	0.577114427860697	5563	0	6109	0	-6171	NO	Intergenic	10.5124378109453	YES	merged_common_peak	EPHB2
PCC_137	chr1	23058406	23058626	3.444819301	3	0.567164179104478	20053	0	2424	0	12506	NO	intron (NM_017449, intron 1 of 15)	7.04975124378109	NO	unique_peak1	MIR4684
PCC_11089	chr1	23188657	23188904	3.8253119046	3.5849625007	0.517412935323383	77112	0	0	1	939	NO	TTS (NR_036214)	4.87064676616915	NO	merged_common_peak	MIR4253
PCC_11090	chr1	23215726	23216011	4.010163136	4.2479275134	0.45771144278607	63585	0	0	1	-26149	NO	intron (NM_017449, intron 6 of 15)	4.22388059701493	NO	merged_common_peak	MIR4253
PCC_11091	chr1	23256794	23257130	5.3637125295	5.5849625007	0.587064676616915	22491	0	0	1	34961	NO	Intergenic	6.13930348258706	NO	merged_common_peak	LACTBL1
PCC_138	chr1	23290730	23290954	3.8898425041	4.2479275134	0.552238805970149	10172	0	20338	0	1081	NO	intron (NM_001289974, intron 1 of 5)	16.4975124378109	YES	unique_peak1	LACTBL1
PCC_139	chr1	23303004	23303504	4.8681373797	4.3923174228	0.447761194029851	22584	0	7926	0	-11331	NO	Intergenic	5.80099502487562	NO	unique_peak1	LACTBL1
PCC_11092	chr1	23425234	23425602	5.1390015271	5.6147098441	0.512437810945274	78541	0	0	1	-40991	NO	intron (NM_001142546, intron 2 of 3)	11.1741293532338	NO	merged_common_peak
PCC_11093	chr1	23511140	23511532	5.0372117052	4.7004397181	0.472636815920398	6602	0	0	1	9886	NO	Intergenic	4.48756218905473	NO	merged_common_peak	HTR1D
PCC_140	chr1	23543272	23543482	2.9085450961	2.3219280949	0.781094527363184	0	1	0	1	-22155	NO	Intergenic	0.756218905472637	YES	unique_peak1	HTR1D
PCC_11094	chr1	23730448	23730752	4.9832199259	4.9068905956	0.567164179104478	19808	0	0	1	20672	NO	intron (NM_003196, intron 5 of 10)	15	NO	merged_common_peak	TCEA3
PCC_11095	chr1	23823596	23823867	4.7085930023	4.8073549221	0.477611940298507	12937	0	0	1	-12981	NO	Intergenic	10.0845771144279	NO	merged_common_peak	ASAP3
PCC_11096	chr1	23866286	23866633	4.7085930023	5.0443941194	0.572139303482587	8269	0	3931	0	-8747	NO	Intergenic	13.7462686567164	NO	merged_common_peak	E2F2
PCC_11097	chr1	23871161	23871626	5.9406857895	5.672425342	0.482587064676617	9524	0	0	1	-13681	NO	Intergenic	12.407960199005	NO	merged_common_peak	E2F2
PCC_141	chr1	23880987	23881200	3.1496863089	2.5849625007	0.696517412935323	0	1	0	1	5192	NO	Intergenic	0	YES	unique_peak1	ID3
PCC_11098	chr1	23961499	23961783	4.4049544187	4.3923174228	0.512437810945274	15245	0	0	1	7817	NO	intron (NM_001348075, intron 4 of 6)	21.4477611940299	NO	merged_common_peak	MDS2
PCC_11099	chr1	23963873	23964279	5.5734859101	5.9772799235	0.537313432835821	17680	0	0	1	10252	NO	intron (NM_001348075, intron 4 of 6)	15.8805970149254	YES	merged_common_peak	MDS2
PCC_142	chr1	23991770	23992057	4.1204448967	3.5849625007	0.437810945273632	26342	0	0	1	-26356	NO	Intergenic	3.23880597014925	NO	unique_peak1	RPL11
PCC_11100	chr1	24098685	24098932	4.446945721	4.5849625007	0.537313432835821	5594	0	0	1	5979	NO	non-coding (NR_038280, exon 2 of 4)	20.0746268656716	NO	merged_common_peak	ELOA-AS1
PCC_143	chr1	24136288	24136532	3.444819301	3.4594316186	0.537313432835821	8760	0	0	1	-9116	NO	intron (NM_001166059, intron 4 of 6)	13.1442786069652	NO	unique_peak1	GALE
PCC_11101	chr1	24194774	24195047	4.4876447761	4.2479275134	0.621890547263682	0	1	429	0	-51	YES	promoter-TSS (NM_000147)	7.84577114427861	YES	merged_common_peak	FUCA1
PCC_144	chr1	24243388	24243581	3.444819301	2.8073549221	0.552238805970149	13846	0	3653	0	-3667	NO	Intergenic	5.82587064676617	NO	unique_peak1	CNR2
PCC_11102	chr1	24306780	24307071	3.8253119046	5.5849625007	0.651741293532338	0	1	144	0	28	YES	promoter-TSS (NM_001191007)	1.1592039800995	NO	merged_common_peak	SRSF10
PCC_11103	chr1	24397378	24397750	5.0104913029	4.6438561898	0.552238805970149	90446	0	0	1	41101	NO	intron (NM_152372, intron 25 of 36)	14.4278606965174	NO	merged_common_peak	MYOM3
PCC_11104	chr1	24438972	24439385	5.278352918	4.8073549221	0.582089552238806	74262	0	557	0	-513	YES	promoter-TSS (NM_152372)	2.42786069651741	NO	merged_common_peak	MYOM3
PCC_145	chr1	24477007	24477237	3.7574706277	3.4594316186	0.646766169154229	36318	0	7158	0	-7347	NO	Intergenic	5.09950248756219	NO	unique_peak1	IL22RA1
PCC_11105	chr1	24525757	24526118	5.0890856059	5.0443941194	0.522388059701492	11359	0	843	0	-793	YES	promoter-TSS (NR_027087)	10.2338308457711	NO	merged_common_peak	LOC284632
PCC_11106	chr1	24528385	24528915	5.7849041882	5.672425342	0.532338308457711	14072	0	0	1	1920	NO	intron (NR_027087, intron 1 of 2)	7.58208955223881	NO	merged_common_peak	LOC284632
PCC_11107	chr1	24716500	24716940	4.8681373797	4.8073549221	0.427860696517413	23037	0	860	0	-23257	NO	intron (NM_178122, intron 2 of 7)	4.28358208955224	NO	merged_common_peak	NIPAL3
PCC_11108	chr1	24717789	24718109	4.9832199259	5.0443941194	0.54228855721393	21808	0	0	1	-22028	NO	intron (NM_178122, intron 2 of 7)	12.7810945273632	NO	merged_common_peak	NIPAL3
PCC_146	chr1	24718852	24719101	3.8253119046	3.4594316186	0.54228855721393	20781	0	0	1	-21001	NO	intron (NM_001199014, intron 2 of 9)	11.2636815920398	NO	unique_peak1	NIPAL3
PCC_11109	chr1	24853677	24853969	4.010163136	3.8073549221	0.447761194029851	7779	0	7417	0	13019	NO	intron (NM_001251985, intron 1 of 1)	3.50746268656716	NO	merged_common_peak	RCAN3
PCC_147	chr1	24913786	24913980	3.5301789125	3.1699250014	0.45771144278607	51862	0	0	1	31316	NO	intron (NM_001010980, intron 1 of 3)	16.0099502487562	NO	unique_peak1	NCMAP
PCC_148	chr1	24920063	24920251	3.5301789125	4	0.338308457711443	48770	0	0	1	37590	NO	intron (NM_001010980, intron 1 of 3)	0.875621890547264	NO	unique_peak1	NCMAP
PCC_149	chr1	24961799	24962041	4.446945721	3.8073549221	0.393034825870647	7007	0	2229	0	-7674	NO	Intergenic	8.30845771144279	NO	unique_peak1	SRRM1
PCC_11110	chr1	25015033	25015435	5.5910042447	5.6147098441	0.567164179104478	44937	0	0	1	45184	NO	Intergenic	13.1144278606965	NO	merged_common_peak	SRRM1
PCC_150	chr1	25039940	25040124	2.9085450961	3	0.507462686567164	31220	0	0	1	-31728	NO	Intergenic	0.0298507462686567	NO	unique_peak1	CLIC4
PCC_11111	chr1	25174493	25174737	4.0664531174	4.2479275134	0.631840796019901	0	1	0	1	71292	NO	Intergenic	9.29850746268657	YES	merged_common_peak	MIR6731
PCC_11112	chr1	25224644	25224917	4.0664531174	4.3219280949	0.611940298507463	3616	0	0	1	21127	NO	Intergenic	14.3781094527363	YES	merged_common_peak	MIR6731
PCC_23149	chr1	25241727	25241893	1.6966452955	3.1699250014	0.532338308457711	6902	0	0	1	4097	NO	intron (NM_001031680, intron 4 of 5)	0	NO	unique_peak2	MIR6731
PCC_11113	chr1	25258755	25258977	3.0346037628	3.8073549221	0.786069651741294	0	1	2695	0	-2096	NO	intron (NM_001031680, intron 1 of 5)	1.08955223880597	NO	merged_common_peak	RUNX3
PCC_11114	chr1	25364116	25364527	4.1723187974	4.6438561898	0.621890547263682	105215	0	0	1	14327	NO	Intergenic	2.32338308457711	NO	merged_common_peak	MIR4425
PCC_11115	chr1	25427921	25428226	4.6389656145	4.5235619561	0.502487562189055	130390	0	0	1	78079	NO	Intergenic	24.9004975124378	NO	merged_common_peak	MIR4425
PCC_151	chr1	25566401	25566651	4.1204448967	3	0.626865671641791	0	1	5164	0	7484	NO	Intergenic	7.60199004975124	YES	unique_peak1	RSRP1
PCC_11116	chr1	25573859	25574298	4.4049544187	5.2854022189	0.686567164179104	0	1	177	0	-68	YES	promoter-TSS (NR_135143)	0.54726368159204	YES	merged_common_peak	RSRP1
PCC_152	chr1	25586349	25586542	3.1496863089	2.3219280949	0.462686567164179	6732	0	12544	0	7971	NO	intron (NR_135788, intron 1 of 3)	3.80597014925373	NO	unique_peak1	RSRP1
PCC_153	chr1	25616588	25616779	3.3535682992	1.5849625007	0.587064676616915	22095	0	30017	0	17706	NO	intron (NM_001282872, intron 2 of 9)	10.7462686567164	NO	unique_peak1	RHD
PCC_11117	chr1	25729489	25729741	3.8898425041	3.8073549221	0.577114427860697	26755	0	27955	0	17790	NO	intron (NM_138618, intron 2 of 8)	14.3880597014925	NO	merged_common_peak	RHCE
PCC_154	chr1	25798897	25799066	2.4368014907	2.3219280949	0.45273631840796	40765	0	1329	0	41632	NO	intron (NM_018202, intron 6 of 10)	0	NO	unique_peak1	MACO1
PCC_11118	chr1	25835667	25835918	7.0555965536	7.8454900509	0.378109452736318	34001	0	2561	0	-34284	NO	Intergenic	0	NO	merged_common_peak	LDLRAP1
PCC_11119	chr1	25846895	25847439	5.0104913029	5.0443941194	0.432835820895522	22626	0	0	1	-22909	NO	Intergenic	10.771144278607	NO	merged_common_peak	LDLRAP1
PCC_11120	chr1	25935153	25935413	4.6389656145	4.1699250014	0.477611940298507	7278	0	1232	0	-8676	NO	Intergenic	2.91044776119403	NO	merged_common_peak	MAN1C1
PCC_155	chr1	25937509	25937678	2.4368014907	3	0.497512437810945	4968	0	3542	0	-6366	NO	Intergenic	1.84577114427861	NO	unique_peak1	MAN1C1
PCC_156	chr1	25942614	25942920	4.0664531174	3.1699250014	0.736318407960199	0	1	1963	0	-1192	NO	Intergenic	0.189054726368159	YES	unique_peak1	MAN1C1
PCC_11121	chr1	25945615	25945899	4.6027273223	4.4594316186	0.606965174129353	884	0	0	1	1798	NO	intron (NM_020379, intron 1 of 11)	14.4875621890547	NO	merged_common_peak	MAN1C1
PCC_157	chr1	26021721	26021943	3.8898425041	3	0.507462686567164	75972	0	0	1	77873	NO	intron (NM_020379, intron 2 of 11)	1.87064676616915	NO	unique_peak1	MAN1C1
PCC_11122	chr1	26070655	26070943	4.1723187974	4.2479275134	0.54726368159204	27005	0	0	1	-55868	NO	intron (NM_020379, intron 2 of 11)	6.56218905472637	NO	merged_common_peak	SELENON
PCC_11123	chr1	26123356	26123711	5.1632703718	4.6438561898	0.567164179104478	22489	0	3267	0	-3134	NO	Intergenic	7.78606965174129	YES	merged_common_peak	SELENON
PCC_158	chr1	26124544	26124737	3.255551989	2.3219280949	0.626865671641791	21382	0	2160	0	-2027	NO	Intergenic	6.21393034825871	YES	unique_peak1	SELENON
PCC_11124	chr1	26137326	26137693	4.1204448967	4.3219280949	0.656716417910448	8513	0	0	1	-8888	NO	intron (NM_206926, intron 6 of 11)	15.9651741293532	NO	merged_common_peak	MTFR1L
PCC_11125	chr1	26221845	26222242	5.3217212271	5.7004397181	0.626865671641791	9807	0	0	1	10601	NO	intron (NM_001145454, intron 4 of 4)	19.1691542288557	NO	merged_common_peak	STMN1
PCC_11126	chr1	26324602	26325017	6.2384880356	6.1292830169	0.621890547263682	0	1	188	0	-161	YES	promoter-TSS (NM_000437)	14.2388059701493	NO	merged_common_peak	PAFAH2
PCC_11127	chr1	26362498	26362776	3.8253119046	3.9068905956	0.671641791044776	0	1	223	0	9992	NO	3' UTR (NM_004455, exon 11 of 11)	9.07960199004975	YES	merged_common_peak	SLC30A2
PCC_159	chr1	26431518	26431831	4.5654680998	4.1699250014	0.432835820895522	5545	0	6636	0	-5982	NO	Intergenic	7.83582089552239	NO	unique_peak1	PDIK1L
PCC_11128	chr1	26471649	26471969	5.0104913029	5.0443941194	0.522388059701492	15898	0	0	1	-13702	NO	Intergenic	8.15422885572139	NO	merged_common_peak	FAM110D
PCC_11129	chr1	26496151	26496488	4.4049544187	4.1699250014	0.721393034825871	0	1	261	0	-69	YES	promoter-TSS (NM_015871)	6.21393034825871	YES	merged_common_peak	ZNF593
PCC_11130	chr1	26602055	26602351	5.0104913029	4.8073549221	0.537313432835821	4059	0	892	0	-4010	NO	intron (NM_001281517, intron 11 of 12)	16.5373134328358	NO	merged_common_peak	SH3BGRL3
PCC_23150	chr1	26602474	26602663	1.6966452955	3.3219280949	0.507462686567164	3694	0	1257	0	-3645	NO	intron (NM_001281517, intron 11 of 12)	3.41791044776119	NO	unique_peak2	SH3BGRL3
PCC_11131	chr1	26611527	26611893	4.3615861095	4.2479275134	0.656716417910448	4696	0	0	1	5497	NO	intron (NM_001077262, intron 6 of 10)	8.13432835820896	YES	merged_common_peak	SH3BGRL3
PCC_11132	chr1	26648013	26648374	5.1390015271	5.0443941194	0.616915422885572	14245	0	9817	0	-3437	NO	TTS (NM_001039775)	7.91044776119403	NO	merged_common_peak	UBXN11
PCC_11133	chr1	26690331	26690624	4.4876447761	4.3923174228	0.582089552238806	3095	0	0	1	8808	NO	intron (NM_001114759, intron 4 of 5)	9.14427860696517	NO	merged_common_peak	ZNF683
PCC_11134	chr1	26718026	26718283	4.2222347186	4.1699250014	0.492537313432836	18992	0	3703	0	-18869	NO	Intergenic	23.9502487562189	NO	merged_common_peak	ZNF683
PCC_11135	chr1	26743573	26743851	3.7574706277	4.1699250014	0.616915422885572	5463	0	0	1	6453	NO	intron (NM_024674, intron 2 of 3)	11.9701492537313	NO	merged_common_peak	LIN28A
PCC_160	chr1	26826819	26826991	3.3535682992	3.4594316186	0.746268656716418	0	1	0	1	28003	NO	Intergenic	3.19900497512438	YES	unique_peak1	HMGN2
PCC_161	chr1	26928930	26929224	4.8978603144	4.3923174228	0.378109452736318	17667	0	0	1	48044	NO	Intergenic	6.96019900497512	NO	unique_peak1	MIR1976
PCC_11136	chr1	26946783	26947123	4.5271287508	4.4594316186	0.776119402985075	0	1	0	1	65920	NO	Intergenic	0.45771144278607	YES	merged_common_peak	MIR1976
PCC_162	chr1	27004047	27004266	3.6859605138	3.3219280949	0.537313432835821	17577	0	0	1	16466	NO	Intergenic	9.44776119402985	NO	unique_peak1	LOC101928728
PCC_163	chr1	27019522	27019720	3.6103619423	3.4594316186	0.577114427860697	2112	0	4309	0	1001	NO	non-coding (NR_135804, exon 1 of 1)	0.970149253731343	YES	unique_peak1	LOC101928728
PCC_11137	chr1	27021939	27022366	4.6027273223	4.8073549221	0.691542288557214	0	1	1778	0	-372	YES	promoter-TSS (NM_006015)	0.283582089552239	YES	merged_common_peak	ARID1A
PCC_11138	chr1	27115547	27116008	5.7233761211	5.3923174228	0.532338308457711	984	0	0	1	1098	NO	intron (NM_001202554, intron 1 of 3)	7.30348258706468	NO	merged_common_peak	PIGV
PCC_164	chr1	27136609	27136843	4.5654680998	3.9068905956	0.497512437810945	6914	0	0	1	-16475	NO	Intergenic	6.92537313432836	NO	unique_peak1	ZDHHC18
PCC_23151	chr1	27144677	27144869	3.3535682992	4.3219280949	0.796019900497512	719	0	7872	0	-8428	NO	Intergenic	0	NO	unique_peak2	ZDHHC18
PCC_11139	chr1	27179634	27179940	4.6389656145	4.5235619561	0.577114427860697	10025	0	0	1	-9842	NO	intron (NM_032283, intron 7 of 7)	15.8706467661692	NO	merged_common_peak	SFN
PCC_165	chr1	27204505	27204723	4.446945721	4.2479275134	0.427860696517413	11447	0	0	1	12255	NO	Intergenic	5.66169154228856	NO	unique_peak1	GPN2
PCC_11140	chr1	27324210	27324461	4.4049544187	4.5235619561	0.582089552238806	3088	0	0	1	4140	NO	intron (NM_001013642, intron 1 of 1)	12.4427860696517	YES	merged_common_peak	TRNP1
PCC_166	chr1	27358106	27358292	2.613412104	2	0.72636815920398	18657	0	0	1	-18866	NO	Intergenic	0.288557213930348	YES	unique_peak1	TENT5B
PCC_11141	chr1	27371071	27371410	4.8377310997	4.5849625007	0.572139303482587	31698	0	0	1	-31907	NO	Intergenic	20.0398009950249	NO	merged_common_peak	TENT5B
PCC_167	chr1	27372446	27372698	4.4049544187	3.8073549221	0.567164179104478	33030	0	0	1	-33239	NO	Intergenic	10.3781094527363	NO	unique_peak1	TENT5B
PCC_11142	chr1	27423806	27424235	5.6422086365	5.3575520046	0.572139303482587	57225	0	0	1	57601	NO	Intergenic	10.865671641791	NO	merged_common_peak	SLC9A1
PCC_11143	chr1	27429269	27429510	4.010163136	3.8073549221	0.631840796019901	51856	0	0	1	52232	NO	intron (NR_046474, intron 5 of 10)	10.4825870646766	YES	merged_common_peak	SLC9A1
PCC_168	chr1	27438568	27438887	3.8898425041	3.5849625007	0.582089552238806	42518	0	0	1	42894	NO	intron (NR_046474, intron 1 of 10)	0.218905472636816	NO	unique_peak1	SLC9A1
PCC_169	chr1	27481607	27481894	4.2222347186	3.1699250014	0.532338308457711	0	1	1179	0	-129	YES	promoter-TSS (NM_003047)	2.12437810945274	YES	unique_peak1	SLC9A1
PCC_11144	chr1	27524432	27524763	4.6742374362	4.9541963104	0.422885572139304	3187	0	0	1	-36410	NO	Intergenic	14.5422885572139	NO	merged_common_peak	WDTC1
PCC_11145	chr1	27611148	27611515	4.9269299445	5.2479275134	0.437810945273632	37022	0	0	1	-37305	NO	intron (NM_001276252, intron 5 of 15)	8.08457711442786	NO	merged_common_peak	TMEM222
PCC_11146	chr1	27623266	27623526	3.8898425041	4.2479275134	0.572139303482587	24957	0	0	1	-25240	NO	intron (NM_015023, intron 10 of 15)	5.0547263681592	NO	merged_common_peak	TMEM222
PCC_11147	chr1	27627253	27627603	5.0104913029	4.6438561898	0.616915422885572	20925	0	0	1	-21208	NO	intron (NM_001276252, intron 12 of 15)	23.1442786069652	YES	merged_common_peak	TMEM222
PCC_11148	chr1	27659358	27659589	3.5301789125	3.5849625007	0.606965174129353	10366	0	0	1	-9010	NO	intron (NM_032125, intron 3 of 5)	10.3333333333333	NO	merged_common_peak	SYTL1
PCC_11149	chr1	27684059	27684343	3.9513705712	4	0.656716417910448	510	0	0	1	9156	NO	intron (NM_001297609, intron 21 of 27)	9.69154228855721	YES	merged_common_peak	MAP3K6
PCC_11150	chr1	27714863	27715220	5.0634029557	4.9541963104	0.54228855721393	3751	0	4099	0	-4107	NO	Intergenic	13.2935323383085	NO	merged_common_peak	GPR3
PCC_170	chr1	27718789	27719102	4.4876447761	3.3219280949	0.676616915422886	0	1	195	0	-203	YES	promoter-TSS (NM_005281)	1.38308457711443	YES	unique_peak1	GPR3
PCC_11151	chr1	27721898	27722213	4.9553743726	4.9068905956	0.577114427860697	2605	0	165	0	2907	NO	3' UTR (NM_005281, exon 2 of 2)	6.3681592039801	YES	merged_common_peak	GPR3
PCC_11152	chr1	27728850	27729166	4.5271287508	4.2479275134	0.601990049751244	9558	0	0	1	9860	NO	Intergenic	8.3134328358209	YES	merged_common_peak	GPR3
PCC_11153	chr1	27743056	27743353	4.2222347186	4.5235619561	0.467661691542289	23754	0	0	1	24056	NO	intron (NM_006990, intron 4 of 8)	13.2935323383085	NO	merged_common_peak	GPR3
PCC_11154	chr1	27883283	27883569	4.2703351077	4.2479275134	0.592039800995025	8687	0	0	1	46579	NO	intron (NM_001029882, intron 3 of 6)	8.51243781094527	YES	merged_common_peak	AHDC1
PCC_23152	chr1	27895071	27895259	2.9085450961	3.1699250014	0.781094527363184	0	1	0	1	34840	NO	intron (NM_001029882, intron 1 of 6)	1.9452736318408	YES	unique_peak2	AHDC1
PCC_171	chr1	27901923	27902143	2.4368014907	2.3219280949	0.756218905472637	0	1	0	1	27972	NO	intron (NM_001029882, intron 1 of 6)	0.487562189054726	YES	unique_peak1	AHDC1
PCC_172	chr1	27929705	27929899	3.255551989	3.3219280949	0.771144278606965	0	1	0	1	203	NO	intron (NM_001029882, intron 1 of 6)	0.0199004975124378	YES	unique_peak1	AHDC1
PCC_173	chr1	27930405	27930652	3.6859605138	3.4594316186	0.721393034825871	0	1	527	0	-523	YES	promoter-TSS (NM_001029882)	0	YES	unique_peak1	AHDC1
PCC_11155	chr1	27932835	27933158	5.0372117052	4.6438561898	0.507462686567164	2029	0	2995	0	-2991	NO	Intergenic	9.87064676616915	YES	merged_common_peak	AHDC1
PCC_11156	chr1	27935150	27935665	5.9539785137	5.8328900142	0.507462686567164	4440	0	4123	0	-5402	NO	Intergenic	5.92039800995025	NO	merged_common_peak	AHDC1
PCC_11157	chr1	27970421	27970815	5.1390015271	5.0874628413	0.537313432835821	8707	0	1002	0	-8891	NO	Intergenic	11.9303482587065	YES	merged_common_peak	FGR
PCC_11158	chr1	27989570	27989995	5.1871019162	5.0443941194	0.537313432835821	2873	0	0	1	-549	YES	promoter-TSS (NR_151722)	11.4179104477612	NO	merged_common_peak	LINC02574
PCC_174	chr1	27995683	27995977	4.7085930023	4.3219280949	0.601990049751244	698	0	0	1	2894	NO	5' UTR (NM_002038, exon 2 of 5)	9.14925373134328	NO	unique_peak1	IFI6
PCC_175	chr1	27998790	27998967	2.7691937053	2.5849625007	0.507462686567164	3746	0	147	0	-154	YES	promoter-TSS (NM_002038)	0.980099502487562	NO	unique_peak1	IFI6
PCC_23153	chr1	28046176	28046342	2.4368014907	3.1699250014	0.432835820895522	5786	0	3678	0	-6231	NO	Intergenic	0.756218905472637	NO	unique_peak2	FAM76A
PCC_11159	chr1	28184679	28184940	3.444819301	4.3923174228	0.557213930348259	14122	0	0	1	-14245	NO	Intergenic	13.8258706467662	NO	merged_common_peak	THEMIS2
PCC_176	chr1	28266910	28267100	3.3535682992	3	0.517412935323383	17915	0	825	0	5539	NO	intron (NM_001009568, intron 1 of 6)	2.96019900497512	NO	unique_peak1	SMPDL3B
PCC_177	chr1	28306170	28306463	4.4049544187	3.7004397181	0.383084577114428	19377	0	0	1	20343	NO	intron (NM_001990, intron 16 of 17)	0.358208955223881	NO	unique_peak1	XKR8
PCC_11160	chr1	28417707	28418052	5.3842185981	5.1292830169	0.427860696517413	2466	0	2738	0	-2731	NO	Intergenic	11.8855721393035	NO	merged_common_peak	EYA3
PCC_11161	chr1	28535425	28535669	4.1723187974	4.5235619561	0.407960199004975	23498	0	15216	0	-15100	NO	intron (NM_014280, intron 5 of 8)	9.26865671641791	NO	merged_common_peak	PTAFR
PCC_178	chr1	28575073	28575294	4.010163136	3.8073549221	0.45273631840796	1060	0	0	1	-10780	NO	Intergenic	10.9054726368159	NO	unique_peak1	SESN2
PCC_23154	chr1	28686248	28686432	3.1496863089	3.5849625007	0.407960199004975	9601	0	4649	0	-9725	NO	Intergenic	4.85074626865672	NO	unique_peak2	PHACTR4
PCC_179	chr1	28736382	28736581	3.3535682992	3.1699250014	0.417910447761194	39649	0	6259	0	-28180	NO	intron (NM_001350160, intron 3 of 14)	1.11940298507463	NO	unique_peak1	PHACTR4
PCC_11162	chr1	28844573	28844926	4.8066093126	4.7548875022	0.711442786069652	0	1	0	1	4	YES	promoter-TSS (NM_001048195)	3.18905472636816	YES	merged_common_peak	RCC1
PCC_23155	chr1	28879444	28879647	2.7691937053	3.5849625007	0.736318407960199	0	1	5	0	16	YES	promoter-TSS (NR_003109)	0.129353233830846	YES	unique_peak2	TRNAU1AP
PCC_180	chr1	28908161	28908330	2.9085450961	2.5849625007	0.72636815920398	0	1	10915	0	140	YES	promoter-TSS (NR_003035)	0.00497512437810945	YES	unique_peak1	SNHG12
PCC_181	chr1	28929365	28929562	3.6859605138	3.4594316186	0.472636815920398	9908	0	0	1	10456	NO	TTS (NM_001135218)	7.71641791044776	NO	unique_peak1	RAB42
PCC_182	chr1	29063196	29063415	3.6103619423	3.3219280949	0.756218905472637	0	1	255	0	-147	YES	promoter-TSS (NM_001172828)	2.14427860696517	YES	unique_peak1	YTHDF2
PCC_11163	chr1	29111655	29111962	4.8978603144	4.9541963104	0.477611940298507	9638	0	0	1	-26846	NO	Intergenic	14.0149253731343	NO	merged_common_peak	OPRD1
PCC_183	chr1	29203758	29204004	4.5271287508	3.8073549221	0.507462686567164	9457	0	180	0	-9722	NO	Intergenic	23.8706467661692	NO	unique_peak1	EPB41
PCC_11164	chr1	29208550	29208944	5.6588455216	5.7813597135	0.582089552238806	4591	0	4873	0	-4856	NO	Intergenic	30.4378109452736	NO	merged_common_peak	EPB41
PCC_11165	chr1	29220292	29220581	4.1204448967	4.5235619561	0.517412935323383	6035	0	2284	0	6833	NO	intron (NM_001166007, intron 1 of 17)	7.48756218905473	NO	merged_common_peak	EPB41
PCC_11166	chr1	29360308	29360699	5.2561235724	4.8073549221	0.378109452736318	87096	0	9187	0	88510	NO	intron (NM_203342, intron 10 of 20)	1.80597014925373	NO	merged_common_peak	TMEM200B
PCC_184	chr1	29423831	29424000	3.0346037628	2.5849625007	0.353233830845771	23684	0	24345	0	25098	NO	intron (NM_203342, intron 16 of 20)	0.373134328358209	NO	unique_peak1	TMEM200B
PCC_185	chr1	29447798	29447967	2.613412104	1.5849625007	0.706467661691542	0	1	378	0	1131	NO	exon (NM_001171868, exon 2 of 2)	3.46766169154229	YES	unique_peak1	TMEM200B
PCC_186	chr1	29529392	29529649	4.1723187974	3.5849625007	0.522388059701492	20733	0	0	1	-20883	NO	intron (NR_146214, intron 5 of 10)	18.1592039800995	NO	unique_peak1	SRSF4
PCC_23156	chr1	29562797	29562979	3.255551989	2.5849625007	0.786069651741294	0	1	242	0	-140	YES	promoter-TSS (NM_005704)	0.472636815920398	YES	unique_peak2	PTPRU
PCC_187	chr1	29572401	29572628	3.7574706277	3.3219280949	0.512437810945274	7106	0	0	1	9486	NO	intron (NM_133178, intron 1 of 29)	16.0497512437811	NO	unique_peak1	PTPRU
PCC_188	chr1	29839881	29840079	3.0346037628	0	0.522388059701492	34640	0	28970	0	-163354	NO	Intergenic	10.8557213930348	NO	unique_peak1	LINC01756
PCC_11167	chr1	30170896	30171209	4.7420787131	4	0.587064676616915	365712	0	0	1	339407	NO	Intergenic	7.65174129353234	YES	merged_common_peak	LINC01648
PCC_11168	chr1	30265886	30266186	4.8377310997	4.7548875022	0.517412935323383	460696	0	6764	0	244423	NO	Intergenic	14.5074626865672	NO	merged_common_peak	LINC01648
PCC_189	chr1	30321973	30322294	4.2222347186	3.4594316186	0.497512437810945	516793	0	48322	0	188326	NO	Intergenic	4.22885572139303	NO	unique_peak1	LINC01648
PCC_190	chr1	30558852	30559240	3.9513705712	3.8073549221	0.72636815920398	598863	0	104314	0	-48587	NO	Intergenic	0.507462686567164	YES	unique_peak1	LINC01648
PCC_191	chr1	30579041	30579210	2.613412104	2.5849625007	0.582089552238806	578784	0	84235	0	-68666	NO	Intergenic	16.2437810945274	NO	unique_peak1	LINC01648
PCC_192	chr1	30584351	30584605	3.6859605138	2	0.577114427860697	573431	0	78882	0	-74019	NO	Intergenic	10.9850746268657	NO	unique_peak1	LINC01648
PCC_193	chr1	30853309	30853479	3.0346037628	2.5849625007	0.497512437810945	304515	0	0	1	-338225	NO	Intergenic	15.9950248756219	YES	unique_peak1	MATN1-AS1
PCC_23157	chr1	30916137	30916305	5.6082935749	6.3575520046	0.407960199004975	241688	0	17500	0	-275398	NO	Intergenic	0	NO	unique_peak2	MATN1-AS1
PCC_23158	chr1	31050217	31050384	4.9832199259	5.7004397181	0.442786069651741	107609	0	48339	0	-141319	NO	Intergenic	0	NO	unique_peak2	MATN1-AS1
PCC_11169	chr1	31180913	31181249	5.0634029557	4.6438561898	0.592039800995025	9791	0	0	1	-10538	NO	Intergenic	7.24378109452736	NO	merged_common_peak	MATN1-AS1
PCC_11170	chr1	31192040	31192479	5.3428835175	5.3219280949	0.686567164179104	198	0	51	0	640	NO	non-coding (NR_034182, exon 1 of 4)	7.1592039800995	YES	merged_common_peak	MATN1-AS1
PCC_23159	chr1	31211738	31211904	0.779878487	3	0.562189054726368	17133	0	0	1	258	NO	TTS (NR_039616)	0.582089552238806	NO	unique_peak2	MIR4420
PCC_11171	chr1	31252402	31252791	5.5194941307	5.0874628413	0.621890547263682	6215	0	0	1	-21913	NO	Intergenic	9.89054726368159	NO	merged_common_peak	LAPTM5
PCC_11172	chr1	31255233	31255595	4.446945721	4.0874628413	0.621890547263682	9033	0	0	1	-24731	NO	Intergenic	8.78606965174129	NO	merged_common_peak	LAPTM5
PCC_11173	chr1	31274570	31275045	5.8721411811	5.8579809951	0.606965174129353	5214	0	0	1	-22692	NO	Intergenic	7.98009950248756	YES	merged_common_peak	LINC01778
PCC_11174	chr1	31384079	31384594	6.2491115058	6.5077946402	0.567164179104478	2269	0	2945	0	-2856	NO	Intergenic	7.27860696517413	NO	merged_common_peak	SDC3
PCC_194	chr1	31402252	31402540	4.0664531174	4	0.527363184079602	20329	0	0	1	6227	NO	Intergenic	13.1890547263682	NO	unique_peak1	SNORD103B
PCC_11175	chr1	31628201	31628439	3.0346037628	3.3219280949	0.766169154228856	0	1	0	1	84414	NO	Intergenic	0	YES	merged_common_peak	NKAIN1
PCC_11176	chr1	31635559	31635830	3.8898425041	4.2479275134	0.487562189054726	7100	0	0	1	77040	NO	Intergenic	12.6666666666667	NO	merged_common_peak	NKAIN1
PCC_195	chr1	31654348	31654732	3.9513705712	3.3219280949	0.716417910447761	0	1	0	1	58194	NO	3' UTR (NM_024522, exon 7 of 7)	2.12437810945274	YES	unique_peak1	NKAIN1
PCC_23160	chr1	31655273	31655449	2.2329195004	3.1699250014	0.656716417910448	427	0	0	1	57373	NO	intron (NM_024522, intron 5 of 6)	0.119402985074627	YES	unique_peak2	NKAIN1
PCC_23161	chr1	31656457	31656623	1.9917782876	3.5849625007	0.527363184079602	1606	0	179	0	56194	NO	intron (NM_024522, intron 4 of 6)	0	NO	unique_peak2	NKAIN1
PCC_11177	chr1	31656857	31657147	4.7085930023	4.1699250014	0.532338308457711	2068	0	0	1	55732	NO	intron (NM_024522, intron 3 of 6)	13.5074626865672	NO	merged_common_peak	NKAIN1
PCC_196	chr1	31658593	31658762	3.255551989	2.5849625007	0.467661691542289	3743	0	1376	0	54057	NO	intron (NM_024522, intron 2 of 6)	7.78109452736318	NO	unique_peak1	NKAIN1
PCC_197	chr1	31807969	31808254	3.8253119046	4.0874628413	0.36318407960199	38032	0	7500	0	38024	NO	intron (NM_001282571, intron 3 of 6)	1.37810945273632	NO	unique_peak1	FABP3
PCC_11178	chr1	31867452	31867828	4.7747375311	5.0874628413	0.676616915422886	18054	0	0	1	-14772	NO	Intergenic	7.11442786069652	YES	merged_common_peak	SERINC2
PCC_198	chr1	31869524	31869782	3.7574706277	3.3219280949	0.472636815920398	16041	0	0	1	-12759	NO	Intergenic	7.03980099502488	NO	unique_peak1	SERINC2
PCC_11179	chr1	31895522	31895940	5.3002148195	5.4262647547	0.54228855721393	8620	0	0	1	9071	NO	intron (NM_001199039, intron 2 of 10)	16.6517412935323	NO	merged_common_peak	SERINC2
PCC_199	chr1	31932959	31933180	3.5301789125	2.3219280949	0.417910447761194	45958	0	5901	0	-38770	NO	Intergenic	2.21393034825871	NO	unique_peak1	LINC01225
PCC_11180	chr1	32014418	32014920	5.0372117052	4.7004397181	0.497512437810945	37702	0	0	1	-27417	NO	Intergenic	20.5223880597015	NO	merged_common_peak	TINAGL1
PCC_11181	chr1	32029714	32030018	4.6389656145	4.5849625007	0.45771144278607	22505	0	0	1	-12220	NO	Intergenic	9.91044776119403	NO	merged_common_peak	TINAGL1
PCC_200	chr1	32053426	32053646	2.613412104	2.8073549221	0.631840796019901	664	0	0	1	9790	NO	TTS (NM_022164)	8.77114427860696	YES	unique_peak1	TINAGL1
PCC_11182	chr1	32059599	32059969	5.4438955593	5.8328900142	0.567164179104478	4840	0	0	1	16038	NO	Intergenic	22.9601990049751	NO	merged_common_peak	TINAGL1
PCC_11183	chr1	32083780	32084095	3.444819301	3.8073549221	0.711442786069652	0	1	0	1	636	NO	intron (NM_001525, intron 1 of 8)	1.61691542288557	YES	merged_common_peak	HCRTR1
PCC_201	chr1	32129513	32129806	4.4049544187	3.7004397181	0.597014925373134	18597	0	0	1	-18821	NO	intron (NM_001856, intron 56 of 70)	11.5323383084577	YES	unique_peak1	PEF1
PCC_202	chr1	32170845	32171081	3.255551989	3.7004397181	0.681592039800995	993	0	1432	0	-1195	NO	Intergenic	0.203980099502488	YES	unique_peak1	COL16A1
PCC_203	chr1	32173386	32173575	3.3535682992	2.8073549221	0.54726368159204	3510	0	2810	0	-3712	NO	Intergenic	1.06467661691542	YES	unique_peak1	COL16A1
PCC_204	chr1	32180065	32180265	3.1496863089	3.5849625007	0.63681592039801	0	1	0	1	-10397	NO	Intergenic	2.79601990049751	YES	unique_peak1	COL16A1
PCC_205	chr1	32181277	32181526	4.7085930023	3.4594316186	0.661691542288557	813	0	0	1	-11633	NO	Intergenic	12.4029850746269	YES	unique_peak1	COL16A1
PCC_11184	chr1	32211265	32211560	4.8978603144	4.1699250014	0.616915422885572	2607	0	0	1	12924	NO	intron (NM_001294335, intron 4 of 32)	5.35323383084577	NO	merged_common_peak	MIR4254
PCC_23162	chr1	32228300	32228509	3.3535682992	3.7004397181	0.741293532338308	0	1	836	0	1260	NO	intron (NM_001294335, intron 1 of 32)	1.40298507462687	YES	unique_peak2	ADGRB2
PCC_11185	chr1	32254665	32255174	4.7420787131	4.9541963104	0.706467661691542	465	0	0	1	-25255	NO	Intergenic	3.28855721393035	YES	merged_common_peak	ADGRB2
PCC_11186	chr1	32281565	32281885	5.1390015271	5.4918530963	0.676616915422886	27271	0	64	0	-73	YES	promoter-TSS (NM_144569)	12.2835820895522	NO	merged_common_peak	SPOCD1
PCC_206	chr1	32405502	32405711	3.255551989	2	0.557213930348259	1123	0	1925	0	-1618	NO	Intergenic	1.45273631840796	NO	unique_peak1	PTP4A2
PCC_11187	chr1	32410013	32410232	3.3535682992	3.8073549221	0.63681592039801	0	1	3758	0	-6134	NO	Intergenic	0.318407960199005	YES	merged_common_peak	PTP4A2
PCC_207	chr1	32421707	32421937	3.7574706277	3.8073549221	0.532338308457711	11091	0	0	1	-17834	NO	Intergenic	2.08955223880597	NO	unique_peak1	PTP4A2
PCC_11188	chr1	32429651	32430133	5.3637125295	5.3923174228	0.532338308457711	19161	0	0	1	-25904	NO	Intergenic	40.4776119402985	NO	merged_common_peak	PTP4A2
PCC_11189	chr1	32479215	32479515	4.2703351077	5.9772799235	0.721393034825871	0	1	515	0	70	YES	promoter-TSS (NM_001271878)	0.45273631840796	YES	merged_common_peak	KHDRBS1
PCC_11190	chr1	32681264	32681558	4.446945721	4.6438561898	0.611940298507463	6010	0	0	1	-5774	NO	TTS (NM_019118)	9.01990049751244	YES	merged_common_peak	EIF3I
PCC_208	chr1	32705955	32706283	3.8898425041	2.5849625007	0.691542288557214	0	1	51	0	1192	NO	non-coding (NR_026850, exon 2 of 7)	1.25373134328358	YES	unique_peak1	MTMR9LP
PCC_209	chr1	32713823	32714058	3.8898425041	4	0.696517412935323	0	1	2930	0	1122	NO	intron (NM_032648, intron 1 of 1)	6.97014925373134	YES	unique_peak1	FAM167B
PCC_210	chr1	32800798	32801070	3.8253119046	3.8073549221	0.751243781094527	0	1	0	1	906	NO	intron (NR_052852, intron 1 of 1)	0.845771144278607	YES	unique_peak1	MARCKSL1
PCC_23163	chr1	32827770	32827977	3.0346037628	3.4594316186	0.751243781094527	0	1	6552	0	11	YES	promoter-TSS (NM_052841)	1.01990049751244	YES	unique_peak2	TSSK3
PCC_11191	chr1	32866489	32866830	4.7747375311	4.7548875022	0.63681592039801	6210	0	3301	0	-6597	NO	Intergenic	6.41293532338308	YES	merged_common_peak	BSDC1
PCC_11192	chr1	32879523	32879889	5.0890856059	5.0874628413	0.517412935323383	12622	0	0	1	-19644	NO	Intergenic	18.4825870646766	NO	merged_common_peak	BSDC1
PCC_23164	chr1	32898147	32898313	3.6103619423	4.2479275134	0.507462686567164	5294	0	5289	0	-32428	NO	Intergenic	0	NO	unique_peak2	ZBTB8B
PCC_11193	chr1	32913923	32914257	4.6389656145	4.8073549221	0.557213930348259	16310	0	0	1	-16568	NO	Intergenic	13.0746268656716	NO	merged_common_peak	ZBTB8B
PCC_211	chr1	32986027	32986254	4.0664531174	3.3219280949	0.407960199004975	19183	0	0	1	-18606	NO	Intergenic	7.52238805970149	YES	unique_peak1	ZBTB8A
PCC_11194	chr1	33177789	33178138	5.4632041494	5.3219280949	0.73134328358209	8997	0	1487	0	-9602	NO	Intergenic	5.23880597014925	YES	merged_common_peak	SYNC
PCC_11195	chr1	33238596	33238943	5.278352918	4.8579809951	0.557213930348259	2950	0	1711	0	7534	NO	3' UTR (NM_020888, exon 7 of 7)	11.8457711442786	YES	merged_common_peak	KIAA1522
PCC_11196	chr1	33338231	33338488	3.9513705712	3.9068905956	0.577114427860697	13227	0	2008	0	-266	YES	promoter-TSS (NM_001171941)	11.2786069651741	NO	merged_common_peak	FNDC5
PCC_11197	chr1	33342304	33342556	3.7574706277	3.9068905956	0.666666666666667	9156	0	6079	0	-4337	NO	Intergenic	10.771144278607	YES	merged_common_peak	FNDC5
PCC_212	chr1	33399139	33399356	3.8253119046	2.8073549221	0.383084577114428	30184	0	0	1	31167	NO	Intergenic	1.68159203980099	YES	unique_peak1	RNF19B
PCC_11198	chr1	33472824	33473193	5.4632041494	5.9541963104	0.497512437810945	29093	0	0	1	29504	NO	TTS (NR_134976)	2.59203980099502	NO	merged_common_peak	AK2
PCC_11199	chr1	33520721	33521045	4.9553743726	5	0.512437810945274	3849	0	0	1	-18371	NO	Intergenic	9.29353233830846	NO	merged_common_peak	AK2
PCC_11200	chr1	33551959	33552270	4.1723187974	4.3219280949	0.587064676616915	4770	0	0	1	4335	NO	intron (NM_001301825, intron 2 of 8)	11.8059701492537	NO	merged_common_peak	AZIN2
PCC_213	chr1	33560663	33560916	4.4049544187	3.5849625007	0.472636815920398	13445	0	0	1	13010	NO	intron (NM_001301824, intron 4 of 7)	16.18407960199	NO	unique_peak1	AZIN2
PCC_214	chr1	33592858	33593083	4.1723187974	3.4594316186	0.587064676616915	0	1	0	1	45191	NO	Intergenic	14.0945273631841	YES	unique_peak1	AZIN2
PCC_215	chr1	33684338	33684652	3.6103619423	3.1699250014	0.54228855721393	36516	0	0	1	-36824	NO	Intergenic	9.63681592039801	NO	unique_peak1	TRIM62
PCC_11201	chr1	33761121	33761469	5.3217212271	5.4262647547	0.606965174129353	10751	0	0	1	25404	NO	intron (NM_152493, intron 8 of 8)	11.363184079602	NO	merged_common_peak	A3GALT2
PCC_11202	chr1	33764279	33764634	4.7747375311	5.2479275134	0.582089552238806	7590	0	0	1	22243	NO	intron (NM_152493, intron 8 of 8)	14.0945273631841	YES	merged_common_peak	A3GALT2
PCC_11203	chr1	33833405	33833856	5.3428835175	5.3575520046	0.621890547263682	17336	0	0	1	7564	NO	intron (NM_001330488, intron 4 of 12)	10.7213930348259	YES	merged_common_peak	PHC2
PCC_23165	chr1	33838317	33838483	2.2329195004	3.1699250014	0.562189054726368	22106	0	0	1	2794	NO	intron (NM_198040, intron 1 of 13)	0.746268656716418	NO	unique_peak2	PHC2
PCC_11204	chr1	33921356	33921740	5.278352918	4.4594316186	0.502487562189055	16377	0	0	1	-16684	NO	Intergenic	12.1940298507463	NO	merged_common_peak	ZSCAN20
PCC_216	chr1	33936140	33936422	4.3167474112	4	0.517412935323383	1644	0	1909	0	-1951	NO	Intergenic	14.1492537313433	NO	unique_peak1	ZSCAN20
PCC_11205	chr1	34078506	34078794	3.9513705712	3.8073549221	0.54228855721393	11855	0	0	1	140418	NO	intron (NM_001281956, intron 40 of 70)	16.6716417910448	NO	merged_common_peak	ZSCAN20
PCC_11206	chr1	34098590	34099087	5.278352918	4.9541963104	0.567164179104478	0	1	0	1	160606	NO	intron (NM_001281956, intron 32 of 70)	20.0298507462687	YES	merged_common_peak	ZSCAN20
PCC_11207	chr1	34106790	34107025	3.1496863089	3.7004397181	0.45771144278607	7687	0	7786	0	168675	NO	intron (NM_001281956, intron 29 of 70)	9.95522388059701	NO	merged_common_peak	ZSCAN20
PCC_217	chr1	34119910	34120146	3.8253119046	3.9068905956	0.54228855721393	20808	0	20907	0	181796	NO	intron (NM_001281956, intron 27 of 70)	9.58706467661692	NO	unique_peak1	ZSCAN20
PCC_11208	chr1	34201241	34201631	4.7085930023	4.9541963104	0.402985074626866	102216	0	26224	0	-124640	NO	intron (NM_001281956, intron 15 of 70)	0.611940298507463	NO	merged_common_peak	HMGB4
PCC_218	chr1	34479664	34479890	3.444819301	3.3219280949	0.552238805970149	148906	0	13333	0	145220	NO	intron (NM_001281956, intron 3 of 70)	13.9651741293532	NO	unique_peak1	CSMD2-AS1
PCC_219	chr1	34579608	34579846	3.8898425041	2.5849625007	0.422885572139304	48956	0	40386	0	51148	NO	intron (NM_052896, intron 1 of 69)	4.3681592039801	NO	unique_peak1	CSMD2
PCC_11209	chr1	34628535	34629140	5.7998491487	5.3923174228	0.646766169154229	0	1	89496	0	2038	NO	intron (NM_052896, intron 1 of 69)	3.7910447761194	YES	merged_common_peak	CSMD2
PCC_23166	chr1	35036949	35037120	5.8999867344	6.8073549221	0.587064676616915	189894	0	45246	0	98261	NO	Intergenic	0	NO	unique_peak2	MIR552
PCC_11210	chr1	35063570	35063817	3.6103619423	3.3219280949	0.577114427860697	163235	0	18587	0	71602	NO	Intergenic	23.1592039800995	NO	merged_common_peak	MIR552
PCC_220	chr1	35208352	35208521	2.4368014907	1.5849625007	0.691542288557214	18492	0	0	1	-12212	NO	Intergenic	5.7910447761194	YES	unique_peak1	GJB5
PCC_11211	chr1	35252115	35252382	4.010163136	4.0874628413	0.532338308457711	1411	0	2287	0	4337	NO	TTS (NM_024009)	28.0199004975124	NO	merged_common_peak	GJB3
PCC_221	chr1	35318321	35318645	3.5301789125	3.7004397181	0.54726368159204	6599	0	3902	0	6163	NO	3' UTR (NM_001320261, exon 2 of 2)	32.0199004975124	NO	unique_peak1	SMIM12
PCC_11212	chr1	35331884	35332292	4.6389656145	5	0.651741293532338	0	1	0	1	-6671	NO	intron (NM_001080418, intron 11 of 11)	4.03482587064677	YES	merged_common_peak	SMIM12
PCC_222	chr1	35390537	35390713	2.7691937053	2	0.616915422885572	4022	0	0	1	4561	NO	intron (NM_001080418, intron 1 of 11)	0	NO	unique_peak1	DLGAP3
PCC_223	chr1	35578324	35578537	3.7574706277	2.5849625007	0.278606965174129	7801	0	26299	0	33466	NO	intron (NM_024772, intron 9 of 9)	0.870646766169154	NO	unique_peak1	ZMYM1
PCC_11213	chr1	35667714	35668041	5.2105116411	5.2094533656	0.492537313432836	8965	0	7853	0	-9131	NO	Intergenic	23.3233830845771	NO	merged_common_peak	SFPQ
PCC_23167	chr1	35734198	35734391	2.7691937053	3.4594316186	0.601990049751244	0	1	296	0	-274	YES	promoter-TSS (NM_001350139)	0.945273631840796	YES	unique_peak2	ZMYM4
PCC_11214	chr1	35916732	35917005	4.4049544187	4.5849625007	0.487562189054726	105712	0	0	1	-85190	NO	intron (NM_024874, intron 13 of 20)	9.96517412935323	NO	merged_common_peak	ZMYM4-AS1
PCC_11215	chr1	36030240	36030583	4.5654680998	4.6438561898	0.552238805970149	6476	0	0	1	7018	NO	intron (NM_001014839, intron 7 of 7)	13.7910447761194	NO	merged_common_peak	NCDN
PCC_11216	chr1	36034579	36034946	5.114279033	4.9068905956	0.517412935323383	4065	0	4041	0	-4209	NO	Intergenic	15.4477611940299	NO	merged_common_peak	TFAP2E
PCC_224	chr1	36181145	36181316	2.7691937053	2.8073549221	0.527363184079602	2918	0	670	0	1282	NO	3' UTR (NM_001348691, exon 2 of 2)	10.1044776119403	NO	unique_peak1	C1orf216
PCC_11217	chr1	36192397	36192773	4.6742374362	5	0.54726368159204	7710	0	8184	0	-7795	NO	intron (NM_001330490, intron 24 of 24)	18.3383084577114	NO	merged_common_peak	C1orf216
PCC_225	chr1	36348636	36348808	3.444819301	2.8073549221	0.751243781094527	0	1	228	0	-74	YES	promoter-TSS (NM_012199)	2.78109452736318	YES	unique_peak1	AGO1
PCC_226	chr1	36554262	36554699	4.2222347186	3.9068905956	0.751243781094527	0	1	140	0	27	YES	promoter-TSS (NM_017825)	2.78606965174129	YES	unique_peak1	ADPRHL2
PCC_11218	chr1	36565225	36565957	6.0800371803	6.2094533656	0.597014925373134	10535	0	0	1	11138	NO	intron (NM_001294347, intron 3 of 3)	0.477611940298507	YES	merged_common_peak	ADPRHL2
PCC_11219	chr1	36600264	36600709	5.1632703718	4.5849625007	0.567164179104478	9264	0	94	0	-9801	NO	Intergenic	7.70646766169154	NO	merged_common_peak	COL8A2
PCC_227	chr1	36614814	36614988	2.7691937053	3	0.666666666666667	0	1	110	0	214	NO	non-coding (NR_073097, exon 1 of 3)	0.0597014925373134	YES	unique_peak1	TRAPPC3
PCC_11220	chr1	36615163	36615510	5.1871019162	5.3923174228	0.661691542288557	0	1	545	0	-221	YES	promoter-TSS (NM_014408)	8.72636815920398	YES	merged_common_peak	TRAPPC3
PCC_11221	chr1	36653551	36654126	5.6422086365	5.5849625007	0.572139303482587	9410	0	0	1	-32184	NO	Intergenic	9.07960199004975	NO	merged_common_peak	TRAPPC3
PCC_228	chr1	36683306	36683497	3.3535682992	3.3219280949	0.417910447761194	6258	0	4120	0	-6612	NO	Intergenic	1.10945273631841	NO	unique_peak1	THRAP3
PCC_229	chr1	36751086	36751383	4.1204448967	4.0874628413	0.422885572139304	20496	0	0	1	-20760	NO	intron (NM_005119, intron 3 of 11)	7.67164179104478	NO	unique_peak1	SH3D21
PCC_11222	chr1	36808303	36808686	4.8978603144	4.5235619561	0.616915422885572	809	0	0	1	-18739	NO	intron (NM_001282547, intron 10 of 10)	7.44776119402985	NO	merged_common_peak	EVA1B
PCC_11223	chr1	36834661	36834913	4.3615861095	4.0874628413	0.557213930348259	16202	0	0	1	16741	NO	intron (NM_032017, intron 1 of 11)	9.64179104477612	NO	merged_common_peak	STK40
PCC_230	chr1	36886432	36886744	5.114279033	4.1699250014	0.562189054726368	22884	0	0	1	-2409	NO	intron (NM_001330493, intron 8 of 10)	28.0597014925373	NO	unique_peak1	SNORA63C
PCC_231	chr1	37041790	37041971	3.3535682992	3	0.641791044776119	111648	0	54809	0	-92965	NO	Intergenic	5.8407960199005	NO	unique_peak1	CSF3R
PCC_232	chr1	37169372	37169581	3.444819301	2.8073549221	0.626865671641791	239244	0	25434	0	-220561	NO	Intergenic	12.089552238806	NO	unique_peak1	CSF3R
PCC_233	chr1	37642959	37643142	2.613412104	2.8073549221	0.587064676616915	140461	0	53259	0	15886	NO	Intergenic	12.7661691542289	NO	unique_peak1	MIR4255
PCC_11224	chr1	37899917	37900215	4.6742374362	4.3219280949	0.646766169154229	39557	0	22805	0	39978	NO	Intergenic	8.62686567164179	NO	merged_common_peak	LINC01137
PCC_11225	chr1	37920506	37920816	5.0372117052	4.6438561898	0.597014925373134	18962	0	9419	0	19383	NO	non-coding (NR_038842, exon 3 of 3)	9.67661691542289	NO	merged_common_peak	LINC01137
PCC_11226	chr1	37952969	37953386	5.555732423	5.3923174228	0.562189054726368	12426	0	0	1	7346	NO	Intergenic	9.55721393034826	YES	merged_common_peak	MIR6732
PCC_11227	chr1	38068690	38069049	5.1390015271	4.8073549221	0.472636815920398	7028	0	2611	0	-7283	NO	Intergenic	3.04975124378109	NO	merged_common_peak	GNL2
PCC_234	chr1	38148044	38148350	4.7747375311	4.5235619561	0.432835820895522	7745	0	4976	0	8070	NO	3' UTR (NM_001350765, exon 7 of 7)	6.90049751243781	NO	unique_peak1	C1orf109
PCC_235	chr1	38385067	38385238	3.255551989	1.5849625007	0.462686567164179	11984	0	0	1	12311	NO	intron (NM_001350228, intron 3 of 20)	8.50248756218905	NO	unique_peak1	INPP5B
PCC_236	chr1	38440737	38440964	3.6859605138	2.8073549221	0.427860696517413	14282	0	219	0	14932	NO	intron (NM_006802, intron 12 of 16)	5.79601990049751	NO	unique_peak1	SF3A3
PCC_11228	chr1	38455648	38456015	4.6389656145	5.1699250014	0.592039800995025	0	1	190	0	-49	YES	promoter-TSS (NM_001320830)	26.9502487562189	YES	merged_common_peak	SF3A3
PCC_237	chr1	38492356	38492578	3.1496863089	3.4594316186	0.522388059701492	13639	0	0	1	14083	NO	Intergenic	9.75124378109453	NO	unique_peak1	UTP11
PCC_238	chr1	38537633	38537847	2.613412104	2.5849625007	0.472636815920398	23997	0	0	1	-17163	NO	Intergenic	13.18407960199	NO	unique_peak1	MIR3659
PCC_239	chr1	39052797	39052966	2.613412104	1.5849625007	0.592039800995025	8219	0	0	1	112013	NO	Intergenic	16.910447761194	NO	unique_peak1	LINC01685
PCC_240	chr1	39283867	39284036	1.9917782876	3.3219280949	0.746268656716418	0	1	0	1	41544	NO	Intergenic	1.70646766169154	YES	unique_peak1	RRAGC
PCC_241	chr1	39558076	39558339	4.6742374362	4.3219280949	0.447761194029851	10147	0	0	1	8368	NO	intron (NM_012090, intron 1 of 92)	7.52238805970149	NO	unique_peak1	MACF1
PCC_11229	chr1	39568278	39568589	4.5271287508	4.8073549221	0.442786069651741	2132	0	0	1	18594	NO	intron (NM_012090, intron 1 of 92)	3.53731343283582	NO	merged_common_peak	MACF1
PCC_242	chr1	39595224	39595437	3.8253119046	2.3219280949	0.45771144278607	23370	0	0	1	45491	NO	intron (NM_012090, intron 1 of 92)	3.34328358208955	NO	unique_peak1	MACF1
PCC_11230	chr1	39657268	39657557	4.5271287508	4.4594316186	0.462686567164179	85452	0	0	1	107573	NO	intron (NM_012090, intron 1 of 92)	9.42786069651741	NO	merged_common_peak	MACF1
PCC_243	chr1	39658223	39658497	3.7574706277	4	0.348258706467662	86400	0	0	1	108521	NO	intron (NM_012090, intron 1 of 92)	4.86567164179105	NO	unique_peak1	MACF1
PCC_11231	chr1	39724298	39724633	4.9553743726	4.8073549221	0.502487562189055	149453	0	0	1	-150711	NO	intron (NM_012090, intron 5 of 92)	18.7462686567164	NO	merged_common_peak	KIAA0754
PCC_11232	chr1	39853247	39853474	3.6859605138	4	0.472636815920398	20558	0	870	0	-21816	NO	exon (NM_012090, exon 52 of 93)	0.706467661691542	NO	merged_common_peak	KIAA0754
PCC_11233	chr1	39876585	39876914	5.114279033	4.8073549221	0.512437810945274	1409	0	6468	0	1573	NO	exon (NM_015038, exon 1 of 1)	8.49253731343284	NO	merged_common_peak	KIAA0754
PCC_244	chr1	39932871	39933069	3.5301789125	3.3219280949	0.507462686567164	23354	0	17330	0	-24348	NO	intron (NM_012090, intron 89 of 92)	0	NO	unique_peak1	BMP8A
PCC_245	chr1	40004914	40005083	3.1496863089	2.8073549221	0.537313432835821	23129	0	0	1	20372	NO	intron (NR_144357, intron 8 of 11)	10.7810945273632	NO	unique_peak1	PPIEL
PCC_246	chr1	40071904	40072079	3.444819301	2.5849625007	0.422885572139304	29223	0	0	1	-29470	NO	Intergenic	8.02487562189055	NO	unique_peak1	PABPC4
PCC_11234	chr1	40075419	40075635	3.444819301	3.8073549221	0.686567164179104	29383	0	0	1	29821	NO	Intergenic	3.64676616915423	YES	merged_common_peak	HEYL
PCC_11235	chr1	40119220	40119550	4.8978603144	4.6438561898	0.517412935323383	13577	0	0	1	-14037	NO	Intergenic	15	NO	merged_common_peak	HEYL
PCC_247	chr1	40185589	40185897	3.5301789125	3.1699250014	0.243781094527363	18469	0	0	1	-18774	NO	Intergenic	0.54726368159204	NO	unique_peak1	PPIE
PCC_11236	chr1	40265367	40265656	4.5654680998	4.7004397181	0.631840796019901	10238	0	0	1	10863	NO	Intergenic	10.1791044776119	YES	merged_common_peak	LOC101929536
PCC_11237	chr1	40282461	40282828	5.1632703718	4.1699250014	0.577114427860697	27371	0	0	1	27996	NO	Intergenic	20.8059701492537	YES	merged_common_peak	LOC101929536
PCC_11238	chr1	40367779	40368236	5.4243009057	5.2479275134	0.73134328358209	0	1	2626	0	-320	YES	promoter-TSS (NM_005376)	3.00995024875622	YES	merged_common_peak	MYCL
PCC_11239	chr1	40385161	40385489	4.6027273223	4.5849625007	0.517412935323383	17011	0	0	1	-17638	NO	Intergenic	9.89054726368159	NO	merged_common_peak	MYCL
PCC_11240	chr1	40439129	40439621	5.7233761211	5.2479275134	0.507462686567164	17908	0	0	1	18591	NO	Intergenic	17.5721393034826	NO	merged_common_peak	MFSD2A
PCC_11241	chr1	40498010	40498276	4.2703351077	4.9068905956	0.398009950248756	7168	0	1792	0	-7594	NO	Intergenic	9.29850746268657	NO	merged_common_peak	CAP1
PCC_11242	chr1	40544223	40544479	4.1204448967	4.2479275134	0.467661691542289	18215	0	1270	0	18791	NO	intron (NM_000310, intron 6 of 8)	14.2835820895522	NO	merged_common_peak	PPT1
PCC_11243	chr1	40550432	40550689	4.3167474112	4.7004397181	0.54726368159204	12006	0	7479	0	12582	NO	intron (NM_000310, intron 5 of 8)	8.92039800995025	NO	merged_common_peak	PPT1
PCC_248	chr1	40609717	40609982	4.0664531174	3.4594316186	0.492537313432836	10539	0	0	1	-17192	NO	Intergenic	9.38805970149254	NO	unique_peak1	RLF
PCC_249	chr1	40618747	40619034	4.446945721	4.5849625007	0.393034825870647	7923	0	8589	0	-8151	NO	Intergenic	9.53233830845771	NO	unique_peak1	RLF
PCC_11244	chr1	40780986	40781305	4.5654680998	4.8579809951	0.641791044776119	0	1	0	1	1794	NO	intron (NM_001852, intron 2 of 31)	5.81094527363184	YES	merged_common_peak	COL9A2
PCC_11245	chr1	40804275	40804718	5.3842185981	5.7279204546	0.572139303482587	21250	0	0	1	-21557	NO	Intergenic	17.7661691542289	NO	merged_common_peak	COL9A2
PCC_250	chr1	40870566	40870780	3.8253119046	3.5849625007	0.383084577114428	30550	0	0	1	8201	NO	intron (NM_001198980, intron 1 of 9)	6.13432835820895	NO	unique_peak1	SMAP2
PCC_251	chr1	40904175	40904376	3.3535682992	3.7004397181	0.427860696517413	11230	0	12385	0	-12062	NO	Intergenic	10.4477611940299	NO	unique_peak1	ZFP69B
PCC_252	chr1	40998539	40998802	3.6103619423	3.4594316186	0.427860696517413	1130	0	0	1	1437	NO	intron (NM_152373, intron 1 of 4)	13.6965174129353	NO	unique_peak1	ZNF684
PCC_253	chr1	41078063	41078247	3.6859605138	3.5849625007	0.507462686567164	41597	0	0	1	53169	NO	Intergenic	16.8009950248756	YES	unique_peak1	RIMS3
PCC_254	chr1	41096269	41096470	3.5301789125	2.3219280949	0.577114427860697	23383	0	0	1	34955	NO	intron (NM_014747, intron 5 of 7)	16.7562189054726	NO	unique_peak1	RIMS3
PCC_255	chr1	41134616	41134884	4.6742374362	4.0874628413	0.527363184079602	3271	0	3589	0	-3426	NO	Intergenic	6.54228855721393	NO	unique_peak1	RIMS3
PCC_256	chr1	41239912	41240195	3.9513705712	3.5849625007	0.562189054726368	8937	0	3572	0	-9631	NO	Intergenic	17.0845771144279	NO	unique_peak1	KCNQ4
PCC_11246	chr1	41314224	41314592	5.3842185981	4.8579809951	0.532338308457711	9871	0	0	1	13610	NO	Intergenic	27.3134328358209	NO	merged_common_peak	CITED4
PCC_11247	chr1	41315751	41316009	4.010163136	4.5235619561	0.522388059701492	10969	0	0	1	12138	NO	Intergenic	15.955223880597	NO	merged_common_peak	CITED4
PCC_257	chr1	41414611	41414872	3.9513705712	3	0.472636815920398	30029	0	0	1	-30230	NO	Intergenic	9.2089552238806	NO	unique_peak1	CTPS1
PCC_11248	chr1	41418155	41418653	5.5734859101	4.7004397181	0.587064676616915	26366	0	0	1	-26567	NO	Intergenic	15.318407960199	NO	merged_common_peak	CTPS1
PCC_258	chr1	41469493	41469744	4.1204448967	4	0.552238805970149	13700	0	0	1	-10644	NO	intron (NM_001905, intron 12 of 18)	2.22388059701493	NO	unique_peak1	SLFNL1-AS1
PCC_259	chr1	41575232	41575498	3.444819301	1.5849625007	0.467661691542289	91571	0	0	1	51739	NO	intron (NM_001172222, intron 4 of 10)	0.63681592039801	NO	unique_peak1	SCMH1
PCC_11249	chr1	41582916	41583169	5.4632041494	5.6147098441	0.562189054726368	99248	0	3991	0	44062	NO	intron (NM_001031694, intron 6 of 15)	1.58706467661692	NO	merged_common_peak	SCMH1
PCC_260	chr1	41588865	41589061	3.3535682992	2.5849625007	0.422885572139304	105169	0	0	1	38141	NO	intron (NM_001031694, intron 6 of 15)	7.01990049751244	NO	unique_peak1	SCMH1
PCC_11250	chr1	41733847	41734212	4.8978603144	5.0874628413	0.557213930348259	25601	0	0	1	-26214	NO	Intergenic	20.6567164179104	NO	merged_common_peak	SCMH1
PCC_11251	chr1	41748353	41748749	5.0890856059	5.0443941194	0.626865671641791	40123	0	0	1	-40736	NO	Intergenic	10.4278606965174	NO	merged_common_peak	SCMH1
PCC_11252	chr1	41882620	41883169	5.7233761211	5.5235619561	0.626865671641791	6276	0	0	1	-41553	NO	Intergenic	11.547263681592	NO	merged_common_peak	LOC101929901
PCC_261	chr1	41884724	41884893	2.613412104	1.5849625007	0.676616915422886	4362	0	1467	0	-43467	NO	Intergenic	0.552238805970149	YES	unique_peak1	LOC101929901
PCC_11253	chr1	41898372	41898798	4.7420787131	4.8579809951	0.646766169154229	8858	0	0	1	51769	NO	Intergenic	19.1194029850746	YES	merged_common_peak	EDN2
PCC_11254	chr1	41981770	41982150	4.7747375311	5	0.721393034825871	0	1	0	1	-31606	NO	intron (NM_001127714, intron 6 of 7)	3.73134328358209	YES	merged_common_peak	EDN2
PCC_11255	chr1	42039798	42040162	5.3637125295	5.3575520046	0.517412935323383	57836	0	0	1	-89626	NO	intron (NM_001127714, intron 4 of 7)	12.2985074626866	NO	merged_common_peak	EDN2
PCC_262	chr1	42248893	42249095	2.7691937053	1	0.507462686567164	120261	0	5613	0	135384	NO	intron (NM_024503, intron 1 of 8)	0.393034825870647	NO	unique_peak1	HIVEP3
PCC_263	chr1	42261126	42261393	4.7420787131	4.0874628413	0.353233830845771	122281	0	2758	0	123119	NO	intron (NM_024503, intron 1 of 8)	0.45273631840796	NO	unique_peak1	HIVEP3
PCC_264	chr1	42277703	42278009	3.9513705712	3.8073549221	0.482587064676617	105684	0	0	1	106522	NO	intron (NM_024503, intron 1 of 8)	11.7611940298507	NO	unique_peak1	HIVEP3
PCC_23168	chr1	42357305	42357478	1.9917782876	3.3219280949	0.512437810945274	26149	0	2129	0	26987	NO	intron (NR_038260, intron 1 of 2)	2.08457711442786	NO	unique_peak2	HIVEP3
PCC_265	chr1	42384480	42384649	2.4368014907	2	0.437810945273632	460	0	383	0	-68	YES	promoter-TSS (NM_024503)	1.97014925373134	NO	unique_peak1	HIVEP3
PCC_266	chr1	42500893	42501062	2.7691937053	2.8073549221	0.676616915422886	0	1	0	1	619	NO	intron (NR_038261, intron 1 of 3)	0.144278606965174	YES	unique_peak1	HIVEP3
PCC_11256	chr1	42501166	42501451	3.8898425041	4	0.776119402985075	0	1	0	1	288	NO	intron (NR_038261, intron 1 of 3)	0.373134328358209	YES	merged_common_peak	HIVEP3
PCC_11257	chr1	42612558	42612863	4.4049544187	3.9068905956	0.507462686567164	918	0	3519	0	-6382	NO	Intergenic	15.8258706467662	NO	merged_common_peak	GUCA2B
PCC_11258	chr1	42639030	42639318	4.4049544187	4.3219280949	0.572139303482587	27382	0	1116	0	-8779	NO	Intergenic	16.0597014925373	NO	merged_common_peak	GUCA2A
PCC_267	chr1	42642660	42642953	4.446945721	3	0.537313432835821	31014	0	1925	0	-12411	NO	3' UTR (NM_001198851, exon 15 of 15)	11.1592039800995	NO	unique_peak1	GUCA2A
PCC_268	chr1	42800931	42801112	3.1496863089	3.1699250014	0.736318407960199	0	1	330	0	-118	YES	promoter-TSS (NM_001198851)	0.0447761194029851	YES	unique_peak1	FOXJ3
PCC_11259	chr1	43212852	43213113	4.010163136	3.7004397181	0.63681592039801	8558	0	908	0	-7057	NO	exon (NM_022356, exon 14 of 15)	8.23383084577114	YES	merged_common_peak	CLDN19
PCC_269	chr1	43222710	43223022	3.8253119046	3.5849625007	0.502487562189055	9248	0	0	1	9889	NO	intron (NM_001146289, intron 5 of 14)	7.13432835820895	NO	unique_peak1	P3H1
PCC_11260	chr1	43243611	43243885	4.3167474112	3.7004397181	0.467661691542289	6914	0	19702	0	6818	NO	intron (NR_133055, intron 2 of 2)	15.2537313432836	NO	merged_common_peak	LOC105378683
PCC_11261	chr1	43379086	43379431	5.3217212271	6.0874628413	0.462686567164179	10477	0	0	1	-45462	NO	Intergenic	8.44776119402985	NO	merged_common_peak	SLC2A1-AS1
PCC_270	chr1	43388653	43388930	4.446945721	4.1699250014	0.487562189054726	944	0	0	1	-35929	NO	Intergenic	20.2686567164179	NO	unique_peak1	SLC2A1-AS1
PCC_271	chr1	43396785	43396959	3.5301789125	2.8073549221	0.606965174129353	6220	0	0	1	-27848	NO	exon (NM_006516, exon 3 of 10)	8.32835820895522	NO	unique_peak1	SLC2A1-AS1
PCC_11262	chr1	43539224	43539667	5.8861372368	5.4262647547	0.497512437810945	5010	0	0	1	-74149	NO	Intergenic	13.7462686567164	NO	merged_common_peak	FAM183A
PCC_272	chr1	43692960	43693449	4.9553743726	3.9068905956	0.45771144278607	45180	0	0	1	-42461	NO	intron (NM_001195831, intron 18 of 23)	13.2587064676617	NO	unique_peak1	TMEM125
PCC_11263	chr1	43703829	43704183	4.7420787131	3.9068905956	0.502487562189055	34378	0	0	1	-31659	NO	intron (NM_001195831, intron 22 of 23)	13.134328358209	NO	merged_common_peak	TMEM125
PCC_273	chr1	43880358	43880592	3.444819301	3.5849625007	0.502487562189055	24453	0	7414	0	24919	NO	intron (NM_015284, intron 4 of 70)	5.19402985074627	NO	unique_peak1	SZT2
PCC_11264	chr1	43994859	43995106	4.4876447761	4.6438561898	0.487562189054726	1642	0	1678	0	-1549	NO	intron (NM_001329137, intron 2 of 34)	20.1293532338308	NO	merged_common_peak	PTPRF
PCC_11265	chr1	44229162	44229536	5.1390015271	4.8579809951	0.492537313432836	55485	0	0	1	-36335	NO	intron (NM_001270465, intron 2 of 7)	12.3980099502488	NO	merged_common_peak	LOC101929592
PCC_274	chr1	44287820	44288031	3.444819301	1.5849625007	0.467661691542289	111043	0	0	1	-16369	NO	intron (NM_001270460, intron 4 of 10)	0.800995024875622	NO	unique_peak1	MIR6079
PCC_11266	chr1	44399899	44400757	6.1038687247	6.1085244568	0.572139303482587	692	0	0	1	1336	NO	intron (NM_057091, intron 2 of 4)	1.24378109452736	YES	merged_common_peak	ARTN
PCC_275	chr1	44412030	44412253	3.8253119046	3.3219280949	0.706467661691542	0	1	1119	0	-337	YES	promoter-TSS (NM_014652)	1.54228855721393	YES	unique_peak1	IPO13
PCC_11267	chr1	44471340	44471656	5.3217212271	4.7004397181	0.621890547263682	13625	0	0	1	11514	NO	intron (NM_001024845, intron 5 of 13)	12.0547263681592	NO	merged_common_peak	SLC6A9
PCC_276	chr1	44496515	44496684	2.7691937053	1.5849625007	0.756218905472637	0	1	0	1	196	NO	intron (NM_001024845, intron 1 of 13)	0.970149253731343	YES	unique_peak1	SLC6A9
PCC_11268	chr1	44502276	44502580	4.9832199259	4.8073549221	0.502487562189055	5215	0	4632	0	-5264	NO	Intergenic	13.1492537313433	NO	merged_common_peak	SLC6A9
PCC_277	chr1	44513463	44513642	3.6103619423	2.8073549221	0.442786069651741	16339	0	0	1	-16388	NO	Intergenic	13.0149253731343	NO	unique_peak1	SLC6A9
PCC_278	chr1	44678904	44679212	4.6389656145	4.1699250014	0.592039800995025	0	1	372	0	-67	YES	promoter-TSS (NM_001034024)	0.328358208955224	YES	unique_peak1	DMAP1
PCC_11269	chr1	44683440	44683778	4.3167474112	4.3219280949	0.54726368159204	4043	0	0	1	4484	NO	intron (NM_001034023, intron 4 of 10)	21.8457711442786	NO	merged_common_peak	DMAP1
PCC_11270	chr1	44760457	44760682	4.2703351077	3.8073549221	0.54228855721393	59988	0	0	1	-42338	NO	intron (NM_001301701, intron 5 of 7)	14.6567164179104	NO	merged_common_peak	SNORA110
PCC_279	chr1	44843904	44844204	4.6389656145	4.3219280949	0.502487562189055	22840	0	10416	0	-23103	NO	Intergenic	9.74129353233831	NO	unique_peak1	ERI3
PCC_280	chr1	45037831	45038074	3.6859605138	3.3219280949	0.45771144278607	44687	0	0	1	26787	NO	intron (NM_001319957, intron 1 of 13)	7.3134328358209	NO	unique_peak1	MIR5584
PCC_281	chr1	45060790	45061104	4.5271287508	4.5235619561	0.671641791044776	21692	0	0	1	49782	NO	intron (NM_001319957, intron 1 of 13)	6.72636815920398	NO	unique_peak1	MIR5584
PCC_11271	chr1	45075082	45075560	5.3637125295	6	0.621890547263682	7318	0	0	1	61407	NO	intron (NM_001319957, intron 1 of 13)	5.94029850746269	YES	merged_common_peak	SNORD145
PCC_11272	chr1	45118456	45118937	5.4632041494	5.1699250014	0.597014925373134	1441	0	0	1	18032	NO	TTS (NM_001300747)	18.0547263681592	NO	merged_common_peak	SNORD145
PCC_282	chr1	45121355	45121574	3.7574706277	2.8073549221	0.587064676616915	640	0	2553	0	15264	NO	intron (NM_001300746, intron 1 of 1)	13.6467661691542	NO	unique_peak1	SNORD145
PCC_283	chr1	45180711	45180906	3.1496863089	2	0.492537313432836	8797	0	0	1	-24682	NO	intron (NM_001145636, intron 6 of 11)	21.089552238806	NO	unique_peak1	KIF2C
PCC_284	chr1	45195027	45195226	3.3535682992	3.5849625007	0.462686567164179	4467	0	0	1	-10364	NO	Intergenic	26.7562189054726	NO	unique_peak1	KIF2C
PCC_11273	chr1	45251805	45252083	3.6859605138	4.1699250014	0.616915422885572	0	1	0	1	1482	NO	intron (NM_153274, intron 3 of 8)	18.0796019900498	YES	merged_common_peak	BEST4
PCC_11274	chr1	45265391	45265658	4.010163136	4.5235619561	0.661691542288557	0	1	726	0	-373	YES	promoter-TSS (NM_004073)	6.45771144278607	YES	merged_common_peak	PLK3
PCC_285	chr1	45273391	45273594	3.0346037628	1.5849625007	0.587064676616915	1073	0	4241	0	-535	YES	promoter-TSS (NM_001136537)	0.656716417910448	YES	unique_peak1	TCTEX1D4
PCC_286	chr1	45285248	45285562	4.010163136	2.8073549221	0.517412935323383	5660	0	0	1	11251	NO	TTS (NM_001166292)	0.398009950248756	NO	unique_peak1	BTBD19
PCC_11275	chr1	45301561	45301891	4.7747375311	4.5849625007	0.54726368159204	6717	0	0	1	6890	NO	intron (NM_001166292, intron 2 of 22)	23.6069651741294	NO	merged_common_peak	PTCH2
PCC_287	chr1	45480142	45480461	4.7085930023	3.4594316186	0.552238805970149	3178	0	12760	0	2496	NO	intron (NM_000374, intron 7 of 9)	21.3482587064677	NO	unique_peak1	UROD
PCC_11276	chr1	45484304	45484688	5.1632703718	5.1292830169	0.592039800995025	7373	0	16955	0	6691	NO	exon (NM_020883, exon 14 of 14)	25.7562189054726	NO	merged_common_peak	UROD
PCC_11277	chr1	45765969	45766309	4.4876447761	4	0.412935323383085	2974	0	7628	0	-3443	NO	Intergenic	11.5522388059701	NO	merged_common_peak	LINC01144
PCC_11278	chr1	45769678	45769905	3.8253119046	4.2479275134	0.701492537313433	0	1	11280	0	209	NO	non-coding (NR_024270, exon 1 of 1)	2.44278606965174	YES	merged_common_peak	LINC01144
PCC_288	chr1	45825550	45825767	3.9513705712	3.1699250014	0.378109452736318	19574	0	0	1	-19516	NO	intron (NM_001320800, intron 3 of 9)	1.87064676616915	NO	unique_peak1	MUTYH
PCC_11279	chr1	45958828	45959138	4.6389656145	4.7548875022	0.477611940298507	1989	0	2362	0	-2143	NO	TTS (NR_033297)	5.97014925373134	NO	merged_common_peak	TESK2
PCC_289	chr1	45978330	45978542	3.6103619423	2.5849625007	0.517412935323383	8627	0	0	1	9174	NO	intron (NM_001202431, intron 5 of 5)	16.363184079602	NO	unique_peak1	PRDX1
PCC_11280	chr1	46035796	46036059	4.1204448967	4.0874628413	0.487562189054726	13563	0	0	1	-13733	NO	TTS (NM_153326)	33.5721393034826	NO	merged_common_peak	NASP
PCC_290	chr1	46309350	46309554	3.5301789125	3	0.318407960199005	39531	0	17978	0	-20568	NO	intron (NM_001319245, intron 3 of 28)	0.253731343283582	NO	unique_peak1	MAST2
PCC_11281	chr1	46347325	46347547	3.255551989	3.5849625007	0.427860696517413	77515	0	0	1	17416	NO	intron (NM_001324321, intron 1 of 28)	7.83582089552239	NO	merged_common_peak	MAST2
PCC_11282	chr1	46502707	46503169	6.0185091132	5.9772799235	0.557213930348259	95088	0	0	1	93407	NO	Intergenic	23.4925373134328	NO	merged_common_peak	PIK3R3
PCC_11283	chr1	46645156	46645527	4.6027273223	5.1292830169	0.562189054726368	12308	0	0	1	-3174	NO	intron (NM_005727, intron 1 of 8)	8.52238805970149	NO	merged_common_peak	LOC110117498-PIK3R3
PCC_11284	chr1	46689193	46689609	4.3167474112	4.2479275134	0.527363184079602	16407	0	4710	0	-3424	NO	Intergenic	14.1791044776119	NO	merged_common_peak	POMGNT1
PCC_291	chr1	46806314	46806551	3.255551989	2.5849625007	0.646766169154229	0	1	1008	0	-418	YES	promoter-TSS (NM_001256128)	7.37313432835821	YES	unique_peak1	NSUN4
PCC_292	chr1	46813821	46814056	3.8253119046	3	0.572139303482587	7001	0	0	1	7088	NO	intron (NM_199044, intron 3 of 5)	18.8258706467662	NO	unique_peak1	NSUN4
PCC_293	chr1	46908053	46908315	3.6859605138	3.1699250014	0.517412935323383	5502	0	0	1	7192	NO	intron (NR_045483, intron 7 of 8)	19.4328358208955	NO	unique_peak1	LINC01398
PCC_11285	chr1	46912435	46912835	4.7085930023	4.7548875022	0.577114427860697	1051	0	1664	0	2741	NO	non-coding (NR_121680, exon 3 of 3)	15.547263681592	NO	merged_common_peak	LINC01398
PCC_11286	chr1	46943052	46943499	5.7998491487	5.1292830169	0.572139303482587	2737	0	0	1	-27899	NO	Intergenic	9.67164179104478	NO	merged_common_peak	LINC01398
PCC_11287	chr1	46993663	46994055	5.9930734268	5.8328900142	0.587064676616915	4673	0	0	1	7328	NO	Intergenic	19.4975124378109	NO	merged_common_peak	LOC105378696
PCC_294	chr1	46994159	46994470	3.6859605138	3	0.54726368159204	4218	0	0	1	6873	NO	Intergenic	3.58706467661692	NO	unique_peak1	LOC105378696
PCC_295	chr1	47013739	47013955	3.255551989	3.5849625007	0.477611940298507	3614	0	7146	0	3040	NO	intron (NM_001097611, intron 2 of 2)	8.74626865671642	NO	unique_peak1	KNCN
PCC_11288	chr1	47190973	47191240	4.2703351077	4	0.522388059701492	5922	0	27064	0	-6370	NO	Intergenic	26.1243781094527	NO	merged_common_peak	EFCAB14
PCC_296	chr1	47555078	47555247	3.255551989	2.3219280949	0.343283582089552	65428	0	57251	0	22002	NO	intron (NM_178134, intron 6 of 11)	9.70149253731343	NO	unique_peak1	CYP4Z1
PCC_297	chr1	47641105	47641310	3.255551989	3.4594316186	0.502487562189055	49673	0	3803	0	-3715	NO	Intergenic	44.8805970149254	NO	unique_peak1	LINC00853
PCC_11289	chr1	47644841	47645107	3.8898425041	4.8073549221	0.621890547263682	45906	0	36	0	52	YES	promoter-TSS (NR_047498)	8.15422885572139	NO	merged_common_peak	LINC00853
PCC_11290	chr1	47658627	47658874	4.2222347186	4	0.572139303482587	32130	0	3119	0	-2979	NO	Intergenic	24.4825870646766	NO	merged_common_peak	PDZK1IP1
PCC_11291	chr1	47728555	47728803	4.2703351077	3.7004397181	0.422885572139304	30381	0	18658	0	-30672	NO	exon (NM_003035, exon 15 of 17)	5.70646766169154	NO	merged_common_peak	TAL1
PCC_11292	chr1	47854351	47854744	4.6742374362	4.7004397181	0.527363184079602	27249	0	0	1	-27197	NO	intron (NR_126355, intron 3 of 4)	13.2935323383085	NO	merged_common_peak	FOXE3
PCC_11293	chr1	47890100	47890401	4.6027273223	4.7548875022	0.507462686567164	7084	0	19960	0	8506	NO	intron (NR_126355, intron 1 of 4)	11.9154228855721	NO	merged_common_peak	FOXE3
PCC_11294	chr1	47898168	47898368	3.444819301	3.9068905956	0.572139303482587	757	0	11942	0	2045	NO	non-coding (NR_026878, exon 1 of 1)	14.2985074626866	NO	merged_common_peak	FOXD2-AS1
PCC_11295	chr1	47902182	47902451	4.6027273223	4.3219280949	0.631840796019901	377	0	7894	0	627	NO	5' UTR (NM_004474, exon 1 of 1)	13.8358208955224	YES	merged_common_peak	FOXD2
PCC_11296	chr1	47903510	47903728	3.5301789125	3.3219280949	0.771144278606965	0	1	6591	0	-630	YES	promoter-TSS (NR_126355)	1.30845771144279	YES	merged_common_peak	LINC01389
PCC_11297	chr1	48176147	48176490	5.0890856059	5.2094533656	0.736318407960199	0	1	0	1	-273329	NO	Intergenic	7.24378109452736	YES	merged_common_peak	LINC01389
PCC_11298	chr1	48191915	48192233	4.4049544187	4.4594316186	0.537313432835821	981	0	0	1	270488	NO	Intergenic	24.089552238806	NO	merged_common_peak	TRABD2B
PCC_11299	chr1	48463253	48463640	5.6082935749	4.9068905956	0.72636815920398	369	0	3985	0	-884	YES	promoter-TSS (NM_001194986)	1.44278606965174	YES	merged_common_peak	TRABD2B
PCC_298	chr1	48526865	48527222	4.5271287508	3.5849625007	0.45771144278607	63966	0	5517	0	-64481	NO	Intergenic	5.06467661691542	NO	unique_peak1	TRABD2B
PCC_299	chr1	48575129	48575397	4.1723187974	3.5849625007	0.388059701492537	112186	0	0	1	72837	NO	intron (NR_026749, intron 9 of 9)	9.99502487562189	NO	unique_peak1	SKINT1L
PCC_300	chr1	48667837	48668165	4.5654680998	3.8073549221	0.45273631840796	204924	0	0	1	-19901	NO	Intergenic	9.54228855721393	NO	unique_peak1	SKINT1L
PCC_301	chr1	48669067	48669443	4.2703351077	3.4594316186	0.333333333333333	206178	0	954	0	-19102	NO	Intergenic	5.11442786069652	NO	unique_peak1	SLC5A9
PCC_302	chr1	48702616	48702844	3.1496863089	3	0.398009950248756	234474	0	7940	0	14373	NO	intron (NM_001011547, intron 10 of 13)	14.3283582089552	NO	unique_peak1	SLC5A9
PCC_11300	chr1	48963845	48964114	4.4049544187	4.4594316186	0.507462686567164	26195	0	0	1	-26099	NO	Intergenic	14.7014925373134	NO	merged_common_peak	SPATA6
PCC_303	chr1	49038424	49038635	3.444819301	3.3219280949	0.587064676616915	100745	0	41738	0	-100649	NO	intron (NM_001323575, intron 11 of 12)	14.4925373134328	NO	unique_peak1	SPATA6
PCC_11301	chr1	49143010	49143316	3.3535682992	4.4594316186	0.552238805970149	99108	0	0	1	99478	NO	intron (NM_001323575, intron 6 of 12)	10.3034825870647	NO	merged_common_peak	BEND5
PCC_11302	chr1	49162831	49163098	4.2703351077	4.2479275134	0.54228855721393	79307	0	19463	0	79677	NO	intron (NR_136623, intron 5 of 12)	7.87064676616915	NO	merged_common_peak	BEND5
PCC_304	chr1	49283267	49283472	3.0346037628	3.5849625007	0.54726368159204	40458	0	0	1	-40728	NO	intron (NR_136623, intron 5 of 12)	15	NO	unique_peak1	BEND5
PCC_305	chr1	49381874	49382094	3.3535682992	3	0.487562189054726	17013	0	98463	0	-139343	NO	intron (NM_001323575, intron 5 of 12)	4	NO	unique_peak1	BEND5
PCC_306	chr1	49382298	49382623	4.4876447761	4	0.402985074626866	17489	0	98939	0	-139819	NO	intron (NM_001323575, intron 5 of 12)	1.6865671641791	NO	unique_peak1	BEND5
PCC_307	chr1	50737647	50737899	3.5301789125	3.1699250014	0.597014925373134	60794	0	60807	0	151346	NO	Intergenic	7.83582089552239	NO	unique_peak1	DMRTA2
PCC_308	chr1	50834174	50834486	4.0664531174	3.5849625007	0.512437810945274	34693	0	0	1	54789	NO	Intergenic	2.44278606965174	NO	unique_peak1	DMRTA2
PCC_11303	chr1	51169829	51170089	4.1723187974	4.2479275134	0.383084577114428	255388	0	19601	0	255977	NO	intron (NM_007051, intron 7 of 18)	3.78606965174129	NO	merged_common_peak	FAF1
PCC_309	chr1	51240539	51240731	3.9513705712	3.1699250014	0.383084577114428	184712	0	0	1	185301	NO	intron (NM_007051, intron 4 of 18)	4.06467661691542	NO	unique_peak1	FAF1
PCC_11304	chr1	51395122	51395377	4.1723187974	4.0874628413	0.293532338308458	30098	0	8078	0	30687	NO	intron (NM_007051, intron 1 of 18)	2.38805970149254	NO	merged_common_peak	FAF1
PCC_310	chr1	51510589	51510824	3.6103619423	3.3219280949	0.26865671641791	66569	0	57595	0	-14803	NO	Intergenic	0.139303482587065	NO	unique_peak1	MIR4421
PCC_11305	chr1	51655151	51655386	4.446945721	4.5235619561	0.358208955223881	46399	0	0	1	45500	NO	Intergenic	6.05970149253731	NO	merged_common_peak	LINC01562
PCC_11306	chr1	51657879	51658208	4.8681373797	4.3219280949	0.427860696517413	43624	0	2442	0	42725	NO	Intergenic	8.33333333333333	NO	merged_common_peak	LINC01562
PCC_11307	chr1	51762362	51762821	5.0104913029	4.6438561898	0.656716417910448	33406	0	0	1	1042	NO	intron (NM_001297662, intron 12 of 12)	5.32338308457711	YES	merged_common_peak	TTC39A
PCC_311	chr1	52093436	52093646	3.5301789125	3.7004397181	0.407960199004975	101387	0	3470	0	10995	NO	intron (NM_148906, intron 1 of 22)	3.34328358208955	NO	unique_peak1	OSBPL9
PCC_312	chr1	52234696	52234980	5.114279033	4	0.402985074626866	38916	0	0	1	39352	NO	intron (NR_036662, intron 11 of 22)	5.93532338308458	NO	unique_peak1	OSBPL9
PCC_313	chr1	52362561	52362904	4.9832199259	4.3923174228	0.437810945273632	17692	0	0	1	-18123	NO	Intergenic	8.4726368159204	NO	unique_peak1	NRDC
PCC_314	chr1	52391902	52392122	3.6103619423	3.3219280949	0.492537313432836	46972	0	1381	0	-47403	NO	intron (NM_002867, intron 4 of 4)	13.1044776119403	NO	unique_peak1	NRDC
PCC_11308	chr1	52467958	52468299	5.4438955593	5.3219280949	0.467661691542289	11574	0	0	1	-11692	NO	Intergenic	24.363184079602	NO	merged_common_peak	RAB3B
PCC_315	chr1	52593203	52593474	4.3167474112	3.7004397181	0.427860696517413	13962	0	0	1	-14428	NO	Intergenic	7.25373134328358	NO	unique_peak1	ZFYVE9
PCC_316	chr1	52607621	52607852	3.8253119046	3.1699250014	0.786069651741294	0	1	244	0	-30	YES	promoter-TSS (NM_004799)	2.54726368159204	YES	unique_peak1	ZFYVE9
PCC_11309	chr1	52761940	52762230	4.7747375311	4.6438561898	0.393034825870647	69326	0	38255	0	69792	NO	intron (NM_007324, intron 11 of 17)	8.77611940298507	NO	merged_common_peak	CC2D1B
PCC_11310	chr1	53151897	53152181	4.7747375311	4.8073549221	0.45771144278607	11549	0	0	1	11999	NO	TTS (NM_023077)	8.63681592039801	YES	merged_common_peak	COA7
PCC_317	chr1	53166589	53166835	3.6859605138	3.5849625007	0.417910447761194	2431	0	2721	0	-2674	NO	Intergenic	11.1791044776119	NO	unique_peak1	COA7
PCC_318	chr1	53213848	53214017	2.7691937053	1	0.36318407960199	21403	0	3038	0	21801	NO	intron (NM_024646, intron 1 of 13)	0.681592039800995	NO	unique_peak1	ZYG11B
PCC_319	chr1	53370618	53370873	3.3535682992	3.3219280949	0.626865671641791	15772	0	0	1	16701	NO	exon (NM_001198961, exon 6 of 10)	5.12935323383085	YES	unique_peak1	ECHDC2
PCC_320	chr1	53387276	53387483	3.6103619423	3.1699250014	0.701492537313433	0	1	58	0	67	YES	promoter-TSS (NM_001198961)	4.32338308457711	YES	unique_peak1	ECHDC2
PCC_321	chr1	53578061	53578272	3.444819301	1.5849625007	0.472636815920398	19423	0	0	1	30138	NO	intron (NM_001287596, intron 3 of 3)	0.248756218905473	NO	unique_peak1	SLC1A7
PCC_322	chr1	53638369	53638670	3.8898425041	3.4594316186	0.492537313432836	23690	0	0	1	-23582	NO	Intergenic	2.12935323383085	NO	unique_peak1	CPT2
PCC_323	chr1	53647752	53647989	3.3535682992	3.7004397181	0.467661691542289	14339	0	0	1	-14231	NO	Intergenic	15.8557213930348	NO	unique_peak1	CPT2
PCC_11311	chr1	53651337	53651747	4.6389656145	5.0443941194	0.587064676616915	10667	0	0	1	-10559	NO	Intergenic	3.75124378109453	NO	merged_common_peak	CPT2
PCC_324	chr1	53662248	53662465	3.1496863089	2	0.656716417910448	0	1	314	0	255	NO	5' UTR (NM_001330589, exon 1 of 5)	0	YES	unique_peak1	CPT2
PCC_11312	chr1	53743915	53744258	5.3217212271	5.4262647547	0.522388059701492	1140	0	0	1	39804	NO	intron (NM_001018054, intron 4 of 17)	4.12935323383085	NO	merged_common_peak	LOC100507564
PCC_11313	chr1	53858995	53859355	5.1390015271	5.0443941194	0.582089552238806	44865	0	0	1	46518	NO	Intergenic	7.54726368159204	NO	merged_common_peak	SLC25A3P1
PCC_23169	chr1	53910279	53910511	3.444819301	3.9068905956	0.487562189054726	5047	0	6254	0	-4702	NO	Intergenic	7.33333333333333	NO	unique_peak2	SLC25A3P1
PCC_11314	chr1	53935762	53936047	3.9513705712	4.3219280949	0.666666666666667	9575	0	0	1	10832	NO	Intergenic	12.0049751243781	YES	merged_common_peak	DMRTB1
PCC_325	chr1	53939219	53939425	3.255551989	3.1699250014	0.358208955223881	12993	0	0	1	14250	NO	Intergenic	5.12935323383085	NO	unique_peak1	DMRTB1
PCC_11315	chr1	53951129	53951662	5.5009957183	5.0874628413	0.592039800995025	25066	0	0	1	26323	NO	Intergenic	8.3134328358209	YES	merged_common_peak	DMRTB1
PCC_326	chr1	54104994	54105226	3.0346037628	3.4594316186	0.601990049751244	98192	0	0	1	94767	NO	intron (NM_147193, intron 1 of 9)	1.64179104477612	NO	unique_peak1	GLIS1
PCC_327	chr1	54147801	54148024	3.0346037628	2.5849625007	0.577114427860697	55390	0	0	1	51965	NO	intron (NM_147193, intron 1 of 9)	16.9950248756219	YES	unique_peak1	GLIS1
PCC_328	chr1	54181273	54181442	2.7691937053	2	0.597014925373134	21945	0	9303	0	18520	NO	intron (NM_147193, intron 1 of 9)	7.40796019900498	NO	unique_peak1	GLIS1
PCC_11316	chr1	54220420	54220672	4.7085930023	4.8579809951	0.45273631840796	15135	0	20875	0	-20669	NO	Intergenic	11.1542288557214	NO	merged_common_peak	GLIS1
PCC_329	chr1	54344220	54344521	4.6742374362	3.9068905956	0.407960199004975	10884	0	16610	0	11117	NO	non-coding (NR_036639, exon 5 of 12)	3.44278606965174	NO	unique_peak1	YIPF1
PCC_11317	chr1	54535809	54536131	4.6027273223	4.5849625007	0.323383084577114	16570	0	0	1	16218	NO	intron (NM_153035, intron 3 of 4)	6.18905472636816	NO	merged_common_peak	MIR4781
PCC_11318	chr1	54572890	54573116	3.3535682992	4.0874628413	0.462686567164179	14261	0	0	1	45851	NO	intron (NR_130900, intron 4 of 4)	0.437810945273632	NO	merged_common_peak	CDCP2
PCC_330	chr1	54587192	54587576	4.8681373797	4.4594316186	0.666666666666667	0	1	0	1	31470	NO	Intergenic	3.88557213930348	YES	unique_peak1	CDCP2
PCC_331	chr1	54591412	54591621	3.6859605138	3	0.597014925373134	3837	0	0	1	27338	NO	Intergenic	2.49751243781095	YES	unique_peak1	CDCP2
PCC_332	chr1	54738691	54738924	3.6103619423	4.1699250014	0.562189054726368	14687	0	0	1	36691	NO	intron (NM_145716, intron 5 of 17)	3.90547263681592	YES	unique_peak1	SSBP3-AS1
PCC_333	chr1	54741016	54741265	3.6103619423	3.5849625007	0.562189054726368	17020	0	0	1	39024	NO	intron (NM_145716, intron 5 of 17)	0.417910447761194	YES	unique_peak1	SSBP3-AS1
PCC_334	chr1	54776701	54776992	3.6859605138	3	0.572139303482587	45044	0	0	1	74730	NO	intron (NM_001009955, intron 4 of 16)	8.07960199004975	NO	unique_peak1	SSBP3-AS1
PCC_11319	chr1	54953863	54954340	4.6027273223	4.3923174228	0.741293532338308	0	1	0	1	-59706	NO	Intergenic	0	YES	merged_common_peak	ACOT11
PCC_11320	chr1	54955042	54955380	4.6027273223	4.8579809951	0.73134328358209	0	1	0	1	-58596	NO	Intergenic	1.53233830845771	YES	merged_common_peak	ACOT11
PCC_11321	chr1	54965163	54965405	3.6103619423	3.3219280949	0.676616915422886	0	1	0	1	-48523	NO	Intergenic	0.522388059701492	YES	merged_common_peak	ACOT11
PCC_11322	chr1	55137720	55138038	4.4876447761	4.8073549221	0.557213930348259	43366	0	8881	0	30466	NO	intron (NM_001039464, intron 7 of 23)	16.681592039801	NO	merged_common_peak	MROH7-TTC4
PCC_11323	chr1	55276172	55276536	4.7085930023	4.0874628413	0.577114427860697	4281	0	0	1	4618	NO	intron (NM_001110533, intron 4 of 9)	17.9303482587065	NO	merged_common_peak	LEXM
PCC_11324	chr1	55410768	55411131	4.7420787131	4.8073549221	0.477611940298507	35038	0	0	1	-35388	NO	Intergenic	8.22885572139304	NO	merged_common_peak	TMEM61
PCC_11325	chr1	55416335	55416673	4.8066093126	5	0.502487562189055	29483	0	0	1	-29833	NO	Intergenic	11.0796019900498	YES	merged_common_peak	TMEM61
PCC_335	chr1	55438876	55439173	3.9513705712	4	0.522388059701492	6963	0	2463	0	-7313	NO	Intergenic	5.12437810945274	NO	unique_peak1	TMEM61
PCC_11326	chr1	55462056	55462488	5.5009957183	5.1699250014	0.691542288557214	316	0	4671	0	-2345	NO	Intergenic	2.53731343283582	YES	merged_common_peak	BSND
PCC_11327	chr1	55487683	55488028	5.4632041494	5	0.646766169154229	17105	0	0	1	-17294	NO	Intergenic	16.1791044776119	YES	merged_common_peak	PCSK9
PCC_11328	chr1	55606062	55606600	5.0890856059	5.2479275134	0.402985074626866	74034	0	0	1	74708	NO	intron (NM_015306, intron 24 of 67)	6.51741293532338	NO	merged_common_peak	USP24
PCC_11329	chr1	55743077	55743546	5.2561235724	5.2479275134	0.567164179104478	61502	0	6959	0	51997	NO	Intergenic	23.726368159204	NO	merged_common_peak	MIR4422
PCC_11330	chr1	55750475	55750847	4.9269299445	4.3923174228	0.388059701492537	68852	0	0	1	59347	NO	Intergenic	3.34328358208955	NO	merged_common_peak	MIR4422
PCC_11331	chr1	55841391	55841687	4.2703351077	4.3923174228	0.477611940298507	159730	0	0	1	150225	NO	Intergenic	9.9452736318408	NO	merged_common_peak	MIR4422
PCC_336	chr1	55932752	55932921	3.255551989	2.8073549221	0.447761194029851	251027	0	634	0	241522	NO	Intergenic	0.393034825870647	NO	unique_peak1	MIR4422
PCC_337	chr1	55944556	55944756	3.255551989	3.1699250014	0.353233830845771	262847	0	9895	0	253342	NO	Intergenic	1.88059701492537	NO	unique_peak1	MIR4422
PCC_338	chr1	55972859	55973082	3.3535682992	3	0.358208955223881	291161	0	38209	0	281656	NO	Intergenic	0	NO	unique_peak1	MIR4422
PCC_339	chr1	56184579	56184896	3.9513705712	3.3219280949	0.502487562189055	502928	0	0	1	225899	NO	Intergenic	0.492537313432836	NO	unique_peak1	LINC01753
PCC_11332	chr1	56314627	56314918	4.010163136	4.4594316186	0.447761194029851	628529	0	14221	0	95864	NO	Intergenic	3.67661691542289	NO	merged_common_peak	LINC01753
PCC_340	chr1	56441000	56441190	3.1496863089	3.1699250014	0.502487562189055	502206	0	0	1	30335	NO	Intergenic	0.537313432835821	NO	unique_peak1	LINC01755
PCC_341	chr1	56564360	56564689	4.2222347186	3.5849625007	0.398009950248756	378777	0	20773	0	153764	NO	Intergenic	0.0447761194029851	NO	unique_peak1	LINC01755
PCC_342	chr1	56767664	56767833	2.9085450961	2.5849625007	0.502487562189055	175553	0	887	0	-112887	NO	Intergenic	0	NO	unique_peak1	LINC01767
PCC_11333	chr1	56877175	56877476	4.2222347186	4.9068905956	0.537313432835821	65976	0	5135	0	-3310	NO	Intergenic	0.333333333333333	NO	merged_common_peak	LINC01767
PCC_343	chr1	57044961	57045162	3.444819301	3.1699250014	0.656716417910448	0	1	410	0	196	NO	5' UTR (NM_003713, exon 1 of 6)	0.313432835820896	YES	unique_peak1	PLPP3
PCC_344	chr1	57050603	57050899	4.8978603144	3.7004397181	0.388059701492537	5533	0	5409	0	-5494	NO	Intergenic	6.24378109452736	NO	unique_peak1	PLPP3
PCC_11334	chr1	57286739	57287017	4.446945721	3.9068905956	0.567164179104478	175440	0	1827	0	-1509	NO	Intergenic	15.4427860696517	NO	merged_common_peak	FYB2
PCC_11335	chr1	57297604	57298247	5.3428835175	5.2854022189	0.27363184079602	186487	0	12874	0	-12556	NO	Intergenic	0.208955223880597	NO	merged_common_peak	FYB2
PCC_11336	chr1	57433962	57434304	4.7085930023	4.5849625007	0.532338308457711	322695	0	64747	0	-2320	NO	Intergenic	5.81592039800995	NO	merged_common_peak	C8B
PCC_345	chr1	57888336	57888581	3.444819301	2.5849625007	0.572139303482587	0	1	95997	0	1305	NO	intron (NM_001353980, intron 4 of 5)	0.587064676616915	YES	unique_peak1	DAB1
PCC_11337	chr1	57890199	57890545	4.8066093126	5.3923174228	0.611940298507463	0	1	97911	0	221	YES	promoter-TSS (NM_001353985)	5.15422885572139	NO	merged_common_peak	DAB1
PCC_346	chr1	58379618	58379942	4.4049544187	4.7004397181	0.422885572139304	335392	0	409620	0	53565	NO	intron (NM_021080, intron 1 of 16)	0.0348258706467662	NO	unique_peak1	DAB1-AS1
PCC_11338	chr1	58512956	58513242	4.3615861095	4.3219280949	0.552238805970149	202073	0	276301	0	186884	NO	intron (NM_001353980, intron 1 of 5)	11.0995024875622	NO	merged_common_peak	DAB1-AS1
PCC_23170	chr1	58597219	58597388	5.3002148195	6.1085244568	0.427860696517413	117869	0	192097	0	118916	NO	intron (NM_001353980, intron 1 of 5)	0	NO	unique_peak2	DAB1
PCC_347	chr1	58628688	58628988	4.4049544187	3.8073549221	0.462686567164179	86334	0	160562	0	87381	NO	intron (NM_001353980, intron 1 of 5)	11.8855721393035	NO	unique_peak1	DAB1
PCC_11339	chr1	58981538	58981812	4.010163136	4.3923174228	0.388059701492537	30551	0	0	1	30796	NO	intron (NM_145243, intron 7 of 8)	4.55721393034826	NO	merged_common_peak	OMA1
PCC_11340	chr1	59012382	59012724	5.0104913029	5.3219280949	0.661691542288557	0	1	72	0	-82	YES	promoter-TSS (NM_145243)	8.08457711442786	YES	merged_common_peak	OMA1
PCC_11341	chr1	59118252	59118591	4.9269299445	5.2479275134	0.432835820895522	75025	0	30589	0	47326	NO	Intergenic	15.089552238806	NO	merged_common_peak	MYSM1
PCC_11342	chr1	59205545	59206061	5.3217212271	5.3219280949	0.358208955223881	41558	0	0	1	-40056	NO	Intergenic	2.67164179104478	NO	merged_common_peak	MYSM1
PCC_11343	chr1	59234941	59235282	4.9269299445	5.0443941194	0.512437810945274	12250	0	3419	0	14674	NO	Intergenic	4.57213930348259	NO	merged_common_peak	JUN
PCC_348	chr1	59245141	59245400	2.9085450961	1.5849625007	0.328358208955224	2091	0	4979	0	4515	NO	Intergenic	0.17910447761194	NO	unique_peak1	JUN
PCC_349	chr1	59247458	59247633	3.8253119046	2.5849625007	0.641791044776119	0	1	7145	0	2240	NO	3' UTR (NM_002228, exon 1 of 1)	0.776119402985075	YES	unique_peak1	JUN
PCC_23171	chr1	59247781	59247975	2.4368014907	3.4594316186	0.54228855721393	0	1	6812	0	1907	NO	exon (NM_002228, exon 1 of 1)	0.786069651741294	YES	unique_peak2	JUN
PCC_350	chr1	59248096	59248265	2.7691937053	3.1699250014	0.746268656716418	0	1	6510	0	1605	NO	exon (NM_002228, exon 1 of 1)	0.348258706467662	YES	unique_peak1	JUN
PCC_351	chr1	59248509	59248785	3.255551989	3.1699250014	0.592039800995025	0	1	6043	0	1138	NO	exon (NM_002228, exon 1 of 1)	0	YES	unique_peak1	JUN
PCC_352	chr1	59249490	59249790	3.444819301	2.8073549221	0.582089552238806	0	1	5050	0	145	NO	5' UTR (NM_002228, exon 1 of 1)	0	YES	unique_peak1	JUN
PCC_353	chr1	59249855	59250092	3.5301789125	3.1699250014	0.676616915422886	0	1	4717	0	-188	YES	promoter-TSS (NR_034014)	0	YES	unique_peak1	JUN
PCC_11344	chr1	59250766	59251138	4.5654680998	4.8073549221	0.572139303482587	0	1	3738	0	129	NO	non-coding (NR_034014, exon 1 of 4)	1.88557213930348	YES	merged_common_peak	LINC01135
PCC_11345	chr1	59281987	59282308	3.8253119046	3.9068905956	0.756218905472637	0	1	0	1	31324	NO	intron (NR_108106, intron 1 of 1)	0.169154228855721	YES	merged_common_peak	LINC01135
PCC_354	chr1	59369586	59369792	2.613412104	3.7004397181	0.701492537313433	0	1	0	1	-116459	NO	Intergenic	0	YES	unique_peak1	LINC01358
PCC_355	chr1	59542308	59542510	3.3535682992	3.5849625007	0.378109452736318	69898	0	741	0	56261	NO	intron (NR_110626, intron 2 of 2)	0.169154228855721	NO	unique_peak1	LINC01358
PCC_356	chr1	59608790	59608993	3.8898425041	2.8073549221	0.507462686567164	3416	0	3100	0	3588	NO	intron (NR_027120, intron 1 of 2)	0.422885572139304	NO	unique_peak1	HSD52
PCC_357	chr1	59612440	59612979	4.446945721	4.7548875022	0.721393034825871	0	1	6918	0	-230	YES	promoter-TSS (NR_027120)	0.159203980099502	YES	unique_peak1	HSD52
PCC_358	chr1	59616833	59617119	3.9513705712	3.1699250014	0.502487562189055	4152	0	11185	0	-4497	NO	Intergenic	0.323383084577114	NO	unique_peak1	HSD52
PCC_11346	chr1	59652389	59652699	4.2222347186	4.6438561898	0.517412935323383	39720	0	27536	0	-40065	NO	Intergenic	0.169154228855721	NO	merged_common_peak	HSD52
PCC_359	chr1	59761964	59762344	3.7574706277	3.7004397181	0.656716417910448	0	1	19146	0	-156	YES	promoter-TSS (NM_001113411)	0.472636815920398	YES	unique_peak1	FGGY
PCC_11347	chr1	59762572	59763001	4.2222347186	4.7548875022	0.641791044776119	0	1	18514	0	102	NO	non-coding (NR_103473, exon 1 of 17)	0.17910447761194	YES	merged_common_peak	FGGY
PCC_360	chr1	60164832	60165245	4.8377310997	4.3923174228	0.323383084577114	115486	0	1627	0	33930	NO	TTS (NR_103473)	4.71144278606965	NO	unique_peak1	MIR4711
PCC_11348	chr1	60224940	60225421	4.9269299445	4.7548875022	0.502487562189055	55344	0	8199	0	-13287	NO	intron (NM_001350799, intron 13 of 13)	3.50248756218905	NO	merged_common_peak	LOC101926944
PCC_361	chr1	60413053	60413361	4.0664531174	3.4594316186	0.492537313432836	20523	0	0	1	-20737	NO	Intergenic	12.5124378109453	NO	unique_peak1	CYP2J2
PCC_11349	chr1	60442539	60442800	4.1204448967	4.0874628413	0.512437810945274	49985	0	3208	0	-50199	NO	Intergenic	14.0099502487562	NO	merged_common_peak	CYP2J2
PCC_362	chr1	60592541	60592743	3.6103619423	2.5849625007	0.407960199004975	53001	0	18291	0	-53200	NO	Intergenic	5.08457711442786	NO	unique_peak1	C1orf87
PCC_363	chr1	60622641	60622810	2.9085450961	2.3219280949	0.537313432835821	83084	0	48374	0	-83283	NO	Intergenic	14.4228855721393	NO	unique_peak1	C1orf87
PCC_364	chr1	60747104	60747315	3.8898425041	3.8073549221	0.502487562189055	207568	0	22968	0	-207767	NO	Intergenic	16.1492537313433	NO	unique_peak1	C1orf87
PCC_11350	chr1	61314341	61314652	4.5271287508	4.5235619561	0.407960199004975	194046	0	9374	0	-23240	NO	Intergenic	1.77114427860697	NO	merged_common_peak	LOC101926964
PCC_365	chr1	61444664	61444937	4.3167474112	3.8073549221	0.482587064676617	63742	0	4350	0	-8352	NO	Intergenic	7.53233830845771	NO	unique_peak1	NFIA-AS2
PCC_11351	chr1	61508570	61509048	5.7390285514	6.1898245589	0.631840796019901	0	1	0	1	-34137	NO	Intergenic	5.11940298507463	YES	merged_common_peak	NFIA
PCC_11352	chr1	61515587	61515990	5.2105116411	5.3575520046	0.626865671641791	0	1	0	1	-27158	NO	Intergenic	9.58208955223881	YES	merged_common_peak	NFIA
PCC_11353	chr1	61803881	61804229	5.2105116411	4.5849625007	0.487562189054726	254390	0	0	1	-84865	NO	intron (NM_001134673, intron 4 of 10)	6.96517412935323	NO	merged_common_peak	NFIA-AS1
PCC_11354	chr1	61919097	61919371	4.3167474112	4.9541963104	0.462686567164179	200540	0	0	1	-200044	NO	intron (NM_001134673, intron 10 of 10)	11	NO	merged_common_peak	NFIA-AS1
PCC_366	chr1	62317766	62318094	3.8253119046	3.4594316186	0.358208955223881	109011	0	43989	0	109792	NO	intron (NM_001350145, intron 17 of 43)	3.6318407960199	NO	unique_peak1	PATJ
PCC_11355	chr1	62548450	62548749	4.8377310997	4.2479275134	0.437810945273632	111856	0	13428	0	-4071	NO	intron (NM_001350145, intron 32 of 43)	15.3980099502488	NO	merged_common_peak	MIR3116-2
PCC_367	chr1	62596856	62597053	3.3535682992	3	0.482587064676617	63501	0	12946	0	-52426	NO	intron (NM_001350145, intron 41 of 43)	26.3283582089552	NO	unique_peak1	MIR3116-2
PCC_11356	chr1	62641300	62641600	4.9553743726	4.7004397181	0.398009950248756	19005	0	4140	0	-19024	NO	Intergenic	7.99502487562189	NO	merged_common_peak	L1TD1
PCC_11357	chr1	62873075	62873426	4.4049544187	4.3219280949	0.398009950248756	28301	0	0	1	-28725	NO	Intergenic	6.14427860696517	NO	merged_common_peak	USP1
PCC_11358	chr1	62973904	62974131	3.7574706277	3.9068905956	0.338308457711443	70249	0	40426	0	71634	NO	intron (NM_001272001, intron 33 of 47)	4.29850746268657	NO	merged_common_peak	USP1
PCC_368	chr1	62996264	62996531	3.444819301	2	0.54228855721393	92629	0	62806	0	-66761	NO	intron (NM_001272001, intron 28 of 47)	25.3731343283582	NO	unique_peak1	ANGPTL3
PCC_369	chr1	63154052	63154234	3.3535682992	3	0.72636815920398	0	1	152	0	-104	YES	promoter-TSS (NM_001272002)	0.298507462686567	YES	unique_peak1	DOCK7
PCC_11359	chr1	63212268	63212493	4.010163136	3.4594316186	0.368159203980099	57930	0	0	1	-37397	NO	Intergenic	2.93034825870647	NO	merged_common_peak	ATG4C
PCC_370	chr1	63307407	63307576	3.1496863089	2.8073549221	0.358208955223881	153041	0	0	1	57714	NO	intron (NM_032852, intron 10 of 10)	4.50248756218905	NO	unique_peak1	ATG4C
PCC_371	chr1	63377787	63378002	3.8898425041	3.1699250014	0.388059701492537	223444	0	36033	0	98702	NO	Intergenic	9.18905472636816	NO	unique_peak1	LINC01739
PCC_11360	chr1	63614770	63614998	4.0664531174	3.8073549221	0.462686567164179	167410	0	12623	0	-136742	NO	Intergenic	9.87562189054726	NO	merged_common_peak	LINC01739
PCC_372	chr1	63782650	63782903	3.3535682992	2.8073549221	0.691542288557214	0	1	0	1	152	NO	non-coding (NR_038252, exon 1 of 12)	3.28855721393035	YES	unique_peak1	LINC00466
PCC_373	chr1	64041032	64041224	3.1496863089	2.8073549221	0.318407960199005	17709	0	18592	0	-17819	NO	Intergenic	2.82587064676617	NO	unique_peak1	PGM1
PCC_374	chr1	64081607	64081782	3.3535682992	3.1699250014	0.427860696517413	21680	0	0	1	-7193	NO	intron (NM_001172819, intron 1 of 10)	7.74626865671642	NO	unique_peak1	PGM1
PCC_11361	chr1	64140079	64140405	4.9269299445	4.8579809951	0.532338308457711	80228	0	0	1	51355	NO	Intergenic	23.6716417910448	NO	merged_common_peak	PGM1
PCC_11362	chr1	64157613	64157928	4.8681373797	4.4594316186	0.412935323383085	81595	0	0	1	68883	NO	Intergenic	17.7213930348259	NO	merged_common_peak	PGM1
PCC_11363	chr1	64239413	64240076	5.6253598108	5.3575520046	0.721393034825871	0	1	336	0	54	YES	promoter-TSS (NM_005012)	0.606965174129353	YES	merged_common_peak	ROR1
PCC_375	chr1	64240443	64240632	3.255551989	2	0.656716417910448	0	1	0	1	847	NO	intron (NM_001083592, intron 1 of 6)	0	YES	unique_peak1	ROR1
PCC_11364	chr1	64386447	64386801	4.8681373797	4.9068905956	0.427860696517413	145744	0	0	1	146934	NO	intron (NM_001083592, intron 1 of 6)	1.33333333333333	NO	merged_common_peak	ROR1
PCC_11365	chr1	64602714	64603116	4.8066093126	4.6438561898	0.442786069651741	332539	0	0	1	-23441	NO	intron (NM_001083592, intron 4 of 6)	13.4776119402985	NO	merged_common_peak	ROR1-AS1
PCC_11366	chr1	64629758	64630011	3.255551989	3.7004397181	0.45273631840796	305570	0	783	0	-39417	NO	intron (NM_005012, intron 8 of 8)	5.19900497512438	NO	merged_common_peak	UBE2U
PCC_376	chr1	64705911	64706172	3.6103619423	3.7004397181	0.407960199004975	229413	0	7700	0	36740	NO	intron (NM_152489, intron 7 of 8)	0	NO	unique_peak1	UBE2U
PCC_377	chr1	64708682	64708992	4.5654680998	4.5235619561	0.353233830845771	226617	0	8723	0	39536	NO	intron (NM_152489, intron 8 of 8)	2.62686567164179	NO	unique_peak1	UBE2U
PCC_378	chr1	64712093	64712262	2.9085450961	3.1699250014	0.303482587064677	223277	0	5383	0	42876	NO	TTS (NM_152489)	2.44776119402985	NO	unique_peak1	UBE2U
PCC_379	chr1	64734805	64735105	4.6742374362	4.3219280949	0.417910447761194	200499	0	0	1	65654	NO	Intergenic	8.08955223880597	NO	unique_peak1	UBE2U
PCC_11367	chr1	64935698	64935979	4.1204448967	4.0874628413	0.63681592039801	0	1	4202	0	-638	YES	promoter-TSS (NM_020925)	0.577114427860697	YES	merged_common_peak	CACHD1
PCC_380	chr1	65141491	65141698	3.255551989	3	0.373134328358209	68588	0	9426	0	-69184	NO	exon (NM_020925, exon 21 of 27)	6.10945273631841	NO	unique_peak1	RAVER2
PCC_11368	chr1	65152440	65152792	4.6742374362	5.1292830169	0.402985074626866	57566	0	0	1	-58162	NO	intron (NM_001293274, intron 25 of 25)	5.83582089552239	NO	merged_common_peak	RAVER2
PCC_381	chr1	65289936	65290168	4.1723187974	4	0.402985074626866	78713	0	0	1	79274	NO	intron (NM_018211, intron 11 of 11)	11.7114427860697	NO	unique_peak1	RAVER2
PCC_382	chr1	65431560	65431769	3.1496863089	2.5849625007	0.63681592039801	0	1	0	1	588	NO	intron (NM_001321853, intron 2 of 26)	0.17910447761194	YES	unique_peak1	JAK1
PCC_383	chr1	65486538	65486746	3.0346037628	2.8073549221	0.492537313432836	17713	0	17878	0	-18483	NO	intron (NM_001321853, intron 2 of 26)	11.0049751243781	NO	unique_peak1	LINC01359
PCC_384	chr1	65525636	65525896	4.2703351077	4	0.338308457711443	6295	0	2325	0	-1575	NO	intron (NM_001321853, intron 2 of 26)	2.06467661691542	NO	unique_peak1	MIR101-1
PCC_11369	chr1	65541114	65541417	4.7085930023	4.3219280949	0.45273631840796	7199	0	0	1	-7836	NO	Intergenic	10.0298507462687	NO	merged_common_peak	JAK1
PCC_385	chr1	65675007	65675220	3.8253119046	4	0.378109452736318	44834	0	21242	0	-55264	NO	intron (NM_001005353, intron 3 of 5)	3.84577114427861	NO	unique_peak1	DNAJC6
PCC_386	chr1	65681317	65681510	3.6103619423	3	0.422885572139304	38534	0	27542	0	-48964	NO	intron (NM_001005353, intron 3 of 5)	1.7363184079602	NO	unique_peak1	DNAJC6
PCC_23172	chr1	65701652	65701879	3.0346037628	3.7004397181	0.368159203980099	18182	0	10815	0	-28612	NO	Intergenic	5.21393034825871	NO	unique_peak2	DNAJC6
PCC_387	chr1	65731394	65731612	3.0346037628	3.7004397181	0.701492537313433	0	1	0	1	1126	NO	intron (NM_014787, intron 1 of 18)	2.93034825870647	YES	unique_peak1	DNAJC6
PCC_388	chr1	66089691	66089875	2.9085450961	2	0.323383084577114	97871	0	62667	0	98411	NO	intron (NM_002303, intron 19 of 19)	0	NO	unique_peak1	LEPR
PCC_11370	chr1	66153384	66153687	4.010163136	5.0443941194	0.477611940298507	104805	0	0	1	-104658	NO	Intergenic	12.2935323383085	NO	merged_common_peak	PDE4B
PCC_389	chr1	66183583	66183866	4.1723187974	3.8073549221	0.447761194029851	74616	0	20493	0	-74469	NO	Intergenic	1.71144278606965	NO	unique_peak1	PDE4B
PCC_11371	chr1	66414623	66414920	4.010163136	4.3923174228	0.45771144278607	155752	0	120710	0	35843	NO	intron (NM_001037341, intron 3 of 16)	0.681592039800995	NO	merged_common_peak	PDE4B
PCC_11372	chr1	66424527	66424876	4.3615861095	4.7548875022	0.348258706467662	165682	0	130640	0	-33598	NO	intron (NM_001037341, intron 3 of 16)	0.970149253731343	NO	merged_common_peak	PDE4B
PCC_11373	chr1	66708338	66708693	5.9272581114	5.7548875022	0.54228855721393	290113	0	0	1	-89276	NO	intron (NM_001037340, intron 1 of 14)	10.4925373134328	NO	merged_common_peak	PDE4B
PCC_11374	chr1	66718910	66719439	5.6253598108	5.7004397181	0.398009950248756	279454	0	5933	0	-78617	NO	intron (NM_001037341, intron 4 of 16)	6.81094527363184	NO	merged_common_peak	PDE4B
PCC_390	chr1	66736942	66737198	3.9513705712	3.8073549221	0.45273631840796	261558	0	6200	0	-60721	NO	intron (NM_001037341, intron 7 of 16)	0.17910447761194	NO	unique_peak1	PDE4B
PCC_391	chr1	66902120	66902338	3.6859605138	2.5849625007	0.427860696517413	96399	0	6461	0	82168	NO	Intergenic	3.49751243781095	NO	unique_peak1	PDE4B
PCC_11375	chr1	66912020	66912426	5.4438955593	5.1292830169	0.422885572139304	86405	0	0	1	-87029	NO	Intergenic	7.48258706467662	NO	merged_common_peak	SGIP1
PCC_11376	chr1	66969501	66969953	4.9269299445	5.1699250014	0.442786069651741	28901	0	0	1	-29525	NO	Intergenic	17.2487562189055	NO	merged_common_peak	SGIP1
PCC_392	chr1	67177230	67177421	3.8253119046	3	0.482587064676617	40654	0	14175	0	-40815	NO	intron (NM_032291, intron 18 of 24)	2.92537313432836	NO	unique_peak1	TCTEX1D1
PCC_393	chr1	67191688	67191984	3.9513705712	4	0.492537313432836	26143	0	0	1	-26304	NO	intron (NM_032291, intron 19 of 24)	10.5771144278607	NO	unique_peak1	TCTEX1D1
PCC_394	chr1	67230751	67231025	3.6103619423	3.9068905956	0.358208955223881	12494	0	3542	0	12748	NO	intron (NM_152665, intron 2 of 4)	5.46268656716418	NO	unique_peak1	TCTEX1D1
PCC_395	chr1	67290964	67291191	3.8253119046	4.2479275134	0.567164179104478	72683	0	6383	0	-24135	NO	intron (NM_024763, intron 15 of 16)	0	NO	unique_peak1	INSL5
PCC_11377	chr1	67461747	67462162	5.5194941307	5.7004397181	0.402985074626866	57170	0	0	1	58126	NO	Intergenic	12.6417910447761	NO	merged_common_peak	SLC35D1
PCC_11378	chr1	67614833	67615176	5.5910042447	5.5545888517	0.522388059701492	14188	0	0	1	-14350	NO	Intergenic	8.89054726368159	NO	merged_common_peak	C1orf141
PCC_396	chr1	67677329	67677568	4.0664531174	3.1699250014	0.36318407960199	76632	0	14532	0	45279	NO	intron (NM_144701, intron 6 of 10)	5.56218905472637	NO	unique_peak1	IL23R
PCC_11379	chr1	67680151	67680349	3.5301789125	4	0.378109452736318	79434	0	11730	0	48081	NO	intron (NM_144701, intron 6 of 10)	7.16417910447761	NO	merged_common_peak	IL23R
PCC_397	chr1	67813427	67813724	4.8377310997	4	0.467661691542289	39707	0	5884	0	40528	NO	intron (NM_001258214, intron 9 of 15)	13.0696517412935	NO	unique_peak1	IL12RB2
PCC_11380	chr1	67966135	67966430	4.2703351077	4	0.606965174129353	69355	0	0	1	-70159	NO	Intergenic	16.6218905472637	NO	merged_common_peak	SERBP1
PCC_11381	chr1	67998119	67998354	4.2703351077	3.9068905956	0.417910447761194	101309	0	0	1	-102113	NO	Intergenic	10.6019900497512	NO	merged_common_peak	SERBP1
PCC_11382	chr1	68001100	68001440	4.9553743726	5.3923174228	0.492537313432836	104343	0	2509	0	-105147	NO	Intergenic	20.1940298507463	NO	merged_common_peak	SERBP1
PCC_11383	chr1	68027380	68027725	5.0634029557	4.5849625007	0.552238805970149	123261	0	0	1	-123308	NO	Intergenic	9.58706467661692	NO	merged_common_peak	GADD45A
PCC_398	chr1	68150955	68151138	3.0346037628	2.8073549221	0.776119402985075	0	1	74	0	186	NO	5' UTR (NM_001199742, exon 1 of 3)	0.149253731343284	YES	unique_peak1	GADD45A
PCC_399	chr1	68152370	68152539	2.613412104	2.3219280949	0.552238805970149	83	0	0	1	1594	NO	intron (NM_001924, intron 3 of 3)	0.45273631840796	YES	unique_peak1	GADD45A
PCC_11384	chr1	68225717	68226243	4.6389656145	4.9541963104	0.437810945273632	72291	0	0	1	-71991	NO	intron (NM_018841, intron 2 of 3)	0.641791044776119	NO	merged_common_peak	GNG12-AS1
PCC_400	chr1	68231945	68232316	4.446945721	3.9068905956	0.517412935323383	66141	0	0	1	-65841	NO	intron (NM_018841, intron 2 of 3)	2.39800995024876	NO	unique_peak1	GNG12-AS1
PCC_401	chr1	68297727	68297933	3.3535682992	2.3219280949	0.482587064676617	441	0	190	0	-141	YES	promoter-TSS (NR_040077)	0	NO	unique_peak1	GNG12-AS1
PCC_402	chr1	68315783	68316128	4.6742374362	4.2479275134	0.412935323383085	16539	0	0	1	-16800	NO	intron (NR_040077, intron 1 of 9)	2.43781094527363	NO	unique_peak1	GNG12
PCC_11385	chr1	68319315	68319723	5.7998491487	5.8579809951	0.54726368159204	20103	0	0	1	-20364	NO	intron (NR_040077, intron 1 of 9)	18.134328358209	NO	merged_common_peak	GNG12
PCC_403	chr1	68475853	68476151	4.4876447761	3.7004397181	0.368159203980099	36541	0	1128	0	41312	NO	intron (NR_040077, intron 1 of 9)	2.86567164179104	NO	unique_peak1	DIRAS3
PCC_404	chr1	68517343	68517587	3.6103619423	3.4594316186	0.592039800995025	0	1	34624	0	-151	YES	promoter-TSS (NM_004675)	1.58706467661692	YES	unique_peak1	DIRAS3
PCC_11386	chr1	68523833	68524060	4.7420787131	4.6438561898	0.527363184079602	6371	0	41105	0	-6632	NO	intron (NR_040077, intron 2 of 9)	5.98009950248756	NO	merged_common_peak	DIRAS3
PCC_11387	chr1	68577518	68577832	5.1390015271	5.0443941194	0.487562189054726	51224	0	0	1	-60361	NO	intron (NR_040077, intron 6 of 9)	3.60199004975124	NO	merged_common_peak	DIRAS3
PCC_11388	chr1	68582387	68582706	4.446945721	4.8073549221	0.412935323383085	46353	0	0	1	-65232	NO	intron (NR_040077, intron 6 of 9)	6.78109452736318	NO	merged_common_peak	DIRAS3
PCC_11389	chr1	68585864	68586196	4.8377310997	5.3219280949	0.447761194029851	42869	0	0	1	63263	NO	intron (NR_040077, intron 7 of 9)	17.0945273631841	NO	merged_common_peak	MIR1262
PCC_405	chr1	68698019	68698252	3.444819301	2.8073549221	0.661691542288557	406	0	164	0	94	YES	promoter-TSS (NM_001193334)	0	YES	unique_peak1	WLS
PCC_406	chr1	68759386	68759556	2.9085450961	2.5849625007	0.567164179104478	61742	0	0	1	-61187	NO	Intergenic	0	NO	unique_peak1	WLS
PCC_11390	chr1	68786823	68787102	4.9269299445	5.1699250014	0.552238805970149	89233	0	0	1	-88678	NO	Intergenic	4.7363184079602	NO	merged_common_peak	WLS
PCC_11391	chr1	68808382	68808763	5.4822349083	5.1292830169	0.557213930348259	110843	0	0	1	107070	NO	Intergenic	25.4477611940299	NO	merged_common_peak	RPE65
PCC_407	chr1	68811920	68812142	3.7574706277	3.4594316186	0.373134328358209	114302	0	3010	0	103611	NO	Intergenic	1.69154228855721	NO	unique_peak1	RPE65
PCC_408	chr1	68850268	68850464	3.6103619423	2.3219280949	0.422885572139304	111817	0	0	1	65276	NO	Intergenic	0.353233830845771	NO	unique_peak1	RPE65
PCC_409	chr1	68936105	68936334	3.6103619423	3.4594316186	0.323383084577114	25964	0	26928	0	-20577	NO	Intergenic	0.601990049751244	NO	unique_peak1	RPE65
PCC_410	chr1	69389746	69389932	4.8377310997	5.1699250014	0.577114427860697	426732	0	6098	0	-131742	NO	Intergenic	0.0995024875621891	NO	unique_peak1	LINC01707
PCC_23173	chr1	70203329	70203563	3.1496863089	4	0.437810945273632	168850	0	0	1	-22412	NO	intron (NM_001330635, intron 3 of 26)	8.15422885572139	NO	unique_peak2	LRRC7
PCC_411	chr1	70598697	70598884	3.255551989	2.3219280949	0.398009950248756	72293	0	0	1	72571	NO	Intergenic	7.87562189054726	NO	unique_peak1	LRRC40
PCC_11392	chr1	70902324	70902574	3.6103619423	3.9068905956	0.318407960199005	25257	0	6878	0	25548	NO	intron (NM_153742, intron 9 of 10)	0.393034825870647	NO	merged_common_peak	CTH
PCC_11393	chr1	70975833	70976069	3.5301789125	3.7004397181	0.368159203980099	98759	0	80380	0	99050	NO	Intergenic	5.85074626865672	NO	merged_common_peak	CTH
PCC_412	chr1	70994464	70994759	4.1204448967	3.9068905956	0.54228855721393	117419	0	99040	0	117710	NO	Intergenic	23.1094527363184	NO	unique_peak1	CTH
PCC_11394	chr1	71151033	71151349	4.9832199259	4.5235619561	0.517412935323383	273999	0	255620	0	-20945	NO	Intergenic	19.955223880597	NO	merged_common_peak	LINC01788
PCC_23174	chr1	71979658	71979831	5.2105116411	6.022367813	0.592039800995025	432860	0	183976	0	322951	NO	intron (NM_173808, intron 6 of 6)	0	NO	unique_peak2	NEGR1-IT1
PCC_11395	chr1	71987389	71987675	4.7085930023	4.5849625007	0.36318407960199	440648	0	176188	0	315163	NO	intron (NM_173808, intron 6 of 6)	6.45771144278607	NO	merged_common_peak	NEGR1-IT1
PCC_413	chr1	72053744	72053913	2.9085450961	2.5849625007	0.338308457711443	506944	0	109892	0	248867	NO	intron (NM_173808, intron 6 of 6)	1.7910447761194	NO	unique_peak1	NEGR1-IT1
PCC_414	chr1	72059248	72059434	2.7691937053	2.8073549221	0.437810945273632	512457	0	104379	0	243354	NO	intron (NM_173808, intron 5 of 6)	3.17910447761194	NO	unique_peak1	NEGR1-IT1
PCC_11396	chr1	72503474	72503741	4.4876447761	4.0874628413	0.373134328358209	244764	0	73473	0	-200912	NO	intron (NM_173808, intron 1 of 6)	2.6318407960199	NO	merged_common_peak	NEGR1-IT1
PCC_415	chr1	72652475	72652728	3.9513705712	3.9068905956	0.358208955223881	95770	0	8210	0	95676	NO	intron (NM_173808, intron 1 of 6)	3.54228855721393	NO	unique_peak1	NEGR1
PCC_416	chr1	72748388	72748655	3.8253119046	3.3219280949	0.716417910447761	0	1	29090	0	-244	YES	promoter-TSS (NM_173808)	0	YES	unique_peak1	NEGR1
PCC_417	chr1	74969913	74970082	3.1496863089	2.3219280949	0.482587064676617	305861	0	18156	0	-73117	NO	intron (NM_015978, intron 23 of 24)	22.0497512437811	NO	unique_peak1	ERICH3-AS1
PCC_418	chr1	75155553	75155786	3.7574706277	3.9068905956	0.368159203980099	435048	0	36698	0	-16247	NO	Intergenic	9.21890547263682	NO	unique_peak1	ERICH3
PCC_11397	chr1	75237685	75237933	3.9513705712	3.8073549221	0.343283582089552	352908	0	118838	0	-38717	NO	Intergenic	8.60696517412935	NO	merged_common_peak	CRYZ
PCC_419	chr1	75518895	75519144	3.6859605138	3	0.353233830845771	71698	0	400048	0	-75100	NO	Intergenic	2.66169154228856	NO	unique_peak1	LHX8
PCC_420	chr1	75669409	75669717	4.8066093126	4	0.348258706467662	66584	0	335637	0	68996	NO	intron (NM_001320285, intron 25 of 25)	7.23383084577114	NO	unique_peak1	LHX8
PCC_421	chr1	75731457	75731651	3.3535682992	2.8073549221	0.398009950248756	128575	0	273646	0	130987	NO	intron (NM_152697, intron 6 of 23)	3.52238805970149	NO	unique_peak1	LHX8
PCC_422	chr1	76098143	76098342	3.6103619423	2.5849625007	0.388059701492537	15776	0	7628	0	-16548	NO	Intergenic	7.08457711442786	NO	unique_peak1	SLC44A5
PCC_23175	chr1	76251808	76252009	2.9085450961	3.1699250014	0.601990049751244	10528	0	4192	0	29	YES	promoter-TSS (NR_073562)	0.517412935323383	NO	unique_peak2	RABGGTB
PCC_423	chr1	76308190	76308444	5.0372117052	5.0874628413	0.487562189054726	45313	0	51256	0	45761	NO	intron (NM_002440, intron 7 of 19)	0.626865671641791	NO	unique_peak1	MSH4
PCC_424	chr1	76457260	76457512	3.8253119046	2.3219280949	0.492537313432836	82661	0	0	1	-19623	NO	Intergenic	9.33830845771144	NO	unique_peak1	LOC101927342
PCC_425	chr1	76500826	76501070	3.5301789125	0	0.393034825870647	39099	0	1692	0	23939	NO	Intergenic	1.85074626865672	NO	unique_peak1	LOC101927342
PCC_11398	chr1	76619871	76620198	5.0634029557	4.5235619561	0.492537313432836	79280	0	12023	0	79665	NO	intron (NM_001349105, intron 1 of 2)	15.0049751243781	NO	merged_common_peak	ST6GALNAC3
PCC_11399	chr1	76796716	76797061	4.8681373797	4.7004397181	0.412935323383085	256134	0	0	1	256519	NO	intron (NM_001160011, intron 2 of 3)	10.9203980099502	NO	merged_common_peak	ST6GALNAC3
PCC_23176	chr1	77333034	77333200	2.2329195004	3.3219280949	0.54228855721393	0	1	163	0	24	YES	promoter-TSS (NM_030965)	0.0696517412935323	NO	unique_peak2	ST6GALNAC5
PCC_426	chr1	77334018	77334301	2.9085450961	3.4594316186	0.671641791044776	0	1	0	1	1066	NO	intron (NM_001320273, intron 1 of 3)	0.517412935323383	YES	unique_peak1	ST6GALNAC5
PCC_11400	chr1	77366897	77367187	4.446945721	4.5849625007	0.477611940298507	32407	0	32761	0	33949	NO	intron (NM_001320274, intron 2 of 2)	16.8706467661692	NO	merged_common_peak	ST6GALNAC5
PCC_427	chr1	77591978	77592263	4.1204448967	4.2479275134	0.407960199004975	92776	0	0	1	66292	NO	intron (NM_005482, intron 9 of 10)	8.54726368159204	NO	unique_peak1	MIR7156
PCC_428	chr1	77613971	77614222	4.1204448967	3.7004397181	0.298507462686567	70800	0	21765	0	71036	NO	intron (NM_005482, intron 9 of 10)	0.975124378109453	NO	unique_peak1	PIGK
PCC_11401	chr1	77999406	77999706	4.8377310997	4.4594316186	0.447761194029851	148561	0	0	1	148787	NO	intron (NM_012093, intron 12 of 13)	9.24378109452736	NO	merged_common_peak	ZZZ3
PCC_11402	chr1	78149057	78149526	4.7085930023	5.3219280949	0.706467661691542	0	1	920	0	-179	YES	promoter-TSS (NM_001308237)	2.25870646766169	YES	merged_common_peak	ZZZ3
PCC_429	chr1	78445106	78445275	3.255551989	3.3219280949	0.656716417910448	0	1	519	0	-301	YES	promoter-TSS (NM_001317099)	5.01990049751244	NO	unique_peak1	FUBP1
PCC_11403	chr1	78579981	78580440	5.7998491487	5.3575520046	0.427860696517413	67948	0	0	1	68621	NO	intron (NM_017655, intron 3 of 5)	4.67661691542289	NO	merged_common_peak	GIPC2
PCC_430	chr1	78596492	78596834	4.6389656145	4.5235619561	0.368159203980099	84401	0	11902	0	85074	NO	intron (NM_017655, intron 5 of 5)	3.43283582089552	NO	unique_peak1	GIPC2
PCC_11404	chr1	78610748	78611055	5.1871019162	5.0874628413	0.432835820895522	98639	0	0	1	-84382	NO	Intergenic	10.5373134328358	NO	merged_common_peak	MGC27382
PCC_11405	chr1	79073028	79073341	5.0372117052	5.1292830169	0.348258706467662	115567	0	14263	0	-12883	NO	Intergenic	1.27363184079602	NO	merged_common_peak	IFI44L
PCC_11406	chr1	79083263	79083545	4.6742374362	4.2479275134	0.45771144278607	125787	0	5696	0	-2663	NO	Intergenic	7.72636815920398	NO	merged_common_peak	IFI44L
PCC_11407	chr1	79142125	79142371	4.2222347186	4.1699250014	0.328358208955224	184631	0	26802	0	26771	NO	Intergenic	2.25373134328358	NO	merged_common_peak	IFI44
PCC_431	chr1	79154485	79154735	3.7574706277	3.5849625007	0.388059701492537	196993	0	14440	0	39133	NO	Intergenic	1.23383084577114	NO	unique_peak1	IFI44
PCC_11408	chr1	79305437	79305740	4.4876447761	4.5235619561	0.36318407960199	166593	0	0	1	166907	NO	Intergenic	1.47761194029851	NO	merged_common_peak	ADGRL4
PCC_11409	chr1	79663139	79663409	4.3167474112	4.2479275134	0.393034825870647	190636	0	155466	0	-190779	NO	Intergenic	1.53731343283582	NO	merged_common_peak	ADGRL4
PCC_432	chr1	79725496	79725785	4.4049544187	3.8073549221	0.353233830845771	253002	0	93100	0	-253145	NO	Intergenic	3.681592039801	NO	unique_peak1	ADGRL4
PCC_433	chr1	79818978	79819217	3.6103619423	3.4594316186	0.417910447761194	346459	0	0	1	-346602	NO	Intergenic	5.61691542288557	NO	unique_peak1	ADGRL4
PCC_11410	chr1	79962935	79963253	4.3615861095	4.7004397181	0.427860696517413	490456	0	141253	0	-490599	NO	Intergenic	6.78109452736318	NO	merged_common_peak	ADGRL4
PCC_11411	chr1	80683104	80683369	3.7574706277	3.9068905956	0.388059701492537	1210598	0	775364	0	-318204	NO	Intergenic	4.48756218905473	NO	merged_common_peak	LINC01781
PCC_11412	chr1	82015281	82015565	3.8898425041	4.6438561898	0.437810945273632	250475	0	120067	0	7964	NO	intron (NR_125943, intron 1 of 3)	7.69154228855721	NO	merged_common_peak	LOC101927434
PCC_434	chr1	82226149	82226471	4.010163136	4.3219280949	0.343283582089552	39588	0	39009	0	-39751	NO	intron (NM_001297704, intron 1 of 20)	0.805970149253731	NO	unique_peak1	ADGRL2
PCC_11413	chr1	82266978	82267206	3.255551989	3.8073549221	0.611940298507463	0	1	0	1	470	NO	intron (NM_001350698, intron 1 of 22)	0	YES	merged_common_peak	ADGRL2
PCC_435	chr1	82268506	82268853	3.6859605138	3.5849625007	0.751243781094527	0	1	0	1	2057	NO	intron (NM_001350698, intron 1 of 22)	1.65671641791045	YES	unique_peak1	ADGRL2
PCC_11414	chr1	84397478	84397752	3.9513705712	3.9068905956	0.353233830845771	66508	0	65715	0	67255	NO	intron (NM_001350214, intron 10 of 21)	2.11442786069652	NO	merged_common_peak	TTLL7
PCC_11415	chr1	84588512	84588887	5.0890856059	5	0.402985074626866	44337	0	17838	0	-21232	NO	intron (NM_207578, intron 1 of 8)	2.54726368159204	NO	merged_common_peak	PRKACB
PCC_436	chr1	84606936	84607105	3.3535682992	3.3219280949	0.303482587064677	62658	0	3110	0	-2911	NO	intron (NM_207578, intron 1 of 8)	0.666666666666667	NO	unique_peak1	PRKACB
PCC_11416	chr1	84899446	84899798	5.2105116411	4.8579809951	0.402985074626866	45210	0	0	1	25588	NO	Intergenic	5.17910447761194	NO	merged_common_peak	DNASE2B
PCC_11417	chr1	84907959	84908216	4.5654680998	4.8579809951	0.338308457711443	36745	0	0	1	34053	NO	Intergenic	1.32835820895522	NO	merged_common_peak	DNASE2B
PCC_11418	chr1	85070265	85070566	4.6389656145	4.5849625007	0.507462686567164	15806	0	0	1	16299	NO	intron (NR_125761, intron 2 of 2)	21.5074626865672	NO	merged_common_peak	LINC01461
PCC_11419	chr1	85086251	85086935	5.9671389698	6	0.666666666666667	0	1	62	0	121	NO	non-coding (NR_125761, exon 1 of 3)	4.12935323383085	YES	merged_common_peak	LINC01461
PCC_11420	chr1	85219199	85219608	5.3217212271	5.0443941194	0.517412935323383	515	0	0	1	-63163	NO	Intergenic	15.0199004975124	NO	merged_common_peak	SSX2IP
PCC_11421	chr1	85238038	85238350	4.5271287508	4.4594316186	0.487562189054726	17755	0	0	1	-81954	NO	Intergenic	9.39303482587065	NO	merged_common_peak	SSX2IP
PCC_11422	chr1	85248200	85248456	3.8898425041	3.7004397181	0.621890547263682	27889	0	8167	0	-92088	NO	Intergenic	5.90547263681592	NO	merged_common_peak	SSX2IP
PCC_11423	chr1	85401823	85402169	4.3167474112	4.5235619561	0.472636815920398	42708	0	0	1	-43100	NO	intron (NM_153259, intron 11 of 13)	6.2636815920398	NO	merged_common_peak	LPAR3
PCC_11424	chr1	85410425	85410988	5.3428835175	5.4918530963	0.368159203980099	51418	0	0	1	-51810	NO	intron (NM_153259, intron 7 of 13)	5.99502487562189	NO	merged_common_peak	LPAR3
PCC_23177	chr1	85544667	85544834	2.2329195004	3.4594316186	0.402985074626866	30094	0	15369	0	16769	NO	intron (NM_145172, intron 3 of 22)	3.6865671641791	NO	unique_peak2	WDR63
PCC_11425	chr1	85575096	85575439	5.0104913029	5.3575520046	0.537313432835821	60611	0	24863	0	-24210	NO	intron (NM_145172, intron 15 of 22)	22.2487562189055	NO	merged_common_peak	MIR4423
PCC_11426	chr1	85720410	85720710	4.3167474112	4.6438561898	0.303482587064677	4041	0	3750	0	4795	NO	intron (NM_198077, intron 2 of 2)	3.80099502487562	NO	merged_common_peak	C1orf52
PCC_11427	chr1	85725288	85725615	4.446945721	5.1699250014	0.691542288557214	0	1	310	0	-96	YES	promoter-TSS (NR_024113)	2.37313432835821	YES	merged_common_peak	C1orf52
PCC_11428	chr1	85773876	85774276	5.5009957183	5.5545888517	0.527363184079602	31440	0	0	1	-31489	NO	Intergenic	8.41791044776119	YES	merged_common_peak	BCL10
PCC_437	chr1	85810014	85810227	3.9513705712	3.5849625007	0.512437810945274	67484	0	0	1	60091	NO	intron (NM_001330655, intron 4 of 5)	8.0547263681592	NO	unique_peak1	DDAH1
PCC_438	chr1	85930345	85930526	2.9085450961	1.5849625007	0.756218905472637	0	1	0	1	454	NO	exon (NM_012137, exon 1 of 6)	0	YES	unique_peak1	DDAH1
PCC_439	chr1	86047036	86047271	3.1496863089	3.3219280949	0.686567164179104	0	1	5612	0	709	NO	exon (NM_001554, exon 2 of 5)	2.72636815920398	YES	unique_peak1	CYR61
PCC_440	chr1	86050058	86050232	3.255551989	3.3219280949	0.422885572139304	2804	0	3795	0	3701	NO	TTS (NM_001554)	0.228855721393035	NO	unique_peak1	CYR61
PCC_441	chr1	86050466	86051068	4.7747375311	5.1699250014	0.398009950248756	3426	0	3173	0	4323	NO	Intergenic	0.288557213930348	NO	unique_peak1	CYR61
PCC_442	chr1	86051620	86051812	3.8253119046	3.1699250014	0.437810945273632	4375	0	2224	0	5272	NO	Intergenic	0.17910447761194	NO	unique_peak1	CYR61
PCC_443	chr1	86073204	86073404	3.0346037628	2	0.447761194029851	8296	0	0	1	26860	NO	Intergenic	0.243781094527363	NO	unique_peak1	CYR61
PCC_444	chr1	86078302	86078654	3.9513705712	3.4594316186	0.507462686567164	3122	0	0	1	32034	NO	Intergenic	0	NO	unique_peak1	CYR61
PCC_445	chr1	86158513	86158686	3.6103619423	3.3219280949	0.288557213930348	15342	0	0	1	15517	NO	intron (NM_017953, intron 5 of 9)	0.27363184079602	NO	unique_peak1	ZNHIT6
PCC_11429	chr1	86350377	86350644	4.5271287508	4.1699250014	0.427860696517413	176156	0	9730	0	-176394	NO	intron (NM_001349955, intron 32 of 59)	0.671641791044776	NO	merged_common_peak	ZNHIT6
PCC_446	chr1	86484079	86484334	3.7574706277	3.8073549221	0.373134328358209	136972	0	48804	0	137948	NO	intron (NM_001349955, intron 18 of 59)	3.22885572139303	NO	unique_peak1	COL24A1
PCC_447	chr1	86846045	86846328	3.8898425041	4.1699250014	0.353233830845771	15280	0	8124	0	15839	NO	intron (NM_001007022, intron 7 of 17)	4.34328358208955	NO	unique_peak1	ODF2L
PCC_448	chr1	86885040	86885408	4.7085930023	2	0.487562189054726	23040	0	9203	0	-4342	NO	Intergenic	3.56218905472637	NO	unique_peak1	CLCA2
PCC_11430	chr1	86939779	86940063	4.5271287508	3.7004397181	0.378109452736318	77737	0	0	1	5395	NO	intron (NM_001285, intron 3 of 13)	6.4726368159204	NO	merged_common_peak	CLCA1
PCC_449	chr1	86967890	86968140	4.010163136	2.8073549221	0.487562189054726	50553	0	0	1	33489	NO	Intergenic	7.14925373134328	NO	unique_peak1	CLCA1
PCC_11431	chr1	86973707	86973987	4.8066093126	4.3219280949	0.472636815920398	44721	0	2196	0	-38912	NO	Intergenic	9.16417910447761	NO	merged_common_peak	CLCA4
PCC_450	chr1	87246573	87246936	4.6389656145	3.1699250014	0.432835820895522	75638	0	3733	0	76501	NO	Intergenic	4.46268656716418	NO	unique_peak1	SH3GLB1
PCC_11432	chr1	87299338	87299656	4.7085930023	4.3219280949	0.477611940298507	80565	0	0	1	80551	NO	Intergenic	7.41791044776119	NO	merged_common_peak	SELENOF
PCC_11433	chr1	87430968	87431264	4.9553743726	4.8073549221	0.442786069651741	49801	0	30605	0	50781	NO	intron (NM_001134492, intron 1 of 4)	5.21890547263682	NO	merged_common_peak	HS2ST1
PCC_11434	chr1	87597447	87597850	4.8681373797	4.5849625007	0.681592039800995	0	1	192	0	39	YES	promoter-TSS (NR_026985)	8.79601990049751	YES	merged_common_peak	LINC01140
PCC_451	chr1	87758695	87758993	4.1204448967	4.2479275134	0.383084577114428	34858	0	0	1	-35307	NO	Intergenic	3.77611940298507	NO	unique_peak1	LMO4
PCC_452	chr1	87791733	87791938	3.5301789125	4.1699250014	0.412935323383085	1867	0	4805	0	-2316	NO	Intergenic	9.31840796019901	NO	unique_peak1	LMO4
PCC_453	chr1	87967558	87967752	3.3535682992	2.8073549221	0.417910447761194	166302	0	10355	0	-130317	NO	Intergenic	1.86567164179104	NO	unique_peak1	LINC01364
PCC_11435	chr1	88419460	88419776	5.0890856059	4.5849625007	0.482587064676617	508565	0	0	1	-582280	NO	Intergenic	3.96019900497512	NO	merged_common_peak	LINC01364
PCC_454	chr1	88527226	88527481	4.010163136	3.8073549221	0.417910447761194	400830	0	0	1	-622474	NO	Intergenic	13.3532338308458	NO	unique_peak1	PKN2
PCC_11436	chr1	88646246	88646549	4.6742374362	4.5849625007	0.507462686567164	281786	0	0	1	-503430	NO	Intergenic	23.134328358209	NO	merged_common_peak	PKN2
PCC_455	chr1	88768885	88769145	4.4049544187	3.5849625007	0.36318407960199	159168	0	8545	0	-380812	NO	Intergenic	0.850746268656716	NO	unique_peak1	PKN2
PCC_456	chr1	89121405	89121682	4.1204448967	3.8073549221	0.293532338308458	27951	0	8122	0	-28284	NO	intron (NR_110682, intron 1 of 3)	2.37810945273632	NO	unique_peak1	PKN2
PCC_457	chr1	89343128	89343310	2.9085450961	3.3219280949	0.308457711442786	13644	0	11581	0	14082	NO	intron (NM_001514, intron 2 of 6)	3.35820895522388	NO	unique_peak1	GTF2B
PCC_458	chr1	89551503	89551896	5.0890856059	4.0874628413	0.432835820895522	92994	0	20758	0	-20656	NO	Intergenic	8.51243781094527	NO	unique_peak1	GBP1
PCC_459	chr1	89614978	89615206	3.255551989	3.1699250014	0.537313432835821	156387	0	23451	0	-23250	NO	exon (NM_207398, exon 7 of 11)	1.83084577114428	NO	unique_peak1	GBP2
PCC_11437	chr1	89823756	89824310	5.2105116411	5.5235619561	0.497512437810945	165677	0	46112	0	-5403	NO	Intergenic	8.62189054726368	NO	merged_common_peak	GBP6
PCC_460	chr1	89920811	89920986	3.5301789125	3	0.378109452736318	68812	0	27802	0	47660	NO	Intergenic	7.72636815920398	NO	unique_peak1	GBP1P1
PCC_11438	chr1	89948859	89949124	4.2703351077	4.5235619561	0.412935323383085	40719	0	0	1	-41406	NO	Intergenic	11.5621890547264	NO	merged_common_peak	LRRC8B
PCC_11439	chr1	90064640	90064897	4.0664531174	4.5235619561	0.378109452736318	33362	0	4222	0	33685	NO	Intergenic	2.75621890547264	NO	merged_common_peak	LRRC8C-DT
PCC_461	chr1	90098472	90098666	3.1496863089	2.8073549221	0.810945273631841	0	1	9971	0	-75	YES	promoter-TSS (NM_032270)	0.462686567164179	YES	unique_peak1	LRRC8C
PCC_11440	chr1	90228351	90228860	5.6915043396	4.9541963104	0.537313432835821	39	0	0	1	-57968	NO	Intergenic	5.38308457711443	NO	merged_common_peak	LRRC8D
PCC_11441	chr1	90270283	90270572	4.9832199259	4.5235619561	0.45771144278607	15662	0	0	1	-16146	NO	Intergenic	10.0646766169154	NO	merged_common_peak	LRRC8D
PCC_11442	chr1	90308799	90309157	4.6389656145	4.9068905956	0.741293532338308	0	1	0	1	21498	NO	intron (NM_018103, intron 1 of 2)	1.40796019900498	YES	merged_common_peak	LRRC8D
PCC_11443	chr1	90452743	90453072	5.0634029557	5.1699250014	0.417910447761194	7392	0	11796	0	7618	NO	Intergenic	10.7363184079602	NO	merged_common_peak	GEMIN8P4
PCC_462	chr1	90563656	90563825	3.7574706277	4.0874628413	0.358208955223881	102402	0	122629	0	103086	NO	Intergenic	0	NO	unique_peak1	ZNF326
PCC_463	chr1	90580276	90580445	2.9085450961	2.5849625007	0.383084577114428	119022	0	106220	0	119706	NO	Intergenic	2.92537313432836	NO	unique_peak1	ZNF326
PCC_464	chr1	91187006	91187295	4.4876447761	4.0874628413	0.462686567164179	1472	0	109640	0	-4356	NO	Intergenic	10.1741293532338	NO	unique_peak1	BARHL2
PCC_465	chr1	91630905	91631141	3.8898425041	2.3219280949	0.527363184079602	143115	0	39882	0	-143211	NO	Intergenic	25.0348258706468	NO	unique_peak1	ZNF644
PCC_11444	chr1	91631736	91632019	4.1723187974	4.7004397181	0.45273631840796	143969	0	40736	0	-144065	NO	Intergenic	12.9751243781095	NO	merged_common_peak	ZNF644
PCC_466	chr1	91748359	91748554	3.6859605138	3	0.412935323383085	121320	0	103664	0	121970	NO	intron (NM_001017975, intron 30 of 38)	7.82089552238806	NO	unique_peak1	HFM1
PCC_467	chr1	91867590	91867809	3.6859605138	3.1699250014	0.333333333333333	2077	0	1751	0	2727	NO	intron (NM_001017975, intron 1 of 38)	1.14427860696517	NO	unique_peak1	HFM1
PCC_23178	chr1	91966257	91966507	2.9085450961	4.9541963104	0.651741293532338	0	1	378	0	-22	YES	promoter-TSS (NM_003503)	0.174129353233831	YES	unique_peak2	CDC7
PCC_468	chr1	91966870	91967039	2.7691937053	3.4594316186	0.63681592039801	0	1	0	1	289	NO	intron (NM_001134420, intron 1 of 11)	1.99004975124378	YES	unique_peak1	CDC7
PCC_469	chr1	91977038	91977305	4.1204448967	4.0874628413	0.353233830845771	10071	0	9860	0	10506	NO	exon (NM_003503, exon 5 of 12)	2.13432835820896	NO	unique_peak1	CDC7
PCC_11445	chr1	91978802	91979047	4.1204448967	3.8073549221	0.278606965174129	11824	0	11613	0	12259	NO	intron (NM_001134420, intron 7 of 11)	0.54228855721393	NO	merged_common_peak	CDC7
PCC_470	chr1	92116420	92116642	3.255551989	3	0.527363184079602	103774	0	0	1	149866	NO	Intergenic	0.54228855721393	NO	unique_peak1	CDC7
PCC_471	chr1	92165965	92166134	2.2329195004	2	0.45771144278607	153292	0	0	1	185787	NO	intron (NM_001195684, intron 15 of 17)	0.527363184079602	NO	unique_peak1	TGFBR3
PCC_472	chr1	92348980	92349238	4.010163136	3.4594316186	0.36318407960199	1704	0	0	1	2727	NO	intron (NM_001195684, intron 2 of 17)	0.17910447761194	NO	unique_peak1	TGFBR3
PCC_473	chr1	92351460	92351935	4.9269299445	4.5849625007	0.716417910447761	0	1	166	0	139	NO	non-coding (NR_036634, exon 1 of 18)	0.343283582089552	YES	unique_peak1	TGFBR3
PCC_11446	chr1	92392790	92393195	4.6389656145	4.8579809951	0.323383084577114	21626	0	0	1	-21433	NO	Intergenic	1.52238805970149	NO	merged_common_peak	TGFBR3
PCC_474	chr1	92463253	92463452	3.255551989	2	0.353233830845771	31915	0	69981	0	-32181	NO	intron (NM_001242807, intron 14 of 17)	4.50248756218905	NO	unique_peak1	EPHX4
PCC_475	chr1	92757019	92757290	4.1204448967	2.8073549221	0.422885572139304	6919	0	75246	0	-7368	NO	intron (NM_053274, intron 3 of 18)	5.7363184079602	NO	unique_peak1	RPAP2
PCC_476	chr1	93064829	93065031	3.5301789125	3.7004397181	0.318407960199005	112220	0	61939	0	-112497	NO	intron (NM_005665, intron 16 of 17)	0.0895522388059701	NO	unique_peak1	GFI1
PCC_11447	chr1	93214651	93214865	4.2222347186	3.8073549221	0.422885572139304	35080	0	677	0	35905	NO	intron (NM_005665, intron 1 of 17)	8.00995024875622	NO	merged_common_peak	EVI5
PCC_11448	chr1	93283925	93284266	5.0890856059	4.9541963104	0.407960199004975	13303	0	0	1	-13448	NO	Intergenic	7.88557213930348	NO	merged_common_peak	RPL5
PCC_23179	chr1	93297371	93297587	3.3535682992	3.4594316186	0.606965174129353	0	1	101	0	-64	YES	promoter-TSS (NR_146333)	18.3681592039801	YES	unique_peak2	RPL5
PCC_11449	chr1	93324472	93324886	5.4438955593	5.3575520046	0.348258706467662	26456	0	0	1	18028	NO	intron (NM_001252269, intron 1 of 3)	10.5273631840796	NO	merged_common_peak	FAM69A
PCC_11450	chr1	93425931	93426284	4.9269299445	5.1292830169	0.512437810945274	305	0	0	1	972	NO	intron (NM_001006605, intron 1 of 4)	6.88059701492537	NO	merged_common_peak	FAM69A
PCC_477	chr1	93434122	93434315	3.3535682992	3	0.393034825870647	6363	0	4212	0	-7139	NO	Intergenic	2.98507462686567	NO	unique_peak1	FAM69A
PCC_11451	chr1	93459654	93459999	4.8066093126	4.9068905956	0.422885572139304	31971	0	0	1	-32747	NO	Intergenic	10.1791044776119	NO	merged_common_peak	FAM69A
PCC_11452	chr1	93770249	93770530	4.4049544187	4.6438561898	0.358208955223881	40729	0	17201	0	40979	NO	Intergenic	12.4726368159204	NO	merged_common_peak	CCDC18-AS1
PCC_478	chr1	93903535	93903825	4.2222347186	3.9068905956	0.328358208955224	9856	0	0	1	-10008	NO	Intergenic	2.43781094527363	NO	unique_peak1	FNBP1L
PCC_11453	chr1	94095069	94095490	5.0104913029	5.1699250014	0.407960199004975	50942	0	0	1	-15577	NO	intron (NM_003567, intron 3 of 11)	9.6865671641791	NO	merged_common_peak	BCAR3
PCC_479	chr1	94146349	94146716	4.3615861095	4.1699250014	0.562189054726368	0	1	0	1	394	NO	intron (NM_001261408, intron 3 of 13)	12.18407960199	YES	unique_peak1	BCAR3
PCC_480	chr1	94147277	94147624	4.1204448967	3.7004397181	0.701492537313433	0	1	689	0	-56	YES	promoter-TSS (NM_001261409)	0.522388059701492	YES	unique_peak1	BCAR3
PCC_481	chr1	94220178	94220347	2.9085450961	2.5849625007	0.378109452736318	72657	0	2118	0	20677	NO	intron (NR_148965, intron 1 of 1)	0.139303482587065	NO	unique_peak1	MIG7
PCC_11454	chr1	94279478	94279916	5.7544979082	6.0874628413	0.442786069651741	32047	0	0	1	-32691	NO	intron (NM_001261408, intron 2 of 13)	29.9353233830846	NO	merged_common_peak	MIR760
PCC_23180	chr1	94309715	94310065	3.8898425041	4.7004397181	0.412935323383085	1854	0	2480	0	-2498	NO	intron (NM_001261408, intron 2 of 13)	9.15422885572139	NO	unique_peak2	MIR760
PCC_482	chr1	94316374	94316694	4.6742374362	4.7548875022	0.492537313432836	2805	0	3813	0	-3828	NO	Intergenic	2.95024875621891	NO	unique_peak1	BCAR3
PCC_483	chr1	94375158	94375392	3.7574706277	3.3219280949	0.73134328358209	0	1	584	0	-121	YES	promoter-TSS (NM_002061)	4.83582089552239	YES	unique_peak1	GCLM
PCC_11455	chr1	94491472	94491749	4.5654680998	4.6438561898	0.398009950248756	116042	0	0	1	95095	NO	intron (NM_000350, intron 30 of 49)	5.12935323383085	NO	merged_common_peak	ABCA4
PCC_11456	chr1	94505065	94505413	4.3615861095	4	0.54228855721393	129671	0	0	1	81466	NO	intron (NM_000350, intron 24 of 49)	16.0696517412935	NO	merged_common_peak	ABCA4
PCC_11457	chr1	94511165	94511618	5.1871019162	5	0.592039800995025	135823	0	0	1	75314	NO	intron (NM_000350, intron 19 of 49)	7.24875621890547	NO	merged_common_peak	ABCA4
PCC_11458	chr1	94527008	94527381	5.6588455216	5.6147098441	0.572139303482587	151626	0	0	1	59511	NO	intron (NM_000350, intron 13 of 49)	17.8855721393035	NO	merged_common_peak	ABCA4
PCC_484	chr1	94791392	94791632	3.3535682992	2.3219280949	0.338308457711443	77894	0	0	1	-78196	NO	Intergenic	0.114427860696517	NO	unique_peak1	ARHGAP29
PCC_11459	chr1	94795510	94795931	4.8681373797	4.8579809951	0.497512437810945	82102	0	0	1	-82404	NO	Intergenic	3.82089552238806	NO	merged_common_peak	ARHGAP29
PCC_11460	chr1	94801329	94801763	5.7998491487	5.6438561898	0.378109452736318	81879	0	0	1	-82387	NO	Intergenic	5.5771144278607	NO	merged_common_peak	ABCD3
PCC_485	chr1	94929345	94929520	3.3535682992	2.5849625007	0.407960199004975	44929	0	0	1	45499	NO	intron (NM_001122674, intron 2 of 8)	5.07462686567164	NO	unique_peak1	ABCD3
PCC_11461	chr1	94947096	94947314	3.9513705712	3.9068905956	0.512437810945274	59532	0	17544	0	60208	NO	intron (NM_002858, intron 9 of 22)	11.18407960199	NO	merged_common_peak	F3
PCC_11462	chr1	94979740	94980026	4.3167474112	4.4594316186	0.492537313432836	26854	0	8017	0	27530	NO	intron (NM_002858, intron 21 of 22)	5.41293532338308	NO	merged_common_peak	F3
PCC_486	chr1	94987948	94988230	4.7747375311	3.5849625007	0.417910447761194	18648	0	0	1	19324	NO	Intergenic	3.38308457711443	NO	unique_peak1	F3
PCC_487	chr1	95006925	95007133	2.9085450961	2.3219280949	0.73134328358209	0	1	0	1	384	NO	intron (NM_001993, intron 1 of 5)	0.0597014925373134	YES	unique_peak1	F3
PCC_23181	chr1	95071353	95071533	2.4368014907	3.7004397181	0.407960199004975	63291	0	0	1	-64030	NO	Intergenic	0	NO	unique_peak2	F3
PCC_488	chr1	95267543	95267977	5.3428835175	4.3923174228	0.477611940298507	17742	0	0	1	18077	NO	intron (NR_104131, intron 1 of 4)	3.44776119402985	NO	unique_peak1	SLC44A3-AS1
PCC_11463	chr1	95271415	95271923	5.2561235724	5	0.402985074626866	13833	0	0	1	14168	NO	intron (NR_104131, intron 1 of 4)	9.77611940298507	NO	merged_common_peak	SLC44A3-AS1
PCC_489	chr1	95285720	95285925	3.1496863089	2.5849625007	0.776119402985075	0	1	4821	0	15	YES	promoter-TSS (NM_152369)	0.512437810945274	YES	unique_peak1	SLC44A3-AS1
PCC_11464	chr1	95319984	95320304	5.2335142196	5.1292830169	0.567164179104478	33724	0	0	1	30095	NO	intron (NM_001301079, intron 8 of 13)	37.7114427860697	NO	merged_common_peak	SLC44A3
PCC_490	chr1	95391287	95391458	3.3535682992	2	0.587064676616915	365	0	2691	0	-8	YES	promoter-TSS (NM_001286056)	1.1044776119403	YES	unique_peak1	CNN3
PCC_11465	chr1	95391922	95392724	5.0890856059	5.1699250014	0.716417910447761	0	1	3642	0	456	YES	promoter-TSS (NM_001286056)	0.303482587064677	YES	merged_common_peak	CNN3
PCC_11466	chr1	95507120	95507453	4.9269299445	4.8073549221	0.398009950248756	30865	0	0	1	-19866	NO	intron (NM_001305242, intron 2 of 4)	3.39800995024876	NO	merged_common_peak	LOC101928098
PCC_11467	chr1	95509006	95509300	5.1871019162	5.1292830169	0.517412935323383	28998	0	0	1	-17999	NO	intron (NM_001305242, intron 2 of 4)	23.7363184079602	NO	merged_common_peak	LOC101928098
PCC_491	chr1	95550234	95550425	2.7691937053	2.8073549221	0.447761194029851	11677	0	11918	0	-7744	NO	Intergenic	9.78109452736318	NO	unique_peak1	TMEM56
PCC_11468	chr1	95699542	95699823	4.0664531174	4.0874628413	0.796019900497512	0	1	12998	0	-29	YES	promoter-TSS (NR_125948)	0.850746268656716	YES	merged_common_peak	RWDD3
PCC_11469	chr1	96701684	96702046	4.7747375311	4.5235619561	0.36318407960199	485137	0	0	1	137816	NO	Intergenic	2.82089552238806	NO	merged_common_peak	LINC01787
PCC_11470	chr1	97432170	97432461	4.4876447761	4.5235619561	0.398009950248756	244608	0	11175	0	-129164	NO	Intergenic	14.1293532338308	NO	merged_common_peak	DPYD-AS1
PCC_492	chr1	97516065	97516284	3.5301789125	2.8073549221	0.402985074626866	328467	0	0	1	-45305	NO	Intergenic	4.52238805970149	NO	unique_peak1	DPYD-AS1
PCC_493	chr1	97991157	97991468	4.5271287508	4.0874628413	0.462686567164179	394777	0	145611	0	-271165	NO	intron (NM_000110, intron 12 of 22)	7.31840796019901	NO	unique_peak1	DPYD-AS2
PCC_11471	chr1	98134530	98134838	3.7574706277	4.0874628413	0.398009950248756	251405	0	155126	0	-127793	NO	intron (NM_000110, intron 8 of 22)	0.422885572139304	NO	merged_common_peak	DPYD-AS2
PCC_494	chr1	98511638	98511864	3.5301789125	2.8073549221	0.616915422885572	0	1	860	0	-24	YES	promoter-TSS (NR_039604)	0	YES	unique_peak1	MIR137
PCC_495	chr1	98516641	98516885	4.1204448967	3.5849625007	0.402985074626866	2138	0	5872	0	-1514	NO	Intergenic	6.46268656716418	NO	unique_peak1	MIR137HG
PCC_11472	chr1	98519629	98520024	5.0634029557	4.7004397181	0.751243781094527	0	1	5314	0	-4577	NO	Intergenic	1.03482587064677	YES	merged_common_peak	MIR137HG
PCC_496	chr1	98933496	98933915	4.7747375311	3.5849625007	0.293532338308458	193067	0	89635	0	-193531	NO	Intergenic	0.203980099502488	NO	unique_peak1	SNX7
PCC_23182	chr1	99214750	99214916	1.6966452955	3.5849625007	0.328358208955224	87021	0	14682	0	87597	NO	intron (NM_015976, intron 8 of 8)	0.537313432835821	NO	unique_peak2	SNX7
PCC_11473	chr1	99259911	99260124	3.6103619423	4.1699250014	0.462686567164179	132205	0	59866	0	132781	NO	Intergenic	10.4676616915423	NO	merged_common_peak	SNX7
PCC_11474	chr1	99645883	99646291	4.9553743726	4.8579809951	0.402985074626866	83795	0	0	1	-83761	NO	Intergenic	3.01492537313433	NO	merged_common_peak	PLPPR4
PCC_11475	chr1	99946991	99947382	4.4876447761	5.1292830169	0.343283582089552	216750	0	9115	0	6174	NO	intron (NR_125951, intron 1 of 2)	8.77114427860696	NO	merged_common_peak	LINC01708
PCC_23183	chr1	99992727	99992987	2.7691937053	4	0.353233830845771	262421	0	22116	0	-39497	NO	Intergenic	2.38805970149254	NO	unique_peak2	LINC01708
PCC_11476	chr1	100151302	100151565	3.8898425041	4.2479275134	0.487562189054726	163887	0	1722	0	-3178	NO	intron (NM_017734, intron 3 of 7)	10.1492537313433	NO	merged_common_peak	MIR548AA1
PCC_497	chr1	100173171	100173488	4.1204448967	4	0.373134328358209	141991	0	0	1	18718	NO	TTS (NM_001361041)	10.407960199005	NO	unique_peak1	MIR548AA1
PCC_498	chr1	100274292	100274563	4.1723187974	4.1699250014	0.427860696517413	40893	0	0	1	-41213	NO	Intergenic	4.82587064676617	NO	unique_peak1	AGL
PCC_11477	chr1	100925074	100925380	4.3167474112	4.5849625007	0.45273631840796	79144	0	0	1	-78501	NO	intron (NM_003672, intron 8 of 15)	14.273631840796	NO	merged_common_peak	GPR88
PCC_11478	chr1	100929313	100929658	5.1390015271	5.1699250014	0.517412935323383	74886	0	0	1	-74243	NO	intron (NM_003672, intron 9 of 15)	8.08457711442786	NO	merged_common_peak	GPR88
PCC_11479	chr1	101071950	101072421	5.6082935749	5.2854022189	0.447761194029851	66199	0	7065	0	40375	NO	Intergenic	6.33830845771144	NO	merged_common_peak	LINC01349
PCC_11480	chr1	101137216	101137410	3.8898425041	3.7004397181	0.412935323383085	131327	0	11412	0	-24753	NO	Intergenic	0.611940298507463	NO	merged_common_peak	LINC01349
PCC_11481	chr1	101331929	101332226	4.7747375311	4.3923174228	0.343283582089552	28411	0	0	1	28658	NO	Intergenic	3.00497512437811	NO	merged_common_peak	EXTL2
PCC_499	chr1	101333992	101334212	3.8253119046	3.3219280949	0.288557213930348	26386	0	0	1	26633	NO	Intergenic	1.22885572139303	NO	unique_peak1	EXTL2
PCC_500	chr1	101386705	101386976	4.010163136	3.7004397181	0.318407960199005	24931	0	2840	0	25206	NO	intron (NM_001144884, intron 7 of 11)	2.16417910447761	NO	unique_peak1	SLC30A7
PCC_501	chr1	101702381	101702550	2.2329195004	2	0.666666666666667	0	1	9515	0	160	YES	promoter-TSS (NR_104626)	0.149253731343284	YES	unique_peak1	S1PR1
PCC_502	chr1	101702912	101703118	3.255551989	3.1699250014	0.477611940298507	169	0	8965	0	710	YES	promoter-TSS (NR_104626)	0.17910447761194	NO	unique_peak1	S1PR1
PCC_11482	chr1	101704248	101704617	5.4243009057	5.4918530963	0.582089552238806	1586	0	7548	0	2127	NO	5' UTR (NM_001400, exon 2 of 2)	9.17412935323383	NO	merged_common_peak	S1PR1
PCC_11483	chr1	101754077	101754305	3.8898425041	4.2479275134	0.398009950248756	51345	0	0	1	-35202	NO	Intergenic	10.6318407960199	NO	merged_common_peak	LINC01307
PCC_11484	chr1	101774835	101775149	4.4049544187	4.7004397181	0.45273631840796	72146	0	0	1	-14401	NO	Intergenic	6.51243781094527	NO	merged_common_peak	LINC01307
PCC_11485	chr1	101822975	101823252	4.2222347186	4	0.45771144278607	120267	0	16592	0	33720	NO	intron (NR_126402, intron 4 of 4)	9.68159203980099	NO	merged_common_peak	LINC01307
PCC_503	chr1	102033205	102033475	3.6103619423	3.8073549221	0.442786069651741	330494	0	19810	0	243947	NO	Intergenic	7.38805970149254	NO	unique_peak1	LINC01307
PCC_504	chr1	102235147	102235381	3.0346037628	3.4594316186	0.412935323383085	532418	0	82386	0	77372	NO	Intergenic	3.00995024875622	NO	unique_peak1	OLFM3
PCC_23184	chr1	102657396	102657589	2.7691937053	3.5849625007	0.45771144278607	954646	0	275761	0	-194702	NO	Intergenic	9.85074626865672	NO	unique_peak2	OLFM3
PCC_11486	chr1	103016438	103016685	3.7574706277	3.8073549221	0.557213930348259	1051826	0	286559	0	-553771	NO	Intergenic	2.2636815920398	NO	merged_common_peak	OLFM3
PCC_11487	chr1	103571887	103572301	4.9269299445	4.9541963104	0.402985074626866	496293	0	21196	0	1958	NO	intron (NM_080629, intron 1 of 66)	4.00995024875622	NO	merged_common_peak	COL11A1
PCC_505	chr1	104331114	104331283	3.0346037628	0	0.303482587064677	262184	0	273207	0	38735	NO	Intergenic	0.18407960199005	NO	unique_peak1	AMY1B
PCC_506	chr1	105323228	105323460	3.5301789125	3.3219280949	0.393034825870647	1254330	0	1265353	0	707699	NO	Intergenic	3.01990049751244	NO	unique_peak1	LOC100129138
PCC_507	chr1	106151406	106151578	3.255551989	1.5849625007	0.36318407960199	471801	0	1208458	0	10065	NO	intron (NR_125955, intron 1 of 3)	1.14427860696517	NO	unique_peak1	LINC01676
PCC_508	chr1	106336219	106336480	3.9513705712	3	0.412935323383085	286944	0	1023601	0	-174792	NO	Intergenic	8.02487562189055	NO	unique_peak1	LINC01676
PCC_509	chr1	106565031	106565282	3.8253119046	2.5849625007	0.263681592039801	58137	0	794794	0	5719	NO	intron (NR_146609, intron 3 of 5)	0.149253731343284	NO	unique_peak1	LINC01677
PCC_11488	chr1	107684757	107684991	3.6859605138	3.5849625007	0.333333333333333	310	0	0	1	1660	NO	intron (NM_001330665, intron 1 of 6)	0.243781094527363	NO	merged_common_peak	NTNG1
PCC_11489	chr1	107819627	107819954	5.1871019162	5.1292830169	0.447761194029851	135226	0	130079	0	129099	NO	intron (NM_001312688, intron 2 of 7)	11.6119402985075	NO	merged_common_peak	NTNG1
PCC_11490	chr1	107973307	107973641	3.9513705712	4.9068905956	0.447761194029851	49658	0	16733	0	257652	NO	exon (NM_001113226, exon 5 of 7)	19.4626865671642	NO	merged_common_peak	VAV3
PCC_510	chr1	108072219	108072456	4.0664531174	3.9068905956	0.447761194029851	48794	0	64023	0	158789	NO	Intergenic	12.6517412935323	NO	unique_peak1	VAV3
PCC_11491	chr1	108293089	108293282	2.7691937053	3.7004397181	0.417910447761194	213966	0	38235	0	-62059	NO	intron (NM_006113, intron 13 of 26)	8.19402985074627	NO	merged_common_peak	VAV3
PCC_511	chr1	108324895	108325145	3.444819301	3.9068905956	0.393034825870647	182131	0	6400	0	-93894	NO	intron (NM_006113, intron 2 of 26)	2.44278606965174	NO	unique_peak1	VAV3
PCC_11492	chr1	108668148	108668485	4.8681373797	5.4262647547	0.522388059701492	66811	0	3875	0	67115	NO	Intergenic	17.3681592039801	NO	merged_common_peak	SLC25A24
PCC_512	chr1	108859272	108859450	2.9085450961	2.5849625007	0.398009950248756	43388	0	116690	0	-72658	NO	Intergenic	3.04477611940298	NO	unique_peak1	NBPF4
PCC_11493	chr1	109055167	109055444	4.7085930023	4.5235619561	0.323383084577114	47133	0	0	1	-47666	NO	Intergenic	4.46766169154229	NO	merged_common_peak	FAM102B
PCC_513	chr1	109102508	109102775	3.444819301	3	0.781094527363184	0	1	449	0	-330	YES	promoter-TSS (NM_001010883)	0.990049751243781	YES	unique_peak1	FAM102B
PCC_11494	chr1	109186161	109186520	4.9832199259	4.9541963104	0.393034825870647	17153	0	90	0	17404	NO	Intergenic	5.05970149253731	NO	merged_common_peak	HENMT1
PCC_11495	chr1	109289043	109289236	3.5301789125	4.0874628413	0.651741293532338	0	1	171	0	-118	YES	promoter-TSS (NM_007269)	8.31840796019901	YES	merged_common_peak	STXBP3
PCC_11496	chr1	109370749	109371385	5.9272581114	6.1497471195	0.497512437810945	48377	0	0	1	28659	NO	intron (NM_152763, intron 10 of 15)	4.52238805970149	NO	merged_common_peak	AKNAD1
PCC_11497	chr1	109642491	109642866	4.8377310997	4.5235619561	0.582089552238806	0	1	462	0	-137	YES	promoter-TSS (NR_003023)	9.5273631840796	YES	merged_common_peak	SCARNA2
PCC_11498	chr1	109655353	109655598	4.010163136	3.8073549221	0.651741293532338	520	0	10754	0	1004	NO	intron (NM_001122961, intron 1 of 4)	8.01990049751244	YES	merged_common_peak	C1orf194
PCC_514	chr1	109743845	109744039	3.8253119046	2.5849625007	0.502487562189055	12400	0	0	1	-12573	NO	intron (NM_001267048, intron 19 of 19)	9.77114427860696	NO	unique_peak1	SARS
PCC_23185	chr1	109756411	109756662	3.255551989	4.9068905956	0.711442786069652	0	1	114	0	21	YES	promoter-TSS (NM_006513)	0.124378109452736	YES	unique_peak2	SARS
PCC_515	chr1	109782168	109782337	2.2329195004	2.5849625007	0.601990049751244	9593	0	0	1	-10389	NO	Intergenic	8.1592039800995	YES	unique_peak1	CELSR2
PCC_11499	chr1	109806209	109806710	5.7233761211	5.5235619561	0.656716417910448	4658	0	0	1	13818	NO	intron (NM_001408, intron 9 of 33)	13.6915422885572	YES	merged_common_peak	CELSR2
PCC_11500	chr1	109820096	109820399	5.114279033	5	0.572139303482587	3966	0	0	1	5519	NO	Intergenic	29.5273631840796	YES	merged_common_peak	PSRC1
PCC_516	chr1	109825993	109826300	3.9513705712	4	0.606965174129353	0	1	365	0	-356	YES	promoter-TSS (NM_001350238)	0.507462686567164	YES	unique_peak1	PSRC1
PCC_517	chr1	109941980	109942295	4.5271287508	4.0874628413	0.378109452736318	1142	0	6396	0	-1570	NO	3' UTR (NM_001199773, exon 9 of 9)	2.84577114427861	NO	unique_peak1	SORT1
PCC_23186	chr1	110026796	110026962	1.3161526919	3.1699250014	0.686567164179104	0	1	0	1	352	NO	intron (NM_001350174, intron 1 of 11)	0.0398009950248756	YES	unique_peak2	ATXN7L2
PCC_11501	chr1	110033244	110033567	5.0372117052	4.8073549221	0.517412935323383	3040	0	3405	0	-3253	NO	intron (NM_001350174, intron 9 of 11)	9.91542288557214	YES	merged_common_peak	CYB561D1
PCC_23187	chr1	110036492	110036730	3.5301789125	4.8073549221	0.716417910447761	0	1	199	0	-47	YES	promoter-TSS (NM_182580)	3.8407960199005	YES	unique_peak2	CYB561D1
PCC_11502	chr1	110040953	110041235	4.2703351077	4.0874628413	0.611940298507463	4050	0	1866	0	4393	NO	3' UTR (NM_182580, exon 3 of 3)	14.1243781094527	YES	merged_common_peak	CYB561D1
PCC_11503	chr1	110074899	110075260	4.9269299445	4.7548875022	0.626865671641791	15860	0	2488	0	-7415	NO	Intergenic	15.089552238806	NO	merged_common_peak	GPR61
PCC_518	chr1	110075478	110075794	4.446945721	3.5849625007	0.592039800995025	15303	0	3045	0	-6858	NO	Intergenic	9.00995024875622	NO	unique_peak1	GPR61
PCC_519	chr1	110088978	110089194	4.2222347186	4.0874628413	0.45771144278607	1853	0	2274	0	-2100	NO	TTS (NM_031936)	14.3830845771144	NO	unique_peak1	GNAI3
PCC_11504	chr1	110182868	110183203	4.6389656145	4.3219280949	0.597014925373134	2826	0	0	1	14986	NO	Intergenic	22.2636815920398	NO	merged_common_peak	AMPD2
PCC_11505	chr1	110185940	110186320	5.1390015271	5.0874628413	0.631840796019901	0	1	0	1	-12568	NO	Intergenic	6.43781094527363	YES	merged_common_peak	GSTM4
PCC_11506	chr1	110316207	110316633	5.4044115846	5.7813597135	0.552238805970149	33013	0	120	0	-9776	NO	Intergenic	10.8059701492537	YES	merged_common_peak	EPS8L3
PCC_11507	chr1	110319457	110319930	5.8292418012	6.1497471195	0.616915422885572	36286	0	0	1	-13049	NO	Intergenic	15.7313432835821	YES	merged_common_peak	EPS8L3
PCC_520	chr1	110334792	110334961	3.1496863089	3.1699250014	0.611940298507463	51469	0	0	1	-28232	NO	Intergenic	0.656716417910448	YES	unique_peak1	EPS8L3
PCC_521	chr1	110420059	110420354	4.2222347186	3.8073549221	0.567164179104478	32837	0	0	1	-33027	NO	Intergenic	1.65174129353234	YES	unique_peak1	CSF1
PCC_11508	chr1	110453201	110453498	4.1204448967	4	0.63681592039801	0	1	231	0	116	NO	5' UTR (NM_172212, exon 1 of 9)	0	YES	merged_common_peak	CSF1
PCC_522	chr1	110466078	110466290	3.255551989	2.8073549221	0.606965174129353	12194	0	526	0	12951	NO	exon (NM_172212, exon 6 of 9)	10.5323383084577	YES	unique_peak1	CSF1
PCC_523	chr1	110523262	110523583	4.1723187974	3.8073549221	0.567164179104478	3726	0	4648	0	-3965	NO	Intergenic	5.08955223880597	NO	unique_peak1	AHCYL1
PCC_11509	chr1	110526657	110527401	6.1502810281	6.4262647547	0.582089552238806	119	0	1041	0	-358	YES	promoter-TSS (NM_001242673)	1.30348258706468	YES	merged_common_peak	AHCYL1
PCC_524	chr1	110527820	110527989	2.9085450961	2	0.711442786069652	0	1	166	0	517	NO	5' UTR (NM_001242673, exon 1 of 17)	0	YES	unique_peak1	AHCYL1
PCC_525	chr1	110554322	110554502	3.0346037628	3.4594316186	0.487562189054726	22687	0	5541	0	7842	NO	intron (NM_001242676, intron 3 of 16)	9.80099502487562	NO	unique_peak1	AHCYL1
PCC_11510	chr1	110572239	110572505	4.0664531174	4.1699250014	0.482587064676617	4727	0	4968	0	-1827	NO	Intergenic	11.5820895522388	NO	merged_common_peak	STRIP1
PCC_11511	chr1	110596455	110596822	4.6742374362	4.4594316186	0.572139303482587	13527	0	257	0	16684	NO	non-coding (NR_073071, exon 22 of 22)	32.9651741293532	NO	merged_common_peak	ALX3
PCC_526	chr1	110630772	110630991	3.8253119046	3.9068905956	0.532338308457711	3296	0	0	1	5571	NO	intron (NR_126382, intron 1 of 3)	6.25870646766169	NO	unique_peak1	LINC01397
PCC_11512	chr1	110648713	110649046	4.3615861095	4.3923174228	0.611940298507463	21294	0	3718	0	-6183	NO	intron (NR_126382, intron 1 of 3)	21.2437810945274	YES	merged_common_peak	UBL4B
PCC_527	chr1	110659145	110659401	3.3535682992	3.8073549221	0.552238805970149	13437	0	0	1	4211	NO	Intergenic	21.1592039800995	NO	unique_peak1	UBL4B
PCC_11513	chr1	110739618	110739843	3.5301789125	3.7004397181	0.552238805970149	12426	0	5039	0	12879	NO	intron (NM_001010898, intron 10 of 11)	13.2437810945274	NO	merged_common_peak	LINC02586
PCC_11514	chr1	110745626	110745949	4.8066093126	4.8579809951	0.447761194029851	6369	0	11096	0	6822	NO	TTS (NM_001010898)	13.9950248756219	NO	merged_common_peak	LINC02586
PCC_11515	chr1	110750422	110750757	5.7233761211	5.2094533656	0.587064676616915	1567	0	6921	0	2020	NO	TTS (NR_046546)	15.0497512437811	NO	merged_common_peak	LINC02586
PCC_11516	chr1	110855055	110855592	6.0920066279	6.2094533656	0.611940298507463	24971	0	0	1	26470	NO	intron (NR_036595, intron 2 of 3)	15.6766169154229	NO	merged_common_peak	RBM15-AS1
PCC_11517	chr1	110955111	110955514	5.8146271229	5.2479275134	0.577114427860697	4671	0	138	0	-4766	NO	intron (NR_102697, intron 2 of 2)	10.592039800995	NO	merged_common_peak	LAMTOR5
PCC_11518	chr1	111002702	111003213	5.4438955593	4.7004397181	0.318407960199005	52316	0	0	1	9169	NO	Intergenic	6.80597014925373	NO	merged_common_peak	PROK1
PCC_528	chr1	111038680	111038976	4.010163136	3.1699250014	0.497512437810945	59138	0	11232	0	-5948	NO	Intergenic	14.6218905472637	NO	unique_peak1	CYMP-AS1
PCC_529	chr1	111158492	111158661	2.2329195004	3	0.517412935323383	8289	0	0	1	-9601	NO	intron (NM_001204269, intron 1 of 4)	13.2686567164179	NO	unique_peak1	KCNA2
PCC_530	chr1	111162013	111162257	3.6859605138	3.4594316186	0.621890547263682	11848	0	0	1	11961	NO	intron (NM_001204269, intron 1 of 4)	9.22388059701493	NO	unique_peak1	KCNA2
PCC_11519	chr1	111173415	111173721	4.7085930023	4.3923174228	0.587064676616915	23281	0	0	1	528	NO	intron (NM_001204269, intron 1 of 4)	10.134328358209	NO	merged_common_peak	KCNA2
PCC_531	chr1	111308706	111308979	4.010163136	3	0.378109452736318	14281	0	0	1	-91187	NO	Intergenic	12.0298507462687	NO	unique_peak1	KCNA3
PCC_11520	chr1	111765513	111765852	5.4438955593	5.2094533656	0.621890547263682	18278	0	5301	0	-4599	NO	Intergenic	11.134328358209	NO	merged_common_peak	CHI3L2
PCC_11521	chr1	111876863	111877069	2.7691937053	3.5849625007	0.427860696517413	12072	0	9585	0	-12216	NO	Intergenic	4.00995024875622	NO	merged_common_peak	PIFO
PCC_532	chr1	111942512	111942725	4.0664531174	3.4594316186	0.383084577114428	48586	0	0	1	-10145	NO	Intergenic	1.64179104477612	NO	unique_peak1	PGCP1
PCC_11522	chr1	112024304	112024659	4.7085930023	4.2479275134	0.562189054726368	32178	0	0	1	7990	NO	Intergenic	10.7363184079602	NO	merged_common_peak	C1orf162
PCC_11523	chr1	112050829	112051255	5.3428835175	5.5235619561	0.522388059701492	7042	0	598	0	-4299	NO	intron (NM_001081976, intron 1 of 5)	19.1094527363184	NO	merged_common_peak	TMIGD3
PCC_11524	chr1	112198901	112199305	4.8978603144	4.5235619561	0.378109452736318	36165	0	0	1	36334	NO	intron (NM_001010935, intron 2 of 8)	0.437810945273632	NO	merged_common_peak	RAP1A
PCC_533	chr1	112257558	112257770	3.8253119046	3.8073549221	0.437810945273632	23288	0	3496	0	24382	NO	3' UTR (NM_002884, exon 8 of 8)	2.72139303482587	NO	unique_peak1	INKA2
PCC_11525	chr1	112289919	112290200	4.6742374362	4.5235619561	0.497512437810945	6681	0	261	0	7596	NO	non-coding (NR_038951, exon 3 of 3)	29.452736318408	NO	merged_common_peak	INKA2-AS1
PCC_11526	chr1	112298153	112298487	4.6742374362	4.7548875022	0.681592039800995	0	1	5029	0	99	YES	promoter-TSS (NR_125963)	7.10945273631841	YES	merged_common_peak	INKA2
PCC_534	chr1	112332693	112332862	3.0346037628	2	0.422885572139304	33684	0	0	1	-34358	NO	intron (NM_172198, intron 2 of 6)	0.353233830845771	NO	unique_peak1	INKA2
PCC_535	chr1	112534127	112534311	3.0346037628	2.3219280949	0.567164179104478	345	0	12638	0	1061	NO	intron (NR_145438, intron 1 of 1)	6.38805970149254	NO	unique_peak1	LINC01750
PCC_536	chr1	112841258	112841446	3.255551989	3	0.467661691542289	97043	0	0	1	-97448	NO	Intergenic	10.1492537313433	NO	unique_peak1	CTTNBP2NL
PCC_11527	chr1	112879645	112879893	4.446945721	4.1699250014	0.567164179104478	58626	0	0	1	-59031	NO	Intergenic	7.28855721393035	NO	merged_common_peak	CTTNBP2NL
PCC_11528	chr1	112901483	112901773	4.4049544187	4.1699250014	0.587064676616915	36767	0	0	1	-37172	NO	Intergenic	12.9353233830846	NO	merged_common_peak	CTTNBP2NL
PCC_11529	chr1	112912328	112912659	5.4044115846	5.0443941194	0.631840796019901	25902	0	0	1	-26307	NO	Intergenic	21.4875621890547	NO	merged_common_peak	CTTNBP2NL
PCC_537	chr1	112933476	112933854	4.7747375311	4.2479275134	0.537313432835821	4730	0	5135	0	-5135	NO	Intergenic	13.1243781094527	NO	unique_peak1	CTTNBP2NL
PCC_11530	chr1	113008669	113009137	5.3637125295	5.4262647547	0.606965174129353	0	1	19252	0	-260	YES	promoter-TSS (NM_004185)	5.2636815920398	NO	merged_common_peak	WNT2B
PCC_11531	chr1	113044418	113044888	5.5377373845	5.4262647547	0.696517412935323	0	1	0	1	-6717	NO	intron (NM_004185, intron 2 of 5)	1.18905472636816	YES	merged_common_peak	WNT2B
PCC_538	chr1	113157195	113157364	2.4368014907	3.1699250014	0.432835820895522	4212	0	10831	0	4482	NO	intron (NM_138729, intron 2 of 13)	2.86567164179104	NO	unique_peak1	ST7L
PCC_11532	chr1	113249977	113250244	4.2222347186	4.1699250014	0.696517412935323	0	1	559	0	-85	YES	promoter-TSS (NM_175744)	4.87562189054726	YES	merged_common_peak	RHOC
PCC_11533	chr1	113258943	113259277	5.114279033	4.6438561898	0.577114427860697	860	0	1419	0	-1160	NO	Intergenic	20.4328358208955	NO	merged_common_peak	PPM1J
PCC_11534	chr1	113261354	113261599	4.0664531174	4.5849625007	0.701492537313433	0	1	3394	0	-1713	NO	Intergenic	5.51741293532338	YES	merged_common_peak	FAM19A3
PCC_11535	chr1	113346795	113347195	5.5194941307	5.1699250014	0.587064676616915	45047	0	0	1	46270	NO	Intergenic	16.8507462686567	NO	merged_common_peak	LINC01356
PCC_11536	chr1	113351823	113352187	5.0104913029	5.0443941194	0.616915422885572	40037	0	0	1	41260	NO	Intergenic	9.96517412935323	NO	merged_common_peak	LINC01356
PCC_539	chr1	113411427	113411597	3.255551989	3.1699250014	0.36318407960199	18604	0	1608	0	-18247	NO	Intergenic	0	NO	unique_peak1	LINC01356
PCC_11537	chr1	113423576	113423936	5.3842185981	5.3923174228	0.621890547263682	30848	0	0	1	-30491	NO	Intergenic	13.5870646766169	NO	merged_common_peak	LINC01356
PCC_11538	chr1	113498093	113498741	5.1871019162	4.8073549221	0.666666666666667	0	1	16866	0	268	YES	promoter-TSS (NR_103743)	0.199004975124378	YES	merged_common_peak	SLC16A1
PCC_11539	chr1	113585182	113585634	4.9832199259	4.7548875022	0.497512437810945	30083	0	0	1	30316	NO	intron (NR_103777, intron 2 of 2)	6.38805970149254	NO	merged_common_peak	LOC100996251
PCC_11540	chr1	113615355	113615768	4.8377310997	4.6438561898	0.512437810945274	0	1	12660	0	163	YES	promoter-TSS (NM_014813)	11.5721393034826	YES	merged_common_peak	LOC100996251
PCC_23188	chr1	113652886	113653080	3.1496863089	3.7004397181	0.447761194029851	36622	0	5962	0	37191	NO	exon (NM_014813, exon 13 of 18)	1.40796019900498	NO	unique_peak2	LRIG2
PCC_11541	chr1	113683209	113683466	3.7574706277	4.0874628413	0.467661691542289	58036	0	0	1	65538	NO	Intergenic	11.2537313432836	NO	merged_common_peak	LOC643441
PCC_540	chr1	114220493	114220876	4.9269299445	3.9068905956	0.388059701492537	80730	0	18523	0	81093	NO	intron (NM_001142782, intron 19 of 20)	1.26865671641791	NO	unique_peak1	PHTF1
PCC_541	chr1	114378375	114378728	5.0890856059	4.1699250014	0.293532338308458	23150	0	0	1	-20706	NO	intron (NM_015967, intron 13 of 20)	1.59701492537313	NO	unique_peak1	AP4B1-AS1
PCC_11542	chr1	114447716	114448068	5.2561235724	5.1699250014	0.681592039800995	0	1	5301	0	-23	YES	promoter-TSS (NM_001253853)	1.41791044776119	YES	merged_common_peak	DCLRE1B
PCC_542	chr1	114519575	114519783	3.255551989	3.5849625007	0.422885572139304	46679	0	2471	0	-2334	NO	3' UTR (NM_198269, exon 15 of 15)	10.0497512437811	NO	unique_peak1	OLFML3
PCC_11543	chr1	114521407	114521970	5.3002148195	5.0874628413	0.45273631840796	48688	0	462	0	-325	YES	promoter-TSS (NM_001286352)	7.64676616915423	NO	merged_common_peak	OLFML3
PCC_543	chr1	114575922	114576143	3.0346037628	2.8073549221	0.517412935323383	103032	0	0	1	54019	NO	Intergenic	9.27860696517413	NO	unique_peak1	OLFML3
PCC_544	chr1	114758128	114758401	3.8253119046	2.8073549221	0.398009950248756	60978	0	0	1	-61792	NO	Intergenic	0.850746268656716	NO	unique_peak1	SYT6
PCC_11544	chr1	114825472	114825743	4.4049544187	4.4594316186	0.54726368159204	128321	0	0	1	-129135	NO	Intergenic	23.0597014925373	NO	merged_common_peak	SYT6
PCC_11545	chr1	114889148	114889524	5.7544979082	5.7548875022	0.681592039800995	163624	0	0	1	164445	NO	Intergenic	21.865671641791	YES	merged_common_peak	TRIM33
PCC_545	chr1	114970776	114970982	3.0346037628	2	0.26865671641791	82081	0	39641	0	82902	NO	intron (NM_015906, intron 6 of 19)	0.82089552238806	NO	unique_peak1	TRIM33
PCC_11546	chr1	115521970	115522309	4.9553743726	5.0443941194	0.398009950248756	109611	0	0	1	-50306	NO	intron (NM_001282541, intron 28 of 31)	8.73134328358209	NO	merged_common_peak	TSHB
PCC_11547	chr1	115595154	115595422	4.010163136	4.1699250014	0.467661691542289	36462	0	0	1	18721	NO	intron (NM_001308316, intron 6 of 6)	12.9402985074627	NO	merged_common_peak	TSHB
PCC_11548	chr1	115655388	115655749	4.7085930023	4.3923174228	0.507462686567164	22883	0	0	1	-23447	NO	Intergenic	7.11940298507463	NO	merged_common_peak	TSPAN2
PCC_11549	chr1	115681566	115681956	5.2105116411	5.3923174228	0.616915422885572	49076	0	0	1	-49640	NO	Intergenic	10.7164179104478	NO	merged_common_peak	TSPAN2
PCC_546	chr1	115722360	115722529	3.6103619423	1.5849625007	0.502487562189055	89759	0	0	1	-90323	NO	Intergenic	0.144278606965174	NO	unique_peak1	TSPAN2
PCC_547	chr1	115873119	115873471	4.1723187974	3.5849625007	0.492537313432836	6772	0	0	1	7562	NO	intron (NM_002506, intron 1 of 2)	0.63681592039801	NO	unique_peak1	NGF
PCC_548	chr1	115880389	115880561	2.9085450961	2.8073549221	0.716417910447761	0	1	0	1	382	NO	intron (NM_002506, intron 1 of 2)	0.119402985074627	YES	unique_peak1	NGF
PCC_11550	chr1	115880673	115881000	3.7574706277	4.3219280949	0.691542288557214	0	1	0	1	21	YES	promoter-TSS (NM_002506)	0.144278606965174	YES	merged_common_peak	NGF
PCC_11551	chr1	116012232	116012682	5.675275732	5.3923174228	0.606965174129353	131024	0	0	1	-131600	NO	Intergenic	15.3383084577114	NO	merged_common_peak	NGF
PCC_11552	chr1	116019290	116019506	3.3535682992	3.8073549221	0.572139303482587	137965	0	6037	0	-138541	NO	Intergenic	0.701492537313433	NO	merged_common_peak	NGF
PCC_11553	chr1	116049844	116050174	4.5654680998	4.3219280949	0.522388059701492	134271	0	0	1	-134565	NO	Intergenic	9.55223880597015	NO	merged_common_peak	VANGL1
PCC_11554	chr1	116088788	116089173	4.7420787131	4.7004397181	0.552238805970149	95300	0	0	1	-95594	NO	Intergenic	11.3781094527363	NO	merged_common_peak	VANGL1
PCC_11555	chr1	116138306	116138775	5.2335142196	5.3923174228	0.522388059701492	45740	0	0	1	-46034	NO	Intergenic	9.41791044776119	NO	merged_common_peak	VANGL1
PCC_11556	chr1	116150804	116151155	4.9832199259	4.8073549221	0.412935323383085	33301	0	0	1	-33595	NO	Intergenic	1.93034825870647	NO	merged_common_peak	VANGL1
PCC_549	chr1	116249541	116249714	2.4368014907	2	0.482587064676617	63965	0	0	1	61799	NO	intron (NM_001232, intron 8 of 10)	5.2636815920398	NO	unique_peak1	CASQ2
PCC_550	chr1	116307322	116307491	3.1496863089	3	0.472636815920398	63304	0	0	1	4020	NO	intron (NM_001232, intron 1 of 10)	7.18905472636816	NO	unique_peak1	CASQ2
PCC_11557	chr1	116314513	116314807	4.6389656145	4.3923174228	0.497512437810945	56050	0	3639	0	-3234	NO	Intergenic	12.8955223880597	NO	merged_common_peak	CASQ2
PCC_11558	chr1	116350367	116350706	4.7085930023	4.8073549221	0.472636815920398	20174	0	0	1	32797	NO	Intergenic	8.11442786069652	NO	merged_common_peak	NHLH2
PCC_551	chr1	116524107	116524292	3.255551989	3.3219280949	0.487562189054726	4561	0	4388	0	-4302	NO	intron (NM_018420, intron 1 of 11)	4.35820895522388	NO	unique_peak1	LOC101928977
PCC_11559	chr1	116681631	116682083	5.6915043396	5.0874628413	0.557213930348259	12707	0	0	1	27481	NO	Intergenic	23.8805970149254	YES	merged_common_peak	MAB21L3
PCC_11560	chr1	116694620	116694945	5.2335142196	5.3219280949	0.72636815920398	0	1	0	1	40406	NO	Intergenic	3.59701492537313	YES	merged_common_peak	MAB21L3
PCC_11561	chr1	116711026	116711314	4.5271287508	4.1699250014	0.706467661691542	0	1	0	1	56794	NO	Intergenic	4.05970149253731	YES	merged_common_peak	MAB21L3
PCC_552	chr1	116903504	116903702	2.613412104	3.1699250014	0.318407960199005	11588	0	0	1	-12192	NO	Intergenic	0	NO	unique_peak1	ATP1A1
PCC_11562	chr1	117027852	117028215	5.1390015271	4.8579809951	0.592039800995025	48909	0	7262	0	-6585	NO	Intergenic	10.6716417910448	YES	merged_common_peak	LINC01762
PCC_11563	chr1	117041724	117042027	4.4876447761	3.9068905956	0.507462686567164	35067	0	2174	0	-20427	NO	Intergenic	7.6318407960199	NO	merged_common_peak	LINC01762
PCC_553	chr1	117113013	117113220	3.5301789125	1.5849625007	0.686567164179104	0	1	0	1	599	NO	intron (NM_001779, intron 1 of 5)	2.318407960199	YES	unique_peak1	CD58
PCC_554	chr1	117117283	117117583	4.0664531174	3.8073549221	0.45273631840796	3449	0	3812	0	-3718	NO	3' UTR (NM_001542, exon 11 of 11)	10.4378109452736	NO	unique_peak1	CD58
PCC_11564	chr1	117138922	117139224	4.2703351077	4.5235619561	0.472636815920398	25089	0	0	1	-25358	NO	intron (NM_001007237, intron 7 of 10)	6.43283582089552	NO	merged_common_peak	CD58
PCC_555	chr1	117267443	117267713	4.3167474112	3.3219280949	0.378109452736318	16705	0	847	0	-29474	NO	Intergenic	4.37313432835821	NO	unique_peak1	CD2
PCC_11565	chr1	117279955	117280285	5.1632703718	5.3219280949	0.502487562189055	4163	0	0	1	-16932	NO	Intergenic	11.0497512437811	NO	merged_common_peak	CD2
PCC_11566	chr1	117597897	117598268	4.3167474112	4.3923174228	0.358208955223881	4206	0	2841	0	4030	NO	intron (NR_110786, intron 1 of 3)	5.18407960199005	NO	merged_common_peak	LOC101929099
PCC_11567	chr1	117610421	117610782	5.278352918	5.0443941194	0.467661691542289	7230	0	9139	0	7652	NO	intron (NM_003594, intron 3 of 22)	11.1940298507463	NO	merged_common_peak	TTF2
PCC_556	chr1	117664723	117665003	3.8898425041	3.8073549221	0.646766169154229	0	1	4112	0	-452	YES	promoter-TSS (NM_001145635)	3.07960199004975	YES	unique_peak1	TRIM45
PCC_557	chr1	117671295	117671545	4.1204448967	3.3219280949	0.36318407960199	6171	0	10669	0	-7009	NO	Intergenic	1.69154228855721	NO	unique_peak1	TRIM45
PCC_558	chr1	117827306	117827560	4.7085930023	3.9068905956	0.398009950248756	81641	0	23122	0	-10655	NO	Intergenic	5.22885572139303	NO	unique_peak1	LINC01525
PCC_559	chr1	118055421	118055693	3.7574706277	3.8073549221	0.288557213930348	92301	0	25386	0	92835	NO	intron (NM_006699, intron 12 of 12)	1.85074626865672	NO	unique_peak1	LOC100996263
PCC_560	chr1	118077685	118077915	4.4049544187	3.9068905956	0.507462686567164	70058	0	5550	0	70592	NO	Intergenic	5.72636815920398	NO	unique_peak1	LOC100996263
PCC_561	chr1	118217234	118217479	3.5301789125	2.8073549221	0.497512437810945	67585	0	1415	0	68752	NO	Intergenic	3.07960199004975	NO	unique_peak1	TENT5C
PCC_23189	chr1	118253331	118253561	2.9085450961	3.4594316186	0.552238805970149	103675	0	13095	0	104842	NO	Intergenic	10.1492537313433	NO	unique_peak2	TENT5C
PCC_562	chr1	118296572	118296887	3.8253119046	3.5849625007	0.492537313432836	146958	0	0	1	148125	NO	Intergenic	1.80099502487562	NO	unique_peak1	TENT5C
PCC_11568	chr1	118301333	118301848	5.1871019162	5.0874628413	0.592039800995025	151819	0	0	1	152986	NO	Intergenic	13.3084577114428	NO	merged_common_peak	TENT5C
PCC_563	chr1	118438154	118438457	4.4049544187	4.1699250014	0.407960199004975	33435	0	0	1	33997	NO	intron (NM_001135589, intron 8 of 12)	5.70149253731343	NO	unique_peak1	GDAP2
PCC_11569	chr1	118619990	118620335	4.4049544187	4.4594316186	0.378109452736318	107554	0	0	1	107730	NO	intron (NM_206996, intron 15 of 48)	1.80597014925373	NO	merged_common_peak	SPAG17
PCC_11570	chr1	118693996	118694278	4.446945721	4.2479275134	0.373134328358209	33579	0	2653	0	33755	NO	intron (NM_206996, intron 1 of 48)	6.29353233830846	NO	merged_common_peak	SPAG17
PCC_564	chr1	118696970	118697178	3.3535682992	3.7004397181	0.388059701492537	30642	0	0	1	30818	NO	intron (NM_206996, intron 1 of 48)	2.88059701492537	NO	unique_peak1	SPAG17
PCC_565	chr1	118766012	118766252	3.8253119046	2.8073549221	0.477611940298507	37934	0	3811	0	-38240	NO	Intergenic	7.31840796019901	NO	unique_peak1	SPAG17
PCC_566	chr1	119516280	119516465	3.0346037628	2.8073549221	0.522388059701492	5913	0	0	1	14104	NO	intron (NM_152380, intron 1 of 7)	0.17910447761194	NO	unique_peak1	TBX15
PCC_567	chr1	119551246	119551607	4.3167474112	4	0.427860696517413	5	0	0	1	-7398	NO	Intergenic	4.7910447761194	NO	unique_peak1	LOC105378933
PCC_568	chr1	119818080	119818299	3.6103619423	3.3219280949	0.432835820895522	51937	0	2061	0	-52686	NO	non-coding (NR_125975, exon 7 of 7)	16.7213930348259	NO	unique_peak1	LINC01780
PCC_569	chr1	119829291	119829513	3.5301789125	2.5849625007	0.522388059701492	40724	0	4961	0	-41473	NO	Intergenic	9.25373134328358	NO	unique_peak1	LINC01780
PCC_570	chr1	119859622	119859810	3.1496863089	2	0.587064676616915	10410	0	35275	0	-11159	NO	Intergenic	10.8805970149254	NO	unique_peak1	LINC01780
PCC_11571	chr1	119910026	119910448	5.1871019162	5.2094533656	0.462686567164179	39601	0	4863	0	-1162	NO	Intergenic	9.46766169154229	NO	merged_common_peak	HAO2
PCC_571	chr1	120018556	120018725	2.9085450961	3.1699250014	0.54726368159204	146562	0	1700	0	-31186	NO	Intergenic	17	NO	unique_peak1	HSD3B1
PCC_572	chr1	120092361	120092530	2.9085450961	3.8073549221	0.532338308457711	72757	0	0	1	-14058	NO	Intergenic	13.4825870646766	NO	unique_peak1	HSD3BP4
PCC_11572	chr1	120154237	120154591	4.5271287508	4.3219280949	0.567164179104478	10788	0	0	1	-12500	NO	Intergenic	13.044776119403	NO	merged_common_peak	LINC00622
PCC_11573	chr1	120156427	120156857	5.2105116411	5.3219280949	0.537313432835821	8560	0	0	1	-14728	NO	Intergenic	11.2537313432836	NO	merged_common_peak	LINC00622
PCC_11574	chr1	120205833	120206128	5.2105116411	5.1699250014	0.432835820895522	14628	0	0	1	-15590	NO	Intergenic	4.36318407960199	NO	merged_common_peak	ZNF697
PCC_573	chr1	120218178	120218492	4.6742374362	3.7004397181	0.398009950248756	26983	0	0	1	-27945	NO	Intergenic	7.46268656716418	NO	unique_peak1	ZNF697
PCC_574	chr1	120286791	120286973	3.444819301	3.3219280949	0.522388059701492	31282	0	0	1	24673	NO	TTS (NM_006623)	10.4825870646766	NO	unique_peak1	HMGCS2
PCC_11575	chr1	120351653	120351897	3.7574706277	3.5849625007	0.477611940298507	43934	0	8834	0	2428	NO	5' UTR (NM_001159352, exon 2 of 7)	10.6766169154229	NO	merged_common_peak	REG4
PCC_11576	chr1	120413544	120413969	5.2105116411	4.5235619561	0.562189054726368	17580	0	0	1	25391	NO	Intergenic	12.4278606965174	NO	merged_common_peak	ADAM30
PCC_575	chr1	120428819	120429097	3.7574706277	3.7004397181	0.522388059701492	9955	0	11657	0	10189	NO	Intergenic	17.6467661691542	NO	unique_peak1	ADAM30
PCC_11577	chr1	120491289	120491610	4.7085930023	5.0874628413	0.517412935323383	52128	0	6311	0	-52302	NO	intron (NM_024408, intron 16 of 33)	13.0547263681592	NO	merged_common_peak	ADAM30
PCC_576	chr1	120510678	120510901	3.9513705712	3.8073549221	0.517412935323383	71468	0	8678	0	-71642	NO	exon (NM_001200001, exon 7 of 22)	14.9402985074627	NO	unique_peak1	ADAM30
PCC_577	chr1	120601422	120601687	4.3167474112	3.1699250014	0.398009950248756	9694	0	6183	0	10763	NO	intron (NM_024408, intron 1 of 33)	1.19900497512438	NO	unique_peak1	NOTCH2
PCC_578	chr1	120611088	120611513	4.8377310997	4.3923174228	0.552238805970149	0	1	0	1	1017	NO	intron (NM_024408, intron 1 of 33)	0.104477611940299	YES	unique_peak1	NOTCH2
PCC_11578	chr1	120612012	120612523	5.3428835175	5.2479275134	0.73134328358209	0	1	226	0	50	YES	promoter-TSS (NM_001200001)	0.00497512437810945	YES	merged_common_peak	NOTCH2
PCC_11579	chr1	120688345	120688688	5.6588455216	5.6147098441	0.36318407960199	75975	0	76475	0	-76199	NO	Intergenic	5.66666666666667	NO	merged_common_peak	NOTCH2
PCC_579	chr1	120779025	120779194	3.1496863089	2.8073549221	0.412935323383085	56752	0	145891	0	-59896	NO	Intergenic	0.791044776119403	NO	unique_peak1	FAM72B
PCC_11580	chr1	120836967	120837473	4.7747375311	4.7548875022	0.656716417910448	0	1	87780	0	-1785	NO	Intergenic	0.134328358208955	NO	merged_common_peak	FAM72B
PCC_580	chr1	120837743	120838275	5.0890856059	4.7004397181	0.661691542288557	0	1	86991	0	-996	YES	promoter-TSS (NM_001100910)	0.0746268656716418	YES	unique_peak1	FAM72B
PCC_11581	chr1	120874283	120874720	5.0372117052	5.2094533656	0.442786069651741	30097	0	50499	0	-31533	NO	Intergenic	3.55223880597015	NO	merged_common_peak	HIST2H2BA
PCC_11582	chr1	120925391	120926140	5.4632041494	5.5849625007	0.646766169154229	0	1	0	1	10179	NO	TTS (NR_045213)	0.82089552238806	YES	merged_common_peak	FCGR1B
PCC_11583	chr1	121189247	121189483	3.6859605138	4.5849625007	0.308457711442786	50207	0	35635	0	-49600	NO	Intergenic	1.72139303482587	NO	merged_common_peak	SRGAP2-AS1
PCC_23190	chr1	121279274	121279440	2.613412104	3.9068905956	0.597014925373134	17731	0	52676	0	18447	NO	intron (NR_003955, intron 1 of 7)	0	NO	unique_peak2	EMBP1
PCC_581	chr1	142730014	142730245	3.255551989	3.4594316186	0.427860696517413	110790	0	1012691	0	-16524	NO	Intergenic	0.0597014925373134	NO	unique_peak1	ANKRD20A12P
PCC_582	chr1	143646088	143646376	3.9513705712	3.8073549221	0.572139303482587	854	0	96588	0	-26689	NO	Intergenic	8.17910447761194	NO	unique_peak1	MIR6077
PCC_11584	chr1	143656156	143656381	3.8898425041	4.3219280949	0.482587064676617	7450	0	86552	0	-16653	NO	Intergenic	5.96517412935323	NO	merged_common_peak	MIR6077
PCC_583	chr1	143913848	143914259	4.7085930023	4.5849625007	0.661691542288557	0	1	92417	0	331	YES	promoter-TSS (NM_001287385).2	0.0398009950248756	YES	unique_peak1	FAM72D
PCC_11585	chr1	143914496	143914970	4.6027273223	4.5235619561	0.691542288557214	0	1	91737	0	-60	YES	promoter-TSS (NR_144349)	0.144278606965174	NO	merged_common_peak	FAM72C
PCC_584	chr1	143916430	143916606	3.1496863089	2.5849625007	0.572139303482587	261	0	89952	0	-1671	NO	Intergenic	0.343283582089552	YES	unique_peak1	FAM72D
PCC_11586	chr1	144094687	144094962	3.3535682992	3.7004397181	0.45771144278607	178567	0	80413	0	-51987	NO	Intergenic	5.95522388059702	NO	merged_common_peak	NBPF20
PCC_585	chr1	144146787	144147029	5.114279033	4.9541963104	0.522388059701492	153885	0	132497	0	96	YES	promoter-TSS (NM_001278267)	0.970149253731343	NO	unique_peak1	NBPF19
PCC_11587	chr1	144567870	144568219	5.2335142196	5.3575520046	0.567164179104478	25190	0	93	0	-25644	NO	intron (NM_001278267, intron 52 of 130)	17.4179104477612	NO	merged_common_peak	NBPF8
PCC_11588	chr1	144572675	144573109	4.8681373797	4.7548875022	0.507462686567164	20342	0	4941	0	-20796	NO	intron (NM_001278267, intron 52 of 130)	20.3880597014925	NO	merged_common_peak	NBPF8
PCC_586	chr1	144615107	144615276	3.6103619423	4.1699250014	0.527363184079602	20857	0	19570	0	232	NO	non-coding (NR_102405, exon 4 of 23)	5.01990049751244	NO	unique_peak1	NBPF9
PCC_11589	chr1	144621383	144621728	4.2222347186	4.3219280949	0.492537313432836	27221	0	25934	0	6596	NO	non-coding (NR_102405, exon 9 of 23)	1.70646766169154	NO	merged_common_peak	NBPF9
PCC_587	chr1	144697546	144697785	4.3167474112	2.5849625007	0.477611940298507	103331	0	1425	0	82706	NO	intron (NM_001037501, intron 10 of 24)	7.6865671641791	NO	unique_peak1	NBPF9
PCC_588	chr1	144811855	144812036	3.0346037628	2.5849625007	0.45273631840796	119294	0	20115	0	120087	NO	intron (NM_001037501, intron 10 of 24)	4.26865671641791	NO	unique_peak1	PDE4DIP
PCC_11590	chr1	144918094	144918430	5.3217212271	5.1699250014	0.383084577114428	12977	0	0	1	13770	NO	intron (NM_001002812, intron 10 of 22)	25.4427860696517	NO	merged_common_peak	PDE4DIP
PCC_589	chr1	144972970	144973187	3.8253119046	2.8073549221	0.437810945273632	40351	0	0	1	21955	NO	intron (NM_001002812, intron 1 of 22)	5.4726368159204	NO	unique_peak1	PDE4DIP
PCC_590	chr1	144989518	144989822	4.7420787131	4.6438561898	0.45273631840796	49970	0	0	1	5363	NO	intron (NM_001002812, intron 1 of 22)	1.3134328358209	NO	unique_peak1	PDE4DIP
PCC_591	chr1	145014515	145014839	5.3428835175	5.2479275134	0.393034825870647	24963	0	1233	0	-17566	NO	intron (NM_001198832, intron 3 of 45)	3.17412935323383	NO	unique_peak1	PDE4DIP
PCC_592	chr1	145039674	145039956	4.4876447761	4.6438561898	0.626865671641791	0	1	134	0	148	NO	non-coding (NR_144516, exon 1 of 45)	0.144278606965174	YES	unique_peak1	LOC100996724
PCC_11591	chr1	145058882	145059365	6.928962712	6.7414669864	0.447761194029851	16260	0	0	1	17063	NO	intron (NM_022359, intron 1 of 6)	28.2786069651741	NO	merged_common_peak	PDE4DIP
PCC_11592	chr1	145126690	145127143	5.0890856059	5.2094533656	0.368159203980099	12456	0	0	1	30509	NO	intron (NM_001277444, intron 21 of 25)	4.6865671641791	NO	merged_common_peak	SEC22B
PCC_11593	chr1	145138887	145139231	5.114279033	5.6438561898	0.497512437810945	313	0	0	1	42652	NO	intron (NM_001277444, intron 21 of 25)	10.4029850746269	NO	merged_common_peak	SEC22B
PCC_593	chr1	145139417	145139586	2.7691937053	3.1699250014	0.63681592039801	0	1	0	1	43094	NO	intron (NM_001277444, intron 21 of 25)	0.358208955223881	YES	unique_peak1	SEC22B
PCC_594	chr1	145144576	145144801	3.255551989	3	0.54726368159204	4643	0	0	1	48281	NO	intron (NM_001277444, intron 21 of 25)	0.72636815920398	NO	unique_peak1	SEC22B
PCC_11594	chr1	145208660	145209375	6.1951197265	6.475733431	0.741293532338308	0	1	323	0	-96	YES	promoter-TSS (NM_203458)	0.0945273631840796	YES	merged_common_peak	NOTCH2NL
PCC_23191	chr1	145209442	145209608	3.255551989	3.5849625007	0.751243781094527	0	1	0	1	412	NO	intron (NM_203458, intron 1 of 4)	0.114427860696517	YES	unique_peak2	NOTCH2NL
PCC_595	chr1	145210024	145210304	4.5271287508	4.2479275134	0.527363184079602	0	1	0	1	1051	NO	intron (NM_203458, intron 1 of 4)	0	YES	unique_peak1	NOTCH2NL
PCC_596	chr1	145219741	145220021	4.8978603144	4.0874628413	0.398009950248756	9705	0	0	1	10768	NO	intron (NM_203458, intron 1 of 4)	1.5771144278607	NO	unique_peak1	NOTCH2NL
PCC_11595	chr1	145293304	145293599	5.2335142196	5.5545888517	0.507462686567164	83275	0	4139	0	80	YES	promoter-TSS (NM_001302371)	5.53731343283582	NO	merged_common_peak	NBPF10
PCC_11596	chr1	145299741	145299994	5.3428835175	4.6438561898	0.462686567164179	82449	0	1616	0	6496	NO	exon (NM_001302371, exon 6 of 90)	3.24378109452736	NO	merged_common_peak	NBPF10
PCC_23192	chr1	145421740	145421906	3.0346037628	2.8073549221	0.383084577114428	6014	0	0	1	8632	NO	intron (NM_001351365, intron 70 of 92)	5.22388059701493	NO	unique_peak2	HJV
PCC_11597	chr1	145427393	145427699	4.6027273223	4.0874628413	0.378109452736318	11737	0	0	1	-10892	NO	intron (NM_001351365, intron 70 of 92)	2.14427860696517	NO	merged_common_peak	TXNIP
PCC_11598	chr1	145457207	145457533	4.8978603144	4.4594316186	0.482587064676617	12771	0	0	1	13038	NO	intron (NM_032305, intron 5 of 7)	12.2089552238806	NO	merged_common_peak	POLR3GL
PCC_11599	chr1	145524749	145525155	4.2703351077	5.0443941194	0.517412935323383	8214	0	68	0	61	YES	promoter-TSS (NM_003637)	2.46766169154229	NO	merged_common_peak	ITGA10
PCC_11600	chr1	145542833	145543212	5.4243009057	4.7548875022	0.572139303482587	26284	0	711	0	-6187	NO	3' UTR (NM_003637, exon 30 of 30)	19.1542288557214	NO	merged_common_peak	ANKRD35
PCC_597	chr1	145585487	145585675	3.0346037628	2.5849625007	0.621890547263682	3454	0	130	0	1158	NO	TTS (NM_001012758)	2.61691542288557	NO	unique_peak1	MIR6736
PCC_598	chr1	145588667	145588859	3.255551989	3.4594316186	0.532338308457711	272	0	0	1	672	NO	intron (NM_001012758, intron 2 of 7)	14.0199004975124	YES	unique_peak1	NUDT17
PCC_11601	chr1	145589215	145589731	5.278352918	5.7279204546	0.656716417910448	0	1	142	0	-38	YES	promoter-TSS (NM_001012758)	4.28358208955224	YES	merged_common_peak	NUDT17
PCC_599	chr1	145611028	145611227	3.1496863089	2	0.756218905472637	0	1	19033	0	-83	YES	promoter-TSS (NM_001303456)	0	YES	unique_peak1	POLR3C
PCC_600	chr1	145682922	145683125	3.8253119046	2.5849625007	0.437810945273632	30843	0	0	1	32616	NO	intron (NM_014455, intron 5 of 8)	0	NO	unique_peak1	CD160
PCC_11602	chr1	145713555	145713917	5.0104913029	4.4594316186	0.681592039800995	130	0	0	1	1903	NO	intron (NM_007053, intron 1 of 5)	5.25373134328358	YES	merged_common_peak	CD160
PCC_11603	chr1	146011687	146011992	4.6389656145	4.4594316186	0.412935323383085	19654	0	252938	0	32019	NO	intron (NR_146087, intron 2 of 7).2	15.4179104477612	NO	merged_common_peak	PDE4DIPP1
PCC_11604	chr1	146644093	146644489	5.114279033	4.9068905956	0.73134328358209	0	1	190	0	-123	YES	promoter-TSS (NM_005399)	1.78606965174129	YES	merged_common_peak	PRKAB2
PCC_11605	chr1	146714066	146714398	4.7085930023	4.5849625007	0.706467661691542	0	1	148	0	-59	YES	promoter-TSS (NM_024568)	6.76616915422886	YES	merged_common_peak	CHD1L
PCC_601	chr1	146714663	146714875	3.5301789125	3.8073549221	0.676616915422886	0	1	0	1	-23	YES	promoter-TSS (NM_001348452)	5.97512437810945	YES	unique_peak1	CHD1L
PCC_11606	chr1	146861633	146861999	4.7420787131	4.3923174228	0.507462686567164	146437	0	89084	0	127883	NO	intron (NR_038423, intron 3 of 3)	9.80099502487562	NO	merged_common_peak	LINC00624
PCC_11607	chr1	146966760	146967218	5.3428835175	4.9541963104	0.532338308457711	104160	0	14288	0	22710	NO	intron (NR_038423, intron 3 of 3)	22.2537313432836	NO	merged_common_peak	LINC00624
PCC_11608	chr1	147099299	147099655	5.0372117052	4.8073549221	0.532338308457711	27501	0	0	1	43157	NO	intron (NM_001351365, intron 72 of 94)	12.2537313432836	NO	merged_common_peak	ACP6
PCC_602	chr1	147112610	147112841	4.0664531174	3.7004397181	0.611940298507463	29017	0	0	1	29909	NO	intron (NM_001351365, intron 72 of 94)	10.1542288557214	YES	unique_peak1	ACP6
PCC_11609	chr1	147113841	147114120	4.6027273223	3.8073549221	0.467661691542289	27762	0	1059	0	28654	NO	intron (NM_001351365, intron 72 of 94)	10.3532338308458	NO	merged_common_peak	ACP6
PCC_603	chr1	147172140	147172391	3.7574706277	3.3219280949	0.507462686567164	29246	0	0	1	-29600	NO	intron (NM_001351365, intron 72 of 94)	15.8557213930348	NO	unique_peak1	ACP6
PCC_604	chr1	147364833	147365149	4.5271287508	3.8073549221	0.417910447761194	15047	0	0	1	-9955	NO	intron (NM_001351365, intron 72 of 94)	15.726368159204	NO	unique_peak1	GJA8
PCC_605	chr1	147553532	147553798	3.8253119046	4	0.437810945273632	19689	0	0	1	32112	NO	intron (NR_146087, intron 2 of 7)	32.6417910447761	NO	unique_peak1	PDE4DIPP1
PCC_606	chr1	147727187	147727464	3.444819301	3.3219280949	0.502487562189055	8024	0	7515	0	-7983	NO	intron (NM_001351365, intron 71 of 94)	30.2089552238806	NO	unique_peak1	LOC101927468
PCC_607	chr1	147817882	147818093	4.1723187974	3.9068905956	0.477611940298507	8080	0	11286	0	-11309	NO	intron (NM_001351365, intron 71 of 94)	18.6567164179104	NO	unique_peak1	MIR5087
PCC_11610	chr1	147843715	147844017	3.444819301	4.3923174228	0.502487562189055	8752	0	37165	0	-16568	NO	intron (NM_001351365, intron 71 of 94)	5.93034825870647	NO	merged_common_peak	MIR6077
PCC_608	chr1	147994398	147994716	3.5301789125	1.5849625007	0.497512437810945	326	0	5243	0	411	NO	TTS (NR_104086)	0.144278606965174	NO	unique_peak1	RNVU1-19
PCC_11611	chr1	148000193	148000690	5.8999867344	5.9307373376	0.701492537313433	0	1	0	1	6295	NO	intron (NR_148945, intron 1 of 1)	1.85572139303483	YES	merged_common_peak	RNVU1-19
PCC_11612	chr1	148247618	148247898	4.1723187974	4.1699250014	0.701492537313433	0	1	0	1	-45222	NO	intron (NM_001351372, intron 19 of 29)	1.45771144278607	YES	merged_common_peak	PPIAL4F
PCC_609	chr1	148340212	148340412	3.3535682992	2.5849625007	0.472636815920398	92119	0	91751	0	6444	NO	exon (NM_001277444, exon 7 of 25)	0.786069651741294	NO	unique_peak1	NBPF14
PCC_11613	chr1	148531901	148532372	5.2335142196	5.0443941194	0.537313432835821	23404	0	0	1	-26052	NO	intron (NR_104217, intron 2 of 17).3	31.4278606965174	YES	merged_common_peak	NBPF15
PCC_11614	chr1	148598550	148599011	5.7998491487	6.1497471195	0.696517412935323	0	1	65839	0	37933	NO	intron (NR_104217, intron 2 of 17).3	1.53233830845771	YES	merged_common_peak	NBPF15
PCC_610	chr1	148739706	148739885	3.9513705712	3.5849625007	0.512437810945274	20556	0	206854	0	-66220	NO	intron (NR_104217, intron 2 of 17).3	1.21393034825871	NO	unique_peak1	PPIAL4E
PCC_11615	chr1	148760787	148760967	3.5301789125	4.0874628413	0.666666666666667	0	1	227936	0	-45138	NO	intron (NR_104217, intron 2 of 17).3	1.4726368159204	NO	merged_common_peak	PPIAL4E
PCC_23193	chr1	148928197	148928402	3.6859605138	4.2479275134	0.63681592039801	24540	0	275941	0	-14	YES	promoter-TSS (NR_027355)	0.129353233830846	YES	unique_peak2	LOC645166
PCC_11616	chr1	149204253	149204617	5.555732423	5.5849625007	0.507462686567164	19823	0	0	1	-83800	NO	Intergenic	18.7512437810945	NO	merged_common_peak	FAM231D
PCC_11617	chr1	149297712	149297983	5.0890856059	4.7004397181	0.597014925373134	9973	0	323	0	9493	NO	Intergenic	19.4875621890547	YES	merged_common_peak	LOC100996741
PCC_11618	chr1	149379106	149379378	4.1723187974	4.5849625007	0.651741293532338	0	1	78821	0	9948	NO	TTS (NR_027484)	1.64179104477612	YES	merged_common_peak	FCGR1CP
PCC_11619	chr1	149379505	149379822	4.8978603144	4.8579809951	0.761194029850746	0	1	79242	0	10369	NO	Intergenic	1.39800995024876	YES	merged_common_peak	FCGR1CP
PCC_611	chr1	149431149	149431437	4.4049544187	4.3923174228	0.398009950248756	30674	0	130872	0	-30743	NO	Intergenic	5.44278606965174	NO	unique_peak1	HIST2H3PS2
PCC_11620	chr1	149683232	149683512	4.1204448967	4.9068905956	0.592039800995025	9859	0	538	0	8321	NO	intron (NR_135813, intron 2 of 2)	13.5572139303483	NO	merged_common_peak	LOC100996721
PCC_612	chr1	149764037	149764277	3.255551989	3	0.631840796019901	0	1	0	1	9907	NO	TTS (NM_000566)	3.76119402985075	YES	unique_peak1	FCGR1A
PCC_11621	chr1	149764451	149764730	3.6103619423	4.2479275134	0.756218905472637	0	1	0	1	10340	NO	TTS (NM_000566)	0.835820895522388	YES	merged_common_peak	FCGR1A
PCC_613	chr1	149860048	149860271	3.8898425041	3.3219280949	0.54726368159204	588	0	10971	0	-693	YES	promoter-TSS (NM_175065)	6.24875621890547	NO	unique_peak1	HIST2H2AB
PCC_11622	chr1	149933981	149934277	4.5654680998	4.4594316186	0.447761194029851	34135	0	0	1	-25338	NO	intron (NM_020205, intron 6 of 11)	6.03980099502488	NO	merged_common_peak	MTMR11
PCC_11623	chr1	150022577	150022886	5.3428835175	4.8073549221	0.373134328358209	16493	0	2869	0	-16619	NO	Intergenic	2.318407960199	NO	merged_common_peak	VPS45
PCC_614	chr1	150045183	150045361	3.444819301	2.8073549221	0.303482587064677	5356	0	4511	0	5547	NO	intron (NM_001279353, intron 3 of 13)	0.646766169154229	NO	unique_peak1	VPS45
PCC_615	chr1	150138224	150138572	4.5271287508	4.2479275134	0.517412935323383	15219	0	0	1	5472	NO	intron (NR_135098, intron 2 of 3)	12.3781094527363	NO	unique_peak1	LOC105371433
PCC_616	chr1	150141220	150141494	4.6742374362	4.4594316186	0.527363184079602	18178	0	0	1	8431	NO	intron (NR_135098, intron 2 of 3)	6.99004975124378	NO	unique_peak1	LOC105371433
PCC_11624	chr1	150227824	150228074	3.8898425041	3.4594316186	0.492537313432836	12998	0	2531	0	-2189	NO	Intergenic	6.25870646766169	NO	merged_common_peak	CA14
PCC_11625	chr1	150228349	150228609	3.9513705712	4.2479275134	0.477611940298507	12468	0	2001	0	-1659	NO	Intergenic	1.27860696517413	NO	merged_common_peak	CA14
PCC_11626	chr1	150253687	150253950	4.5654680998	4.3219280949	0.482587064676617	447	0	12952	0	-1125	NO	TTS (NM_024579)	4.49253731343284	NO	merged_common_peak	CIART
PCC_11627	chr1	150459531	150459769	3.5301789125	3.4594316186	0.507462686567164	28286	0	9719	0	-190	YES	promoter-TSS (NR_073513)	0.109452736318408	NO	merged_common_peak	TARS2
PCC_617	chr1	150505122	150505391	3.8253119046	3.8073549221	0.507462686567164	15993	0	0	1	-16589	NO	Intergenic	5.90049751243781	YES	unique_peak1	ADAMTSL4
PCC_618	chr1	150522003	150522228	3.1496863089	3.1699250014	0.716417910447761	0	1	2275	0	270	NO	intron (NM_001288608, intron 1 of 19)	0.203980099502488	YES	unique_peak1	ADAMTSL4
PCC_11628	chr1	150532401	150532755	4.4876447761	4.5235619561	0.621890547263682	1397	0	0	1	8173	NO	TTS (NR_104133)	16.1293532338308	NO	merged_common_peak	MIR4257
PCC_11629	chr1	150533405	150533720	3.9513705712	4.3923174228	0.631840796019901	413	0	38	0	9157	NO	TTS (NM_019032)	6.91044776119403	YES	merged_common_peak	MIR4257
PCC_11630	chr1	150594008	150594249	4.3167474112	4.5849625007	0.45273631840796	7482	0	0	1	7481	NO	TTS (NM_004436)	4.09452736318408	NO	merged_common_peak	ENSA
PCC_11631	chr1	150785648	150785891	4.010163136	4.3923174228	0.502487562189055	63125	0	23098	0	-4852	NO	exon (NM_178427, exon 20 of 21)	11.3830845771144	NO	merged_common_peak	CTSK
PCC_11632	chr1	150894990	150895261	4.6389656145	4.3923174228	0.432835820895522	3394	0	3765	0	-3690	NO	Intergenic	9.99004975124378	NO	merged_common_peak	SETDB1
PCC_11633	chr1	150951993	150952279	5.0372117052	4.7548875022	0.54726368159204	4085	0	2624	0	-2363	NO	Intergenic	16.7810945273632	YES	merged_common_peak	ANXA9
PCC_619	chr1	151032029	151032285	3.255551989	1.5849625007	0.73134328358209	0	1	5386	0	6	YES	promoter-TSS (NM_006818)	3.54726368159204	YES	unique_peak1	MLLT11
PCC_620	chr1	151043525	151043860	4.5654680998	3.4594316186	0.666666666666667	54	0	0	1	612	NO	intron (NM_001323909, intron 1 of 7)	5.51741293532338	YES	unique_peak1	GABPB2
PCC_621	chr1	151128520	151128778	3.8253119046	3.4594316186	0.472636815920398	9175	0	451	0	-456	YES	promoter-TSS (NM_001204848)	16.0298507462687	NO	unique_peak1	TNFAIP8L2
PCC_622	chr1	151224221	151224475	3.9513705712	4.0874628413	0.407960199004975	29210	0	2832	0	-2828	NO	Intergenic	15.2139303482587	NO	unique_peak1	PSMD4
PCC_11634	chr1	151273370	151273672	4.9269299445	4.4594316186	0.487562189054726	17651	0	0	1	18733	NO	intron (NM_002651, intron 9 of 12)	15.0547263681592	NO	merged_common_peak	ZNF687
PCC_623	chr1	151313351	151313669	4.6389656145	4.1699250014	0.482587064676617	5716	0	4450	0	-5976	NO	3' UTR (NM_001025603, exon 11 of 11)	10.228855721393	NO	unique_peak1	GBAT2
PCC_624	chr1	151416428	151416624	3.6859605138	3.4594316186	0.422885572139304	14914	0	8685	0	-1845	NO	intron (NM_145796, intron 1 of 16)	6.86069651741294	NO	unique_peak1	POGZ
PCC_11635	chr1	151507200	151507506	4.6742374362	4.9068905956	0.532338308457711	5208	0	0	1	-5428	NO	intron (NM_020770, intron 15 of 20)	16	NO	merged_common_peak	TUFT1
PCC_11636	chr1	151566553	151566976	5.0104913029	5	0.54726368159204	17510	0	0	1	-17898	NO	Intergenic	9.88059701492537	NO	merged_common_peak	SNX27
PCC_625	chr1	151665589	151665832	4.3167474112	3	0.45771144278607	28181	0	11830	0	23082	NO	intron (NM_030918, intron 10 of 11)	9.28855721393035	NO	unique_peak1	CELF3
PCC_11637	chr1	151707509	151707937	5.5734859101	5.2854022189	0.572139303482587	13340	0	0	1	13710	NO	Intergenic	23.9751243781095	NO	merged_common_peak	RIIAD1
PCC_626	chr1	151808928	151809149	3.255551989	2	0.45273631840796	1322	0	2562	0	-1715	NO	Intergenic	13.5124378109453	NO	unique_peak1	LOC100132111
PCC_627	chr1	151861516	151861685	2.4368014907	2.8073549221	0.303482587064677	20063	0	8170	0	20761	NO	intron (NM_053055, intron 3 of 5)	2.16915422885572	NO	unique_peak1	THEM4
PCC_11638	chr1	151881929	151882171	3.1496863089	4.4594316186	0.696517412935323	0	1	119	0	311	NO	5' UTR (NM_053055, exon 1 of 6)	0.169154228855721	YES	merged_common_peak	THEM4
PCC_11639	chr1	151906511	151906847	5.278352918	5.1699250014	0.497512437810945	24171	0	0	1	-24318	NO	Intergenic	10.1542288557214	NO	merged_common_peak	THEM4
PCC_11640	chr1	151940491	151940998	5.2335142196	5	0.567164179104478	24813	0	0	1	25970	NO	Intergenic	5.43781094527363	NO	merged_common_peak	S100A10
PCC_11641	chr1	151969303	151969645	5.4632041494	5.3575520046	0.442786069651741	2480	0	3153	0	-2760	NO	Intergenic	3.85074626865672	NO	merged_common_peak	S100A10
PCC_628	chr1	151974205	151974480	4.8377310997	3.8073549221	0.502487562189055	7348	0	2268	0	-7628	NO	Intergenic	9.03980099502488	NO	unique_peak1	S100A10
PCC_629	chr1	151986198	151986390	3.5301789125	3	0.507462686567164	19300	0	8596	0	-4460	NO	Intergenic	15.2636815920398	NO	unique_peak1	NBPF18P
PCC_630	chr1	152007068	152007297	3.8253119046	2.8073549221	0.527363184079602	1556	0	0	1	2329	NO	intron (NM_005620, intron 1 of 2)	6.05970149253731	NO	unique_peak1	S100A11
PCC_11642	chr1	152025114	152025380	4.1204448967	4.3923174228	0.532338308457711	16034	0	0	1	-15736	NO	Intergenic	12.955223880597	NO	merged_common_peak	S100A11
PCC_631	chr1	152114485	152114852	5.3217212271	4.7004397181	0.398009950248756	29352	0	26932	0	17036	NO	Intergenic	4.59701492537313	NO	unique_peak1	RPTN
PCC_11643	chr1	152158067	152158376	5.1390015271	5.1699250014	0.497512437810945	3000	0	0	1	-26517	NO	Intergenic	11.7860696517413	NO	merged_common_peak	RPTN
PCC_11644	chr1	152161053	152161407	4.4876447761	4.1699250014	0.527363184079602	0	1	0	1	-29526	NO	Intergenic	6.02487562189055	YES	merged_common_peak	RPTN
PCC_11645	chr1	152162350	152162624	4.3615861095	4.5849625007	0.427860696517413	458	0	0	1	-30783	NO	Intergenic	4.6318407960199	NO	merged_common_peak	RPTN
PCC_632	chr1	152319651	152319951	4.010163136	4.1699250014	0.417910447761194	130627	0	3720	0	10257	NO	intron (NR_103779, intron 2 of 2)	7.04975124378109	NO	unique_peak1	FLG-AS1
PCC_11646	chr1	152413414	152413639	3.6103619423	3.8073549221	0.562189054726368	74352	0	0	1	-26776	NO	Intergenic	8.06965174129353	NO	merged_common_peak	CRNN
PCC_11647	chr1	152469861	152470120	3.444819301	3.1699250014	0.477611940298507	17888	0	17010	0	-13330	NO	Intergenic	0.328358208955224	NO	merged_common_peak	LCE5A
PCC_633	chr1	152842312	152842644	4.7747375311	3.8073549221	0.517412935323383	109039	0	1587	0	-8320	NO	Intergenic	13.6417910447761	NO	unique_peak1	SMCP
PCC_11648	chr1	152843823	152844196	4.8978603144	4	0.447761194029851	110570	0	3118	0	-6789	NO	Intergenic	10.6019900497512	NO	merged_common_peak	SMCP
PCC_634	chr1	152898609	152898855	4.4049544187	3	0.472636815920398	165293	0	14708	0	17711	NO	Intergenic	7.60199004975124	NO	unique_peak1	IVL
PCC_635	chr1	153324974	153325242	4.4049544187	3.4594316186	0.487562189054726	183216	0	4387	0	-3791	NO	Intergenic	11.8009950248756	NO	unique_peak1	PGLYRP4
PCC_636	chr1	153328067	153328236	2.9085450961	1.5849625007	0.631840796019901	180173	0	2109	0	-2179	NO	Intergenic	7.76616915422886	NO	unique_peak1	S100A9
PCC_637	chr1	153438274	153438548	4.2222347186	3.7004397181	0.606965174129353	69913	0	12039	0	-5274	NO	Intergenic	8.27860696517413	NO	unique_peak1	S100A7
PCC_11649	chr1	153467414	153467792	5.2335142196	5.0443941194	0.562189054726368	40721	0	0	1	-34466	NO	Intergenic	10.8109452736318	NO	merged_common_peak	S100A7
PCC_638	chr1	153482317	153482504	3.444819301	2.5849625007	0.54726368159204	25914	0	700	0	26307	NO	Intergenic	9.06965174129353	NO	unique_peak1	S100A6
PCC_11650	chr1	153483418	153483740	4.7085930023	4.8579809951	0.63681592039801	24745	0	0	1	25138	NO	Intergenic	11.1791044776119	YES	merged_common_peak	S100A6
PCC_11651	chr1	153505670	153505986	5.0372117052	4.5849625007	0.641791044776119	2496	0	0	1	2889	NO	Intergenic	4.52238805970149	NO	merged_common_peak	S100A6
PCC_639	chr1	153521907	153522076	2.9085450961	2.5849625007	0.601990049751244	13050	0	13470	0	-257	YES	promoter-TSS (NM_002960)	0.149253731343284	YES	unique_peak1	S100A3
PCC_11652	chr1	153540692	153541378	6.0920066279	6.1497471195	0.597014925373134	32094	0	2954	0	-2729	NO	Intergenic	1.01492537313433	YES	merged_common_peak	S100A2
PCC_11653	chr1	153545043	153545378	4.8066093126	4.5849625007	0.527363184079602	36269	0	3910	0	-6904	NO	Intergenic	7.18905472636816	NO	merged_common_peak	S100A2
PCC_640	chr1	153590131	153590389	3.7574706277	1.5849625007	0.63681592039801	15817	0	4739	0	-1452	NO	Intergenic	13.5223880597015	NO	unique_peak1	S100A14
PCC_641	chr1	153599957	153600256	3.0346037628	3.5849625007	0.616915422885572	5971	0	11364	0	11	YES	promoter-TSS (NM_006271)	6.55721393034826	YES	unique_peak1	S100A13
PCC_11654	chr1	153650208	153650545	5.0634029557	4.3219280949	0.552238805970149	354	0	6885	0	-788	YES	promoter-TSS (NM_000906)	18.5671641791045	NO	merged_common_peak	NPR1
PCC_11655	chr1	153721932	153722230	5.3002148195	5.0443941194	0.552238805970149	21373	0	0	1	21538	NO	intron (NM_023015, intron 6 of 29)	26.9701492537313	NO	merged_common_peak	INTS3
PCC_11656	chr1	153769645	153769994	4.3615861095	4.0874628413	0.552238805970149	13383	0	0	1	3396	NO	Intergenic	10.4228855721393	YES	merged_common_peak	LOC343052
PCC_11657	chr1	153793815	153794140	4.3615861095	4.6438561898	0.393034825870647	37541	0	4656	0	27554	NO	intron (NM_020699, intron 2 of 10)	3.8407960199005	NO	merged_common_peak	LOC343052
PCC_23194	chr1	153892738	153892904	2.4368014907	2.5849625007	0.487562189054726	1916	0	0	1	2630	NO	intron (NM_020699, intron 1 of 10)	1.00995024875622	NO	unique_peak2	GATAD2B
PCC_642	chr1	153919068	153919384	4.7747375311	4.0874628413	0.771144278606965	0	1	355	0	-72	YES	promoter-TSS (NM_014856)	3.97014925373134	YES	unique_peak1	DENND4B
PCC_643	chr1	153959265	153959487	3.6859605138	3.3219280949	0.472636815920398	3751	0	2085	0	-523	YES	promoter-TSS (NM_002870)	7.64676616915423	NO	unique_peak1	RAB13
PCC_11658	chr1	154244701	154244953	3.3535682992	4	0.597014925373134	0	1	323	0	-212	YES	promoter-TSS (NM_006118)	5.6865671641791	YES	merged_common_peak	HAX1
PCC_644	chr1	154297141	154297368	3.6103619423	3.5849625007	0.641791044776119	851	0	2986	0	-782	YES	promoter-TSS (NM_001005855)	9.88059701492537	YES	unique_peak1	ATP8B2
PCC_11659	chr1	154307522	154307872	4.7085930023	4.5235619561	0.552238805970149	6068	0	0	1	7421	NO	intron (NM_001005855, intron 11 of 11)	7.8407960199005	NO	merged_common_peak	ATP8B2
PCC_645	chr1	154317782	154317951	2.613412104	3.1699250014	0.532338308457711	16237	0	2495	0	17590	NO	exon (NM_020452, exon 23 of 28)	12.3333333333333	NO	unique_peak1	ATP8B2
PCC_646	chr1	154326155	154326348	3.6103619423	2.8073549221	0.472636815920398	24622	0	0	1	25975	NO	Intergenic	2.78606965174129	NO	unique_peak1	ATP8B2
PCC_647	chr1	154377649	154377886	3.6859605138	3.5849625007	0.686567164179104	0	1	323	0	98	YES	promoter-TSS (NM_181359)	1.8955223880597	YES	unique_peak1	IL6R
PCC_648	chr1	154452335	154452619	4.1723187974	4.0874628413	0.477611940298507	21530	0	996	0	22049	NO	non-coding (NR_135169, exon 6 of 6)	12.6218905472637	NO	unique_peak1	SHE
PCC_11660	chr1	154518952	154519219	4.2222347186	4.3219280949	0.592039800995025	11496	0	0	1	-7000	NO	intron (NM_001098475, intron 11 of 11)	10.726368159204	NO	merged_common_peak	UBE2Q1-AS1
PCC_11661	chr1	154532084	154532357	3.9513705712	4.0874628413	0.537313432835821	554	0	1419	0	-1100	NO	Intergenic	14.6716417910448	NO	merged_common_peak	UBE2Q1
PCC_11662	chr1	154642133	154642655	5.5009957183	5.3219280949	0.502487562189055	41788	0	25756	0	-41938	NO	Intergenic	11.8756218905473	NO	merged_common_peak	ADAR
PCC_649	chr1	154721633	154721813	2.7691937053	3.4594316186	0.512437810945274	10999	0	0	1	110615	NO	intron (NM_001204087, intron 3 of 8)	3.62189054726368	NO	unique_peak1	KCNN3
PCC_11663	chr1	154732923	154733232	4.2703351077	4.7548875022	0.756218905472637	0	1	0	1	99261	NO	intron (NM_001204087, intron 3 of 8)	2.90547263681592	YES	merged_common_peak	KCNN3
PCC_650	chr1	154738551	154738775	2.7691937053	3.1699250014	0.54228855721393	5126	0	0	1	93675	NO	intron (NM_001204087, intron 3 of 8)	6.56218905472637	NO	unique_peak1	KCNN3
PCC_11664	chr1	154850893	154851325	5.4822349083	5.6438561898	0.661691542288557	57753	0	1541	0	-8355	NO	Intergenic	14.7412935323383	NO	merged_common_peak	KCNN3
PCC_11665	chr1	154916250	154916598	4.3615861095	4.5849625007	0.601990049751244	6392	0	1066	0	-1259	NO	TTS (NM_020524)	14.18407960199	NO	merged_common_peak	PMVK
PCC_651	chr1	154928178	154928413	2.9085450961	3.5849625007	0.45771144278607	5533	0	0	1	344	NO	intron (NM_020524, intron 1 of 10)	1.5273631840796	NO	unique_peak1	PBXIP1
PCC_652	chr1	154933930	154934644	4.9269299445	4.1699250014	0.716417910447761	0	1	246	0	-29	YES	promoter-TSS (NM_138300)	0.73134328358209	YES	unique_peak1	PYGO2
PCC_653	chr1	154968236	154968405	3.255551989	3.3219280949	0.422885572139304	3450	0	7000	0	2258	NO	Intergenic	3.16417910447761	NO	unique_peak1	LENEP
PCC_11666	chr1	154971585	154971897	4.9553743726	4.8579809951	0.587064676616915	29	0	3579	0	-3365	NO	Intergenic	11.4029850746269	YES	merged_common_peak	ZBTB7B
PCC_654	chr1	154974270	154974655	3.8898425041	2	0.626865671641791	3	0	858	0	-644	YES	promoter-TSS (NM_001252406)	0.358208955223881	YES	unique_peak1	ZBTB7B
PCC_11667	chr1	154989946	154990340	5.6082935749	5.2479275134	0.721393034825871	0	1	997	0	15037	NO	TTS (NM_144622)	12.5422885572139	YES	merged_common_peak	ZBTB7B
PCC_11668	chr1	155017416	155017697	4.2703351077	4.3219280949	0.527363184079602	5332	0	0	1	6085	NO	TTS (NR_040772)	10.3383084577114	NO	merged_common_peak	DCST1-AS1
PCC_655	chr1	155022981	155023154	2.9085450961	3.1699250014	0.686567164179104	0	1	5306	0	574	YES	promoter-TSS (NM_003815)	9.23880597014925	YES	unique_peak1	DCST1-AS1
PCC_656	chr1	155034004	155034261	4.2703351077	3.8073549221	0.601990049751244	693	0	16371	0	-2081	NO	intron (NM_001261465, intron 19 of 20)	23.9701492537313	YES	unique_peak1	EFNA4
PCC_657	chr1	155035240	155035552	4.0664531174	3.4594316186	0.641791044776119	0	1	16054	0	-817	YES	promoter-TSS (NM_005227)	2.67164179104478	YES	unique_peak1	EFNA4
PCC_658	chr1	155057192	155057532	4.6027273223	4.2479275134	0.651741293532338	0	1	0	1	6014	NO	intron (NM_004952, intron 1 of 4)	5.90547263681592	YES	unique_peak1	EFNA3
PCC_659	chr1	155058578	155058805	3.0346037628	2.5849625007	0.676616915422886	534	0	0	1	7343	NO	intron (NM_004952, intron 4 of 4)	7.29850746268657	YES	unique_peak1	EFNA3
PCC_11669	chr1	155063944	155064260	5.0634029557	4.7004397181	0.63681592039801	5945	0	0	1	12754	NO	Intergenic	10.7860696517413	YES	merged_common_peak	EFNA3
PCC_660	chr1	155066919	155067164	3.8898425041	3	0.492537313432836	8884	0	0	1	15693	NO	Intergenic	3.17412935323383	NO	unique_peak1	EFNA3
PCC_11670	chr1	155139865	155140122	3.8253119046	3.8073549221	0.666666666666667	5249	0	7842	0	5811	NO	Intergenic	3.30348258706468	NO	merged_common_peak	KRTCAP2
PCC_661	chr1	155140452	155140672	3.6859605138	3.1699250014	0.557213930348259	4680	0	8411	0	5242	NO	Intergenic	12.6965174129353	NO	unique_peak1	KRTCAP2
PCC_11671	chr1	155149130	155149415	5.0372117052	4.2479275134	0.567164179104478	1727	0	9318	0	2042	NO	intron (NM_025058, intron 3 of 9)	19.7661691542289	NO	merged_common_peak	TRIM46
PCC_11672	chr1	155163271	155163565	4.6027273223	4.5849625007	0.641791044776119	0	1	3617	0	-712	YES	promoter-TSS (NM_001044391)	5.48756218905473	YES	merged_common_peak	MUC1
PCC_11673	chr1	155176660	155176996	5.2105116411	5.0443941194	0.54228855721393	1619	0	8537	0	944	NO	intron (NR_045553, intron 1 of 21)	15.0049751243781	NO	merged_common_peak	THBS3
PCC_662	chr1	155196461	155196645	2.613412104	3.3219280949	0.512437810945274	463	0	0	1	772	NO	intron (NR_002188, intron 1 of 12)	3.36318407960199	NO	unique_peak1	GBAP1
PCC_11674	chr1	155214466	155214705	4.1723187974	4.2479275134	0.587064676616915	5397	0	4064	0	68	YES	promoter-TSS (NM_001005742)	0.482587064676617	YES	merged_common_peak	GBA
PCC_11675	chr1	155220457	155220822	5.1632703718	5.0874628413	0.646766169154229	0	1	0	1	4635	NO	intron (NM_001267608, intron 7 of 10)	27.6716417910448	YES	merged_common_peak	FAM189B
PCC_11676	chr1	155247026	155247318	4.7420787131	4.4594316186	0.761194029850746	0	1	1048	0	-46	YES	promoter-TSS (NM_020897)	1.06467661691542	YES	merged_common_peak	HCN3
PCC_663	chr1	155277276	155277462	3.3535682992	3.1699250014	0.427860696517413	938	0	1401	0	-1170	NO	Intergenic	8.02487562189055	NO	unique_peak1	FDPS
PCC_11677	chr1	155292961	155293368	4.010163136	4.8073549221	0.671641791044776	0	1	6196	0	472	YES	promoter-TSS (NM_001105205)	1.8407960199005	YES	merged_common_peak	RUSC1-AS1
PCC_664	chr1	155295001	155295195	2.7691937053	2.3219280949	0.691542288557214	0	1	4262	0	912	NO	exon (NM_001278228, exon 3 of 8)	4.89054726368159	YES	unique_peak1	RUSC1
PCC_665	chr1	155561609	155561801	3.9513705712	3	0.432835820895522	17927	0	0	1	-18256	NO	Intergenic	2.04477611940298	NO	unique_peak1	MSTO1
PCC_666	chr1	155618364	155618585	3.5301789125	3.7004397181	0.467661691542289	38045	0	0	1	30572	NO	Intergenic	5.15422885572139	NO	unique_peak1	SCARNA26A
PCC_11678	chr1	155908021	155908292	3.9513705712	3.8073549221	0.477611940298507	3748	0	3925	0	-3324	NO	Intergenic	12.3582089552239	NO	merged_common_peak	RXFP4
PCC_667	chr1	155931826	155932120	4.4049544187	3.7004397181	0.641791044776119	10974	0	0	1	-10846	NO	exon (NM_001162383, exon 10 of 22)	0.975124378109453	YES	unique_peak1	MIR6738
PCC_11679	chr1	155959002	155959497	5.4632041494	5.0874628413	0.621890547263682	10658	0	0	1	-9898	NO	Intergenic	10.4776119402985	NO	merged_common_peak	ARHGEF2
PCC_668	chr1	155995763	155995968	3.6103619423	2.8073549221	0.567164179104478	4984	0	5094	0	-5107	NO	Intergenic	21.0845771144279	NO	unique_peak1	SSR2
PCC_669	chr1	156036191	156036437	3.5301789125	3.1699250014	0.472636815920398	9929	0	0	1	5374	NO	intron (NM_020387, intron 2 of 4)	15.1691542288557	NO	unique_peak1	RAB25
PCC_11680	chr1	156060585	156060857	4.1204448967	4.0874628413	0.597014925373134	7817	0	0	1	8384	NO	intron (NM_001282625, intron 3 of 12)	8.69154228855721	NO	merged_common_peak	LMNA
PCC_11681	chr1	156066437	156066769	5.7849041882	5.7548875022	0.666666666666667	13699	0	0	1	14266	NO	intron (NM_001282625, intron 3 of 12)	16.0099502487562	NO	merged_common_peak	LMNA
PCC_11682	chr1	156100111	156100445	4.8681373797	5.1292830169	0.592039800995025	5329	0	0	1	4370	NO	intron (NM_001282624, intron 2 of 10)	28.9303482587065	NO	merged_common_peak	LMNA
PCC_670	chr1	156115868	156116080	3.7574706277	3.5849625007	0.447761194029851	9702	0	3933	0	-3761	NO	Intergenic	5.64676616915423	NO	unique_peak1	SEMA4A
PCC_11683	chr1	156195239	156195523	4.8066093126	5.0874628413	0.54228855721393	8633	0	0	1	12602	NO	exon (NM_001199654, exon 2 of 5)	18.3930348258706	NO	merged_common_peak	PMF1-BGLAP
PCC_11684	chr1	156355333	156355729	5.3428835175	4.9068905956	0.582089552238806	2419	0	0	1	16551	NO	TTS (NM_001256395)	6.18905472636816	NO	merged_common_peak	RHBG
PCC_671	chr1	156414315	156414484	3.0346037628	2.8073549221	0.427860696517413	7948	0	0	1	-15059	NO	Intergenic	3.30845771144279	NO	unique_peak1	C1orf61
PCC_11685	chr1	156415552	156415968	5.5377373845	5.3923174228	0.616915422885572	9309	0	0	1	-16420	NO	Intergenic	16.5970149253731	NO	merged_common_peak	C1orf61
PCC_11686	chr1	156426268	156426558	4.6389656145	4.5849625007	0.582089552238806	36	0	0	1	-27073	NO	Intergenic	14.7412935323383	YES	merged_common_peak	C1orf61
PCC_11687	chr1	156450557	156450804	4.1204448967	4	0.676616915422886	18837	0	0	1	9711	NO	exon (NM_005920, exon 4 of 12)	8.61691542288557	YES	merged_common_peak	MEF2D
PCC_11688	chr1	156553905	156554152	4.2222347186	4.3219280949	0.487562189054726	7357	0	0	1	2871	NO	intron (NM_001105669, intron 5 of 9)	15.8009950248756	NO	merged_common_peak	TTC24
PCC_11689	chr1	156577829	156578216	5.3217212271	5.2094533656	0.45273631840796	15535	0	6721	0	-6743	NO	Intergenic	18.9502487562189	NO	merged_common_peak	GPATCH4
PCC_23195	chr1	156589185	156589380	3.1496863089	2.5849625007	0.54228855721393	4275	0	4878	0	196	NO	5' UTR (NM_021817, exon 1 of 7)	17.8457711442786	NO	unique_peak2	HAPLN2
PCC_672	chr1	156595720	156595935	2.9085450961	3.4594316186	0.572139303482587	443	0	0	1	-4107	NO	TTS (NM_021817)	2.1592039800995	YES	unique_peak1	LOC101928177
PCC_673	chr1	156597278	156597531	3.7574706277	3.1699250014	0.472636815920398	2020	0	0	1	-5684	NO	Intergenic	6.81094527363184	NO	unique_peak1	LOC101928177
PCC_11690	chr1	156627280	156627543	4.446945721	4.5235619561	0.666666666666667	0	1	0	1	15671	NO	intron (NM_021948, intron 10 of 13)	14.5870646766169	YES	merged_common_peak	BCAN
PCC_11691	chr1	156629653	156630157	6.0058524144	5.7548875022	0.686567164179104	2228	0	0	1	17284	NO	TTS (NM_021948)	6.72139303482587	YES	merged_common_peak	NES
PCC_11692	chr1	156647686	156648150	5.7544979082	5.3575520046	0.552238805970149	557	0	1547	0	-729	YES	promoter-TSS (NM_006617)	7.35323383084577	NO	merged_common_peak	NES
PCC_674	chr1	156658841	156659060	3.7574706277	4.0874628413	0.507462686567164	11589	0	0	1	-11761	NO	Intergenic	11.7213930348259	NO	unique_peak1	NES
PCC_11693	chr1	156659240	156659853	5.6422086365	5.7004397181	0.572139303482587	12185	0	0	1	-12357	NO	Intergenic	11.3034825870647	YES	merged_common_peak	NES
PCC_11694	chr1	156675807	156676109	4.2222347186	4.2479275134	0.681592039800995	0	1	697	0	-350	YES	promoter-TSS (NM_001199723)	2.45273631840796	YES	merged_common_peak	CRABP2
PCC_11695	chr1	156695569	156695993	5.7849041882	5.5235619561	0.582089552238806	2230	0	13839	0	2450	NO	intron (NM_001303095, intron 2 of 3)	28.6766169154229	NO	merged_common_peak	ISG20L2
PCC_11696	chr1	156696413	156696727	4.6389656145	4.5235619561	0.462686567164179	1441	0	13050	0	1661	NO	intron (NM_001303095, intron 2 of 3)	10.6169154228856	NO	merged_common_peak	ISG20L2
PCC_675	chr1	156771183	156771477	4.2222347186	3.5849625007	0.517412935323383	12093	0	0	1	-14212	NO	TTS (NM_005973)	0.955223880597015	NO	unique_peak1	NTRK1
PCC_23196	chr1	156783580	156783753	0.779878487	3	0.746268656716418	0	1	5795	0	-1876	NO	exon (NM_001161443, exon 4 of 8)	2.36318407960199	YES	unique_peak2	NTRK1
PCC_676	chr1	156808795	156809036	3.9513705712	2.8073549221	0.587064676616915	5866	0	0	1	19797	NO	intron (NM_001007792, intron 1 of 16)	9.9452736318408	NO	unique_peak1	INSRR
PCC_11697	chr1	156829802	156830230	5.3637125295	5.2094533656	0.721393034825871	0	1	6375	0	-655	YES	promoter-TSS (NM_002529)	1.87562189054726	YES	merged_common_peak	NTRK1
PCC_11698	chr1	156859941	156860186	4.4049544187	4.3219280949	0.527363184079602	3252	0	3467	0	-3427	NO	Intergenic	9.20398009950249	NO	merged_common_peak	PEAR1
PCC_11699	chr1	156862097	156862389	5.4822349083	5.3219280949	0.676616915422886	1072	0	1287	0	-1247	NO	Intergenic	6.5273631840796	YES	merged_common_peak	PEAR1
PCC_11700	chr1	156890144	156890503	4.8978603144	4.5235619561	0.771144278606965	0	1	4387	0	-101	YES	promoter-TSS (NM_144702)	2.14427860696517	YES	merged_common_peak	LRRC71
PCC_11701	chr1	156897618	156897891	3.9513705712	3.7004397181	0.681592039800995	0	1	0	1	7330	NO	exon (NM_144702, exon 9 of 15)	4.84577114427861	YES	merged_common_peak	LRRC71
PCC_677	chr1	157044122	157044301	3.1496863089	3.5849625007	0.606965174129353	27881	0	0	1	25389	NO	Intergenic	8.51741293532338	YES	unique_peak1	ETV3L
PCC_11702	chr1	157059926	157060309	5.3637125295	5.0874628413	0.572139303482587	43787	0	0	1	9483	NO	Intergenic	17.2089552238806	NO	merged_common_peak	ETV3L
PCC_11703	chr1	157125838	157126179	5.114279033	5.0443941194	0.641791044776119	17262	0	0	1	-17625	NO	Intergenic	10.81592039801	YES	merged_common_peak	ETV3
PCC_678	chr1	157163499	157163739	4.0664531174	3.9068905956	0.507462686567164	819	0	4371	0	-55236	NO	Intergenic	5.93532338308458	NO	unique_peak1	ETV3
PCC_679	chr1	157333413	157333595	2.7691937053	2.3219280949	0.497512437810945	168268	0	3276	0	188806	NO	Intergenic	12.2786069651741	NO	unique_peak1	FCRL5
PCC_11704	chr1	157339787	157340031	3.7574706277	4.1699250014	0.417910447761194	174673	0	0	1	182401	NO	Intergenic	18.6666666666667	NO	merged_common_peak	FCRL5
PCC_11705	chr1	157347083	157347458	4.9553743726	5.5849625007	0.532338308457711	182034	0	7169	0	175040	NO	Intergenic	11.3880597014925	NO	merged_common_peak	FCRL5
PCC_11706	chr1	157459158	157459472	4.8377310997	4.8073549221	0.432835820895522	294079	0	0	1	62995	NO	Intergenic	9.24378109452736	NO	merged_common_peak	FCRL5
PCC_11707	chr1	157460402	157460792	4.9269299445	4.8579809951	0.517412935323383	295361	0	0	1	61713	NO	Intergenic	5.21890547263682	NO	merged_common_peak	FCRL5
PCC_680	chr1	157465887	157466183	4.3167474112	4.3923174228	0.45273631840796	300799	0	1255	0	56275	NO	Intergenic	17.7910447761194	NO	unique_peak1	FCRL5
PCC_681	chr1	157550121	157550293	2.7691937053	2.3219280949	0.407960199004975	384971	0	59886	0	17663	NO	intron (NM_031282, intron 7 of 11)	7.80099502487562	NO	unique_peak1	FCRL4
PCC_682	chr1	157661193	157661428	3.255551989	3	0.437810945273632	287310	0	170989	0	9337	NO	intron (NR_135214, intron 8 of 15)	10.8457711442786	NO	unique_peak1	FCRL3
PCC_683	chr1	157918421	157918632	3.6859605138	3.4594316186	0.492537313432836	30094	0	13284	0	22769	NO	non-coding (NR_135760, exon 4 of 4)	22.8805970149254	NO	unique_peak1	LOC105371458
PCC_11708	chr1	157933470	157933829	5.1871019162	5.2094533656	0.527363184079602	14971	0	0	1	-29414	NO	Intergenic	6.32835820895522	NO	merged_common_peak	KIRREL1
PCC_11709	chr1	157939592	157939895	4.4876447761	4.6438561898	0.472636815920398	8877	0	0	1	-23320	NO	Intergenic	11.81592039801	NO	merged_common_peak	KIRREL1
PCC_11710	chr1	157961657	157962207	5.6422086365	5.8073549221	0.527363184079602	1508	0	1668	0	-1131	NO	Intergenic	11.1542288557214	NO	merged_common_peak	KIRREL1
PCC_11711	chr1	157963265	157963699	4.4049544187	4.5849625007	0.736318407960199	0	1	118	0	419	NO	exon (NM_018240, exon 1 of 15)	0.0298507462686567	YES	merged_common_peak	KIRREL1
PCC_684	chr1	157980572	157980876	3.8253119046	3.3219280949	0.432835820895522	16676	0	0	1	-14616	NO	intron (NM_001286349, intron 1 of 12)	0.522388059701492	NO	unique_peak1	KIRREL1-IT1
PCC_685	chr1	157989281	157989450	3.444819301	1.5849625007	0.562189054726368	25317	0	0	1	-5975	NO	intron (NM_001286349, intron 1 of 12)	0.427860696517413	NO	unique_peak1	KIRREL1-IT1
PCC_11712	chr1	158005805	158006144	5.0104913029	4.5235619561	0.348258706467662	41926	0	0	1	10634	NO	intron (NM_001286349, intron 1 of 12)	4.02487562189055	NO	merged_common_peak	KIRREL1-IT1
PCC_11713	chr1	158057032	158057499	5.6253598108	5.6147098441	0.527363184079602	25905	0	0	1	53165	NO	intron (NM_001286349, intron 3 of 12)	24.407960199005	NO	merged_common_peak	LINC01704
PCC_11714	chr1	158065592	158065835	3.5301789125	4.3219280949	0.562189054726368	17457	0	4927	0	44717	NO	3' UTR (NM_018240, exon 15 of 15)	23.2786069651741	NO	merged_common_peak	LINC01704
PCC_11715	chr1	158083342	158083587	3.6859605138	4.3219280949	0.73134328358209	0	1	0	1	26966	NO	Intergenic	0.582089552238806	YES	merged_common_peak	LINC01704
PCC_23197	chr1	158087657	158087845	1.6966452955	3.5849625007	0.572139303482587	4110	0	19	0	22679	NO	Intergenic	6.05970149253731	NO	unique_peak2	LINC01704
PCC_686	chr1	158091497	158091754	3.6859605138	3.8073549221	0.492537313432836	7984	0	0	1	18805	NO	Intergenic	19.1044776119403	NO	unique_peak1	LINC01704
PCC_11716	chr1	158094783	158095092	4.8377310997	4.9541963104	0.497512437810945	11296	0	0	1	15493	NO	Intergenic	20.636815920398	NO	merged_common_peak	LINC01704
PCC_11717	chr1	158173648	158173918	4.3167474112	4.1699250014	0.36318407960199	22179	0	0	1	24046	NO	Intergenic	6.92537313432836	NO	merged_common_peak	CD1D
PCC_687	chr1	158476242	158476411	2.7691937053	3.4594316186	0.482587064676617	324722	0	9755	0	26658	NO	Intergenic	11.2935323383085	NO	unique_peak1	OR10R2
PCC_688	chr1	159041794	159042067	4.0664531174	3.7004397181	0.398009950248756	99172	0	2829	0	4761	NO	intron (NM_001348247, intron 1 of 4)	7.11442786069652	NO	unique_peak1	AIM2
PCC_11718	chr1	159130772	159131150	5.6253598108	5.0443941194	0.497512437810945	10141	0	0	1	-10393	NO	Intergenic	30.8457711442786	NO	merged_common_peak	CADM3
PCC_11719	chr1	159167768	159168133	5.5009957183	5.0443941194	0.522388059701492	9351	0	0	1	4262	NO	non-coding (NR_037870, exon 4 of 4)	20.5621890547264	NO	merged_common_peak	CADM3-AS1
PCC_689	chr1	159181440	159181609	1.9917782876	3.1699250014	0.467661691542289	22925	0	12873	0	6475	NO	Intergenic	6.82089552238806	NO	unique_peak1	ACKR1
PCC_690	chr1	159184027	159184262	3.5301789125	3.9068905956	0.502487562189055	25545	0	15493	0	9095	NO	Intergenic	7.8407960199005	NO	unique_peak1	ACKR1
PCC_11720	chr1	159750341	159750629	4.3167474112	4.3219280949	0.621890547263682	0	1	195	0	-251	YES	promoter-TSS (NM_017823)	10.8258706467662	YES	merged_common_peak	DUSP23
PCC_11721	chr1	159768586	159769030	5.5194941307	5.5545888517	0.477611940298507	17354	0	4832	0	-1493	NO	Intergenic	19.1741293532338	NO	merged_common_peak	FCRL6
PCC_11722	chr1	159791315	159791637	4.9553743726	4	0.527363184079602	32430	0	5154	0	-5003	NO	Intergenic	4.81592039800995	NO	merged_common_peak	SLAMF8
PCC_11723	chr1	159861254	159861703	5.7998491487	5.9772799235	0.557213930348259	8323	0	0	1	8391	NO	intron (NM_012337, intron 2 of 11)	23.771144278607	NO	merged_common_peak	MIR4259
PCC_11724	chr1	159906146	159906539	5.3428835175	5.2479275134	0.631840796019901	6388	0	0	1	9044	NO	intron (NM_020789, intron 5 of 20)	23.1442786069652	NO	merged_common_peak	IGSF9
PCC_691	chr1	159915556	159915735	2.9085450961	3.3219280949	0.681592039800995	0	1	184	0	-259	YES	promoter-TSS (NM_001135050)	0.701492537313433	YES	unique_peak1	IGSF9
PCC_11725	chr1	159976138	159976463	5.1390015271	5	0.497512437810945	24895	0	0	1	25483	NO	Intergenic	14.4875621890547	NO	merged_common_peak	PIGM
PCC_692	chr1	159977422	159977639	3.3535682992	3.3219280949	0.373134328358209	23665	0	0	1	24253	NO	Intergenic	5.54726368159204	NO	unique_peak1	PIGM
PCC_693	chr1	160048469	160048699	3.5301789125	3	0.552238805970149	5037	0	6356	0	-2776	NO	Intergenic	8.75621890547264	NO	unique_peak1	KCNJ9
PCC_11726	chr1	160053907	160054228	4.446945721	4.4594316186	0.656716417910448	0	1	873	0	2707	NO	exon (NM_004983, exon 2 of 3)	14.8208955223881	YES	merged_common_peak	KCNJ9
PCC_11727	chr1	160055462	160055767	3.7574706277	4.6438561898	0.601990049751244	775	0	0	1	4254	NO	intron (NM_004983, intron 2 of 2)	15.407960199005	NO	merged_common_peak	KCNJ9
PCC_11728	chr1	160070714	160071164	4.8377310997	5.5545888517	0.631840796019901	2408	0	2648	0	-2321	NO	Intergenic	6.22388059701493	YES	merged_common_peak	IGSF8
PCC_694	chr1	160132126	160132320	3.444819301	3	0.562189054726368	42809	0	0	1	10871	NO	intron (NM_144699, intron 6 of 21)	17.6019900497512	NO	unique_peak1	ATP1A4
PCC_11729	chr1	160162868	160163308	5.0634029557	5	0.527363184079602	11944	0	0	1	2803	NO	intron (NM_001231, intron 2 of 10)	14.5870646766169	NO	merged_common_peak	CASQ1
PCC_11730	chr1	160189369	160189692	4.8066093126	5.2479275134	0.532338308457711	13727	0	0	1	-10871	NO	intron (NM_015726, intron 11 of 13)	3.49751243781095	NO	merged_common_peak	LOC729867
PCC_695	chr1	160221751	160222027	4.3167474112	3.9068905956	0.437810945273632	9766	0	0	1	-9650	NO	intron (NR_028104, intron 1 of 12)	6.36318407960199	NO	unique_peak1	LOC100287049
PCC_23198	chr1	160324320	160324486	2.9085450961	3.7004397181	0.512437810945274	10964	0	662	0	-11049	NO	intron (NM_001349729, intron 11 of 15)	7.17412935323383	NO	unique_peak2	COPA
PCC_23199	chr1	160346333	160346547	3.255551989	4.0874628413	0.477611940298507	5496	0	0	1	9579	NO	Intergenic	22.6169154228856	NO	unique_peak2	NHLH1
PCC_696	chr1	160577007	160577223	3.8253119046	2.8073549221	0.393034825870647	187628	0	0	1	-27809	NO	TTS (NR_104399)	14.81592039801	NO	unique_peak1	CD84
PCC_11731	chr1	160804879	160805129	3.255551989	3.4594316186	0.422885572139304	32950	0	0	1	27688	NO	intron (NM_001166664, intron 5 of 7)	2.94029850746269	NO	merged_common_peak	CD244
PCC_697	chr1	160921203	160921476	4.5654680998	3.3219280949	0.497512437810945	69279	0	0	1	3250	NO	intron (NM_080878, intron 3 of 7)	13.4975124378109	NO	unique_peak1	ITLN2
PCC_698	chr1	160960129	160960298	2.613412104	2.5849625007	0.45273631840796	30405	0	0	1	30920	NO	Intergenic	8.59701492537313	YES	unique_peak1	F11R
PCC_11732	chr1	160963402	160963644	3.6859605138	4.3923174228	0.427860696517413	27095	0	2762	0	27610	NO	Intergenic	0.353233830845771	NO	merged_common_peak	F11R
PCC_11733	chr1	160967153	160967422	4.1204448967	3.7004397181	0.552238805970149	23331	0	6073	0	23846	NO	3' UTR (NM_016946, exon 10 of 10)	7.44278606965174	NO	merged_common_peak	F11R
PCC_11734	chr1	161011295	161011560	4.4049544187	4.2479275134	0.557213930348259	2496	0	2253	0	-2653	NO	intron (NM_207005, intron 6 of 10)	17.1940298507463	NO	merged_common_peak	TSTD1
PCC_11735	chr1	161041620	161041980	5.114279033	5.3575520046	0.527363184079602	7446	0	2389	0	-2040	NO	3' UTR (NM_030916, exon 9 of 9)	7.02985074626866	NO	merged_common_peak	ARHGAP30
PCC_11736	chr1	161067282	161067748	5.6253598108	5.3219280949	0.512437810945274	447	0	8414	0	-636	YES	promoter-TSS (NR_033386)	4.18905472636816	NO	merged_common_peak	KLHDC9
PCC_23200	chr1	161129107	161129306	2.9085450961	3.8073549221	0.646766169154229	0	1	164	0	-48	YES	promoter-TSS (NM_001319847)	0.054726368159204	NO	unique_peak2	USP21
PCC_23201	chr1	161135496	161135662	2.4368014907	3	0.477611940298507	322	0	781	0	-592	YES	promoter-TSS (NM_001350128)	3.42786069651741	YES	unique_peak2	PPOX
PCC_11737	chr1	161162360	161162634	4.0664531174	4.0874628413	0.54228855721393	9212	0	0	1	6346	NO	intron (NM_005099, intron 7 of 8)	13.7213930348259	NO	merged_common_peak	ADAMTS4
PCC_699	chr1	161179644	161179923	4.2222347186	4.0874628413	0.582089552238806	7426	0	0	1	-5304	NO	intron (NM_001166159, intron 6 of 12)	14.1393034825871	NO	unique_peak1	FCER1G
PCC_11738	chr1	161195348	161195681	5.114279033	5.0874628413	0.482587064676617	23157	0	6743	0	-215	YES	promoter-TSS (NM_032174)	3.53233830845771	YES	merged_common_peak	TOMM40L
PCC_11739	chr1	161197132	161197493	5.0104913029	4.8073549221	0.482587064676617	24955	0	8358	0	336	NO	TTS (NR_049819)	8.39303482587065	NO	merged_common_peak	MIR5187
PCC_23202	chr1	161417798	161417978	2.613412104	3.9068905956	0.73134328358209	0	1	6657	0	-57317	NO	Intergenic	0.502487562189055	NO	unique_peak2	FCGR2A
PCC_700	chr1	161456870	161457129	4.0664531174	3.1699250014	0.442786069651741	14395	0	0	1	-18206	NO	Intergenic	4.66169154228856	NO	unique_peak1	FCGR2A
PCC_701	chr1	161536014	161536367	4.5271287508	3.7004397181	0.417910447761194	35337	0	4669	0	-14939	NO	Intergenic	4.73134328358209	NO	unique_peak1	FCGR2C
PCC_702	chr1	161612639	161612853	3.6103619423	3.3219280949	0.373134328358209	30268	0	20235	0	-10993	NO	Intergenic	1.46268656716418	NO	unique_peak1	FCGR3B
PCC_11740	chr1	161617374	161617960	5.3002148195	5.5849625007	0.437810945273632	35189	0	25156	0	-15238	NO	Intergenic	3.11940298507463	NO	merged_common_peak	FCGR2B
PCC_11741	chr1	161708532	161708870	4.8681373797	4.7004397181	0.402985074626866	10613	0	2190	0	-10857	NO	Intergenic	6.30845771144279	NO	merged_common_peak	DUSP12
PCC_703	chr1	161711272	161711550	4.010163136	4	0.407960199004975	7903	0	4900	0	-8147	NO	Intergenic	4.9452736318408	NO	unique_peak1	DUSP12
PCC_11742	chr1	161762471	161762829	4.8978603144	4.7548875022	0.383084577114428	42473	0	0	1	26616	NO	intron (NM_007348, intron 6 of 15)	5.0547263681592	NO	merged_common_peak	ATF6
PCC_704	chr1	161834419	161834699	4.3615861095	3.1699250014	0.407960199004975	114382	0	0	1	98525	NO	intron (NM_007348, intron 14 of 15)	0.368159203980099	NO	unique_peak1	ATF6
PCC_705	chr1	161993588	161993793	2.613412104	3.7004397181	0.751243781094527	0	1	549	0	565	NO	5' UTR (NM_001347700, exon 1 of 8)	0.0696517412935323	YES	unique_peak1	OLFML2B
PCC_11743	chr1	161994019	161994305	3.6859605138	4.5849625007	0.482587064676617	0	1	1021	0	93	YES	promoter-TSS (NM_001347700)	1.55721393034826	YES	merged_common_peak	OLFML2B
PCC_11744	chr1	162006642	162007064	4.9269299445	4.7548875022	0.472636815920398	12621	0	0	1	-12598	NO	Intergenic	3.24378109452736	NO	merged_common_peak	OLFML2B
PCC_706	chr1	162025764	162026125	4.8377310997	3.9068905956	0.532338308457711	13406	0	12183	0	-13637	NO	Intergenic	21.3830845771144	NO	unique_peak1	NOS1AP
PCC_23203	chr1	162246425	162246603	2.613412104	3.7004397181	0.402985074626866	90262	0	6436	0	-65822	NO	intron (NM_014697, intron 2 of 9)	0.855721393034826	NO	unique_peak2	MIR556
PCC_707	chr1	162327557	162327733	2.4368014907	2.3219280949	0.487562189054726	9131	0	3474	0	-5128	NO	intron (NM_014697, intron 8 of 9)	9.54726368159204	NO	unique_peak1	NOS1AP
PCC_11745	chr1	162361971	162362205	3.8253119046	3.4594316186	0.402985074626866	24666	0	37	0	10568	NO	Intergenic	8.09452736318408	NO	merged_common_peak	C1orf226
PCC_11746	chr1	162583333	162583911	5.278352918	5.4262647547	0.477611940298507	51668	0	0	1	-17433	NO	Intergenic	5.83084577114428	NO	merged_common_peak	DDR2
PCC_708	chr1	162770057	162770372	4.6389656145	4.4594316186	0.447761194029851	9391	0	0	1	9722	NO	intron (NM_016371, intron 5 of 8)	6.27363184079602	NO	unique_peak1	HSD17B7
PCC_11747	chr1	162824068	162824348	3.8253119046	4.4594316186	0.378109452736318	31533	0	27	0	14397	NO	3' UTR (NM_178550, exon 4 of 4)	5.58208955223881	NO	merged_common_peak	CCDC190
PCC_11748	chr1	162847819	162848185	5.675275732	5.6438561898	0.482587064676617	55327	0	10018	0	-9397	NO	Intergenic	12.9154228855721	NO	merged_common_peak	CCDC190
PCC_11749	chr1	163038983	163039363	5.675275732	5.3575520046	0.507462686567164	246498	0	2657	0	129	NO	exon (NM_001102445, exon 2 of 6)	8.92039800995025	NO	merged_common_peak	RGS4
PCC_11750	chr1	163041625	163041949	5.4438955593	5.2854022189	0.45273631840796	249112	0	43	0	92	YES	promoter-TSS (NM_001113380)	9.96517412935323	NO	merged_common_peak	RGS4
PCC_709	chr1	163140944	163141182	3.9513705712	3.1699250014	0.407960199004975	150316	0	0	1	9598	NO	intron (NM_001254748, intron 2 of 5)	2.01492537313433	NO	unique_peak1	LOC101928404
PCC_11751	chr1	163144546	163144984	5.3428835175	5.7548875022	0.437810945273632	146614	0	0	1	13300	NO	intron (NM_001254748, intron 2 of 5)	10.4278606965174	NO	merged_common_peak	LOC101928404
PCC_710	chr1	163285630	163285867	3.444819301	3.1699250014	0.278606965174129	5631	0	82712	0	5833	NO	intron (NM_001254748, intron 1 of 5)	2.36318407960199	NO	unique_peak1	RGS5
PCC_711	chr1	163498605	163498857	4.446945721	3.7004397181	0.308457711442786	105530	0	9719	0	-105750	NO	Intergenic	1.60199004975124	NO	unique_peak1	LOC100422212
PCC_712	chr1	163505670	163505882	3.1496863089	3.7004397181	0.338308457711443	112575	0	2674	0	-112795	NO	Intergenic	4.02487562189055	NO	unique_peak1	LOC100422212
PCC_713	chr1	163531422	163531714	4.1204448967	3.9068905956	0.393034825870647	138367	0	22217	0	-138587	NO	Intergenic	3.4228855721393	NO	unique_peak1	LOC100422212
PCC_11752	chr1	163790072	163790311	3.9513705712	3.1699250014	0.298507462686567	396990	0	45070	0	-397210	NO	Intergenic	0.169154228855721	NO	merged_common_peak	LOC100422212
PCC_714	chr1	163843506	163843675	3.255551989	2	0.393034825870647	446825	0	610	0	-450609	NO	Intergenic	4.85572139303483	NO	unique_peak1	LOC100422212
PCC_715	chr1	164479749	164479955	3.1496863089	2	0.427860696517413	65588	0	4128	0	-48745	NO	Intergenic	0.348258706467662	NO	unique_peak1	PBX1
PCC_11753	chr1	164586991	164587386	4.3167474112	4.3923174228	0.45771144278607	41170	0	542	0	58229	NO	intron (NM_001353131, intron 2 of 7)	2.70149253731343	NO	merged_common_peak	PBX1
PCC_716	chr1	164755744	164755913	2.613412104	2	0.402985074626866	209810	0	0	1	-11950	NO	intron (NM_001353131, intron 2 of 7)	0.18407960199005	NO	unique_peak1	LOC100505795
PCC_717	chr1	164756496	164756863	5.0372117052	4.1699250014	0.606965174129353	210661	0	0	1	-12801	NO	intron (NM_001353131, intron 2 of 7)	10.134328358209	NO	unique_peak1	LOC100505795
PCC_11754	chr1	165042558	165042958	4.8066093126	4	0.442786069651741	43898	0	0	1	282720	NO	Intergenic	4.54228855721393	NO	merged_common_peak	LMX1A
PCC_11755	chr1	165114156	165114444	3.5301789125	4.1699250014	0.422885572139304	27173	0	0	1	211178	NO	Intergenic	8.70149253731343	NO	merged_common_peak	LMX1A
PCC_718	chr1	165227258	165227519	4.010163136	3.7004397181	0.517412935323383	21780	0	109112	0	98090	NO	intron (NM_177398, intron 3 of 8)	14.9402985074627	NO	unique_peak1	LMX1A
PCC_719	chr1	165336722	165336891	3.6859605138	3.1699250014	0.582089552238806	10377	0	0	1	-10854	NO	Intergenic	19.6467661691542	NO	unique_peak1	LMX1A
PCC_23204	chr1	165338484	165338757	3.255551989	3.9068905956	0.507462686567164	12191	0	0	1	-12668	NO	Intergenic	11.4875621890547	NO	unique_peak2	LMX1A
PCC_11756	chr1	165362162	165362494	5.0372117052	4.5849625007	0.616915422885572	35899	0	0	1	31893	NO	Intergenic	7.59203980099502	NO	merged_common_peak	RXRG
PCC_720	chr1	165373203	165373390	3.444819301	2.5849625007	0.507462686567164	46867	0	5534	0	20925	NO	intron (NM_006917, intron 9 of 9)	16.9850746268657	NO	unique_peak1	RXRG
PCC_11757	chr1	165562173	165562478	4.4049544187	4.3219280949	0.398009950248756	4840	0	0	1	-10933	NO	Intergenic	8.39800995024876	NO	merged_common_peak	LOC400794
PCC_11758	chr1	165570921	165571184	4.3167474112	4	0.45273631840796	3421	0	0	1	-19660	NO	Intergenic	11.3930348258706	NO	merged_common_peak	LOC400794
PCC_11759	chr1	165687154	165687471	4.8377310997	4.5235619561	0.407960199004975	19394	0	0	1	19325	NO	Intergenic	8.55721393034826	NO	merged_common_peak	LOC440700
PCC_721	chr1	165796957	165797483	4.1204448967	3.8073549221	0.776119402985075	0	1	0	1	488	NO	intron (NM_012474, intron 1 of 6)	0.144278606965174	YES	unique_peak1	UCK2
PCC_722	chr1	165798212	165798469	3.6859605138	3.1699250014	0.552238805970149	556	0	0	1	1608	NO	intron (NM_012474, intron 1 of 6)	0.517412935323383	NO	unique_peak1	UCK2
PCC_723	chr1	165868039	165868252	3.0346037628	3.3219280949	0.477611940298507	42395	0	0	1	-9013	NO	intron (NM_012474, intron 4 of 6)	0.343283582089552	NO	unique_peak1	MIR3658
PCC_11760	chr1	165883371	165883755	5.5377373845	5.3575520046	0.422885572139304	26977	0	0	1	6405	NO	Intergenic	18.7661691542289	NO	merged_common_peak	MIR3658
PCC_11761	chr1	165893971	165894180	4.010163136	3.9068905956	0.487562189054726	16465	0	0	1	16917	NO	Intergenic	18.5124378109453	NO	merged_common_peak	MIR3658
PCC_724	chr1	165897418	165897636	3.6103619423	3.7004397181	0.407960199004975	13013	0	0	1	20369	NO	Intergenic	14.18407960199	NO	unique_peak1	MIR3658
PCC_11762	chr1	166134155	166134362	2.613412104	3.7004397181	0.597014925373134	0	1	73647	0	1734	NO	intron (NM_001017961, intron 1 of 1)	0.756218905472637	YES	merged_common_peak	FAM78B
PCC_11763	chr1	166853585	166853886	4.0664531174	4.0874628413	0.676616915422886	0	1	7055	0	-8081	NO	Intergenic	9.17412935323383	YES	merged_common_peak	TADA1
PCC_23205	chr1	166879718	166879884	1.9917782876	3.8073549221	0.437810945273632	9875	0	0	1	-34147	NO	Intergenic	19.5074626865672	NO	unique_peak2	TADA1
PCC_11764	chr1	167028380	167028752	4.8978603144	4.7548875022	0.522388059701492	61909	0	0	1	31302	NO	intron (NM_005814, intron 4 of 6)	16.3830845771144	NO	merged_common_peak	GPA33
PCC_11765	chr1	167035899	167036232	4.8978603144	4.7004397181	0.716417910447761	54410	0	0	1	23803	NO	intron (NM_005814, intron 3 of 6)	5.7363184079602	NO	merged_common_peak	GPA33
PCC_11766	chr1	167189674	167190143	4.6027273223	6.1292830169	0.701492537313433	0	1	772	0	-158	YES	promoter-TSS (NM_001198786)	0.427860696517413	YES	merged_common_peak	POU2F1
PCC_725	chr1	167237146	167237376	3.6103619423	3.4594316186	0.437810945273632	45799	0	0	1	47138	NO	intron (NM_002697, intron 1 of 15)	8.03482587064677	NO	unique_peak1	POU2F1
PCC_11767	chr1	167411397	167411863	5.4044115846	5.3923174228	0.552238805970149	2392	0	0	1	76217	NO	intron (NM_000734, intron 1 of 7)	9.85572139303483	NO	merged_common_peak	CD247
PCC_11768	chr1	167503091	167503340	3.5301789125	3.9068905956	0.527363184079602	19154	0	0	1	-15368	NO	Intergenic	14.9402985074627	NO	merged_common_peak	CD247
PCC_726	chr1	167525380	167525625	3.7574706277	3.9068905956	0.462686567164179	2331	0	2781	0	-2446	NO	Intergenic	10.4776119402985	NO	unique_peak1	CREG1
PCC_11769	chr1	167569320	167569612	4.8066093126	4.7548875022	0.383084577114428	29898	0	0	1	-29964	NO	Intergenic	2.76616915422886	NO	merged_common_peak	RCSD1
PCC_11770	chr1	167657121	167657528	5.1871019162	5.2094533656	0.427860696517413	26053	0	0	1	-33863	NO	intron (NM_052862, intron 3 of 6)	7.05970149253731	NO	merged_common_peak	MPZL1
PCC_11771	chr1	167772604	167772914	4.7420787131	5.3575520046	0.54228855721393	16537	0	0	1	81572	NO	Intergenic	26.9701492537313	NO	merged_common_peak	MPZL1
PCC_727	chr1	167905139	167905435	3.5301789125	2.8073549221	0.696517412935323	0	1	4906	0	152	YES	promoter-TSS (NR_146228)	0.223880597014925	YES	unique_peak1	MPC2
PCC_11772	chr1	168054026	168054286	4.1204448967	3.9068905956	0.562189054726368	28333	0	784	0	51518	NO	3' UTR (NM_001349635, exon 5 of 5)	13.3830845771144	YES	merged_common_peak	GPR161
PCC_728	chr1	168204579	168204761	3.255551989	1.5849625007	0.512437810945274	8730	0	0	1	9415	NO	intron (NM_199344, intron 4 of 7)	12.5174129353234	NO	unique_peak1	SFT2D2
PCC_729	chr1	168312017	168312252	3.6859605138	3.5849625007	0.522388059701492	116194	0	20893	0	-32628	NO	Intergenic	14.4477611940299	NO	unique_peak1	MIR557
PCC_11773	chr1	168408990	168409417	5.5009957183	4.9068905956	0.497512437810945	213263	0	0	1	-17309	NO	Intergenic	15.4427860696517	NO	merged_common_peak	LOC100505918
PCC_11774	chr1	168515235	168515486	3.9513705712	4.8073549221	0.437810945273632	319420	0	9679	0	-2125	NO	Intergenic	10.9850746268657	NO	merged_common_peak	XCL2
PCC_11775	chr1	168543555	168543839	4.2703351077	3.9068905956	0.417910447761194	347757	0	16416	0	-2014	NO	Intergenic	3.83582089552239	NO	merged_common_peak	XCL1
PCC_11776	chr1	168572719	168573164	5.4438955593	5.2854022189	0.572139303482587	377001	0	5089	0	27230	NO	Intergenic	14.6218905472637	NO	merged_common_peak	XCL1
PCC_730	chr1	168758844	168759041	2.9085450961	2.3219280949	0.378109452736318	315724	0	14551	0	2763	NO	intron (NR_024160, intron 2 of 2)	0.129353233830846	NO	unique_peak1	LINC00626
PCC_731	chr1	169317769	169318011	4.1204448967	3.8073549221	0.338308457711443	78631	0	0	1	-19227	NO	intron (NM_013330, intron 1 of 11)	5.6318407960199	NO	unique_peak1	BLZF1
PCC_732	chr1	169435549	169435761	3.3535682992	2.3219280949	0.378109452736318	18803	0	11245	0	-5748	NO	intron (NM_006996, intron 5 of 5)	0.696517412935323	NO	unique_peak1	CCDC181
PCC_11777	chr1	169515663	169515991	4.8681373797	4.5849625007	0.437810945273632	60149	0	2553	0	39942	NO	exon (NM_000130, exon 11 of 25)	8.8955223880597	NO	merged_common_peak	F5
PCC_733	chr1	169681236	169681405	2.7691937053	3.5849625007	0.437810945273632	82553	0	7209	0	-477	YES	promoter-TSS (NM_000655)	14.1940298507463	NO	unique_peak1	SELL
PCC_734	chr1	169778856	169779063	3.6103619423	2.3219280949	0.36318407960199	14511	0	78971	0	14409	NO	intron (NM_001320047, intron 9 of 24)	1.59203980099502	NO	unique_peak1	C1orf112
PCC_735	chr1	169898147	169898331	3.3535682992	3	0.323383084577114	35416	0	2411	0	-35139	NO	intron (NM_001204517, intron 19 of 19)	8.91542288557214	NO	unique_peak1	SCYL3
PCC_11778	chr1	169979665	169979920	4.1204448967	4.7548875022	0.313432835820896	63718	0	0	1	58264	NO	intron (NM_001204517, intron 10 of 19)	2.40796019900498	NO	merged_common_peak	KIFAP3
PCC_23206	chr1	170043816	170044011	2.4368014907	4.1699250014	0.631840796019901	0	1	242	0	-34	YES	promoter-TSS (NM_001204514)	5.5771144278607	YES	unique_peak2	KIFAP3
PCC_736	chr1	170501566	170501847	3.444819301	3.4594316186	0.537313432835821	128650	0	15	0	44	YES	promoter-TSS (NR_125958)	0.577114427860697	NO	unique_peak1	LOC101928650
PCC_737	chr1	170633211	170633380	2.613412104	3.4594316186	0.626865671641791	0	1	9884	0	-18	YES	promoter-TSS (NM_022716)	0.45771144278607	NO	unique_peak1	PRRX1
PCC_11779	chr1	170634105	170634379	3.1496863089	3.5849625007	0.616915422885572	0	1	10831	0	929	NO	intron (NM_006902, intron 1 of 4)	0.0995024875621891	YES	merged_common_peak	PRRX1
PCC_738	chr1	170640556	170640841	4.6027273223	2.3219280949	0.532338308457711	6419	0	5622	0	7385	NO	intron (NM_006902, intron 1 of 4)	5.33333333333333	NO	unique_peak1	PRRX1
PCC_739	chr1	170658724	170659046	4.010163136	3.9068905956	0.437810945273632	24606	0	2485	0	25572	NO	intron (NM_006902, intron 1 of 4)	4.68159203980099	NO	unique_peak1	PRRX1
PCC_740	chr1	170734851	170735222	5.2335142196	4.7004397181	0.368159203980099	100757	0	29755	0	101723	NO	Intergenic	2.59701492537313	NO	unique_peak1	PRRX1
PCC_741	chr1	170851124	170851342	3.6859605138	3.4594316186	0.373134328358209	216954	0	0	1	-53379	NO	Intergenic	2.36318407960199	NO	unique_peak1	MROH9
PCC_11780	chr1	170898969	170899303	4.4049544187	4.3219280949	0.447761194029851	264857	0	24165	0	-5476	NO	Intergenic	8.22388059701493	NO	merged_common_peak	MROH9
PCC_742	chr1	170936304	170936604	3.9513705712	4	0.373134328358209	302175	0	61483	0	31842	NO	intron (NM_025063, intron 7 of 14)	3.51243781094527	NO	unique_peak1	MROH9
PCC_743	chr1	171050181	171050350	2.613412104	2.3219280949	0.318407960199005	404152	0	29775	0	-9753	NO	Intergenic	0.0348258706467662	NO	unique_peak1	FMO3
PCC_11781	chr1	171050450	171050744	4.0664531174	4.2479275134	0.338308457711443	403820	0	29443	0	-9421	NO	Intergenic	1.36318407960199	NO	merged_common_peak	FMO3
PCC_744	chr1	171157905	171158121	3.6859605138	4.0874628413	0.432835820895522	296404	0	5987	0	3666	NO	intron (NM_001460, intron 2 of 8)	11.8457711442786	NO	unique_peak1	FMO2
PCC_11782	chr1	171195908	171196211	4.6742374362	4.5849625007	0.442786069651741	258358	0	0	1	-21551	NO	Intergenic	14.8805970149254	NO	merged_common_peak	FMO1
PCC_11783	chr1	171214686	171214959	4.8066093126	4.8073549221	0.45771144278607	239595	0	2838	0	-2788	NO	Intergenic	14.0845771144279	NO	merged_common_peak	FMO1
PCC_745	chr1	171282848	171283049	3.6103619423	2.3219280949	0.398009950248756	171469	0	502	0	-374	YES	promoter-TSS (NM_002022)	2.01492537313433	NO	unique_peak1	FMO4
PCC_746	chr1	171454445	171454619	3.1496863089	3	0.54228855721393	0	1	248	0	-134	YES	promoter-TSS (NM_015172)	7.51741293532338	YES	unique_peak1	PRRC2C
PCC_11784	chr1	171614080	171614400	4.4049544187	4.2479275134	0.497512437810945	25607	0	0	1	7533	NO	intron (NM_000261, intron 1 of 2)	24.3980099502488	NO	merged_common_peak	MYOC
PCC_747	chr1	171624654	171624915	4.1723187974	4.0874628413	0.626865671641791	15063	0	3543	0	-3011	NO	Intergenic	8.38805970149254	NO	unique_peak1	MYOC
PCC_11785	chr1	171685030	171685306	3.6859605138	4	0.373134328358209	25577	0	0	1	26211	NO	intron (NM_003762, intron 4 of 7)	1.10945273631841	NO	merged_common_peak	VAMP4
PCC_11786	chr1	171770623	171770867	4.3167474112	4.3219280949	0.462686567164179	17015	0	0	1	19984	NO	Intergenic	7	NO	merged_common_peak	METTL13
PCC_748	chr1	171920977	171921146	3.0346037628	1	0.348258706467662	109635	0	30080	0	87729	NO	intron (NM_001136127, intron 2 of 19)	0	NO	unique_peak1	DNM3-IT1
PCC_749	chr1	171952795	171953006	3.8898425041	2.8073549221	0.393034825870647	141474	0	18970	0	119568	NO	intron (NM_001136127, intron 2 of 19)	3.28855721393035	NO	unique_peak1	DNM3-IT1
PCC_11787	chr1	171954038	171954350	4.4876447761	4.7548875022	0.373134328358209	142768	0	17676	0	120862	NO	intron (NM_001136127, intron 2 of 19)	9.45273631840796	NO	merged_common_peak	DNM3-IT1
PCC_750	chr1	171971940	171972241	4.5654680998	3.8073549221	0.358208955223881	160664	0	0	1	-135858	NO	intron (NM_001136127, intron 4 of 19)	2.60696517412935	NO	unique_peak1	MIR3120
PCC_751	chr1	172010919	172011170	4.1204448967	2.3219280949	0.328358208955224	199618	0	0	1	-96904	NO	intron (NM_001136127, intron 7 of 19)	1.15422885572139	NO	unique_peak1	MIR3120
PCC_752	chr1	172059416	172059598	3.3535682992	3.7004397181	0.532338308457711	248081	0	4446	0	-48441	NO	intron (NM_001136127, intron 12 of 19)	14.452736318408	NO	unique_peak1	MIR3120
PCC_753	chr1	172256043	172256252	3.3535682992	2	0.472636815920398	156620	0	0	1	-133681	NO	intron (NM_001136127, intron 15 of 19)	0.522388059701492	NO	unique_peak1	C1orf105
PCC_754	chr1	172291416	172291767	4.1723187974	3.1699250014	0.487562189054726	121176	0	0	1	-98237	NO	intron (NM_001136127, intron 16 of 19)	0.527363184079602	NO	unique_peak1	C1orf105
PCC_11788	chr1	172368499	172369051	5.4822349083	5.3575520046	0.368159203980099	43992	0	0	1	-21053	NO	intron (NM_001350206, intron 20 of 20)	0.527363184079602	NO	merged_common_peak	C1orf105
PCC_11789	chr1	172398520	172398839	4.8066093126	4.8579809951	0.393034825870647	14088	0	0	1	8851	NO	intron (NM_139240, intron 1 of 6)	8.05970149253731	NO	merged_common_peak	C1orf105
PCC_11790	chr1	172419095	172419418	4.6389656145	4.9068905956	0.522388059701492	5874	0	2974	0	-2777	NO	intron (NM_139240, intron 3 of 6)	13.1044776119403	NO	merged_common_peak	C1orf105
PCC_755	chr1	172578779	172578958	3.255551989	2.8073549221	0.353233830845771	76222	0	7142	0	-49280	NO	intron (NM_014283, intron 23 of 23)	1.29850746268657	NO	unique_peak1	FASLG
PCC_756	chr1	172688680	172689053	4.7085930023	4	0.338308457711443	186220	0	0	1	60718	NO	Intergenic	1.82089552238806	NO	unique_peak1	FASLG
PCC_757	chr1	172714216	172714420	3.8253119046	4.0874628413	0.442786069651741	211672	0	0	1	86170	NO	Intergenic	9.77611940298507	NO	unique_peak1	FASLG
PCC_11791	chr1	172795216	172795529	4.8978603144	4.4594316186	0.447761194029851	292726	0	0	1	167224	NO	Intergenic	4.02487562189055	NO	merged_common_peak	FASLG
PCC_11792	chr1	173171411	173171869	5.5910042447	5.3575520046	0.378109452736318	274238	0	0	1	3057	NO	intron (NM_003326, intron 1 of 2)	3.18905472636816	NO	merged_common_peak	TNFSF4
PCC_11793	chr1	173224415	173224659	4.0664531174	4.3923174228	0.368159203980099	221341	0	0	1	-48085	NO	intron (NR_037845, intron 2 of 2)	6.16417910447761	NO	merged_common_peak	TNFSF4
PCC_758	chr1	173381249	173381429	3.444819301	3.8073549221	0.447761194029851	64539	0	3051	0	49162	NO	intron (NR_037845, intron 2 of 2)	0.850746268656716	NO	unique_peak1	LOC101928673
PCC_11794	chr1	173389385	173389797	4.4876447761	4.9068905956	0.477611940298507	56287	0	0	1	40910	NO	intron (NR_125960, intron 1 of 1)	7.47761194029851	NO	merged_common_peak	LOC101928673
PCC_759	chr1	173398644	173398953	4.6389656145	3.5849625007	0.497512437810945	47080	0	0	1	31703	NO	intron (NR_125960, intron 1 of 1)	5.77611940298507	NO	unique_peak1	LOC101928673
PCC_11795	chr1	173400352	173400687	4.4049544187	4.3923174228	0.507462686567164	45359	0	0	1	29982	NO	intron (NR_125960, intron 1 of 1)	9.27363184079602	NO	merged_common_peak	LOC101928673
PCC_760	chr1	173794273	173794481	2.613412104	2.3219280949	0.467661691542289	181	0	109136	0	580	YES	promoter-TSS (NM_033319)	1.07960199004975	NO	unique_peak1	DARS2
PCC_761	chr1	174186939	174187151	3.3535682992	2.5849625007	0.323383084577114	57655	0	42764	0	58493	NO	intron (NM_014857, intron 1 of 20)	4.27860696517413	NO	unique_peak1	RABGAP1L
PCC_762	chr1	174227279	174227475	3.7574706277	3.3219280949	0.36318407960199	97987	0	83096	0	98825	NO	intron (NM_014857, intron 7 of 20)	4.07462686567164	NO	unique_peak1	RABGAP1L
PCC_763	chr1	174231924	174232195	4.3615861095	4.0874628413	0.412935323383085	102669	0	87778	0	103507	NO	intron (NM_014857, intron 7 of 20)	5.67661691542289	NO	unique_peak1	RABGAP1L
PCC_11796	chr1	174695719	174696018	4.2703351077	4.7548875022	0.313432835820896	272522	0	13122	0	-73167	NO	intron (NM_014857, intron 17 of 20)	0.935323383084577	NO	merged_common_peak	RABGAP1L
PCC_11797	chr1	174713161	174713426	3.9513705712	4.5235619561	0.308457711442786	255097	0	3082	0	-55742	NO	intron (NM_014857, intron 17 of 20)	1.55223880597015	NO	merged_common_peak	RABGAP1L
PCC_764	chr1	174739152	174739403	4.0664531174	3.5849625007	0.318407960199005	229113	0	0	1	-29758	NO	intron (NM_014857, intron 18 of 20)	4.2089552238806	NO	unique_peak1	RABGAP1L
PCC_11798	chr1	174952407	174952679	4.446945721	4.3219280949	0.338308457711443	15847	0	8132	0	-16028	NO	intron (NM_001243765, intron 7 of 8)	2.49751243781095	NO	merged_common_peak	CACYBP
PCC_11799	chr1	174967613	174967966	4.6027273223	4.6438561898	0.388059701492537	601	0	1441	0	-782	YES	promoter-TSS (NM_001007214)	5.95522388059702	NO	merged_common_peak	CACYBP
PCC_11800	chr1	174998964	174999234	4.010163136	4.4594316186	0.54726368159204	6202	0	6588	0	-6508	NO	Intergenic	36.81592039801	NO	merged_common_peak	MRPS14
PCC_11801	chr1	175094504	175094727	3.7574706277	3.9068905956	0.472636815920398	45640	0	0	1	57621	NO	intron (NM_022093, intron 12 of 18)	12.6467661691542	NO	merged_common_peak	TNN
PCC_11802	chr1	175115731	175116008	4.2222347186	3.9068905956	0.626865671641791	45931	0	4048	0	46080	NO	intron (NM_022093, intron 18 of 18)	9.22388059701493	YES	merged_common_peak	KIAA0040
PCC_765	chr1	175121194	175121455	3.5301789125	3.4594316186	0.54228855721393	40476	0	2576	0	40625	NO	Intergenic	11.726368159204	NO	unique_peak1	KIAA0040
PCC_766	chr1	175124058	175124284	4.010163136	3	0.477611940298507	37629	0	0	1	37778	NO	Intergenic	17.3930348258706	NO	unique_peak1	KIAA0040
PCC_11803	chr1	175288816	175289122	5.1390015271	4.5849625007	0.54726368159204	126504	0	10548	0	-126740	NO	Intergenic	18.5323383084577	NO	merged_common_peak	KIAA0040
PCC_23207	chr1	175857194	175857360	2.7691937053	3.1699250014	0.621890547263682	288368	0	53586	0	10798	NO	Intergenic	8.92039800995025	YES	unique_peak2	LINC01657
PCC_767	chr1	176344199	176344536	4.8978603144	4.4594316186	0.477611940298507	167455	0	69033	0	-87940	NO	Intergenic	11.363184079602	NO	unique_peak1	PAPPA2
PCC_11804	chr1	176528969	176529336	5.675275732	5.4594316186	0.522388059701492	352240	0	5388	0	96845	NO	intron (NM_021936, intron 2 of 4)	9.91542288557214	NO	merged_common_peak	PAPPA2
PCC_768	chr1	176625458	176625636	3.1496863089	2	0.477611940298507	448635	0	34693	0	193240	NO	intron (NM_021936, intron 3 of 4)	0.169154228855721	NO	unique_peak1	PAPPA2
PCC_11805	chr1	176660780	176661122	5.3428835175	4.8579809951	0.45771144278607	472341	0	0	1	228644	NO	TTS (NM_021936)	16.3731343283582	NO	merged_common_peak	PAPPA2
PCC_11806	chr1	176812846	176813189	5.114279033	4.6438561898	0.393034825870647	320275	0	13673	0	185564	NO	Intergenic	2.69651741293532	NO	merged_common_peak	MIR488
PCC_11807	chr1	176850102	176850453	4.6389656145	4.5235619561	0.537313432835821	283015	0	16053	0	148304	NO	intron (NM_207108, intron 20 of 21)	8.9502487562189	NO	merged_common_peak	MIR488
PCC_769	chr1	176866577	176866777	3.3535682992	2.5849625007	0.393034825870647	266615	0	0	1	131904	NO	intron (NM_207108, intron 16 of 21)	4.27860696517413	NO	unique_peak1	MIR488
PCC_11808	chr1	176866845	176867277	5.0372117052	4.7548875022	0.557213930348259	266231	0	0	1	131520	NO	intron (NM_207108, intron 16 of 21)	4.16417910447761	NO	merged_common_peak	MIR488
PCC_11809	chr1	177150842	177151138	4.3167474112	4.7004397181	0.621890547263682	0	1	0	1	10466	NO	intron (NM_021165, intron 1 of 7)	4.29850746268657	YES	merged_common_peak	BRINP2
PCC_11810	chr1	177225329	177225852	4.8066093126	4.2479275134	0.532338308457711	74324	0	17040	0	85066	NO	intron (NM_021165, intron 3 of 7)	6.1044776119403	NO	merged_common_peak	BRINP2
PCC_770	chr1	177324779	177325068	4.6027273223	3.5849625007	0.462686567164179	173657	0	14312	0	4201	NO	intron (NR_126001, intron 1 of 3)	5.48756218905473	NO	unique_peak1	LINC01645
PCC_771	chr1	177749377	177749551	3.5301789125	2.5849625007	0.45273631840796	257266	0	30976	0	79805	NO	Intergenic	4.47761194029851	NO	unique_peak1	LINC01741
PCC_772	chr1	177882835	177883112	4.2703351077	3.8073549221	0.497512437810945	123757	0	11697	0	56084	NO	Intergenic	8.83582089552239	NO	unique_peak1	SEC16B
PCC_773	chr1	177897430	177897599	3.0346037628	2	0.477611940298507	109216	0	0	1	41543	NO	TTS (NM_001356500)	7.13930348258706	NO	unique_peak1	SEC16B
PCC_774	chr1	177915083	177915347	4.3615861095	3.5849625007	0.497512437810945	91515	0	0	1	23842	NO	non-coding (NR_151492, exon 23 of 23)	5.96019900497512	YES	unique_peak1	SEC16B
PCC_775	chr1	177917583	177917805	4.4049544187	3.5849625007	0.462686567164179	89036	0	0	1	21363	NO	intron (NR_151492, intron 21 of 22)	13.0348258706468	NO	unique_peak1	SEC16B
PCC_776	chr1	177928931	177929128	3.255551989	3.5849625007	0.422885572139304	77701	0	0	1	10028	NO	intron (NM_001356500, intron 7 of 24)	0.512437810945274	NO	unique_peak1	SEC16B
PCC_11811	chr1	178000976	178001331	4.8978603144	5.0874628413	0.517412935323383	5577	0	0	1	5989	NO	intron (NR_151485, intron 5 of 8)	20.2686567164179	NO	merged_common_peak	CRYZL2P
PCC_777	chr1	178006808	178007285	3.8898425041	4.2479275134	0.721393034825871	0	1	125	0	96	YES	promoter-TSS (NM_001356505)	1.19402985074627	YES	unique_peak1	CRYZL2P
PCC_778	chr1	178024340	178024577	3.444819301	2.3219280949	0.592039800995025	17073	0	0	1	-17316	NO	Intergenic	3.67661691542289	NO	unique_peak1	CRYZL2P-SEC16B
PCC_779	chr1	178063096	178063504	4.1204448967	3.5849625007	0.72636815920398	0	1	11440	0	-172	YES	promoter-TSS (NR_027982)	0.343283582089552	YES	unique_peak1	RASAL2-AS1
PCC_780	chr1	178106442	178106653	3.255551989	2.8073549221	0.402985074626866	42600	0	0	1	-43419	NO	intron (NM_170692, intron 1 of 17)	0.139303482587065	NO	unique_peak1	RASAL2-AS1
PCC_781	chr1	178252113	178252301	3.5301789125	3.3219280949	0.348258706467662	188260	0	11043	0	-58399	NO	intron (NM_170692, intron 1 of 17)	2.30348258706468	NO	unique_peak1	RASAL2
PCC_11812	chr1	178269127	178269377	3.6859605138	4.3923174228	0.45273631840796	186447	0	4141	0	-41354	NO	exon (NM_170692, exon 3 of 18)	10.7313432835821	NO	merged_common_peak	RASAL2
PCC_782	chr1	178313661	178313894	4.2703351077	3.4594316186	0.393034825870647	141922	0	1373	0	3171	NO	intron (NM_004841, intron 1 of 15)	3.95024875621891	NO	unique_peak1	RASAL2
PCC_11813	chr1	178470919	178471202	4.6027273223	4.1699250014	0.597014925373134	14673	0	0	1	-11152	NO	Intergenic	11.6716417910448	NO	merged_common_peak	TEX35
PCC_11814	chr1	178501482	178501842	4.6027273223	4.2479275134	0.572139303482587	9600	0	0	1	-10269	NO	Intergenic	12.3930348258706	YES	merged_common_peak	C1orf220
PCC_11815	chr1	178511597	178512551	6.6401429296	6.8454900509	0.741293532338308	0	1	0	1	143	NO	intron (NR_033186, intron 1 of 2)	0.925373134328358	YES	merged_common_peak	C1orf220
PCC_11816	chr1	178722545	178722896	4.9553743726	4.5849625007	0.368159203980099	27544	0	26039	0	28438	NO	intron (NM_001286247, intron 1 of 18)	3.06467661691542	NO	merged_common_peak	RALGPS2
PCC_783	chr1	178743461	178743648	3.7574706277	3.4594316186	0.253731343283582	48378	0	46873	0	49272	NO	intron (NM_001286247, intron 1 of 18)	0.144278606965174	NO	unique_peak1	RALGPS2
PCC_11817	chr1	178969313	178969649	4.4876447761	4.8579809951	0.427860696517413	25223	0	1759	0	-25458	NO	Intergenic	0.0945273631840796	NO	merged_common_peak	FAM20B
PCC_11818	chr1	178971660	178972240	5.9136927112	5.5545888517	0.54228855721393	22754	0	0	1	-22989	NO	Intergenic	10.0646766169154	YES	merged_common_peak	FAM20B
PCC_23208	chr1	179048413	179048589	3.1496863089	3.5849625007	0.45273631840796	2474	0	2919	0	-2611	NO	Intergenic	6.41293532338308	NO	unique_peak2	TOR3A
PCC_784	chr1	179051744	179051917	2.613412104	2	0.641791044776119	0	1	0	1	718	NO	intron (NM_022371, intron 1 of 5)	0.343283582089552	YES	unique_peak1	TOR3A
PCC_11819	chr1	179090254	179090547	4.4049544187	4	0.398009950248756	38351	0	5310	0	21824	NO	intron (NM_001136000, intron 5 of 12)	5.30348258706468	NO	merged_common_peak	ABL2
PCC_11820	chr1	179162929	179163283	5.2335142196	5.2479275134	0.422885572139304	34957	0	2445	0	35713	NO	intron (NM_007314, intron 1 of 11)	2.79601990049751	NO	merged_common_peak	ABL2
PCC_785	chr1	179220971	179221190	3.8253119046	3.3219280949	0.393034825870647	21779	0	22609	0	-22261	NO	Intergenic	1.99004975124378	NO	unique_peak1	ABL2
PCC_786	chr1	179261618	179261802	2.9085450961	2	0.502487562189055	961	0	1260	0	-1139	NO	Intergenic	2.13930348258706	NO	unique_peak1	SOAT1
PCC_787	chr1	179338983	179339169	3.255551989	3.5849625007	0.388059701492537	3637	0	0	1	3969	NO	intron (NM_144696, intron 3 of 25)	3.99502487562189	NO	unique_peak1	AXDND1
PCC_11821	chr1	179675545	179675731	2.7691937053	3.5849625007	0.412935323383085	36209	0	0	1	-21260	NO	Intergenic	2.55721393034826	NO	merged_common_peak	FAM163A
PCC_11822	chr1	179778971	179779293	5.0104913029	4.7548875022	0.527363184079602	65080	0	0	1	58843	NO	TTS (NR_138087)	17.2786069651741	NO	merged_common_peak	TOR1AIP2
PCC_788	chr1	179836937	179837106	3.0346037628	3.8073549221	0.45771144278607	9758	0	0	1	954	NO	intron (NM_001349936, intron 1 of 5)	4.68159203980099	NO	unique_peak1	TOR1AIP2
PCC_789	chr1	180137898	180138099	3.5301789125	2.8073549221	0.601990049751244	13313	0	0	1	14030	NO	intron (NM_001004128, intron 2 of 12)	9.67661691542289	YES	unique_peak1	QSOX1
PCC_790	chr1	180147998	180148273	4.010163136	4	0.527363184079602	23450	0	3584	0	-19009	NO	intron (NM_001004128, intron 5 of 12)	12.3731343283582	NO	unique_peak1	FLJ23867
PCC_11823	chr1	180157327	180157627	3.9513705712	3.8073549221	0.63681592039801	32792	0	0	1	-9667	NO	intron (NM_001004128, intron 8 of 12)	10.2935323383085	NO	merged_common_peak	FLJ23867
PCC_11824	chr1	180221774	180222089	4.9269299445	4.8579809951	0.527363184079602	16855	0	0	1	21885	NO	intron (NM_033343, intron 2 of 5)	16.5124378109453	NO	merged_common_peak	LHX4-AS1
PCC_791	chr1	180385174	180385371	3.3535682992	3.1699250014	0.343283582089552	85953	0	57141	0	22253	NO	intron (NM_032360, intron 4 of 7)	2.33830845771144	NO	unique_peak1	MIR3121
PCC_11825	chr1	180484993	180485324	4.8681373797	4.7004397181	0.517412935323383	12780	0	0	1	-13136	NO	Intergenic	11.1542288557214	NO	merged_common_peak	ACBD6
PCC_11826	chr1	180502688	180503021	4.9553743726	5	0.497512437810945	30476	0	0	1	-25256	NO	Intergenic	6.53233830845771	NO	merged_common_peak	OVAAL
PCC_792	chr1	180600930	180601242	3.6859605138	3.1699250014	0.651741293532338	0	1	224	0	-60	YES	promoter-TSS (NM_004736)	0.54726368159204	YES	unique_peak1	XPR1
PCC_11827	chr1	180832367	180832632	4.8681373797	4.0874628413	0.338308457711443	48717	0	0	1	-49814	NO	intron (NM_004736, intron 11 of 14)	5	NO	merged_common_peak	KIAA1614
PCC_11828	chr1	180851106	180851515	4.5271287508	4.7548875022	0.407960199004975	29906	0	16290	0	-31003	NO	intron (NR_137330, intron 12 of 12)	2.7363184079602	NO	merged_common_peak	KIAA1614
PCC_793	chr1	180991112	180991332	3.0346037628	2.3219280949	0.577114427860697	0	1	0	1	1035	NO	intron (NM_005819, intron 1 of 7)	0.0995024875621891	NO	unique_peak1	STX6
PCC_11829	chr1	181007566	181007914	4.8066093126	4.7004397181	0.567164179104478	15490	0	0	1	5179	NO	intron (NM_001310213, intron 3 of 6)	18.1094527363184	NO	merged_common_peak	MR1
PCC_23209	chr1	181053466	181053632	3.255551989	3.7004397181	0.54726368159204	3854	0	5818	0	-4089	NO	Intergenic	7.23383084577114	NO	unique_peak2	IER5
PCC_794	chr1	181057848	181058021	2.9085450961	2.5849625007	0.606965174129353	0	1	1946	0	296	NO	5' UTR (NM_016545, exon 1 of 1)	0.169154228855721	YES	unique_peak1	IER5
PCC_795	chr1	181064088	181064257	2.7691937053	3	0.507462686567164	4895	0	0	1	6534	NO	Intergenic	0.0696517412935323	NO	unique_peak1	IER5
PCC_796	chr1	181104606	181104777	3.0346037628	2.3219280949	0.532338308457711	29588	0	0	1	-38929	NO	Intergenic	1.82089552238806	NO	unique_peak1	LINC01732
PCC_797	chr1	181110728	181111060	4.010163136	2.5849625007	0.587064676616915	35791	0	0	1	-32726	NO	Intergenic	0.761194029850746	YES	unique_peak1	LINC01732
PCC_11830	chr1	181111572	181112012	5.4438955593	5.8579809951	0.616915422885572	36689	0	0	1	-31828	NO	Intergenic	10.3532338308458	NO	merged_common_peak	LINC01732
PCC_11831	chr1	181135706	181136045	4.5654680998	4.5235619561	0.497512437810945	60772	0	2164	0	-7745	NO	Intergenic	12.0049751243781	NO	merged_common_peak	LINC01732
PCC_11832	chr1	181159058	181159397	4.8681373797	4.1699250014	0.771144278606965	84124	0	8106	0	15607	NO	Intergenic	2.82089552238806	YES	merged_common_peak	LINC01732
PCC_11833	chr1	181394055	181394391	5.2105116411	4.5235619561	0.482587064676617	11274	0	0	1	-58463	NO	Intergenic	12.4427860696517	NO	merged_common_peak	CACNA1E
PCC_798	chr1	182050172	182050408	3.0346037628	3.3219280949	0.467661691542289	23678	0	3210	0	-19443	NO	Intergenic	9.99004975124378	NO	unique_peak1	ZNF648
PCC_11834	chr1	182054062	182054375	4.446945721	4.1699250014	0.582089552238806	27606	0	0	1	-23371	NO	Intergenic	12.6965174129353	NO	merged_common_peak	ZNF648
PCC_11835	chr1	182112314	182112671	5.3002148195	5.5235619561	0.54228855721393	85880	0	0	1	-81645	NO	Intergenic	9.57213930348259	NO	merged_common_peak	ZNF648
PCC_11836	chr1	182365782	182366203	5.4438955593	5.2094533656	0.477611940298507	4328	0	5591	0	3759	NO	Intergenic	4.99502487562189	NO	merged_common_peak	TEDDM1
PCC_11837	chr1	182415195	182415529	4.9553743726	4.7004397181	0.393034825870647	53698	0	35231	0	-3894	NO	Intergenic	8.27363184079602	NO	merged_common_peak	RGSL1
PCC_799	chr1	182564818	182565092	4.0664531174	3.1699250014	0.427860696517413	8320	0	4595	0	-6561	NO	Intergenic	13.2835820895522	NO	unique_peak1	RNASEL
PCC_800	chr1	182570531	182571049	5.3428835175	5	0.512437810945274	2485	0	0	1	2758	NO	intron (NM_002928, intron 4 of 4)	4.53731343283582	NO	unique_peak1	RGS16
PCC_11838	chr1	182751465	182751774	4.7747375311	4.2479275134	0.527363184079602	6676	0	11558	0	-6965	NO	Intergenic	10.4228855721393	NO	merged_common_peak	NPL
PCC_11839	chr1	182753692	182754031	4.6742374362	4.5849625007	0.393034825870647	4434	0	9619	0	-4723	NO	Intergenic	5.11940298507463	NO	merged_common_peak	NPL
PCC_11840	chr1	182755835	182756143	4.6027273223	4.3923174228	0.472636815920398	2306	0	7491	0	-2595	NO	Intergenic	9.67661691542289	NO	merged_common_peak	NPL
PCC_11841	chr1	182931667	182932012	5.278352918	5.0443941194	0.492537313432836	9094	0	611	0	-9179	NO	Intergenic	7.77114427860697	NO	merged_common_peak	SHCBP1L
PCC_11842	chr1	182993074	182993383	3.8253119046	3.7004397181	0.681592039800995	0	1	0	1	633	NO	exon (NM_002293, exon 1 of 28)	6.85572139303483	YES	merged_common_peak	LAMC1
PCC_801	chr1	183197175	183197447	4.5271287508	4.1699250014	0.552238805970149	188589	0	0	1	42137	NO	intron (NM_005562, intron 10 of 22)	13.3532338308458	NO	unique_peak1	LAMC2
PCC_11843	chr1	183204184	183204417	3.8898425041	4.2479275134	0.417910447761194	181600	0	0	1	49126	NO	intron (NM_005562, intron 15 of 22)	5.3134328358209	NO	merged_common_peak	LAMC2
PCC_11844	chr1	183250289	183250932	5.2105116411	5.5849625007	0.442786069651741	135290	0	0	1	23399	NO	intron (NM_015039, intron 7 of 10)	4.76616915422886	NO	merged_common_peak	NMNAT2
PCC_11845	chr1	183287649	183287992	5.4044115846	5.2479275134	0.522388059701492	98080	0	0	1	-13811	NO	intron (NM_015039, intron 1 of 10)	4.00995024875622	NO	merged_common_peak	NMNAT2
PCC_11846	chr1	183439263	183439511	3.6859605138	4.0874628413	0.572139303482587	864	0	7373	0	1730	NO	intron (NR_040063, intron 2 of 4)	1.21890547263682	NO	merged_common_peak	SMG7-AS1
PCC_802	chr1	183441010	183441230	2.7691937053	3.3219280949	0.611940298507463	0	1	5640	0	-3	YES	promoter-TSS (NM_173156)	0.45273631840796	NO	unique_peak1	SMG7-AS1
PCC_803	chr1	183512794	183513077	4.4876447761	4	0.45771144278607	70579	0	0	1	46804	NO	intron (NM_001350220, intron 16 of 24)	5.46268656716418	NO	unique_peak1	NCF2
PCC_11847	chr1	183578429	183578732	4.7420787131	4.7548875022	0.447761194029851	25603	0	0	1	-18524	NO	Intergenic	1.60199004975124	NO	merged_common_peak	NCF2
PCC_11848	chr1	183624665	183624965	5.2105116411	4.5849625007	0.462686567164179	19381	0	2514	0	-2367	NO	intron (NM_001297670, intron 1 of 17)	12.9054726368159	NO	merged_common_peak	APOBEC4
PCC_11849	chr1	183654325	183654531	3.1496863089	3.5849625007	0.383084577114428	48994	0	2312	0	-31980	NO	intron (NM_001297670, intron 1 of 17)	4.67661691542289	NO	merged_common_peak	APOBEC4
PCC_11850	chr1	183885133	183885489	5.2561235724	5.2854022189	0.477611940298507	110794	0	0	1	111096	NO	intron (NM_001297672, intron 14 of 16)	9.67661691542289	NO	merged_common_peak	RGL1
PCC_804	chr1	183901684	183901853	2.2329195004	2	0.651741293532338	103491	0	0	1	105136	NO	intron (NM_001303420, intron 11 of 11)	0.373134328358209	YES	unique_peak1	COLGALT2
PCC_23210	chr1	184006278	184006450	2.613412104	3.3219280949	0.721393034825871	0	1	43	0	540	NO	exon (NM_001303420, exon 1 of 12)	0.283582089552239	YES	unique_peak2	COLGALT2
PCC_11851	chr1	184044560	184044987	5.1632703718	4.6438561898	0.333333333333333	23618	0	0	1	23988	NO	Intergenic	3.67661691542289	NO	merged_common_peak	TSEN15
PCC_805	chr1	184112534	184112730	3.6103619423	3.3219280949	0.45273631840796	91477	0	0	1	91847	NO	Intergenic	0.671641791044776	NO	unique_peak1	TSEN15
PCC_11852	chr1	184191688	184192080	5.4438955593	5.7004397181	0.467661691542289	163431	0	0	1	-164266	NO	Intergenic	13.8507462686567	NO	merged_common_peak	C1orf21
PCC_11853	chr1	184211587	184211953	4.5654680998	4.7004397181	0.432835820895522	143545	0	0	1	-144380	NO	Intergenic	2.98009950248756	NO	merged_common_peak	C1orf21
PCC_11854	chr1	184532426	184532768	4.7747375311	4.6438561898	0.348258706467662	100526	0	0	1	176447	NO	intron (NM_030806, intron 3 of 5)	1.0547263681592	NO	merged_common_peak	C1orf21
PCC_11855	chr1	184633086	184633487	5.0890856059	5.3219280949	0.686567164179104	0	1	0	1	90755	NO	Intergenic	7.11940298507463	YES	merged_common_peak	EDEM3
PCC_11856	chr1	184774750	184775174	5.5910042447	5.5849625007	0.482587064676617	50423	0	0	1	-50921	NO	intron (NM_052966, intron 11 of 13)	12.81592039801	NO	merged_common_peak	EDEM3
PCC_806	chr1	184923410	184923582	3.0346037628	2.3219280949	0.373134328358209	19266	0	0	1	20222	NO	intron (NM_052966, intron 1 of 13)	0.587064676616915	NO	unique_peak1	FAM129A
PCC_11857	chr1	184951289	184951649	5.8292418012	5.4918530963	0.492537313432836	7591	0	7938	0	-7751	NO	Intergenic	9.70646766169154	NO	merged_common_peak	FAM129A
PCC_807	chr1	184955494	184955750	4.010163136	3	0.472636815920398	11744	0	12091	0	-11904	NO	Intergenic	3.24875621890547	NO	unique_peak1	FAM129A
PCC_11858	chr1	185139555	185139876	4.8377310997	4.4594316186	0.507462686567164	12909	0	0	1	13424	NO	intron (NM_017673, intron 4 of 18)	8.63681592039801	NO	merged_common_peak	SWT1
PCC_808	chr1	185207646	185207893	3.8898425041	3.7004397181	0.348258706467662	77460	0	41651	0	78692	NO	intron (NM_017673, intron 16 of 18)	2.13930348258706	NO	unique_peak1	IVNS1ABP
PCC_809	chr1	185286468	185286642	3.255551989	2	0.641791044776119	0	1	374	0	-94	YES	promoter-TSS (NM_006469)	1.81592039800995	YES	unique_peak1	IVNS1ABP
PCC_810	chr1	185529076	185529293	4.1204448967	3	0.522388059701492	174174	0	0	1	68436	NO	intron (NR_110793, intron 3 of 3)	8.2089552238806	NO	unique_peak1	LINC01350
PCC_11859	chr1	185565259	185565478	3.8898425041	4.1699250014	0.462686567164179	137990	0	527	0	32252	NO	intron (NR_110793, intron 2 of 3)	13.7313432835821	NO	merged_common_peak	LINC01350
PCC_11860	chr1	185639320	185639823	5.1632703718	5.0443941194	0.45771144278607	63787	0	0	1	-41951	NO	Intergenic	2.36318407960199	NO	merged_common_peak	LINC01350
PCC_811	chr1	185650248	185650435	3.3535682992	3.4594316186	0.437810945273632	53017	0	0	1	-52721	NO	Intergenic	6.88059701492537	NO	unique_peak1	LINC01350
PCC_11861	chr1	185689860	185690158	4.4876447761	4.2479275134	0.338308457711443	13349	0	0	1	-13674	NO	Intergenic	2.54228855721393	NO	merged_common_peak	HMCN1
PCC_812	chr1	185782561	185782833	4.5654680998	4.0874628413	0.358208955223881	78934	0	23356	0	79014	NO	intron (NM_031935, intron 1 of 106)	3.4228855721393	NO	unique_peak1	HMCN1
PCC_813	chr1	186071655	186071849	3.1496863089	2.3219280949	0.368159203980099	272272	0	79568	0	-193653	NO	intron (NM_031935, intron 68 of 106)	0	NO	unique_peak1	PRG4
PCC_11862	chr1	186124768	186125086	4.7747375311	4.6438561898	0.378109452736318	219097	0	26393	0	-140478	NO	intron (NM_031935, intron 97 of 106)	2.66169154228856	NO	merged_common_peak	PRG4
PCC_11863	chr1	186181548	186182094	5.843696753	5.3575520046	0.432835820895522	162203	0	24710	0	-83584	NO	Intergenic	5.66169154228856	NO	merged_common_peak	PRG4
PCC_814	chr1	186344678	186344852	3.1496863089	2.5849625007	0.666666666666667	0	1	26764	0	-125	YES	promoter-TSS (NM_003292)	6.90547263681592	YES	unique_peak1	ODR4
PCC_815	chr1	186373720	186373905	3.7574706277	3	0.383084577114428	28863	0	55811	0	4108	NO	intron (NM_017847, intron 11 of 13)	6.21393034825871	NO	unique_peak1	OCLM
PCC_11864	chr1	186451785	186452201	5.5009957183	4.7548875022	0.472636815920398	107044	0	52327	0	-21753	NO	Intergenic	19.6218905472637	NO	merged_common_peak	PDC
PCC_11865	chr1	186574866	186575446	5.7233761211	5.8579809951	0.532338308457711	74054	0	0	1	74403	NO	Intergenic	6.79601990049751	NO	merged_common_peak	PTGS2
PCC_23211	chr1	186649351	186649536	2.9085450961	3.8073549221	0.701492537313433	0	1	61102	0	116	YES	promoter-TSS (NR_125801)	2.67164179104478	YES	unique_peak2	PTGS2
PCC_816	chr1	186651820	186652183	4.1723187974	4.3923174228	0.318407960199005	1819	0	63660	0	2215	NO	Intergenic	0.17910447761194	NO	unique_peak1	PACERR
PCC_817	chr1	186691951	186692215	4.010163136	3.7004397181	0.36318407960199	41901	0	103742	0	42297	NO	Intergenic	3.40796019900498	NO	unique_peak1	PACERR
PCC_818	chr1	186884686	186885042	4.0664531174	4.3923174228	0.45771144278607	234682	0	66603	0	86832	NO	intron (NM_024420, intron 7 of 17)	0.427860696517413	NO	unique_peak1	PLA2G4A
PCC_819	chr1	186886329	186886549	3.7574706277	3.8073549221	0.427860696517413	236257	0	68178	0	88407	NO	intron (NM_024420, intron 7 of 17)	2.27860696517413	NO	unique_peak1	PLA2G4A
PCC_11866	chr1	186954961	186955511	5.4438955593	5	0.407960199004975	305054	0	136975	0	-106738	NO	intron (NM_024420, intron 17 of 17)	7.45273631840796	NO	merged_common_peak	LINC01036
PCC_820	chr1	191962747	191963069	4.446945721	3.3219280949	0.402985074626866	814624	0	407702	0	-164684	NO	Intergenic	2.39303482587065	NO	unique_peak1	RGS18
PCC_821	chr1	192280558	192280733	2.7691937053	2	0.318407960199005	496887	0	89965	0	-5477	NO	Intergenic	1.39800995024876	NO	unique_peak1	RGS21
PCC_822	chr1	192443338	192443517	3.5301789125	3.7004397181	0.348258706467662	334105	0	15293	0	-101430	NO	Intergenic	1.65671641791045	NO	unique_peak1	RGS1
PCC_11867	chr1	192446802	192447133	5.114279033	5.2854022189	0.338308457711443	330565	0	11753	0	-97890	NO	Intergenic	1.18905472636816	NO	merged_common_peak	RGS1
PCC_11868	chr1	192549552	192549904	4.9269299445	4.9068905956	0.427860696517413	227804	0	4297	0	4871	NO	TTS (NM_002922)	2.52238805970149	NO	merged_common_peak	RGS1
PCC_11869	chr1	192579264	192579529	4.4876447761	4.1699250014	0.263681592039801	198136	0	0	1	-25872	NO	Intergenic	1.19402985074627	NO	merged_common_peak	RGS13
PCC_11870	chr1	192775017	192775216	3.8898425041	3.9068905956	0.378109452736318	2416	0	3094	0	-3053	NO	Intergenic	3.19402985074627	NO	merged_common_peak	RGS2
PCC_11871	chr1	192988600	192988825	3.8253119046	4.0874628413	0.313432835820896	39409	0	9271	0	37833	NO	TTS (NR_037607)	2	NO	merged_common_peak	SCARNA18B
PCC_823	chr1	193074538	193074768	3.9513705712	3.3219280949	0.736318407960199	0	1	162	0	-45	YES	promoter-TSS (NM_197962)	0	YES	unique_peak1	GLRX2
PCC_11872	chr1	193090891	193091421	5.9406857895	5.672425342	0.716417910447761	0	1	16665	0	68	YES	promoter-TSS (NM_024529)	2.12437810945274	YES	merged_common_peak	CDC73
PCC_11873	chr1	193152226	193152544	4.5654680998	3.9068905956	0.318407960199005	61060	0	20495	0	3358	NO	intron (NM_003783, intron 1 of 1)	5.66666666666667	NO	merged_common_peak	B3GALT2
PCC_824	chr1	193307237	193307527	4.1723187974	3.8073549221	0.333333333333333	216057	0	758	0	33507	NO	intron (NR_125789, intron 1 of 3)	0.412935323383085	NO	unique_peak1	LINC01031
PCC_825	chr1	193376013	193376207	3.6103619423	2.5849625007	0.373134328358209	284785	0	41110	0	102235	NO	Intergenic	7.34825870646766	NO	unique_peak1	LINC01031
PCC_826	chr1	195686858	195687097	3.9513705712	4	0.373134328358209	890631	0	675443	0	370868	NO	Intergenic	3.0547263681592	NO	unique_peak1	LINC01724
PCC_827	chr1	196117589	196117791	4.2222347186	3.7004397181	0.283582089552239	459918	0	244730	0	-59845	NO	Intergenic	0.945273631840796	NO	unique_peak1	LINC01724
PCC_11874	chr1	196287138	196287404	4.0664531174	4.4594316186	0.432835820895522	290337	0	75149	0	-229426	NO	intron (NR_146058, intron 19 of 29)	3.54228855721393	NO	merged_common_peak	LINC01724
PCC_11875	chr1	196324414	196324613	3.5301789125	3.9068905956	0.368159203980099	253095	0	37907	0	227098	NO	intron (NR_146057, intron 13 of 26)	2.1044776119403	NO	merged_common_peak	MIR4735
PCC_828	chr1	196630089	196630303	4.1204448967	3.4594316186	0.313432835820896	52084	0	0	1	9188	NO	intron (NM_000186, intron 1 of 21)	1.03482587064677	NO	unique_peak1	CFH
PCC_11876	chr1	196692614	196692821	3.255551989	3.8073549221	0.522388059701492	114605	0	44316	0	-51213	NO	intron (NM_000186, intron 11 of 21)	22.18407960199	NO	merged_common_peak	CFHR3
PCC_829	chr1	196712462	196712631	2.9085450961	3.1699250014	0.318407960199005	134434	0	64145	0	-31384	NO	intron (NM_000186, intron 19 of 21)	2.82089552238806	NO	unique_peak1	CFHR3
PCC_830	chr1	197149527	197149731	3.0346037628	3	0.358208955223881	20276	0	34258	0	20043	NO	intron (NM_194314, intron 5 of 9)	3.7363184079602	NO	unique_peak1	ZBTB41
PCC_23212	chr1	197170474	197170741	1.9917782876	4.3219280949	0.646766169154229	0	1	55236	0	15	YES	promoter-TSS (NR_135153)	0	YES	unique_peak2	CRB1
PCC_831	chr1	197193419	197193588	2.7691937053	2.3219280949	0.288557213930348	22683	0	78132	0	22911	NO	intron (NM_001257965, intron 1 of 14)	0.462686567164179	NO	unique_peak1	CRB1
PCC_832	chr1	197326069	197326358	4.010163136	3.1699250014	0.447761194029851	155393	0	2897	0	88879	NO	intron (NM_201253, intron 5 of 11)	6.03980099502488	NO	unique_peak1	CRB1
PCC_11877	chr1	197584396	197584640	4.010163136	4	0.427860696517413	159313	0	152392	0	160105	NO	intron (NM_001195215, intron 11 of 22)	14.4975124378109	NO	merged_common_peak	DENND1B
PCC_833	chr1	197588259	197588472	3.5301789125	3	0.313432835820896	155466	0	148545	0	156258	NO	intron (NM_001195215, intron 10 of 22)	1.03980099502488	NO	unique_peak1	DENND1B
PCC_834	chr1	197662177	197662358	3.0346037628	2	0.348258706467662	81564	0	74643	0	82356	NO	intron (NM_001195215, intron 3 of 22)	0.671641791044776	NO	unique_peak1	DENND1B
PCC_11878	chr1	197838031	197838369	5.114279033	5.3219280949	0.442786069651741	33288	0	48830	0	-33482	NO	Intergenic	9.87064676616915	NO	merged_common_peak	C1orf53
PCC_11879	chr1	197884926	197885303	4.1723187974	4.5235619561	0.646766169154229	0	1	1916	0	-1403	NO	intron (NM_001014434, intron 1 of 5)	1.98009950248756	YES	merged_common_peak	LHX9
PCC_835	chr1	197893763	197893946	3.1496863089	2.5849625007	0.427860696517413	2929	0	0	1	7337	NO	intron (NM_001014434, intron 4 of 5)	6.52238805970149	NO	unique_peak1	LHX9
PCC_11880	chr1	198057466	198057788	4.5654680998	4.5849625007	0.353233830845771	68169	0	0	1	-68481	NO	Intergenic	1.88059701492537	NO	merged_common_peak	NEK7
PCC_836	chr1	198082423	198082629	3.1496863089	1.5849625007	0.393034825870647	43270	0	0	1	-43582	NO	Intergenic	0	NO	unique_peak1	NEK7
PCC_11881	chr1	198125306	198125560	4.2222347186	4	0.45273631840796	363	0	2367	0	-675	YES	promoter-TSS (NM_133494)	17.726368159204	NO	merged_common_peak	NEK7
PCC_837	chr1	198126004	198126198	3.1496863089	3	0.746268656716418	0	1	1699	0	-7	YES	promoter-TSS (NM_133494)	0	YES	unique_peak1	NEK7
PCC_838	chr1	198434760	198435019	4.1204448967	3.1699250014	0.343283582089552	306424	0	68351	0	75186	NO	Intergenic	4.07960199004975	NO	unique_peak1	ATP6V1G3
PCC_23213	chr1	198571457	198571656	2.7691937053	4.3923174228	0.447761194029851	443091	0	0	1	-36542	NO	Intergenic	0.313432835820896	NO	unique_peak2	PTPRC
PCC_839	chr1	198655339	198655517	3.6859605138	1	0.288557213930348	526963	0	0	1	47330	NO	intron (NM_080921, intron 2 of 29)	0.810945273631841	NO	unique_peak1	PTPRC
PCC_11882	chr1	198668634	198668882	3.8898425041	4.7004397181	0.537313432835821	540293	0	0	1	60660	NO	exon (NM_002838, exon 5 of 33)	11.1393034825871	NO	merged_common_peak	PTPRC
PCC_840	chr1	198740739	198741021	3.6859605138	3.4594316186	0.358208955223881	612415	0	1339	0	87231	NO	Intergenic	2.16417910447761	NO	unique_peak1	MIR181B1
PCC_11883	chr1	199082455	199082754	3.8253119046	3.9068905956	0.472636815920398	921770	0	22476	0	-35122	NO	Intergenic	22.8457711442786	NO	merged_common_peak	LOC400800
PCC_11884	chr1	199212577	199212930	4.0664531174	4.3219280949	0.621890547263682	791621	0	21402	0	95027	NO	intron (NR_147896, intron 3 of 3)	6.72636815920398	NO	merged_common_peak	LOC400800
PCC_841	chr1	199432816	199432985	3.255551989	1.5849625007	0.422885572139304	571474	0	220800	0	315174	NO	Intergenic	13.4378109452736	NO	unique_peak1	LOC400800
PCC_842	chr1	199521201	199521427	3.3535682992	3.7004397181	0.373134328358209	483060	0	132386	0	403588	NO	Intergenic	3.20398009950249	NO	unique_peak1	LOC400800
PCC_843	chr1	199653860	199654373	4.8377310997	4.1699250014	0.383084577114428	350258	0	0	1	-342614	NO	Intergenic	3.5771144278607	NO	unique_peak1	NR5A2
PCC_11885	chr1	200108791	200109227	4.9553743726	4.4594316186	0.442786069651741	7587	0	10968	0	97056	NO	intron (NM_001276464, intron 6 of 6)	6.0547263681592	NO	merged_common_peak	NR5A2
PCC_11886	chr1	200249034	200249240	3.6103619423	3.7004397181	0.527363184079602	22039	0	4386	0	93783	NO	Intergenic	9.50746268656716	NO	merged_common_peak	LINC00862
PCC_844	chr1	200271451	200271620	2.7691937053	3	0.661691542288557	0	1	26784	0	71385	NO	Intergenic	0	YES	unique_peak1	LINC00862
PCC_11887	chr1	200276637	200276932	4.5271287508	4.3219280949	0.393034825870647	5145	0	32033	0	66136	NO	Intergenic	6.54726368159204	NO	merged_common_peak	LINC00862
PCC_23214	chr1	200378973	200379162	2.4368014907	3.4594316186	0.631840796019901	0	1	10013	0	119	NO	intron (NM_001281293, intron 1 of 1)	0.0845771144278607	YES	unique_peak2	ZNF281
PCC_11888	chr1	200457810	200458281	5.2335142196	5.1292830169	0.447761194029851	78579	0	0	1	-78859	NO	Intergenic	9.00497512437811	NO	merged_common_peak	ZNF281
PCC_845	chr1	200479342	200479552	3.7574706277	3.8073549221	0.447761194029851	99981	0	0	1	-100261	NO	Intergenic	19.4278606965174	NO	unique_peak1	ZNF281
PCC_846	chr1	200528098	200528317	3.7574706277	3.5849625007	0.393034825870647	61245	0	0	1	59759	NO	intron (NM_001305792, intron 25 of 27)	5.25870646766169	NO	unique_peak1	KIF14
PCC_847	chr1	200591502	200591718	4.1204448967	3.4594316186	0.303482587064677	1385	0	8069	0	-1748	NO	Intergenic	1.24378109452736	NO	unique_peak1	KIF14
PCC_848	chr1	200639151	200639334	2.9085450961	2.5849625007	0.631840796019901	0	1	241	0	-116	YES	promoter-TSS (NM_001349804)	0.522388059701492	NO	unique_peak1	DDX59
PCC_11889	chr1	200772076	200772366	5.0372117052	4.5235619561	0.512437810945274	63172	0	0	1	63535	NO	intron (NM_001297707, intron 2 of 17)	25.8109452736318	NO	merged_common_peak	CAMSAP2
PCC_11890	chr1	200941123	200941392	3.6859605138	4.1699250014	0.606965174129353	28266	0	9223	0	43185	NO	3' UTR (NM_017596, exon 34 of 34)	2.27363184079602	YES	merged_common_peak	MROH3P
PCC_849	chr1	201012090	201012353	4.3167474112	3.9068905956	0.497512437810945	19281	0	0	1	-19393	NO	intron (NM_000069, intron 40 of 43)	15.0149253731343	NO	unique_peak1	KIF21B
PCC_11891	chr1	201055074	201055374	4.446945721	4.6438561898	0.611940298507463	28134	0	0	1	26470	NO	intron (NM_000069, intron 7 of 43)	6.72139303482587	NO	merged_common_peak	CACNA1S
PCC_11892	chr1	201083282	201083566	4.4876447761	4.8073549221	0.611940298507463	0	1	2013	0	1076	NO	3' UTR (NM_001270601, exon 1 of 1)	11.5174129353234	YES	merged_common_peak	ASCL5
PCC_11893	chr1	201154119	201154399	3.6859605138	4	0.537313432835821	13654	0	5681	0	-5694	NO	Intergenic	8.62686567164179	YES	merged_common_peak	IGFN1
PCC_850	chr1	201192088	201192339	4.446945721	3.4594316186	0.557213930348259	3717	0	6127	0	32260	NO	intron (NM_001164586, intron 20 of 23)	23.1442786069652	NO	unique_peak1	IGFN1
PCC_11894	chr1	201223627	201224125	5.9671389698	6.1699250014	0.656716417910448	27508	0	0	1	-28704	NO	Intergenic	9.64179104477612	YES	merged_common_peak	PKP1
PCC_11895	chr1	201315759	201316031	4.446945721	4.1699250014	0.472636815920398	52565	0	0	1	30933	NO	Intergenic	8.08457711442786	NO	merged_common_peak	TNNT2
PCC_851	chr1	201317346	201317520	3.1496863089	3	0.606965174129353	51027	0	0	1	29395	NO	Intergenic	11.0547263681592	NO	unique_peak1	TNNT2
PCC_11896	chr1	201330601	201331129	5.5377373845	5.9068905956	0.592039800995025	37595	0	0	1	15963	NO	intron (NM_000364, intron 13 of 15)	5.5771144278607	YES	merged_common_peak	TNNT2
PCC_11897	chr1	201377351	201377689	5.0890856059	4.8073549221	0.601990049751244	8387	0	6160	0	-8851	NO	3' UTR (NM_003281, exon 8 of 8)	33.1293532338308	NO	merged_common_peak	LAD1
PCC_11898	chr1	201404847	201405163	4.5654680998	4.7004397181	0.492537313432836	32414	0	0	1	-14131	NO	Intergenic	8.9452736318408	NO	merged_common_peak	TNNI1
PCC_11899	chr1	201417202	201417558	4.6389656145	5.0443941194	0.63681592039801	20039	0	0	1	20919	NO	Intergenic	11.3582089552239	YES	merged_common_peak	PHLDA3
PCC_852	chr1	201449726	201449981	3.6103619423	3.5849625007	0.567164179104478	927	0	0	1	-11554	NO	Intergenic	0	YES	unique_peak1	PHLDA3
PCC_11900	chr1	201450930	201451525	5.3002148195	5.5545888517	0.631840796019901	21	0	0	1	-12928	NO	Intergenic	3.61194029850746	YES	merged_common_peak	PHLDA3
PCC_11901	chr1	201482114	201482438	5.6915043396	5.9307373376	0.472636815920398	5659	0	6425	0	-5889	NO	Intergenic	30.2388059701493	NO	merged_common_peak	CSRP1
PCC_11902	chr1	201499915	201500251	4.4876447761	4	0.562189054726368	7596	0	0	1	11051	NO	Intergenic	8.70646766169154	YES	merged_common_peak	RPS10P7
PCC_11903	chr1	201528797	201529151	5.0890856059	4.8073549221	0.601990049751244	19556	0	0	1	39942	NO	Intergenic	21.18407960199	NO	merged_common_peak	RPS10P7
PCC_11904	chr1	201594508	201594815	4.4049544187	4.3219280949	0.462686567164179	22280	0	0	1	-22789	NO	Intergenic	0	NO	merged_common_peak	NAV1
PCC_23215	chr1	201624489	201624674	2.7691937053	3.3219280949	0.63681592039801	4692	0	0	1	7131	NO	intron (NM_020443, intron 1 of 29)	0.855721393034826	YES	unique_peak2	NAV1
PCC_11905	chr1	201673308	201673661	5.278352918	5.2479275134	0.666666666666667	35203	0	0	1	-15152	NO	intron (NR_046696, intron 2 of 2)	7.6318407960199	YES	merged_common_peak	MIR5191
PCC_11906	chr1	201678626	201678979	4.8377310997	4.9541963104	0.641791044776119	29885	0	0	1	-9834	NO	intron (NR_046696, intron 2 of 2)	7.41293532338308	NO	merged_common_peak	MIR5191
PCC_853	chr1	201683879	201684118	3.6103619423	2.8073549221	0.557213930348259	24689	0	257	0	-4638	NO	intron (NM_020443, intron 2 of 29)	0.701492537313433	NO	unique_peak1	MIR5191
PCC_854	chr1	201762107	201762551	4.8681373797	4.7004397181	0.532338308457711	35784	0	0	1	-15410	NO	intron (NM_001167738, intron 11 of 26)	24.9751243781095	NO	unique_peak1	MIR1231
PCC_23216	chr1	201798069	201798235	2.9085450961	3.4594316186	0.54726368159204	0	1	13238	0	-136	YES	promoter-TSS (NM_018085)	13.910447761194	YES	unique_peak2	IPO9
PCC_855	chr1	201845341	201845598	3.8253119046	3.1699250014	0.462686567164179	46670	0	12631	0	-12328	NO	3' UTR (NM_018085, exon 24 of 24)	1.22885572139303	NO	unique_peak1	SHISA4
PCC_11907	chr1	201846967	201847280	4.446945721	3.9068905956	0.412935323383085	48324	0	10977	0	-10674	NO	3' UTR (NM_018085, exon 24 of 24)	6.70646766169154	NO	merged_common_peak	SHISA4
PCC_11908	chr1	201865031	201865415	5.7998491487	5.6438561898	0.631840796019901	59013	0	0	1	7418	NO	TTS (NM_012134)	11.9651741293532	NO	merged_common_peak	SHISA4
PCC_856	chr1	201914472	201914641	2.9085450961	3.1699250014	0.447761194029851	9680	0	0	1	1160	NO	intron (NM_012134, intron 1 of 2)	1.9452736318408	NO	unique_peak1	LMOD1
PCC_11909	chr1	201941730	201942119	4.7085930023	4.6438561898	0.427860696517413	9730	0	10216	0	-5665	NO	Intergenic	1.77611940298507	NO	merged_common_peak	SNORA70H
PCC_11910	chr1	201968760	201969045	2.9085450961	4.5235619561	0.512437810945274	16222	0	4618	0	-3350	NO	TTS (NR_146472)	17.2636815920398	NO	merged_common_peak	MIR6740
PCC_11911	chr1	201978695	201978992	4.7085930023	4.5235619561	0.45273631840796	26163	0	1007	0	638	YES	promoter-TSS (NM_001114309)	12.2835820895522	NO	merged_common_peak	ELF3-AS1
PCC_11912	chr1	202088077	202088415	4.8681373797	4.3219280949	0.552238805970149	24805	0	6125	0	-3723	NO	Intergenic	17.8009950248756	NO	merged_common_peak	GPR37L1
PCC_11913	chr1	202153921	202154137	3.6859605138	3.9068905956	0.651741293532338	8829	0	0	1	-9089	NO	intron (NR_002930, intron 15 of 21)	14.0149253731343	NO	merged_common_peak	LGR6
PCC_11914	chr1	202158096	202158374	4.6027273223	4.3923174228	0.666666666666667	4623	0	2754	0	-4883	NO	intron (NR_002930, intron 21 of 21)	7.18407960199005	NO	merged_common_peak	LGR6
PCC_11915	chr1	202161956	202162362	4.8377310997	5.0874628413	0.646766169154229	699	0	6678	0	-959	YES	promoter-TSS (NM_001017403)	11.4726368159204	YES	merged_common_peak	LGR6
PCC_857	chr1	202243769	202244099	5.0372117052	3.5849625007	0.522388059701492	60307	0	0	1	60651	NO	intron (NM_001017404, intron 4 of 15)	6.12935323383085	NO	unique_peak1	LGR6
PCC_11916	chr1	202284722	202285245	5.5734859101	5.4594316186	0.487562189054726	25960	0	962	0	26111	NO	intron (NM_001017403, intron 17 of 17)	17.0796019900498	NO	merged_common_peak	UBE2T
PCC_11917	chr1	202312923	202313229	4.8377310997	4.5849625007	0.378109452736318	1663	0	1955	0	-1982	NO	Intergenic	3.27363184079602	NO	merged_common_peak	UBE2T
PCC_11918	chr1	202433392	202433629	3.6859605138	3.7004397181	0.36318407960199	115213	0	6889	0	1639	NO	intron (NM_032103, intron 1 of 11)	4.8407960199005	NO	merged_common_peak	PPP1R12B
PCC_11919	chr1	202470486	202470927	5.0372117052	5.2094533656	0.407960199004975	140862	0	0	1	-38536	NO	intron (NM_001331029, intron 19 of 24)	2.28358208955224	NO	merged_common_peak	PPP1R12B
PCC_858	chr1	202540924	202541214	4.4049544187	3.9068905956	0.398009950248756	70499	0	0	1	31827	NO	intron (NM_001331029, intron 24 of 24)	12.8009950248756	NO	unique_peak1	PPP1R12B
PCC_11920	chr1	202569137	202569622	5.6915043396	5.5235619561	0.606965174129353	42189	0	0	1	43202	NO	intron (NM_001136504, intron 7 of 8)	9.28358208955224	NO	merged_common_peak	SYT2
PCC_11921	chr1	202594516	202594925	4.7085930023	4.5849625007	0.711442786069652	16848	0	0	1	17861	NO	intron (NM_177402, intron 1 of 8)	5.35323383084577	YES	merged_common_peak	SYT2
PCC_11922	chr1	202688756	202688970	3.8253119046	4.1699250014	0.532338308457711	8993	0	26332	0	-9312	NO	Intergenic	12.4925373134328	NO	merged_common_peak	SYT2
PCC_23217	chr1	202858081	202858404	1.9917782876	4.6438561898	0.696517412935323	0	1	41	0	143	NO	5' UTR (NM_002871, exon 1 of 2)	0.786069651741294	YES	unique_peak2	RABIF
PCC_859	chr1	203000622	203000889	3.9513705712	2.8073549221	0.467661691542289	4469	0	0	1	5106	NO	intron (NM_001304332, intron 1 of 28)	3.22388059701493	NO	unique_peak1	PPFIA4
PCC_11923	chr1	203008483	203008818	4.2703351077	5.1699250014	0.517412935323383	12364	0	0	1	13001	NO	intron (NM_001304332, intron 2 of 28)	22.9154228855721	NO	merged_common_peak	PPFIA4
PCC_11924	chr1	203086797	203087303	5.4243009057	5.5849625007	0.691542288557214	10083	0	119	0	-9786	NO	Intergenic	3.99004975124378	YES	merged_common_peak	ADORA1
PCC_11925	chr1	203141381	203141729	4.2703351077	4.6438561898	0.587064676616915	43958	0	0	1	3387	NO	intron (NM_004997, intron 3 of 10)	19.8059701492537	YES	merged_common_peak	MYBPH
PCC_11926	chr1	203185222	203185663	5.2561235724	5.0443941194	0.502487562189055	56977	0	141	0	13418	NO	non-coding (NR_045785, exon 12 of 12)	5.22885572139303	YES	merged_common_peak	CHIT1
PCC_860	chr1	203236510	203236715	3.7574706277	3.7004397181	0.527363184079602	5807	0	0	1	-19668	NO	Intergenic	11.4577114427861	NO	unique_peak1	LINC01353
PCC_11927	chr1	203238189	203238457	4.010163136	4.3923174228	0.447761194029851	4096	0	0	1	-17957	NO	Intergenic	18.089552238806	NO	merged_common_peak	LINC01353
PCC_11928	chr1	203242228	203242555	5.3217212271	4.9541963104	0.606965174129353	28	0	0	1	-13889	NO	Intergenic	12.4477611940299	YES	merged_common_peak	LINC01353
PCC_11929	chr1	203296927	203297197	3.8898425041	4.2479275134	0.572139303482587	32	0	0	1	22398	NO	Intergenic	2.74129353233831	YES	merged_common_peak	BTG2
PCC_861	chr1	203307544	203307932	4.8681373797	4.2479275134	0.472636815920398	10708	0	0	1	12819	NO	Intergenic	19.8059701492537	NO	unique_peak1	FMOD
PCC_11930	chr1	203309256	203309519	4.7747375311	4.7548875022	0.497512437810945	12357	0	0	1	11170	NO	TTS (NR_103757)	9.85074626865672	NO	merged_common_peak	FMOD
PCC_11931	chr1	203338276	203338683	5.278352918	4.9541963104	0.502487562189055	41449	0	0	1	-17922	NO	Intergenic	1.27860696517413	NO	merged_common_peak	FMOD
PCC_11932	chr1	203409834	203410317	5.5377373845	5.0874628413	0.63681592039801	45640	0	0	1	-34808	NO	Intergenic	0.467661691542289	NO	merged_common_peak	PRELP
PCC_11933	chr1	203456480	203457248	6.454504193	6.6147098441	0.676616915422886	0	1	933	0	-6407	NO	3' UTR (NM_201348, exon 3 of 3)	3.24378109452736	YES	merged_common_peak	OPTC
PCC_11934	chr1	203473814	203474416	5.4044115846	5.6147098441	0.527363184079602	16955	0	1195	0	10844	NO	intron (NM_014359, intron 7 of 7)	4.4228855721393	NO	merged_common_peak	OPTC
PCC_862	chr1	203478355	203478626	3.6103619423	2.8073549221	0.482587064676617	21330	0	0	1	15219	NO	TTS (NM_014359)	0.164179104477612	NO	unique_peak1	OPTC
PCC_863	chr1	203526633	203526816	2.9085450961	2.5849625007	0.552238805970149	69564	0	0	1	63453	NO	Intergenic	0.17910447761194	NO	unique_peak1	OPTC
PCC_864	chr1	203527747	203527916	2.9085450961	3	0.462686567164179	70540	0	0	1	64560	NO	Intergenic	0.27363184079602	NO	unique_peak1	OPTC
PCC_11935	chr1	203671200	203671576	4.8978603144	5.5235619561	0.487562189054726	72434	0	0	1	-27321	NO	intron (NM_001001396, intron 7 of 21)	12.452736318408	NO	merged_common_peak	SNORA77
PCC_11936	chr1	203830435	203830733	4.9553743726	4.8073549221	0.601990049751244	0	1	156	0	-129	YES	promoter-TSS (NM_001328638)	10.4825870646766	YES	merged_common_peak	SNRPE
PCC_11937	chr1	203840190	203840533	5.0890856059	5.8328900142	0.437810945273632	9359	0	0	1	9383	NO	TTS (NM_001328638)	13.3482587064677	NO	merged_common_peak	SNRPE
PCC_865	chr1	204042146	204042391	3.444819301	4.3219280949	0.681592039800995	0	1	472	0	22	YES	promoter-TSS (NM_005686)	0.54228855721393	YES	unique_peak1	SOX13
PCC_11938	chr1	204096769	204097124	5.5910042447	6.0660891905	0.552238805970149	23352	0	0	1	-13590	NO	TTS (NM_005686)	10.7114427860697	NO	merged_common_peak	ERLNC1
PCC_11939	chr1	204098197	204098505	4.7085930023	4.6438561898	0.711442786069652	21947	0	0	1	-12185	NO	Intergenic	9.78606965174129	NO	merged_common_peak	ERLNC1
PCC_11940	chr1	204131614	204132049	5.5377373845	5.1292830169	0.626865671641791	10621	0	0	1	3634	NO	intron (NM_000537, intron 1 of 9)	13.726368159204	NO	merged_common_peak	REN
PCC_11941	chr1	204176062	204176546	5.0634029557	5.4262647547	0.567164179104478	16370	0	0	1	6916	NO	intron (NM_198447, intron 1 of 4)	8.93034825870647	NO	merged_common_peak	GOLT1A
PCC_11942	chr1	204183228	204183780	5.6588455216	5.7548875022	0.472636815920398	23570	0	403	0	-284	YES	promoter-TSS (NM_198447)	15.0945273631841	YES	merged_common_peak	GOLT1A
[truncated: 22,252 more rows]
