# Supplementary material for: Disruption of NIPBL/Scc2 in Cornelia de Lange Syndrome provokes cohesin genome-wide redistribution with an impact in the transcriptome
Source: Nat Commun. 2021 Jul 27;12:4551. doi: 10.1038/s41467-021-24808-z (PMC8316422; doi:10.1038/s41467-021-24808-z)
Supplement: Supplementary file 11 — Dataset 8 [file 41467_2021_24808_MOESM11_ESM.xlsx]

## Sheet: Differential Smc1A peaks
Supplementary Data 8. Differential SMC1A peaks, patient 4
Peak ID	chr	start	end	Control	Patient	Gain_Loss	GC_Content	Distance_to_CpG_Island	Overlap_CpG_Island	Distance_to_Enhancer	Overlap_Enhancer	Distance_to_TSS	Overlap_TSS	Annotation	CTCF	In_NIPBL_Peak	Description	Gene Name
PCC_23125	chr1	75631	75811	7.0323921877	7.7681843248	GAIN	0.437810945273632	45810	0	161779	0	6630	NO	Intergenic	0	NO	unique_peak2	OR4F5
PCC_10905	chr1	76485	76672	6.7387214566	7.5622424242	GAIN	0.388059701492537	46667	0	160922	0	7487	NO	Intergenic	0	NO	merged_common_peak	OR4F5
PCC_23126	chr1	943279	943465	6.3606623678	7.1292830169	GAIN	0.582089552238806	5198	0	5488	0	-5475	NO	Intergenic	0	NO	unique_peak2	ISG15
PCC_12	chr1	968455	968629	3.255551989	1.5849625007	LOSS	0.706467661691542	0	1	0	1	13039	NO	intron (NM_198576, intron 2 of 35)	1.34825870646766	YES	unique_peak1	AGRN
PCC_10919	chr1	1466047	1466307	6.280479338	7.0334230015	GAIN	0.527363184079602	1270	0	5103	0	9563	NO	intron (NM_001170535, intron 15 of 15)	0.00497512437810945	YES	merged_common_peak	TMEM240
PCC_23130	chr1	2297441	2297611	6.7313939313	7.5235619561	GAIN	0.383084577114428	6533	0	13044	0	-13426	NO	intron (NM_001301060, intron 8 of 10)	0	NO	unique_peak2	LOC100129534
PCC_10940	chr1	4102960	4103136	6.3606623678	7.1395513524	GAIN	0.373134328358209	89485	0	14717	0	-94008	NO	Intergenic	0	NO	merged_common_peak	LINC01345
PCC_10941	chr1	4155318	4155511	6.259650326	7.0112272554	GAIN	0.527363184079602	37119	0	67083	0	-146374	NO	Intergenic	0	NO	merged_common_peak	LINC01345
PCC_23134	chr1	6364678	6364921	7.0440452581	7.8948177633	GAIN	0.45273631840796	23286	0	0	1	-43764	NO	intron (NM_007274, intron 6 of 8)	0	NO	unique_peak2	GPR153
PCC_41	chr1	6505246	6505449	3.7574706277	0	LOSS	0.601990049751244	1760	0	933	0	-15391	NO	intron (NM_031475, intron 6 of 12)	12.1293532338308	YES	unique_peak1	MIR4252
PCC_23136	chr1	7476273	7476443	5.8861372368	6.7681843248	GAIN	0.442786069651741	246942	0	27382	0	-26544	NO	intron (NM_001349608, intron 4 of 21)	0	NO	unique_peak2	LOC102725193
PCC_23141	chr1	14712291	14712459	5.9539785137	6.6582114828	GAIN	0.432835820895522	212135	0	13614	0	34094	NO	intron (NR_149058, intron 3 of 4)	0	NO	unique_peak2	KAZN-AS1
PCC_23143	chr1	16162310	16162669	3.5301789125	5.8579809951	GAIN	0.666666666666667	0	1	1688	0	-11870	NO	non-coding (NR_024279, exon 2 of 2)	0	YES	unique_peak2	SPEN
PCC_23144	chr1	16302521	16302747	3.444819301	5.0874628413	GAIN	0.611940298507463	0	1	63	0	-7	YES	promoter-TSS (NM_001242884)	0.17910447761194	YES	unique_peak2	ZBTB17
PCC_93	chr1	16689897	16690113	3.8253119046	2.3219280949	LOSS	0.383084577114428	3516	0	3695	0	-3520	NO	Intergenic	5.8407960199005	NO	unique_peak1	SZRD1
PCC_23145	chr1	16939921	16940215	4.3615861095	6.1699250014	GAIN	0.696517412935323	0	1	137	0	32	YES	promoter-TSS (NM_017940)	0.398009950248756	YES	unique_peak2	NBPF1
PCC_133	chr1	22029840	22030065	3.6103619423	2	LOSS	0.407960199004975	33442	0	0	1	-34079	NO	intron (NM_032236, intron 21 of 26)	6.36318407960199	NO	unique_peak1	RAP1GAP
PCC_11102	chr1	24306780	24307071	3.8253119046	5.5849625007	GAIN	0.651741293532338	0	1	144	0	28	YES	promoter-TSS (NM_001191007)	1.1592039800995	NO	merged_common_peak	SRSF10
PCC_153	chr1	25616588	25616779	3.3535682992	1.5849625007	LOSS	0.587064676616915	22095	0	30017	0	17706	NO	intron (NM_001282872, intron 2 of 9)	10.7462686567164	NO	unique_peak1	RHD
PCC_11118	chr1	25835667	25835918	7.0555965536	7.8454900509	GAIN	0.378109452736318	34001	0	2561	0	-34284	NO	Intergenic	0	NO	merged_common_peak	LDLRAP1
PCC_188	chr1	29839881	29840079	3.0346037628	0	LOSS	0.522388059701492	34640	0	28970	0	-163354	NO	Intergenic	10.8557213930348	NO	unique_peak1	LINC01756
PCC_192	chr1	30584351	30584605	3.6859605138	2	LOSS	0.577114427860697	573431	0	78882	0	-74019	NO	Intergenic	10.9850746268657	NO	unique_peak1	LINC01648
PCC_23157	chr1	30916137	30916305	5.6082935749	6.3575520046	GAIN	0.407960199004975	241688	0	17500	0	-275398	NO	Intergenic	0	NO	unique_peak2	MATN1-AS1
PCC_11189	chr1	32479215	32479515	4.2703351077	5.9772799235	GAIN	0.721393034825871	0	1	515	0	70	YES	promoter-TSS (NM_001271878)	0.45273631840796	YES	merged_common_peak	KHDRBS1
PCC_23166	chr1	35036949	35037120	5.8999867344	6.8073549221	GAIN	0.587064676616915	189894	0	45246	0	98261	NO	Intergenic	0	NO	unique_peak2	MIR552
PCC_235	chr1	38385067	38385238	3.255551989	1.5849625007	LOSS	0.462686567164179	11984	0	0	1	12311	NO	intron (NM_001350228, intron 3 of 20)	8.50248756218905	NO	unique_peak1	INPP5B
PCC_242	chr1	39595224	39595437	3.8253119046	2.3219280949	LOSS	0.45771144278607	23370	0	0	1	45491	NO	intron (NM_012090, intron 1 of 92)	3.34328358208955	NO	unique_peak1	MACF1
PCC_259	chr1	41575232	41575498	3.444819301	1.5849625007	LOSS	0.467661691542289	91571	0	0	1	51739	NO	intron (NM_001172222, intron 4 of 10)	0.63681592039801	NO	unique_peak1	SCMH1
PCC_267	chr1	42642660	42642953	4.446945721	3	LOSS	0.537313432835821	31014	0	1925	0	-12411	NO	3' UTR (NM_001198851, exon 15 of 15)	11.1592039800995	NO	unique_peak1	GUCA2A
PCC_274	chr1	44287820	44288031	3.444819301	1.5849625007	LOSS	0.467661691542289	111043	0	0	1	-16369	NO	intron (NM_001270460, intron 4 of 10)	0.800995024875622	NO	unique_peak1	MIR6079
PCC_312	chr1	52234696	52234980	5.114279033	4	LOSS	0.402985074626866	38916	0	0	1	39352	NO	intron (NR_036662, intron 11 of 22)	5.93532338308458	NO	unique_peak1	OSBPL9
PCC_321	chr1	53578061	53578272	3.444819301	1.5849625007	LOSS	0.472636815920398	19423	0	0	1	30138	NO	intron (NM_001287596, intron 3 of 3)	0.248756218905473	NO	unique_peak1	SLC1A7
PCC_344	chr1	57050603	57050899	4.8978603144	3.7004397181	LOSS	0.388059701492537	5533	0	5409	0	-5494	NO	Intergenic	6.24378109452736	NO	unique_peak1	PLPP3
PCC_23170	chr1	58597219	58597388	5.3002148195	6.1085244568	GAIN	0.427860696517413	117869	0	192097	0	118916	NO	intron (NM_001353980, intron 1 of 5)	0	NO	unique_peak2	DAB1
PCC_424	chr1	76457260	76457512	3.8253119046	2.3219280949	LOSS	0.492537313432836	82661	0	0	1	-19623	NO	Intergenic	9.33830845771144	NO	unique_peak1	LOC101927342
PCC_425	chr1	76500826	76501070	3.5301789125	0	LOSS	0.393034825870647	39099	0	1692	0	23939	NO	Intergenic	1.85074626865672	NO	unique_peak1	LOC101927342
PCC_448	chr1	86885040	86885408	4.7085930023	2	LOSS	0.487562189054726	23040	0	9203	0	-4342	NO	Intergenic	3.56218905472637	NO	unique_peak1	CLCA2
PCC_450	chr1	87246573	87246936	4.6389656145	3.1699250014	LOSS	0.432835820895522	75638	0	3733	0	76501	NO	Intergenic	4.46268656716418	NO	unique_peak1	SH3GLB1
PCC_465	chr1	91630905	91631141	3.8898425041	2.3219280949	LOSS	0.527363184079602	143115	0	39882	0	-143211	NO	Intergenic	25.0348258706468	NO	unique_peak1	ZNF644
PCC_23178	chr1	91966257	91966507	2.9085450961	4.9541963104	GAIN	0.651741293532338	0	1	378	0	-22	YES	promoter-TSS (NM_003503)	0.174129353233831	YES	unique_peak2	CDC7
PCC_505	chr1	104331114	104331283	3.0346037628	0	LOSS	0.303482587064677	262184	0	273207	0	38735	NO	Intergenic	0.18407960199005	NO	unique_peak1	AMY1B
PCC_507	chr1	106151406	106151578	3.255551989	1.5849625007	LOSS	0.36318407960199	471801	0	1208458	0	10065	NO	intron (NR_125955, intron 1 of 3)	1.14427860696517	NO	unique_peak1	LINC01676
PCC_23185	chr1	109756411	109756662	3.255551989	4.9068905956	GAIN	0.711442786069652	0	1	114	0	21	YES	promoter-TSS (NM_006513)	0.124378109452736	YES	unique_peak2	SARS
PCC_546	chr1	115722360	115722529	3.6103619423	1.5849625007	LOSS	0.502487562189055	89759	0	0	1	-90323	NO	Intergenic	0.144278606965174	NO	unique_peak1	TSPAN2
PCC_553	chr1	117113013	117113220	3.5301789125	1.5849625007	LOSS	0.686567164179104	0	1	0	1	599	NO	intron (NM_001779, intron 1 of 5)	2.318407960199	YES	unique_peak1	CD58
PCC_587	chr1	144697546	144697785	4.3167474112	2.5849625007	LOSS	0.477611940298507	103331	0	1425	0	82706	NO	intron (NM_001037501, intron 10 of 24)	7.6865671641791	NO	unique_peak1	NBPF9
PCC_608	chr1	147994398	147994716	3.5301789125	1.5849625007	LOSS	0.497512437810945	326	0	5243	0	411	NO	TTS (NR_104086)	0.144278606965174	NO	unique_peak1	RNVU1-19
PCC_619	chr1	151032029	151032285	3.255551989	1.5849625007	LOSS	0.73134328358209	0	1	5386	0	6	YES	promoter-TSS (NM_006818)	3.54726368159204	YES	unique_peak1	MLLT11
PCC_640	chr1	153590131	153590389	3.7574706277	1.5849625007	LOSS	0.63681592039801	15817	0	4739	0	-1452	NO	Intergenic	13.5223880597015	NO	unique_peak1	S100A14
PCC_654	chr1	154974270	154974655	3.8898425041	2	LOSS	0.626865671641791	3	0	858	0	-644	YES	promoter-TSS (NM_001252406)	0.358208955223881	YES	unique_peak1	ZBTB7B
PCC_685	chr1	157989281	157989450	3.444819301	1.5849625007	LOSS	0.562189054726368	25317	0	0	1	-5975	NO	intron (NM_001286349, intron 1 of 12)	0.427860696517413	NO	unique_peak1	KIRREL1-IT1
PCC_23205	chr1	166879718	166879884	1.9917782876	3.8073549221	GAIN	0.437810945273632	9875	0	0	1	-34147	NO	Intergenic	19.5074626865672	NO	unique_peak2	TADA1
PCC_11766	chr1	167189674	167190143	4.6027273223	6.1292830169	GAIN	0.701492537313433	0	1	772	0	-158	YES	promoter-TSS (NM_001198786)	0.427860696517413	YES	merged_common_peak	POU2F1
PCC_728	chr1	168204579	168204761	3.255551989	1.5849625007	LOSS	0.512437810945274	8730	0	0	1	9415	NO	intron (NM_199344, intron 4 of 7)	12.5174129353234	NO	unique_peak1	SFT2D2
PCC_738	chr1	170640556	170640841	4.6027273223	2.3219280949	LOSS	0.532338308457711	6419	0	5622	0	7385	NO	intron (NM_006902, intron 1 of 4)	5.33333333333333	NO	unique_peak1	PRRX1
PCC_748	chr1	171920977	171921146	3.0346037628	1	LOSS	0.348258706467662	109635	0	30080	0	87729	NO	intron (NM_001136127, intron 2 of 19)	0	NO	unique_peak1	DNM3-IT1
PCC_751	chr1	172010919	172011170	4.1204448967	2.3219280949	LOSS	0.328358208955224	199618	0	0	1	-96904	NO	intron (NM_001136127, intron 7 of 19)	1.15422885572139	NO	unique_peak1	MIR3120
PCC_23212	chr1	197170474	197170741	1.9917782876	4.3219280949	GAIN	0.646766169154229	0	1	55236	0	15	YES	promoter-TSS (NR_135153)	0	YES	unique_peak2	CRB1
PCC_839	chr1	198655339	198655517	3.6859605138	1	LOSS	0.288557213930348	526963	0	0	1	47330	NO	intron (NM_080921, intron 2 of 29)	0.810945273631841	NO	unique_peak1	PTPRC
PCC_841	chr1	199432816	199432985	3.255551989	1.5849625007	LOSS	0.422885572139304	571474	0	220800	0	315174	NO	Intergenic	13.4378109452736	NO	unique_peak1	LOC400800
PCC_857	chr1	202243769	202244099	5.0372117052	3.5849625007	LOSS	0.522388059701492	60307	0	0	1	60651	NO	intron (NM_001017404, intron 4 of 15)	6.12935323383085	NO	unique_peak1	LGR6
PCC_23217	chr1	202858081	202858404	1.9917782876	4.6438561898	GAIN	0.696517412935323	0	1	41	0	143	NO	5' UTR (NM_002871, exon 1 of 2)	0.786069651741294	YES	unique_peak2	RABIF
PCC_11959	chr1	205304704	205305207	5.707536232	4.7548875022	LOSS	0.592039800995025	7438	0	0	1	-14036	NO	TTS (NM_001271864)	7.23383084577114	NO	merged_common_peak	NUAK2
PCC_895	chr1	209364017	209364302	4.4049544187	2.8073549221	LOSS	0.537313432835821	40586	0	28921	0	-134642	NO	Intergenic	18.5522388059701	NO	unique_peak1	LINC01696
PCC_908	chr1	210436317	210436528	3.6103619423	1	LOSS	0.482587064676617	28684	0	0	1	-28956	NO	Intergenic	0.0298507462686567	NO	unique_peak1	SERTAD4-AS1
PCC_23222	chr1	212208859	212209049	1.3161526919	4.0874628413	GAIN	0.656716417910448	0	1	23253	0	48	YES	promoter-TSS (NM_015434)	0.0597014925373134	YES	unique_peak2	INTS7
PCC_934	chr1	215779960	215780199	3.9513705712	2	LOSS	0.293532338308458	38712	0	3251	0	39357	NO	intron (NM_001319294, intron 13 of 17)	0.870646766169154	NO	unique_peak1	KCTD3
PCC_946	chr1	219834460	219834682	4.1204448967	1.5849625007	LOSS	0.492537313432836	47908	0	0	1	-48084	NO	Intergenic	14.1144278606965	NO	unique_peak1	ZC3H11B
PCC_989	chr1	227319027	227319249	3.3535682992	1	LOSS	0.383084577114428	154800	0	27272	0	186688	NO	intron (NM_003607, intron 10 of 35)	1.54228855721393	NO	unique_peak1	CDC42BPA
PCC_23229	chr1	228782119	228782354	4.8978603144	5.9068905956	GAIN	0.736318407960199	0	1	44	0	-370	YES	promoter-TSS (NR_106988).10	0	NO	unique_peak2
PCC_12106	chr1	231473475	231473922	5.4632041494	7.2384047393	GAIN	0.611940298507463	0	1	19862	0	16	YES	promoter-TSS (NM_032018)	0.159203980099502	YES	merged_common_peak	SPRTN
PCC_1019	chr1	234734848	234735044	3.444819301	1	LOSS	0.407960199004975	488	0	0	1	10325	NO	Intergenic	0.144278606965174	NO	unique_peak1	IRF2BP2
PCC_23232	chr1	235292159	235292326	1.3161526919	3.5849625007	GAIN	0.63681592039801	0	1	9148	0	14	YES	promoter-TSS (NM_014765)	0.149253731343284	YES	unique_peak2	TOMM20
PCC_1040	chr1	236695123	236695314	3.5301789125	2	LOSS	0.472636815920398	7509	0	0	1	-7410	NO	intron (NM_201545, intron 3 of 11)	9.08955223880597	NO	unique_peak1	LGALS8-AS1
PCC_1042	chr1	237970129	237970349	3.6859605138	1.5849625007	LOSS	0.402985074626866	22690	0	6728	0	-55236	NO	intron (NM_001035, intron 99 of 104)	11.1194029850746	NO	unique_peak1	LOC100130331
PCC_1074	chr10	122460	122649	3.5301789125	1	LOSS	0.72636815920398	0	1	0	1	-27376	NO	Intergenic	1.41791044776119	YES	unique_peak1	TUBB8
PCC_1076	chr10	835384	835640	4.2222347186	1.5849625007	LOSS	0.631840796019901	3996	0	0	1	-99904	NO	Intergenic	3.7363184079602	YES	unique_peak1	DIP2C
PCC_1085	chr10	3856340	3856526	2.9085450961	1	LOSS	0.383084577114428	28206	0	0	1	-19709	NO	Intergenic	0	NO	unique_peak1	LOC105376365
PCC_1094	chr10	5671890	5672090	3.5301789125	2	LOSS	0.487562189054726	11558	0	0	1	-33909	NO	Intergenic	18.4129353233831	NO	unique_peak1	LOC105376382
PCC_1097	chr10	6709754	6709956	3.6859605138	2.3219280949	LOSS	0.432835820895522	87112	0	0	1	32823	NO	Intergenic	6.38308457711443	NO	unique_peak1	MIR4454
PCC_1109	chr10	9650669	9650915	3.7574706277	2.3219280949	LOSS	0.283582089552239	200482	0	906628	0	-313236	NO	Intergenic	1.27363184079602	NO	unique_peak1	LOC101928272
PCC_12200	chr10	15139104	15139562	4.6027273223	6.0874628413	GAIN	0.701492537313433	0	1	8522	0	-15	YES	promoter-TSS (NM_153244)	0	YES	merged_common_peak	C10orf111
PCC_1129	chr10	17291770	17292041	3.7574706277	2.3219280949	LOSS	0.437810945273632	19187	0	0	1	-19921	NO	Intergenic	6.5273631840796	NO	unique_peak1	VIM-AS1
PCC_1141	chr10	22258888	22259057	2.9085450961	1	LOSS	0.278606965174129	33228	0	25788	0	33678	NO	intron (NM_022365, intron 1 of 11)	0	NO	unique_peak1	DNAJC1
PCC_12243	chr10	27389283	27389678	5.2561235724	7.2384047393	GAIN	0.606965174129353	0	1	369	0	-53	YES	promoter-TSS (NM_014915)	0	YES	merged_common_peak	ANKRD26
PCC_1192	chr10	31907589	31907796	3.444819301	1	LOSS	0.537313432835821	14839	0	0	1	290162	NO	Intergenic	0	NO	unique_peak1	ARHGAP12
PCC_1198	chr10	32236614	32236841	3.7574706277	2	LOSS	0.402985074626866	18234	0	0	1	-18923	NO	Intergenic	0.776119402985075	NO	unique_peak1	ARHGAP12
PCC_1223	chr10	44879676	44880026	3.6859605138	2	LOSS	0.721393034825871	0	1	0	1	694	NO	intron (NM_000609, intron 1 of 3)	0.0945273631840796	YES	unique_peak1	CXCL12
PCC_1266	chr10	54248454	54249027	5.4044115846	4.2479275134	LOSS	0.303482587064677	77661	0	44769	0	-18447	NO	Intergenic	0.36318407960199	NO	unique_peak1	LINC01468
PCC_1267	chr10	55361017	55361306	3.8253119046	2.3219280949	LOSS	0.343283582089552	729634	0	1059660	0	-829701	NO	Intergenic	11.3283582089552	NO	unique_peak1	MBL2
PCC_1272	chr10	60401151	60401349	3.7574706277	2.3219280949	LOSS	0.378109452736318	127693	0	8840	0	-73525	NO	intron (NM_001080512, intron 2 of 20)	0	NO	unique_peak1	FAM133CP
PCC_1304	chr10	65393473	65393784	4.7747375311	3.3219280949	LOSS	0.467661691542289	2692	0	292	0	-111793	NO	Intergenic	6.24875621890547	NO	unique_peak1	JMJD1C
PCC_12384	chr10	69842627	69842900	4.7747375311	3.4594316186	LOSS	0.318407960199005	7429	0	2237	0	-7660	NO	Intergenic	1.75124378109453	NO	merged_common_peak	HERC4
PCC_1343	chr10	75911066	75911452	4.4876447761	2.5849625007	LOSS	0.701492537313433	0	1	4711	0	316	YES	promoter-TSS (NR_135191)	1.40298507462687	NO	unique_peak1	ADK
PCC_1354	chr10	77793389	77793633	3.255551989	1.5849625007	LOSS	0.527363184079602	78472	0	0	1	250992	NO	intron (NR_131178, intron 3 of 7)	1.07960199004975	NO	unique_peak1	LRMDA
PCC_1365	chr10	79984423	79984592	2.9085450961	1	LOSS	0.517412935323383	78173	0	0	1	-23875	NO	Intergenic	0.174129353233831	NO	unique_peak1	LINC00856
PCC_1372	chr10	80732885	80733106	3.5301789125	1.5849625007	LOSS	0.562189054726368	656	0	0	1	94210	NO	intron (NR_015429, intron 3 of 7)	0.218905472636816	YES	unique_peak1	ZMIZ1-AS1
PCC_1386	chr10	84729174	84729524	4.0664531174	2	LOSS	0.36318407960199	595250	0	105021	0	707496	NO	intron (NM_001010848, intron 6 of 8)	0.990049751243781	NO	unique_peak1	LOC105378397
PCC_1400	chr10	89531665	89531890	3.5301789125	2	LOSS	0.338308457711443	45604	0	11106	0	46211	NO	intron (NM_032810, intron 6 of 9)	3.3681592039801	NO	unique_peak1	ATAD1
PCC_1410	chr10	90876189	90876359	2.9085450961	1	LOSS	0.462686567164179	91181	0	0	1	-53106	NO	Intergenic	0.159203980099502	NO	unique_peak1	MIR4679-2
PCC_1416	chr10	91908346	91908521	3.1496863089	0	LOSS	0.393034825870647	310540	0	139687	0	-191303	NO	Intergenic	7.80597014925373	NO	unique_peak1	LINC01375
PCC_1435	chr10	95868108	95868277	2.9085450961	0	LOSS	0.462686567164179	113890	0	0	1	359	NO	non-coding (NR_120615, exon 1 of 3)	0	NO	unique_peak1	PLCE1-AS2
PCC_1441	chr10	97989342	97989628	4.1204448967	2.3219280949	LOSS	0.567164179104478	98972	0	0	1	41788	NO	intron (NM_013314, intron 4 of 16)	8.01492537313433	NO	unique_peak1	BLNK
PCC_1443	chr10	98271029	98271285	4.3167474112	2.5849625007	LOSS	0.552238805970149	950	0	0	1	2526	NO	intron (NM_012465, intron 1 of 20)	13.6119402985075	NO	unique_peak1	TLL2
PCC_1449	chr10	99372291	99372503	3.8898425041	2.3219280949	LOSS	0.447761194029851	20289	0	1036	0	20947	NO	3' UTR (NM_138413, exon 7 of 7)	3.89054726368159	NO	unique_peak1	MORN4
PCC_12572	chr10	99491473	99491864	5.6588455216	4.5235619561	LOSS	0.477611940298507	4881	0	4697	0	-5210	NO	Intergenic	21.5223880597015	NO	merged_common_peak	ZFYVE27
PCC_1454	chr10	100109480	100109821	3.8898425041	2.3219280949	LOSS	0.402985074626866	81041	0	0	1	45414	NO	Intergenic	0	NO	unique_peak1	MIR1287
PCC_1481	chr10	105425957	105426210	3.8253119046	2.3219280949	LOSS	0.527363184079602	2322	0	0	1	-80454	NO	intron (NM_014631, intron 7 of 13)	7.44278606965174	NO	unique_peak1	SH3PXD2A-AS1
PCC_1486	chr10	105648181	105648362	3.8253119046	2.3219280949	LOSS	0.388059701492537	29184	0	0	1	29774	NO	intron (NM_024928, intron 9 of 9)	14.7412935323383	NO	unique_peak1	STN1
PCC_23277	chr10	109574565	109574868	3.1496863089	4.8073549221	GAIN	0.442786069651741	99380	0	1809174	0	254335	NO	Intergenic	13.4577114427861	NO	unique_peak2	LINC01435
PCC_1491	chr10	111187215	111187547	4.446945721	2.3219280949	LOSS	0.422885572139304	29123	0	196509	0	495623	NO	Intergenic	2.35820895522388	NO	unique_peak1	XPNPEP1
PCC_12663	chr10	112835847	112836367	4.3615861095	5.5235619561	GAIN	0.686567164179104	0	1	22233	0	-683	YES	promoter-TSS (NM_000681)	7.59203980099502	YES	merged_common_peak	ADRA2A
PCC_23280	chr10	112836441	112836693	2.2329195004	4.5235619561	GAIN	0.696517412935323	0	1	21773	0	-223	YES	promoter-TSS (NM_000681)	0.124378109452736	YES	unique_peak2	ADRA2A
PCC_23281	chr10	113120062	113120375	2.613412104	5	GAIN	0.537313432835821	280814	0	31642	0	283428	NO	Intergenic	19.4427860696517	NO	unique_peak2	ADRA2A
PCC_12664	chr10	113516219	113516588	3.7574706277	5.3219280949	GAIN	0.512437810945274	426780	0	362552	0	427134	NO	Intergenic	16.2039800995025	NO	merged_common_peak	GPAM
PCC_12665	chr10	113616493	113616772	3.1496863089	4.8073549221	GAIN	0.417910447761194	326551	0	279318	0	326905	NO	Intergenic	5.3134328358209	NO	merged_common_peak	GPAM
PCC_1505	chr10	115086366	115086537	3.255551989	1.5849625007	LOSS	0.492537313432836	160599	0	0	1	197059	NO	Intergenic	0.592039800995025	NO	unique_peak1	TCF7L2
PCC_1518	chr10	118986439	118986649	3.3535682992	1.5849625007	LOSS	0.482587064676617	9737	0	0	1	-14040	NO	Intergenic	12.8855721393035	NO	unique_peak1	SLC18A2
PCC_1524	chr10	119861047	119861216	3.255551989	1.5849625007	LOSS	0.368159203980099	54486	0	14489	0	-54736	NO	intron (NR_026940, intron 3 of 3)	0	NO	unique_peak1	RAB11FIP2
PCC_12728	chr10	124639005	124639299	3.8253119046	5.9307373376	GAIN	0.611940298507463	0	1	23891	0	3	YES	promoter-TSS (NR_037915)	0.194029850746269	YES	merged_common_peak	LOC399815
PCC_12729	chr10	124713661	124714129	4.6742374362	6.5391588111	GAIN	0.656716417910448	0	1	264	0	24	YES	promoter-TSS (NM_024942)	0.0895522388059701	YES	merged_common_peak	C10orf88
PCC_1545	chr10	124904379	124904637	3.444819301	1	LOSS	0.577114427860697	1026	0	3552	0	-3130	NO	Intergenic	0.686567164179104	NO	unique_peak1	HMX2
PCC_12756	chr10	131767161	131767508	5.3637125295	4.2479275134	LOSS	0.666666666666667	0	1	5343	0	-5243	NO	Intergenic	3.88059701492537	YES	merged_common_peak	EBF3
PCC_12762	chr10	134145235	134145895	5.9272581114	7.577428828	GAIN	0.751243781094527	0	1	9854	0	-49	YES	promoter-TSS (NM_001318881)	0.149253731343284	YES	merged_common_peak	LRRC27
PCC_1573	chr11	325411	325580	3.0346037628	1	LOSS	0.552238805970149	5190	0	4834	0	-4581	NO	Intergenic	0.0995024875621891	NO	unique_peak1	IFITM3
PCC_12784	chr11	1330825	1331138	3.6859605138	5.5545888517	GAIN	0.761194029850746	0	1	4940	0	43	YES	promoter-TSS (NM_019009)	0	YES	merged_common_peak	TOLLIP-AS1
PCC_12792	chr11	1853434	1854208	6.4724992315	7.1699250014	GAIN	0.751243781094527	6339	0	7549	0	-1719	NO	Intergenic	1.80099502487562	YES	merged_common_peak	SYT8
PCC_1598	chr11	5627135	5627331	3.0346037628	1	LOSS	0.532338308457711	628435	0	0	1	9368	NO	intron (NM_001003818, intron 4 of 7)	1.37810945273632	NO	unique_peak1	TRIM6
PCC_1600	chr11	5733840	5734021	3.0346037628	1	LOSS	0.343283582089552	521738	0	6540	0	23113	NO	Intergenic	1.37810945273632	NO	unique_peak1	TRIM22
PCC_23303	chr11	15792413	15792698	2.9085450961	4.8073549221	GAIN	0.487562189054726	120540	0	774	0	127124	NO	Intergenic	10.7164179104478	NO	unique_peak2	LOC102724957
PCC_1659	chr11	16841831	16842238	4.8978603144	3.7004397181	LOSS	0.512437810945274	81547	0	1246	0	81886	NO	intron (NM_175058, intron 10 of 22)	12.9751243781095	NO	unique_peak1	C11orf58
PCC_1664	chr11	17741742	17741940	3.0346037628	1	LOSS	0.73134328358209	0	1	1739	0	731	NO	exon (NM_002478, exon 1 of 3)	2.94029850746269	YES	unique_peak1	MYOD1
PCC_1666	chr11	17781915	17782351	5.2561235724	4.0874628413	LOSS	0.606965174129353	11043	0	5682	0	24638	NO	intron (NM_004976, intron 1 of 1)	10.7164179104478	NO	unique_peak1	KCNC1
PCC_1667	chr11	17792544	17792794	3.3535682992	1.5849625007	LOSS	0.472636815920398	507	0	0	1	35174	NO	intron (NM_004976, intron 1 of 1)	1.1044776119403	NO	unique_peak1	KCNC1
PCC_1670	chr11	18137195	18137395	3.6103619423	1.5849625007	LOSS	0.527363184079602	9483	0	0	1	384	NO	intron (NR_026576, intron 1 of 2)	10.7064676616915	NO	unique_peak1	SAA3P
PCC_1673	chr11	18416084	18416300	3.5301789125	1.5849625007	LOSS	0.706467661691542	0	1	1868	0	256	NO	intron (NM_001135239, intron 1 of 6)	0.437810945273632	YES	unique_peak1	LDHA
PCC_1715	chr11	32982166	32982482	3.8253119046	2	LOSS	0.313432835820896	54782	0	0	1	-55086	NO	intron (NM_001076786, intron 8 of 12)	3.63681592039801	NO	unique_peak1	DEPDC7
PCC_1723	chr11	34377993	34378227	3.3535682992	1.5849625007	LOSS	0.487562189054726	19	0	0	1	1445	NO	intron (NM_145804, intron 1 of 16)	0.189054726368159	NO	unique_peak1	ABTB2
PCC_1729	chr11	35409191	35409434	3.6103619423	1.5849625007	LOSS	0.36318407960199	30963	0	0	1	31793	NO	intron (NM_001252652, intron 1 of 11)	0	NO	unique_peak1	SLC1A2
PCC_23308	chr11	37546931	37547125	-0.1368883215	3.4594316186	GAIN	0.298507462686567	1015012	0	32342	0	-413123	NO	Intergenic	0	NO	unique_peak2	LOC105376633
PCC_1757	chr11	47475764	47476062	4.4876447761	2.5849625007	LOSS	0.417910447761194	27555	0	5492	0	-5183	NO	Intergenic	16.5024875621891	NO	unique_peak1	RAPSN
PCC_1776	chr11	57827408	57827615	3.3535682992	1.5849625007	LOSS	0.54726368159204	306657	0	0	1	29086	NO	intron (NM_001005212, intron 2 of 2)	7.88557213930348	NO	unique_peak1	OR6Q1
PCC_1804	chr11	62676699	62676875	3.444819301	1.5849625007	LOSS	0.611940298507463	14087	0	536	0	12225	NO	3' UTR (NM_000738, exon 2 of 2)	3.47761194029851	YES	unique_peak1	CHRM1
PCC_13110	chr11	64420522	64420970	4.8978603144	5.9541963104	GAIN	0.597014925373134	7392	0	0	1	-9959	NO	intron (NM_138732, intron 10 of 19)	18.1194029850746	NO	merged_common_peak	NRXN2
PCC_1821	chr11	64880052	64880271	3.6859605138	2.3219280949	LOSS	0.751243781094527	0	1	0	1	835	NO	TTS (NR_073519)	1	YES	unique_peak1	TM7SF2
PCC_13118	chr11	65029140	65029478	4.0664531174	6.2667865407	GAIN	0.691542288557214	0	1	431	0	-14	YES	promoter-TSS (NM_002689)	0.164179104477612	YES	merged_common_peak	POLA2
PCC_1847	chr11	66821278	66821668	4.7420787131	3.3219280949	LOSS	0.582089552238806	2545	0	2937	0	-2816	NO	Intergenic	13.5621890547264	NO	unique_peak1	RHOD
PCC_1860	chr11	68565722	68566000	3.8898425041	2.3219280949	LOSS	0.597014925373134	15167	0	10899	0	43538	NO	intron (NM_001031847, intron 6 of 18)	13.681592039801	YES	unique_peak1	CPT1A
PCC_1870	chr11	69453345	69453548	3.3535682992	1.5849625007	LOSS	0.442786069651741	0	1	2734	0	-2427	NO	Intergenic	0.328358208955224	YES	unique_peak1	CCND1
PCC_1899	chr11	74281607	74281878	4.5654680998	2.8073549221	LOSS	0.45273631840796	21687	0	0	1	-21833	NO	Intergenic	8.52238805970149	NO	unique_peak1	POLD3
PCC_1918	chr11	76824643	76824871	4.1723187974	1	LOSS	0.427860696517413	10317	0	0	1	10871	NO	intron (NM_004055, intron 4 of 12)	6.33830845771144	NO	unique_peak1	OMP
PCC_1928	chr11	79419428	79419676	3.6859605138	2	LOSS	0.472636815920398	267251	0	267901	0	-267857	NO	Intergenic	10.089552238806	NO	unique_peak1	TENM4
PCC_1929	chr11	82406795	82407034	3.7574706277	2	LOSS	0.572139303482587	5955	0	13013	0	37992	NO	Intergenic	18.5174129353234	NO	unique_peak1	FAM181B
PCC_1949	chr11	86807040	86807243	3.444819301	1	LOSS	0.407960199004975	57947	0	46859	0	58255	NO	intron (NM_001168724, intron 4 of 13)	0.238805970149254	NO	unique_peak1	TMEM135
PCC_1958	chr11	89846829	89847045	3.444819301	1.5849625007	LOSS	0.283582089552239	59880	0	20973	0	-20881	NO	Intergenic	0.522388059701492	NO	unique_peak1	NAALAD2
PCC_1974	chr11	100558550	100558821	3.8898425041	2.3219280949	LOSS	0.537313432835821	183	0	10184	0	1	YES	promoter-TSS (NR_133571)	2.95522388059702	YES	unique_peak1	LOC100128386
PCC_2000	chr11	103408707	103408955	4.1723187974	2.3219280949	LOSS	0.328358208955224	445681	0	4590	0	-311803	NO	Intergenic	3.94029850746269	NO	unique_peak1	MIR4693
PCC_2007	chr11	107769093	107769330	4.3615861095	2.3219280949	LOSS	0.427860696517413	29647	0	9589	0	-29990	NO	Intergenic	6.30348258706468	NO	unique_peak1	RAB39A
PCC_2025	chr11	111867460	111867755	4.5271287508	2.8073549221	LOSS	0.427860696517413	19105	0	2426	0	19574	NO	intron (NM_001037954, intron 18 of 20)	2.34825870646766	NO	unique_peak1	DIXDC1
PCC_2036	chr11	116087813	116088041	3.7574706277	1.5849625007	LOSS	0.482587064676617	283155	0	7173	0	-422212	NO	Intergenic	10.4278606965174	NO	unique_peak1	LOC101929011
PCC_23347	chr11	119350534	119350720	1.9917782876	3.8073549221	GAIN	0.507462686567164	56583	0	1073	0	-54932	NO	intron (NR_034160, intron 3 of 3)	14.3830845771144	NO	unique_peak2	THY1
PCC_2059	chr11	121194054	121194293	3.6103619423	1	LOSS	0.417910447761194	30120	0	0	1	30596	NO	Intergenic	2.02487562189055	NO	unique_peak1	SC5D
PCC_2109	chr11	129940514	129940703	3.255551989	1.5849625007	LOSS	0.666666666666667	0	1	0	1	145	NO	exon (NM_001243299, exon 1 of 17)	0.761194029850746	YES	unique_peak1	APLP2
PCC_13499	chr11	131449732	131450109	5.278352918	4.1699250014	LOSS	0.532338308457711	110336	0	20290	0	-39159	NO	intron (NM_001048209, intron 1 of 7)	12.7313432835821	NO	merged_common_peak	LOC101929653
PCC_13517	chr11	134094316	134094620	4.1723187974	6.0660891905	GAIN	0.766169154228856	0	1	5222	0	-31	YES	promoter-TSS (NM_052875)	0.159203980099502	YES	merged_common_peak	VPS26B
PCC_2131	chr12	262406	262632	3.5301789125	2	LOSS	0.63681592039801	13917	0	6658	0	-4184	NO	intron (NM_015232, intron 4 of 12)	16.134328358209	NO	unique_peak1	LOC574538
PCC_13520	chr12	562160	562822	5.843696753	6.5235619561	GAIN	0.761194029850746	0	1	7119	0	-7052	NO	Intergenic	17.7213930348259	YES	merged_common_peak	B4GALNT3
PCC_2176	chr12	7791259	7791580	5.0634029557	3.9068905956	LOSS	0.472636815920398	10070	0	0	1	27080	NO	Intergenic	9.76616915422886	NO	unique_peak1	APOBEC1
PCC_2181	chr12	8384331	8384672	5.3002148195	3.9068905956	LOSS	0.572139303482587	10211	0	5329	0	-3510	NO	non-coding (NR_024254, exon 5 of 5)	12.0597014925373	YES	unique_peak1	LINC02449
PCC_2182	chr12	8543200	8543434	3.3535682992	1	LOSS	0.72636815920398	0	1	101493	0	31	YES	promoter-TSS (NR_024420)	1.90547263681592	YES	unique_peak1	LINC00937
PCC_13621	chr12	12939825	12940128	3.8253119046	5.5849625007	GAIN	0.776119402985075	0	1	35	0	1435	NO	exon (NM_030817, exon 2 of 2)	0	YES	merged_common_peak	APOLD1
PCC_2217	chr12	14869826	14870088	4.2222347186	2.5849625007	LOSS	0.472636815920398	52820	0	0	1	-20438	NO	Intergenic	7.61691542288557	NO	unique_peak1	GUCY2C
PCC_2226	chr12	16539039	16539279	4.4876447761	2.8073549221	LOSS	0.462686567164179	474524	0	0	1	32808	NO	Intergenic	5.76616915422886	NO	unique_peak1	MGST1
PCC_2234	chr12	19336455	19336677	3.7574706277	2.3219280949	LOSS	0.36318407960199	52564	0	0	1	-21693	NO	intron (NM_001143821, intron 3 of 27)	0.995024875621891	NO	unique_peak1	PLEKHA5
PCC_2241	chr12	20777773	20777953	3.255551989	1.5849625007	LOSS	0.45771144278607	71758	0	3097	0	53065	NO	intron (NM_000921, intron 5 of 15)	6.31840796019901	NO	unique_peak1	PDE3A
PCC_2243	chr12	21760735	21760904	2.7691937053	0	LOSS	0.368159203980099	49569	0	37071	0	-3038	NO	Intergenic	0.527363184079602	NO	unique_peak1	GYS2
PCC_2247	chr12	22487844	22488086	3.444819301	1	LOSS	0.592039800995025	0	1	934	0	-317	YES	promoter-TSS (NM_003034)	0	YES	unique_peak1	ST8SIA1
PCC_2306	chr12	44351639	44351919	3.7574706277	2.3219280949	LOSS	0.417910447761194	121514	0	65288	0	122115	NO	intron (NM_001286212, intron 3 of 6)	4.36318407960199	NO	unique_peak1	TMEM117
PCC_2330	chr12	48583338	48583525	3.255551989	0	LOSS	0.427860696517413	4756	0	0	1	6065	NO	Intergenic	8.97512437810945	NO	unique_peak1	CCDC184
PCC_13745	chr12	49961541	49961811	3.8253119046	5.4918530963	GAIN	0.651741293532338	0	1	3315	0	252	NO	intron (NM_006337, intron 1 of 14)	0.26865671641791	YES	merged_common_peak	MCRS1
PCC_23376	chr12	54673844	54674105	2.2329195004	5.3219280949	GAIN	0.606965174129353	0	1	5263	0	-59	YES	promoter-TSS (NM_031157)	0.174129353233831	YES	unique_peak2	CBX5
PCC_2369	chr12	54679361	54679618	3.8898425041	2.3219280949	LOSS	0.333333333333333	4400	0	8151	0	4956	NO	TTS (NM_031157)	0.0298507462686567	NO	unique_peak1	HNRNPA1P10
PCC_2376	chr12	55153605	55153795	3.3535682992	0	LOSS	0.477611940298507	171008	0	9489	0	-94599	NO	Intergenic	7.56716417910448	NO	unique_peak1	MUCL1
PCC_2379	chr12	55537140	55537352	4.010163136	2	LOSS	0.432835820895522	502642	0	45454	0	13693	NO	Intergenic	9.41791044776119	NO	unique_peak1	OR9K2
PCC_2382	chr12	56053654	56053879	3.6859605138	2.3219280949	LOSS	0.487562189054726	13328	0	0	1	-21564	NO	Intergenic	4.01990049751244	NO	unique_peak1	METTL7B
PCC_2434	chr12	67749631	67750001	4.4876447761	3	LOSS	0.373134328358209	85668	0	0	1	86523	NO	Intergenic	1.6318407960199	NO	unique_peak1	LINC02420
PCC_13894	chr12	69753310	69753683	3.8898425041	5.3575520046	GAIN	0.641791044776119	0	1	204	0	6	YES	promoter-TSS (NM_001300950)	0.343283582089552	YES	merged_common_peak	YEATS4
PCC_2447	chr12	71123736	71124043	3.8898425041	2	LOSS	0.368159203980099	119731	0	3211	0	24499	NO	intron (NM_130846, intron 2 of 9)	3.43781094527363	NO	unique_peak1	PTPRR
PCC_13904	chr12	71127149	71127535	3.8898425041	5.3923174228	GAIN	0.378109452736318	123184	0	0	1	21046	NO	intron (NM_130846, intron 2 of 9)	7.25373134328358	NO	merged_common_peak	PTPRR
PCC_2463	chr12	77112922	77113195	3.8253119046	0	LOSS	0.502487562189055	44360	0	0	1	-44796	NO	Intergenic	2.02985074626866	NO	unique_peak1	ZDHHC17
PCC_2517	chr12	92964011	92964529	5.0634029557	3.9068905956	LOSS	0.402985074626866	357972	0	0	1	103815	NO	Intergenic	7.30845771144279	NO	unique_peak1	LINC02397
PCC_23393	chr12	101221812	101222041	1.9917782876	3.9068905956	GAIN	0.358208955223881	110203	0	106335	0	33552	NO	intron (NM_178826, intron 1 of 26)	5.03980099502488	NO	unique_peak2	ANO4
PCC_2580	chr12	109174009	109174222	3.6859605138	2.3219280949	LOSS	0.472636815920398	11292	0	0	1	47212	NO	Intergenic	0.462686567164179	NO	unique_peak1	SSH1
PCC_2620	chr12	116892821	116893007	3.255551989	1	LOSS	0.507462686567164	53181	0	0	1	-26791	NO	Intergenic	0	NO	unique_peak1	MIR4472-2
PCC_2622	chr12	117557567	117557770	3.6103619423	1.5849625007	LOSS	0.507462686567164	20146	0	0	1	20396	NO	intron (NR_120464, intron 2 of 2)	11.6417910447761	NO	unique_peak1	TESC-AS1
PCC_14082	chr12	120554545	120554892	4.7085930023	6.475733431	GAIN	0.776119402985075	0	1	217	0	-75	YES	promoter-TSS (NM_006861)	0	YES	merged_common_peak	RAB35
PCC_2636	chr12	121175862	121176068	3.0346037628	1	LOSS	0.626865671641791	1050	0	1745	0	12424	NO	exon (NM_001302554, exon 5 of 10)	3.00497512437811	YES	unique_peak1	ACADS
PCC_2652	chr12	124286173	124286464	4.6389656145	3.3219280949	LOSS	0.323383084577114	13632	0	22402	0	39276	NO	intron (NM_207437, intron 15 of 77)	2.82587064676617	NO	unique_peak1	DNAH10
PCC_2662	chr12	125110883	125111240	3.7574706277	2.3219280949	LOSS	0.611940298507463	34284	0	0	1	-59051	NO	Intergenic	0.358208955223881	YES	unique_peak1	NCOR2
PCC_2663	chr12	125140417	125140639	3.255551989	1	LOSS	0.577114427860697	4817	0	8677	0	-88518	NO	Intergenic	0.0199004975124378	YES	unique_peak1	NCOR2
PCC_2664	chr12	125165910	125166188	4.2703351077	1.5849625007	LOSS	0.477611940298507	20279	0	0	1	-114039	NO	Intergenic	3.85074626865672	YES	unique_peak1	NCOR2
PCC_2671	chr12	126018121	126018304	3.444819301	1	LOSS	0.691542288557214	0	1	192211	0	-88786	NO	intron (NM_052907, intron 4 of 8)	3.37810945273632	YES	unique_peak1	TMEM132B
PCC_2673	chr12	127101887	127102081	3.3535682992	1	LOSS	0.517412935323383	108694	0	133373	0	72880	NO	Intergenic	2.12437810945274	NO	unique_peak1	LOC100996671
PCC_2678	chr12	128162032	128162530	5.3217212271	4.2479275134	LOSS	0.507462686567164	83211	0	0	1	-22148	NO	Intergenic	16.0149253731343	NO	unique_peak1	LOC105370068
PCC_23405	chr13	20357133	20357321	0.779878487	3.4594316186	GAIN	0.572139303482587	0	1	606	0	-51	YES	promoter-TSS (NM_001354908)	0.393034825870647	YES	unique_peak2	PSPC1
PCC_2697	chr13	21063378	21063731	4.4049544187	1	LOSS	0.54228855721393	35914	0	0	1	36458	NO	exon (NM_015974, exon 3 of 8)	6.96517412935323	NO	unique_peak1	CRYL1
PCC_2698	chr13	21347743	21347925	3.255551989	1	LOSS	0.661691542288557	0	1	0	1	263	NO	intron (NR_134934, intron 1 of 3)	0.353233830845771	YES	unique_peak1	EEF1AKMT1
PCC_23409	chr13	27998511	27998794	3.5301789125	4.9541963104	GAIN	0.716417910447761	0	1	1328	0	-29	YES	promoter-TSS (NM_002097)	0.169154228855721	YES	unique_peak2	GTF3A
PCC_2752	chr13	31250952	31251126	3.444819301	1.5849625007	LOSS	0.45771144278607	2320	0	0	1	-36576	NO	Intergenic	3.09452736318408	NO	unique_peak1	ALOX5AP
PCC_2800	chr13	43386523	43386721	3.7574706277	2.3219280949	LOSS	0.507462686567164	179352	0	15081	0	76	YES	promoter-TSS (NR_125747)	0	NO	unique_peak1	LINC01050
PCC_2809	chr13	45294043	45294329	3.6859605138	2.3219280949	LOSS	0.437810945273632	141797	0	0	1	79681	NO	Intergenic	0	NO	unique_peak1	LINC00407
PCC_14251	chr13	47548095	47548408	4.4876447761	5.5545888517	GAIN	0.417910447761194	176666	0	77350	0	-77040	NO	Intergenic	10.1691542288557	NO	merged_common_peak	HTR2A
PCC_23414	chr13	49106738	49107122	3.444819301	5.8579809951	GAIN	0.706467661691542	0	1	0	1	462	NO	intron (NM_001352426, intron 1 of 12)	0.00497512437810945	YES	unique_peak2	RCBTB2
PCC_2827	chr13	50243900	50244202	4.9832199259	3.8073549221	LOSS	0.497512437810945	21073	0	0	1	21572	NO	intron (NM_032565, intron 1 of 3)	19.8407960199005	NO	unique_peak1	EBPL
PCC_2851	chr13	60903834	60904003	2.7691937053	0	LOSS	0.512437810945274	66385	0	67522	0	-61680	NO	Intergenic	7.14925373134328	NO	unique_peak1	LINC00434
PCC_2855	chr13	61984919	61985195	3.255551989	1.5849625007	LOSS	0.358208955223881	1012911	0	252653	0	4598	NO	3' UTR (NM_022843, exon 2 of 2)	2.98507462686567	NO	unique_peak1	PCDH20
PCC_14289	chr13	76056618	76056952	3.3535682992	4.8073549221	GAIN	0.616915422885572	0	1	1284	0	-481	YES	promoter-TSS (NM_001286658)	2.80099502487562	YES	merged_common_peak	TBC1D4
PCC_2878	chr13	78326079	78326259	3.0346037628	1	LOSS	0.398009950248756	53162	0	0	1	10874	NO	intron (NM_001040153, intron 4 of 6)	10.8706467661692	NO	unique_peak1	SLAIN1
PCC_23425	chr13	106865374	106865601	1.6966452955	3.9068905956	GAIN	0.412935323383085	279821	0	0	1	-163424	NO	Intergenic	1.58208955223881	NO	unique_peak2	LINC00460
PCC_2932	chr13	112051156	112051393	3.6103619423	1	LOSS	0.577114427860697	3051	0	73396	0	78283	NO	Intergenic	0	NO	unique_peak1	TEX29
PCC_2933	chr13	112126873	112127120	4.4876447761	3	LOSS	0.492537313432836	45136	0	0	1	-121360	NO	Intergenic	5.17412935323383	NO	unique_peak1	LINC02337
PCC_2935	chr13	113365730	113365915	3.444819301	1	LOSS	0.472636815920398	14210	0	0	1	21179	NO	intron (NM_032189, intron 1 of 28)	2.54228855721393	NO	unique_peak1	ATP11A
PCC_2953	chr14	22782750	22782936	3.444819301	1.5849625007	LOSS	0.442786069651741	274978	0	0	1	118902	NO	Intergenic	11.547263681592	NO	unique_peak1	LOC105370401
PCC_14424	chr14	25275435	25275769	4.2222347186	5.8073549221	GAIN	0.502487562189055	242722	0	0	1	-172127	NO	Intergenic	13.4427860696517	NO	merged_common_peak	GZMB
PCC_2979	chr14	29243684	29243970	3.6859605138	1.5849625007	LOSS	0.582089552238806	0	1	3843	0	1917	NO	intron (NR_026731, intron 2 of 2)	7.71144278606965	YES	unique_peak1	LINC01551
PCC_2987	chr14	31979405	31979722	4.6389656145	3.3219280949	LOSS	0.333333333333333	52652	0	0	1	-22412	NO	Intergenic	0.915422885572139	NO	unique_peak1	GPR33
PCC_14460	chr14	39191086	39191337	3.6103619423	4.9541963104	GAIN	0.442786069651741	380784	0	212930	0	-160588	NO	Intergenic	17.9004975124378	NO	merged_common_peak	LOC105370457
PCC_3018	chr14	42579454	42579671	3.6103619423	2	LOSS	0.462686567164179	503132	0	499571	0	503503	NO	Intergenic	7.58208955223881	NO	unique_peak1	LRFN5
PCC_3019	chr14	45272609	45272788	3.255551989	1.5849625007	LOSS	0.368159203980099	83874	0	31177	0	-4369	NO	Intergenic	4.31840796019901	NO	unique_peak1	LINC02302
PCC_3024	chr14	48386621	48386826	3.8898425041	2.3219280949	LOSS	0.393034825870647	241033	0	1044957	0	-122506	NO	Intergenic	4.24875621890547	NO	unique_peak1	LINC00648
PCC_3074	chr14	59108354	59108556	3.255551989	1	LOSS	0.462686567164179	2777	0	904	0	2900	NO	exon (NM_016651, exon 3 of 4)	3.83084577114428	NO	unique_peak1	DACT1
PCC_3075	chr14	59365404	59365650	3.9513705712	1	LOSS	0.353233830845771	251786	0	0	1	70521	NO	intron (NR_110547, intron 2 of 5)	0.870646766169154	NO	unique_peak1	LINC01500
PCC_3077	chr14	59590751	59591024	4.3167474112	2.8073549221	LOSS	0.338308457711443	63643	0	1256	0	-64494	NO	Intergenic	0.990049751243781	NO	unique_peak1	DAAM1
PCC_3079	chr14	59655798	59655990	3.5301789125	2	LOSS	0.736318407960199	0	1	0	1	513	NO	intron (NM_001270520, intron 1 of 24)	0.0447761194029851	YES	unique_peak1	DAAM1
PCC_3122	chr14	65226924	65227230	3.444819301	1.5849625007	LOSS	0.572139303482587	10765	0	0	1	25327	NO	intron (NM_001024858, intron 31 of 34)	14.2089552238806	NO	unique_peak1	MIR7855
PCC_3128	chr14	66071749	66071942	3.444819301	1	LOSS	0.283582089552239	191374	0	10124	0	134025	NO	intron (NM_178155, intron 3 of 10)	0.368159203980099	NO	unique_peak1	MIR625
PCC_3132	chr14	66537444	66537801	4.9832199259	3.8073549221	LOSS	0.562189054726368	436647	0	31431	0	-415467	NO	Intergenic	14.1691542288557	NO	unique_peak1	CCDC196
PCC_3140	chr14	68171171	68171453	4.4049544187	2.8073549221	LOSS	0.447761194029851	29329	0	0	1	2709	NO	intron (NM_152443, intron 1 of 8)	6.00497512437811	NO	unique_peak1	RDH12
PCC_3154	chr14	70070358	70070696	4.8681373797	3.5849625007	LOSS	0.517412935323383	7690	0	7923	0	-7783	NO	Intergenic	16.8308457711443	NO	unique_peak1	SUSD6
PCC_3163	chr14	74005824	74006032	3.444819301	1	LOSS	0.621890547263682	1144	0	11847	0	2000	NO	intron (NM_001037161, intron 1 of 2)	15.1691542288557	NO	unique_peak1	ACOT1
PCC_3211	chr14	83929795	83930170	5.3637125295	4.3219280949	LOSS	0.402985074626866	1929447	0	1751911	0	821006	NO	Intergenic	7.40298507462687	NO	unique_peak1	LINC02301
PCC_3219	chr14	87427586	87427814	3.6859605138	2	LOSS	0.427860696517413	1031318	0	180470	0	55578	NO	Intergenic	5.33830845771144	NO	unique_peak1	LINC01148
PCC_3245	chr14	93007129	93007356	3.6103619423	2	LOSS	0.517412935323383	25913	0	0	1	27117	NO	intron (NM_024832, intron 1 of 9)	0.109452736318408	NO	unique_peak1	RIN3
PCC_3264	chr14	96890773	96890995	3.6859605138	2.3219280949	LOSS	0.412935323383085	150	0	13266	0	32459	NO	intron (NM_001350888, intron 5 of 16)	3.25870646766169	NO	unique_peak1	AK7
PCC_3279	chr14	101176096	101176300	3.6103619423	2	LOSS	0.721393034825871	0	1	0	1	-17004	NO	Intergenic	0.288557213930348	YES	unique_peak1	DLK1
PCC_3300	chr14	105556881	105557204	4.8377310997	3.5849625007	LOSS	0.621890547263682	2058	0	3408	0	-3442	NO	Intergenic	10.5820895522388	YES	unique_peak1	LINC02298
PCC_23467	chr15	39873156	39873534	3.6103619423	5.0443941194	GAIN	0.72636815920398	0	1	0	1	65	YES	promoter-TSS (NM_003246)	0	YES	unique_peak2	THBS1
PCC_3370	chr15	39892186	39892430	3.8898425041	2.3219280949	LOSS	0.333333333333333	18640	0	722	0	19028	NO	TTS (NM_001324338)	0.17910447761194	NO	unique_peak1	THBS1
PCC_3380	chr15	40882050	40882338	4.446945721	2.8073549221	LOSS	0.417910447761194	4102	0	4296	0	-4253	NO	Intergenic	10.9900497512438	NO	unique_peak1	KNL1
PCC_3410	chr15	48936711	48936880	2.9085450961	1	LOSS	0.577114427860697	0	1	0	1	1190	NO	intron (NM_000138, intron 2 of 65)	0.203980099502488	YES	unique_peak1	FBN1
PCC_3455	chr15	58513920	58514122	3.8898425041	2.3219280949	LOSS	0.54228855721393	155144	0	19799	0	83626	NO	Intergenic	11.4726368159204	NO	unique_peak1	AQP9
PCC_3480	chr15	62682767	62683259	4.3167474112	2.8073549221	LOSS	0.437810945273632	0	1	10142	0	47785	NO	Intergenic	0.17910447761194	YES	unique_peak1	MIR6085
PCC_3482	chr15	62718624	62718793	2.9085450961	1	LOSS	0.507462686567164	34211	0	5572	0	83480	NO	Intergenic	0	NO	unique_peak1	MIR6085
PCC_3487	chr15	63220380	63220787	5.3428835175	4	LOSS	0.512437810945274	24554	0	0	1	104427	NO	Intergenic	1.99502487562189	NO	unique_peak1	MIR190A
PCC_3496	chr15	64973717	64973886	2.9085450961	1	LOSS	0.517412935323383	21301	0	0	1	21679	NO	intron (NM_015042, intron 8 of 8)	18.5422885572139	NO	unique_peak1	OAZ2
PCC_3522	chr15	69076177	69076381	3.6859605138	2	LOSS	0.582089552238806	33329	0	0	1	17985	NO	intron (NM_006305, intron 4 of 6)	5.78606965174129	NO	unique_peak1	MIR4312
PCC_3534	chr15	70861539	70861799	3.8898425041	2	LOSS	0.472636815920398	15611	0	0	1	17276	NO	Intergenic	5.66169154228856	NO	unique_peak1	LINC02204
PCC_3547	chr15	73976008	73976177	3.255551989	1	LOSS	0.656716417910448	367	0	608	0	-530	YES	promoter-TSS (NM_025240)	1.21393034825871	NO	unique_peak1	CD276
PCC_3564	chr15	75591381	75591883	4.8377310997	3.5849625007	LOSS	0.621890547263682	36518	0	13588	0	16450	NO	Intergenic	9.1592039800995	NO	unique_peak1	GOLGA6D
PCC_3568	chr15	76478014	76478274	3.6103619423	1.5849625007	LOSS	0.507462686567164	5849	0	586	0	-4317	NO	intron (NM_152335, intron 8 of 10)	13.044776119403	NO	unique_peak1	LOC101929439
PCC_3586	chr15	80353191	80353403	3.0346037628	1	LOSS	0.407960199004975	136696	0	0	1	795	NO	intron (NM_001242914, intron 1 of 6)	0.169154228855721	NO	unique_peak1	ZFAND6
PCC_3599	chr15	83034480	83034681	3.6103619423	1.5849625007	LOSS	0.427860696517413	9815	0	73839	0	10739	NO	intron (NR_004847, intron 1 of 4).2	9.50248756218905	NO	unique_peak1	UBE2Q2P2
PCC_3605	chr15	84692484	84692698	3.255551989	1.5849625007	LOSS	0.398009950248756	55902	0	9200	0	-56348	NO	intron (NM_001301110, intron 26 of 29)	7.34825870646766	NO	unique_peak1	EFL1P1
PCC_3637	chr15	94518383	94518599	3.5301789125	2	LOSS	0.427860696517413	256024	0	10369	0	74561	NO	non-coding (NR_120320, exon 5 of 9)	5.1592039800995	NO	unique_peak1	LINC01580
PCC_23495	chr16	60534	60710	1.3161526919	3.8073549221	GAIN	0.746268656716418	12121	0	22818	0	-933	YES	promoter-TSS (NR_045117)	0	YES	unique_peak2	DDX11L10
PCC_15197	chr16	188621	188885	3.8898425041	5.3575520046	GAIN	0.721393034825871	0	1	1142	0	-56	YES	promoter-TSS (NM_001243248)	0.0149253731343284	YES	merged_common_peak	NPRL3
PCC_15217	chr16	2255530	2255893	4.1204448967	5.9068905956	GAIN	0.761194029850746	0	1	69	0	-15	YES	promoter-TSS (NR_147907)	0	YES	merged_common_peak	MLST8
PCC_23497	chr16	2961766	2961934	1.3161526919	3.7004397181	GAIN	0.696517412935323	0	1	210	0	-130	YES	promoter-TSS (NM_020912)	0.174129353233831	YES	unique_peak2	FLYWCH1
PCC_3679	chr16	3078273	3078469	3.5301789125	1	LOSS	0.746268656716418	0	1	19079	0	-4084	NO	TTS (NM_024339)	5.31840796019901	YES	unique_peak1	HCFC1R1
PCC_15229	chr16	3550751	3551057	5.0372117052	3.9068905956	LOSS	0.651741293532338	0	1	86	0	-27	YES	promoter-TSS (NM_001330454)	6.46766169154229	YES	merged_common_peak	CLUAP1
PCC_3688	chr16	4422472	4422776	3.1496863089	1	LOSS	0.651741293532338	283	0	0	1	775	NO	intron (NM_138440, intron 1 of 1)	0.114427860696517	YES	unique_peak1	VASN
PCC_15240	chr16	4475616	4476025	5.3428835175	6.8948177633	GAIN	0.72636815920398	0	1	170	0	14	YES	promoter-TSS (NM_001286516)	0	YES	merged_common_peak	DNAJA3
PCC_3692	chr16	5142395	5142589	3.5301789125	2	LOSS	0.562189054726368	1829	0	0	1	5329	NO	intron (NM_201400, intron 3 of 7)	11.8706467661692	NO	unique_peak1	EEF2KMT
PCC_3697	chr16	9742034	9742272	3.7574706277	2	LOSS	0.427860696517413	531690	0	331232	0	-192791	NO	Intergenic	15.3830845771144	NO	unique_peak1	LINC01195
PCC_3698	chr16	10125375	10125662	4.0664531174	1	LOSS	0.477611940298507	148325	0	185822	0	150406	NO	intron (NM_000833, intron 3 of 13)	4.47761194029851	NO	unique_peak1	GRIN2A
PCC_3699	chr16	10275344	10275758	5.278352918	3.9068905956	LOSS	0.706467661691542	0	1	35789	0	373	NO	intron (NM_000833, intron 2 of 13)	5.60696517412935	YES	unique_peak1	GRIN2A
PCC_3747	chr16	24850181	24850462	3.6859605138	1	LOSS	0.482587064676617	108418	0	3920	0	-6863	NO	Intergenic	0.537313432835821	NO	unique_peak1	SLC5A11
PCC_3757	chr16	27878930	27879099	2.9085450961	1	LOSS	0.666666666666667	194703	0	71233	0	20464	NO	intron (NM_001323901, intron 2 of 5)	3.318407960199	YES	unique_peak1	GSG1L
PCC_3762	chr16	28985317	28985563	3.6859605138	2.3219280949	LOSS	0.557213930348259	341	0	1170	0	-656	YES	promoter-TSS (NM_001142448)	4.81094527363184	NO	unique_peak1	SPNS1
PCC_23511	chr16	29827272	29827675	3.7574706277	5.8579809951	GAIN	0.641791044776119	0	1	6247	0	-55	YES	promoter-TSS (NM_024516)	0.402985074626866	YES	unique_peak2	PAGR1
PCC_3769	chr16	29955213	29955388	3.444819301	1	LOSS	0.507462686567164	17438	0	0	1	-17747	NO	Intergenic	5.64676616915423	NO	unique_peak1	KCTD13
PCC_3783	chr16	31171074	31171281	3.5301789125	2	LOSS	0.507462686567164	11067	0	133	0	-9762	NO	Intergenic	4.13930348258706	NO	unique_peak1	PRSS36
PCC_3798	chr16	47178225	47178471	3.6859605138	1.5849625007	LOSS	0.686567164179104	0	1	105807	0	369	YES	promoter-TSS (NM_001201477)	3.46268656716418	YES	unique_peak1	ITFG1-AS1
PCC_3805	chr16	50101514	50101775	3.7574706277	1.5849625007	LOSS	0.427860696517413	1009	0	433	0	1792	NO	intron (NM_001329729, intron 3 of 15)	4.7910447761194	NO	unique_peak1	HEATR3
PCC_3830	chr16	56707955	56708181	4.2222347186	2	LOSS	0.512437810945274	1509	0	8312	0	-1960	NO	Intergenic	4.30348258706468	NO	unique_peak1	MT1IP
PCC_3866	chr16	66614446	66614673	3.5301789125	1.5849625007	LOSS	0.353233830845771	1046	0	0	1	1208	NO	intron (NM_144673, intron 2 of 3)	0.0597014925373134	NO	unique_peak1	CMTM2
PCC_3886	chr16	68150210	68150472	3.8253119046	2.3219280949	LOSS	0.393034825870647	30254	0	0	1	31072	NO	intron (NM_173163, intron 1 of 10)	1.91542288557214	NO	unique_peak1	NFATC3
PCC_3889	chr16	68741566	68741774	3.0346037628	1	LOSS	0.626865671641791	9263	0	0	1	-29523	NO	Intergenic	4.29850746268657	YES	unique_peak1	CDH1
PCC_15452	chr16	69788686	69789166	5.5009957183	6.3219280949	GAIN	0.686567164179104	0	1	75	0	-55	YES	promoter-TSS (NM_014062)	9.98009950248756	YES	merged_common_peak	NOB1
PCC_3904	chr16	70504801	70505062	3.7574706277	1.5849625007	LOSS	0.681592039800995	1995	0	0	1	16433	NO	exon (NM_145059, exon 12 of 24)	4.19900497512438	YES	unique_peak1	FUK
PCC_3907	chr16	71392388	71392704	3.9513705712	1.5849625007	LOSS	0.756218905472637	0	1	144	0	-70	YES	promoter-TSS (NM_007088)	1.24378109452736	YES	unique_peak1	CALB2
PCC_3927	chr16	75823118	75823312	3.5301789125	0	LOSS	0.373134328358209	140535	0	0	1	-62827	NO	Intergenic	6.28855721393035	NO	unique_peak1	CPHXL
PCC_23532	chr16	82203716	82203974	1.6966452955	3.8073549221	GAIN	0.72636815920398	0	1	16834	0	-16	YES	promoter-TSS (NM_005792)	0	YES	unique_peak2	MPHOSPH6
PCC_3953	chr16	85461895	85462099	3.6103619423	2	LOSS	0.572139303482587	2949	0	0	1	-122066	NO	Intergenic	12.2935323383085	NO	unique_peak1	MIR5093
PCC_23539	chr16	86588754	86589042	3.0346037628	4.6438561898	GAIN	0.686567164179104	0	1	4867	0	-28	YES	promoter-TSS (NM_001159378)	0.258706467661692	YES	unique_peak2	FLJ30679
PCC_23541	chr16	87984845	87985162	3.3535682992	4.9068905956	GAIN	0.756218905472637	0	1	17	0	-35	YES	promoter-TSS (NM_001173540)	0	YES	unique_peak2	BANP
PCC_3968	chr16	88521870	88522039	2.9085450961	1	LOSS	0.751243781094527	0	1	0	1	1940	NO	intron (NM_153813, intron 1 of 9)	0	YES	unique_peak1	ZFPM1
PCC_3978	chr16	89976780	89976981	3.8253119046	2.3219280949	LOSS	0.671641791044776	582	0	0	1	-7407	NO	intron (NM_014972, intron 16 of 17)	7.37810945273632	YES	unique_peak1	MC1R
PCC_15570	chr16	90038738	90039125	3.9513705712	5.4594316186	GAIN	0.766169154228856	0	1	13900	0	-57	YES	promoter-TSS (NR_003226)	0.0796019900497512	YES	merged_common_peak	AFG3L1P
PCC_3981	chr17	591436	591654	3.3535682992	0	LOSS	0.492537313432836	26110	0	0	1	26551	NO	intron (NM_001128159, intron 4 of 21)	1.79601990049751	NO	unique_peak1	VPS53
PCC_3995	chr17	1961831	1962125	4.5271287508	3	LOSS	0.711442786069652	0	1	1917	0	2374	NO	exon (NM_006497, exon 2 of 2)	4.80597014925373	YES	unique_peak1	HIC1
PCC_4003	chr17	2689616	2689835	3.8898425041	2.3219280949	LOSS	0.651741293532338	9112	0	0	1	9510	NO	intron (NM_001330058, intron 1 of 24)	12.3930348258706	YES	unique_peak1	RAP1GAP2
PCC_4007	chr17	2951938	2952280	3.9513705712	2.3219280949	LOSS	0.666666666666667	0	1	0	1	14792	NO	Intergenic	3.23880597014925	YES	unique_peak1	OR1D5
PCC_23546	chr17	3571912	3572269	3.8253119046	5.3575520046	GAIN	0.716417910447761	0	1	8469	0	73	YES	promoter-TSS (NM_001204698)	0.194029850746269	YES	unique_peak2	EMC6
PCC_4027	chr17	6904954	6905142	3.3535682992	1.5849625007	LOSS	0.54228855721393	4520	0	2812	0	5664	NO	exon (NM_000697, exon 8 of 14)	10.8557213930348	NO	unique_peak1	ALOX12
PCC_23547	chr17	7518189	7518383	0.779878487	4.1699250014	GAIN	0.696517412935323	0	1	425	0	-71	YES	promoter-TSS (NM_004860)	3.07960199004975	YES	unique_peak2	FXR2
PCC_23548	chr17	7518542	7518736	1.9917782876	3.8073549221	GAIN	0.567164179104478	0	1	778	0	-424	YES	promoter-TSS (NM_004860)	0	YES	unique_peak2	FXR2
PCC_23550	chr17	8338934	8339220	3.255551989	5.4262647547	GAIN	0.73134328358209	0	1	183	0	-93	YES	promoter-TSS (NM_001330129)	0.0995024875621891	YES	unique_peak2	NDEL1
PCC_15657	chr17	8897571	8897967	5.0890856059	3.9068905956	LOSS	0.537313432835821	8367	0	9091	0	-27090	NO	Intergenic	10.9751243781095	NO	merged_common_peak	NTN1
PCC_4047	chr17	9175662	9175970	4.1204448967	2.3219280949	LOSS	0.492537313432836	31876	0	6675	0	-93381	NO	intron (NM_004853, intron 7 of 7)	0.845771144278607	NO	unique_peak1	LOC101928266
PCC_4062	chr17	13133927	13134116	3.1496863089	0	LOSS	0.412935323383085	212354	0	89709	0	76056	NO	Intergenic	0.169154228855721	NO	unique_peak1	LINC02093
PCC_4082	chr17	16900874	16901107	4.010163136	1.5849625007	LOSS	0.641791044776119	44294	0	3320	0	9347	NO	Intergenic	3.50248756218905	YES	unique_peak1	LINC02090
PCC_15715	chr17	18086852	18087220	3.5301789125	4.9541963104	GAIN	0.721393034825871	0	1	1194	0	169	NO	5' UTR (NM_017758, exon 1 of 4)	1.01990049751244	YES	merged_common_peak	ALKBH5
PCC_4093	chr17	18657312	18657638	3.6859605138	2.3219280949	LOSS	0.477611940298507	26950	0	6654	0	10149	NO	intron (NM_001267586, intron 5 of 12)	0.81592039800995	NO	unique_peak1	FBXW10
PCC_4100	chr17	19314198	19314413	3.1496863089	1	LOSS	0.626865671641791	31663	0	585	0	-186	YES	promoter-TSS (NM_007148)	0.492537313432836	NO	unique_peak1	RNF112
PCC_4102	chr17	19575812	19575999	3.5301789125	1.5849625007	LOSS	0.402985074626866	23321	0	0	1	23841	NO	intron (NM_000382, intron 9 of 9)	0.835820895522388	NO	unique_peak1	ALDH3A2
PCC_15758	chr17	26867692	26868062	5.4438955593	4.2479275134	LOSS	0.487562189054726	11262	0	5306	0	11769	NO	Intergenic	4.46766169154229	NO	merged_common_peak	UNC119
PCC_15762	chr17	27169630	27169997	4.5271287508	6.1898245589	GAIN	0.751243781094527	0	1	22	0	44	YES	promoter-TSS (NM_001077498)	0	YES	merged_common_peak	FAM222B
PCC_15763	chr17	27278412	27278980	5.4822349083	7.7004397181	GAIN	0.621890547263682	0	1	685	0	-188	YES	promoter-TSS (NM_020889)	0	YES	merged_common_peak	PHF12
PCC_4147	chr17	31003577	31003889	3.3535682992	1.5849625007	LOSS	0.398009950248756	145587	0	15732	0	189628	NO	intron (NM_001303279, intron 16 of 21)	6.94029850746269	NO	unique_peak1	CDK5R1
PCC_4150	chr17	31365758	31365968	3.444819301	1	LOSS	0.54726368159204	110370	0	207	0	45994	NO	intron (NM_001094, intron 3 of 9)	15.0199004975124	NO	unique_peak1	SPACA3
PCC_4156	chr17	33308090	33308297	3.6859605138	2	LOSS	0.641791044776119	0	1	0	1	676	NO	intron (NM_013975, intron 1 of 19)	0.975124378109453	YES	unique_peak1	LIG3
PCC_4168	chr17	35887429	35887666	3.9513705712	2.3219280949	LOSS	0.472636815920398	14420	0	5266	0	37596	NO	intron (NM_001163546, intron 18 of 19)	15.9601990049751	NO	unique_peak1	DUSP14
PCC_23556	chr17	36452774	36453007	2.4368014907	4.8073549221	GAIN	0.616915422885572	0	1	230	0	-99	YES	promoter-TSS (NM_001278279)	0	YES	unique_peak2	MRPL45
PCC_4186	chr17	38029058	38029264	3.7574706277	2	LOSS	0.343283582089552	4423	0	28320	0	4706	NO	intron (NM_199321, intron 5 of 7)	0.716417910447761	NO	unique_peak1	ZPBP2
PCC_15941	chr17	44364009	44364409	4.6389656145	5.672425342	GAIN	0.402985074626866	19286	0	18048	0	-8288	NO	3' UTR (NM_001352769, exon 5 of 5)	18.5721393034826	NO	merged_common_peak	LRRC37A
PCC_4259	chr17	48157081	48157317	3.7574706277	2.3219280949	LOSS	0.63681592039801	15161	0	0	1	-14902	NO	intron (NM_002204, intron 21 of 25)	20.0149253731343	NO	unique_peak1	PDK2
PCC_4261	chr17	48192362	48192564	3.6859605138	2.3219280949	LOSS	0.487562189054726	2071	0	0	1	14783	NO	intron (NM_174920, intron 7 of 10)	17.8358208955224	NO	unique_peak1	SAMD14
PCC_16058	chr17	57970151	57970562	4.4876447761	6.0874628413	GAIN	0.562189054726368	0	1	33415	0	-50	YES	promoter-TSS (NM_001193611)	0.497512437810945	YES	merged_common_peak	TUBD1
PCC_4313	chr17	58308524	58308763	3.6859605138	1.5849625007	LOSS	0.378109452736318	80181	0	17487	0	363	NO	TTS (NR_002999)	1.77611940298507	NO	unique_peak1	SCARNA20
PCC_4344	chr17	63052984	63053153	2.7691937053	0	LOSS	0.761194029850746	0	1	3787	0	-148	YES	promoter-TSS (NM_006572)	0	YES	unique_peak1	GNA13
PCC_4359	chr17	65821455	65821652	3.6103619423	2	LOSS	0.761194029850746	71	0	797	0	-227	YES	promoter-TSS (NM_004459)	3.39303482587065	YES	unique_peak1	BPTF
PCC_23572	chr17	66244031	66244331	1.9917782876	4.1699250014	GAIN	0.751243781094527	0	1	4809	0	36	YES	promoter-TSS (NM_001346476)	0.129353233830846	YES	unique_peak2	AMZ2
PCC_4365	chr17	66770409	66770742	5.0634029557	3.4594316186	LOSS	0.577114427860697	172896	0	2215	0	146280	NO	Intergenic	6.14925373134328	NO	unique_peak1	LINC01482
PCC_4384	chr17	72292803	72293048	3.9513705712	2	LOSS	0.507462686567164	22312	0	0	1	22576	NO	intron (NM_023036, intron 6 of 13)	8.42786069651741	NO	unique_peak1	DNAI2
PCC_4398	chr17	73408678	73409009	4.7747375311	3.4594316186	LOSS	0.477611940298507	6754	0	3787	0	6693	NO	Intergenic	12.3482587064677	NO	unique_peak1	MIR3678
PCC_4403	chr17	74178305	74178588	4.5654680998	3.1699250014	LOSS	0.512437810945274	40543	0	0	1	-41066	NO	intron (NM_052916, intron 2 of 18)	24.363184079602	NO	unique_peak1	FOXJ1
PCC_4410	chr17	75007403	75007602	3.444819301	1.5849625007	LOSS	0.388059701492537	42098	0	11081	0	-42221	NO	Intergenic	6.18407960199005	NO	unique_peak1	LOC105371899
PCC_4411	chr17	75329245	75329492	3.7574706277	1	LOSS	0.348258706467662	39220	0	0	1	13771	NO	intron (NM_006640, intron 1 of 10)	0	NO	unique_peak1	SEPT9
PCC_4433	chr17	78835645	78835861	3.255551989	0	LOSS	0.562189054726368	3788	0	532	0	-56321	NO	intron (NM_001163034, intron 13 of 29)	3.58706467661692	NO	unique_peak1	LOC101928855
PCC_4456	chr18	2104918	2105271	5.114279033	3.9068905956	LOSS	0.562189054726368	466092	0	16353	0	466408	NO	Intergenic	9.1592039800995	NO	unique_peak1	METTL4
PCC_4464	chr18	3771291	3771757	5.6082935749	4.0874628413	LOSS	0.691542288557214	0	1	21016	0	73834	NO	intron (NM_001003809, intron 2 of 9)	4.3134328358209	NO	unique_peak1	DLGAP1
PCC_4466	chr18	3998825	3999084	4.4049544187	2.8073549221	LOSS	0.343283582089552	118766	0	3253	0	36601	NO	intron (NR_102696, intron 4 of 4)	4.97014925373134	NO	unique_peak1	DLGAP1-AS4
PCC_4470	chr18	6219130	6219423	4.9553743726	3	LOSS	0.54726368159204	64998	0	12525	0	-37467	NO	intron (NM_173464, intron 10 of 19)	15.636815920398	NO	unique_peak1	L3MBTL4-AS1
PCC_4473	chr18	7221521	7221690	3.0346037628	0	LOSS	0.502487562189055	103263	0	15804	0	-9497	NO	Intergenic	18.910447761194	NO	unique_peak1	LRRC30
PCC_4500	chr18	14415900	14416069	3.0346037628	1	LOSS	0.557213930348259	14554	0	14936	0	78562	NO	Intergenic	6.12935323383085	NO	unique_peak1	CYP4F35P
PCC_4539	chr18	25758373	25758542	3.5301789125	1	LOSS	0.597014925373134	181	0	8883	0	-1047	NO	Intergenic	0.278606965174129	YES	unique_peak1	CDH2
PCC_4561	chr18	33597764	33598010	3.3535682992	1.5849625007	LOSS	0.348258706467662	44834	0	42936	0	45299	NO	intron (NM_001303411, intron 7 of 7)	7.6865671641791	NO	unique_peak1	C18orf21
PCC_23592	chr18	43430049	43430223	1.3161526919	3.5849625007	GAIN	0.582089552238806	10932	0	3455	0	24591	NO	3' UTR (NM_020964, exon 44 of 44)	7.30348258706468	NO	unique_peak2	SIGLEC15
PCC_4597	chr18	46482392	46482594	3.5301789125	1.5849625007	LOSS	0.557213930348259	3028	0	4487	0	-5412	NO	Intergenic	1.2636815920398	NO	unique_peak1	SMAD7
PCC_4651	chr18	62076875	62077055	2.9085450961	1	LOSS	0.378109452736318	406609	0	120434	0	-149675	NO	intron (NR_033881, intron 6 of 9)	0.800995024875622	NO	unique_peak1	LINC01538
PCC_4664	chr18	74138694	74138963	3.9513705712	2.3219280949	LOSS	0.552238805970149	14311	0	3967	0	-64780	NO	intron (NM_014643, intron 3 of 7)	12.2437810945274	NO	unique_peak1	LOC101927989
PCC_4667	chr18	74919550	74919719	3.1496863089	1	LOSS	0.472636815920398	41822	0	2026	0	-42374	NO	Intergenic	6.22388059701493	NO	unique_peak1	GALR1
PCC_4670	chr18	77394756	77394977	3.3535682992	1.5849625007	LOSS	0.631840796019901	357	0	7794	0	44879	NO	Intergenic	0.159203980099502	NO	unique_peak1	LOC284241
PCC_16504	chr19	2328400	2328797	5.0104913029	6.2854022189	GAIN	0.736318407960199	0	1	4922	0	16	YES	promoter-TSS (NM_152988)	0.164179104477612	YES	merged_common_peak	LSM7
PCC_23606	chr19	3762870	3763171	2.613412104	5.4918530963	GAIN	0.671641791044776	0	1	3550	0	355	NO	intron (NM_172251, intron 1 of 2)	0	YES	unique_peak2	MRPL54
PCC_23609	chr19	5622807	5623195	3.1496863089	5.2094533656	GAIN	0.656716417910448	0	1	5369	0	-45	YES	promoter-TSS (NM_001320572)	0.373134328358209	YES	unique_peak2	SAFB
PCC_16547	chr19	5690046	5690326	3.8898425041	5.3219280949	GAIN	0.671641791044776	0	1	324	0	-86	YES	promoter-TSS (NM_033643)	12.4975124378109	YES	merged_common_peak	RPL36
PCC_16548	chr19	5720437	5720794	4.4049544187	5.6438561898	GAIN	0.666666666666667	0	1	17225	0	-73	YES	promoter-TSS (NM_152784)	6.70149253731343	NO	merged_common_peak	CATSPERD
PCC_16554	chr19	5978051	5978411	3.8898425041	5.9307373376	GAIN	0.706467661691542	0	1	4720	0	89	YES	promoter-TSS (NM_001300865)	0.0497512437810945	YES	merged_common_peak	RANBP3
PCC_16558	chr19	6199351	6199981	6.600181735	8.1598713368	GAIN	0.73134328358209	14	0	0	1	64022	NO	Intergenic	0.238805970149254	YES	merged_common_peak	ACSBG2
PCC_4752	chr19	10652160	10652407	4.1723187974	2.3219280949	LOSS	0.532338308457711	1845	0	2617	0	-2287	NO	Intergenic	6.76616915422886	NO	unique_peak1	ATG4D
PCC_16601	chr19	11071274	11071622	3.8898425041	5.9307373376	GAIN	0.796019900497512	0	1	302	0	-150	YES	promoter-TSS (NM_003072)	0.0895522388059701	YES	merged_common_peak	SMARCA4
PCC_23616	chr19	12876867	12877045	0.779878487	3.8073549221	GAIN	0.706467661691542	0	1	0	1	9478	NO	exon (NM_001100176, exon 15 of 22)	0.482587064676617	YES	unique_peak2	HOOK2
PCC_4782	chr19	13264967	13265240	3.7574706277	2.3219280949	LOSS	0.462686567164179	78	0	5977	0	3821	NO	3' UTR (NM_004907, exon 2 of 2)	0.810945273631841	YES	unique_peak1	IER2
PCC_23619	chr19	14016825	14017037	1.9917782876	4	GAIN	0.716417910447761	0	1	6240	0	-25	YES	promoter-TSS (NM_017721)	0	YES	unique_peak2	CC2D1A
PCC_23621	chr19	16582704	16582925	1.6966452955	4.1699250014	GAIN	0.771144278606965	0	1	0	1	9	YES	promoter-TSS (NM_001258374)	0	YES	unique_peak2	EPS15L1
PCC_4811	chr19	18402794	18403021	3.6103619423	1.5849625007	LOSS	0.706467661691542	0	1	0	1	10020	NO	Intergenic	0.169154228855721	YES	unique_peak1	MIR3188
PCC_4816	chr19	18581076	18581337	3.444819301	1	LOSS	0.666666666666667	8486	0	0	1	-32095	NO	intron (NM_006532, intron 2 of 11)	6.35323383084577	YES	unique_peak1	ISYNA1
PCC_16705	chr19	18794178	18794532	4.2703351077	5.4594316186	GAIN	0.800995024875622	0	1	185	0	-70	YES	promoter-TSS (NM_015321)	0.149253731343284	YES	merged_common_peak	CRTC1
PCC_16709	chr19	19144252	19144540	3.8898425041	5.672425342	GAIN	0.746268656716418	0	1	5164	0	9	YES	promoter-TSS (NM_033415)	0.283582089552239	YES	merged_common_peak	ARMC6
PCC_4832	chr19	30457810	30457998	3.5301789125	2	LOSS	0.343283582089552	23938	0	0	1	24758	NO	intron (NR_045557, intron 1 of 9)	1.24875621890547	NO	unique_peak1	URI1
PCC_16736	chr19	32715459	32715807	5.1632703718	4.0874628413	LOSS	0.582089552238806	0	1	0	1	-118811	NO	Intergenic	1.75124378109453	NO	merged_common_peak	LINC01782
PCC_4845	chr19	34587274	34587531	3.9513705712	2	LOSS	0.383084577114428	37689	0	10331	0	-75950	NO	Intergenic	2.28358208955224	NO	unique_peak1	LSM14A
PCC_23631	chr19	34850114	34850370	2.613412104	4.7004397181	GAIN	0.691542288557214	0	1	7301	0	-5403	NO	Intergenic	2.17412935323383	YES	unique_peak2	GPI
PCC_23632	chr19	35615401	35615685	3.3535682992	5	GAIN	0.676616915422886	0	1	32	0	1939	NO	TTS (NM_021910)	0	YES	unique_peak2	MIR6887
PCC_4859	chr19	36979724	36979893	3.255551989	1.5849625007	LOSS	0.502487562189055	282	0	37792	0	529	YES	promoter-TSS (NR_036504)	1.68159203980099	NO	unique_peak1	ZNF566
PCC_16780	chr19	39138067	39138566	4.010163136	5.6147098441	GAIN	0.766169154228856	0	1	134	0	60	YES	promoter-TSS (NM_001322033)	0	YES	merged_common_peak	ACTN4
PCC_16783	chr19	39339956	39340294	4.010163136	5.672425342	GAIN	0.746268656716418	0	1	0	1	492	NO	intron (NM_001005335, intron 1 of 12)	0	YES	merged_common_peak	HNRNPL
PCC_16794	chr19	40023309	40023678	4.7747375311	5.8073549221	GAIN	0.601990049751244	0	1	12612	0	14	YES	promoter-TSS (NM_152361)	19.0696517412935	YES	merged_common_peak	EID2B
PCC_23634	chr19	40324787	40325024	2.613412104	4.5235619561	GAIN	0.666666666666667	0	1	4454	0	-32	YES	promoter-TSS (NM_006483)	0.0298507462686567	YES	unique_peak2	DYRK1B
PCC_4891	chr19	42455811	42456091	4.7420787131	3.4594316186	LOSS	0.63681592039801	6894	0	0	1	7577	NO	Intergenic	12.3134328358209	YES	unique_peak1	RABAC1
PCC_4894	chr19	43067587	43067831	3.8898425041	2	LOSS	0.492537313432836	134290	0	2978	0	31373	NO	intron (NR_073180, intron 2 of 2)	10.1641791044776	NO	unique_peak1	CEACAM8
PCC_4899	chr19	43376848	43377110	3.8253119046	2.3219280949	LOSS	0.487562189054726	174565	0	1281	0	6840	NO	intron (NM_001184826, intron 2 of 5)	0.467661691542289	NO	unique_peak1	PSG1
PCC_4903	chr19	43523805	43524107	4.5271287508	3	LOSS	0.482587064676617	321542	0	4	0	6675	NO	intron (NM_001113410, intron 1 of 4)	1.35820895522388	NO	unique_peak1	PSG11
PCC_4917	chr19	45113901	45114104	3.8898425041	2	LOSS	0.507462686567164	32972	0	2978	0	-2938	NO	Intergenic	6.80597014925373	NO	unique_peak1	IGSF23
PCC_16874	chr19	46405925	46406307	3.444819301	5.1292830169	GAIN	0.701492537313433	0	1	195	0	-254	YES	promoter-TSS (NM_001012643)	0.208955223880597	YES	merged_common_peak	MYPOP
PCC_4947	chr19	48202705	48202896	3.444819301	1.5849625007	LOSS	0.646766169154229	158	0	809	0	-13801	NO	intron (NM_015711, intron 14 of 14)	17.9900497512438	YES	unique_peak1	EHD2
PCC_23645	chr19	48867178	48867436	2.7691937053	5.0874628413	GAIN	0.601990049751244	0	1	4783	0	187	YES	promoter-TSS (NM_012451)	0.278606965174129	YES	unique_peak2	TMEM143
PCC_23649	chr19	49588437	49588745	3.5301789125	5.0874628413	GAIN	0.72636815920398	0	1	199	0	194	NO	5' UTR (NM_003089, exon 1 of 10)	0	YES	unique_peak2	SNRNP70
PCC_16944	chr19	50979549	50979856	4.0664531174	5.672425342	GAIN	0.72636815920398	0	1	8731	0	-32	YES	promoter-TSS (NM_206538)	0.0447761194029851	YES	merged_common_peak	EMC10
PCC_23658	chr19	54605869	54606172	2.9085450961	5.2854022189	GAIN	0.63681592039801	0	1	5779	0	-26	YES	promoter-TSS (NM_133168)	0.0796019900497512	YES	unique_peak2	OSCAR
PCC_16968	chr19	55770256	55770753	4.7420787131	6.6147098441	GAIN	0.741293532338308	0	1	603	0	-466	YES	promoter-TSS (NM_014931)	0.328358208955224	YES	merged_common_peak	PPP6R1
PCC_4994	chr19	56845022	56845213	3.255551989	1.5849625007	LOSS	0.417910447761194	5440	0	11956	0	-18821	NO	intron (NM_001322072, intron 2 of 6)	5.09452736318408	NO	unique_peak1	ZSCAN5A
PCC_23662	chr19	56915295	56915535	3.255551989	4.9541963104	GAIN	0.706467661691542	0	1	305	0	32	YES	promoter-TSS (NM_001159861)	0.149253731343284	YES	unique_peak2	ZNF583
PCC_5002	chr2	1542562	1542731	2.7691937053	0	LOSS	0.577114427860697	1526	0	61284	0	124466	NO	intron (NM_000547, intron 15 of 16)	24.7611940298507	NO	unique_peak1	TPO
PCC_5004	chr2	1557739	1558034	4.4049544187	2.8073549221	LOSS	0.432835820895522	13296	0	46044	0	139706	NO	Intergenic	2.21890547263682	NO	unique_peak1	TPO
PCC_5005	chr2	1679544	1679848	5.1632703718	3.8073549221	LOSS	0.552238805970149	9392	0	0	1	68623	NO	intron (NM_012293, intron 8 of 22)	0.781094527363184	NO	unique_peak1	PXDN
PCC_16988	chr2	3522506	3523168	6.7532558329	8.7813597135	GAIN	0.716417910447761	0	1	0	1	513	NO	intron (NM_018269, intron 1 of 3)	0	YES	merged_common_peak	ADI1
PCC_5011	chr2	7037350	7037577	4.2222347186	2.5849625007	LOSS	0.323383084577114	19967	0	7912	0	19667	NO	3' UTR (NM_080657, exon 6 of 6)	4.11940298507463	NO	unique_peak1	RSAD2
PCC_5027	chr2	9695705	9695916	3.1496863089	1	LOSS	0.641791044776119	0	1	69	0	139	NO	5' UTR (NM_003183, exon 1 of 19)	1.03980099502488	YES	unique_peak1	ADAM17
PCC_5028	chr2	9843876	9844138	3.6859605138	2	LOSS	0.572139303482587	72344	0	0	1	-72823	NO	Intergenic	0.169154228855721	NO	unique_peak1	YWHAQ
PCC_5059	chr2	18569029	18569305	4.3167474112	2.8073549221	LOSS	0.447761194029851	172089	0	0	1	172792	NO	Intergenic	21.407960199005	NO	unique_peak1	RDH14
PCC_23675	chr2	25500137	25500360	1.9917782876	3.8073549221	GAIN	0.771144278606965	0	1	0	1	-25064	NO	intron (NM_175629, intron 4 of 22)	0.482587064676617	YES	unique_peak2	DNMT3A
PCC_17090	chr2	27357380	27357684	4.3167474112	5.672425342	GAIN	0.721393034825871	0	1	271	0	11	YES	promoter-TSS (NM_013388)	0	YES	merged_common_peak	PREB
PCC_5098	chr2	29516741	29517017	3.7574706277	2.3219280949	LOSS	0.512437810945274	177869	0	12371	0	-70113	NO	intron (NM_004304, intron 9 of 28)	1.30845771144279	NO	unique_peak1	ALK
PCC_23679	chr2	30572687	30572918	1.3161526919	3.8073549221	GAIN	0.517412935323383	97086	0	9118	0	3290	NO	intron (NR_122048, intron 1 of 1)	0	NO	unique_peak2	LINC01936
PCC_5109	chr2	33638073	33638312	3.9513705712	2.3219280949	LOSS	0.412935323383085	186018	0	0	1	-5391	NO	Intergenic	4.45771144278607	NO	unique_peak1	MIR4430
PCC_23681	chr2	33824276	33824562	3.0346037628	5.4918530963	GAIN	0.626865671641791	0	1	88	0	10	YES	promoter-TSS (NM_001304538)	0.0398009950248756	YES	unique_peak2	FAM98A
PCC_5150	chr2	40678439	40678611	2.9085450961	1	LOSS	0.631840796019901	0	1	0	1	304	NO	intron (NM_001112802, intron 1 of 7)	0.238805970149254	NO	unique_peak1	SLC8A1
PCC_17161	chr2	43202101	43202764	6.0058524144	6.6582114828	GAIN	0.706467661691542	92680	0	0	1	64250	NO	Intergenic	5.52238805970149	YES	merged_common_peak	LINC01819
PCC_5167	chr2	43836565	43836740	3.5301789125	2	LOSS	0.472636815920398	13181	0	0	1	-13467	NO	Intergenic	10.2487562189055	NO	unique_peak1	THADA
PCC_5171	chr2	44617177	44617380	3.255551989	1	LOSS	0.303482587064677	27819	0	17327	0	28235	NO	intron (NM_024766, intron 2 of 10)	0.412935323383085	NO	unique_peak1	CAMKMT
PCC_5176	chr2	45876614	45876814	3.6103619423	2	LOSS	0.472636815920398	364	0	3046	0	-2329	NO	Intergenic	0.258706467661692	NO	unique_peak1	PRKCE
PCC_5222	chr2	61021497	61021759	3.6859605138	2.3219280949	LOSS	0.328358208955224	37657	0	11412	0	38263	NO	intron (NM_022894, intron 19 of 21)	1.37313432835821	NO	unique_peak1	PAPOLG
PCC_5252	chr2	66802995	66803241	3.1496863089	1	LOSS	0.656716417910448	0	1	0	1	1956	NO	intron (NR_110156, intron 1 of 5)	0.17910447761194	YES	unique_peak1	LINC01798
PCC_5253	chr2	67488169	67488412	3.9513705712	2	LOSS	0.517412935323383	135982	0	0	1	-45839	NO	intron (NR_110564, intron 1 of 4)	0	NO	unique_peak1	LINC01829
PCC_17255	chr2	70369583	70370160	5.4044115846	6.2479275134	GAIN	0.73134328358209	0	1	0	1	-17423	NO	Intergenic	2.62189054726368	YES	merged_common_peak	LINC01816
PCC_5274	chr2	71384659	71384833	3.0346037628	0	LOSS	0.597014925373134	26693	0	0	1	27302	NO	Intergenic	9.02487562189055	NO	unique_peak1	MPHOSPH10
PCC_5278	chr2	72151101	72151384	4.5271287508	2.3219280949	LOSS	0.537313432835821	71531	0	18498	0	223749	NO	Intergenic	22.4875621890547	NO	unique_peak1	CYP26B1
PCC_5309	chr2	83822247	83822590	4.3167474112	2	LOSS	0.293532338308458	695196	0	0	1	72480	NO	Intergenic	0	NO	unique_peak1	LINC01809
PCC_23701	chr2	91847869	91848116	3.7574706277	5.2094533656	GAIN	0.691542288557214	24955	0	161	0	-17	YES	promoter-TSS (NR_027238)	0.109452736318408	YES	unique_peak2	LOC654342
PCC_5402	chr2	106137578	106137915	4.9553743726	3.7004397181	LOSS	0.328358208955224	121761	0	0	1	-82516	NO	Intergenic	0.736318407960199	NO	unique_peak1	FHL2
PCC_5414	chr2	110914148	110914350	3.1496863089	1	LOSS	0.45771144278607	40561	0	431	0	-40106	NO	intron (NM_000272, intron 11 of 19)	0	NO	unique_peak1	MALL
PCC_23711	chr2	113012503	113012853	3.9513705712	5.6147098441	GAIN	0.716417910447761	0	1	22362	0	-14	YES	promoter-TSS (NM_032494)	0	YES	unique_peak2	ZC3H8
PCC_23712	chr2	114361255	114361469	1.3161526919	4.0874628413	GAIN	0.776119402985075	18963	0	11001	0	-68	YES	promoter-TSS (NR_024004)	0	YES	unique_peak2	DDX11L2
PCC_5438	chr2	115308938	115309206	3.6859605138	2.3219280949	LOSS	0.437810945273632	110556	0	3771	0	89892	NO	intron (NM_001321908, intron 2 of 25)	11.5671641791045	NO	unique_peak1	DPP10
PCC_17467	chr2	120233633	120234255	4.8681373797	5.9541963104	GAIN	0.626865671641791	43535	0	0	1	-86	YES	promoter-TSS (NR_147847)	10.0696517412935	YES	merged_common_peak	LOC107105282
PCC_23718	chr2	129080090	129080297	1.3161526919	3.7004397181	GAIN	0.63681592039801	0	1	4482	0	-4022	NO	Intergenic	0.139303482587065	YES	unique_peak2	HS6ST1
PCC_5483	chr2	134965178	134965510	4.6389656145	3.1699250014	LOSS	0.532338308457711	15516	0	0	1	-46486	NO	Intergenic	12.4427860696517	NO	unique_peak1	MGAT5
PCC_5490	chr2	137181094	137181374	4.7747375311	3.4594316186	LOSS	0.641791044776119	0	1	36933	0	-305509	NO	Intergenic	3.82089552238806	YES	unique_peak1	CXCR4
PCC_5583	chr2	170550650	170550878	2.9085450961	1	LOSS	0.54228855721393	0	1	9706	0	167	YES	promoter-TSS (NM_001199288)	0.45771144278607	YES	unique_peak1	CCDC173
PCC_5604	chr2	175411658	175411944	3.8898425041	2	LOSS	0.562189054726368	59546	0	8529	0	10999	NO	Intergenic	8.67164179104478	YES	unique_peak1	RNU6-2
PCC_5606	chr2	175470536	175470710	3.444819301	1.5849625007	LOSS	0.313432835820896	76139	0	0	1	28684	NO	intron (NM_001077269, intron 1 of 7)	0.592039800995025	NO	unique_peak1	WIPF1
PCC_5662	chr2	190043614	190043783	3.255551989	1.5849625007	LOSS	0.358208955223881	262359	0	0	1	907	NO	intron (NM_000393, intron 1 of 53)	0.00497512437810945	NO	unique_peak1	COL5A2
PCC_5687	chr2	196440812	196441091	3.6859605138	2.3219280949	LOSS	0.373134328358209	80504	0	0	1	-80581	NO	Intergenic	1.19402985074627	NO	unique_peak1	SLC39A10
PCC_23737	chr2	196521661	196521971	3.0346037628	5.1699250014	GAIN	0.601990049751244	0	1	954	0	-36	YES	promoter-TSS (NM_020342)	0.81592039800995	YES	unique_peak2	SLC39A10
PCC_5692	chr2	197318402	197318638	4.0664531174	2.3219280949	LOSS	0.432835820895522	138772	0	19190	0	-91574	NO	intron (NM_001348768, intron 1 of 28)	3.94029850746269	NO	unique_peak1	HECW2
PCC_5703	chr2	199179375	199179599	3.6859605138	2.3219280949	LOSS	0.393034825870647	509232	0	0	1	60334	NO	intron (NR_110267, intron 2 of 2)	4.09452736318408	NO	unique_peak1	LINC01923
PCC_23740	chr2	200569405	200569694	2.2329195004	4.3923174228	GAIN	0.447761194029851	45244	0	32631	0	96758	NO	Intergenic	12.771144278607	NO	unique_peak2	LINC01877
PCC_5708	chr2	200838586	200838760	3.255551989	1.5849625007	LOSS	0.378109452736318	17856	0	0	1	-18214	NO	Intergenic	6.43283582089552	NO	unique_peak1	TYW5
PCC_5709	chr2	201172301	201172471	3.255551989	1.5849625007	LOSS	0.696517412935323	0	1	1324	0	1030	NO	intron (NM_001100423, intron 1 of 12)	0	YES	unique_peak1	SPATS2L
PCC_5711	chr2	201443673	201443849	3.6859605138	1.5849625007	LOSS	0.407960199004975	6665	0	7019	0	-6970	NO	intron (NM_152524, intron 8 of 8)	7.40796019900498	NO	unique_peak1	AOX1
PCC_5729	chr2	205736397	205736629	4.1723187974	2.3219280949	LOSS	0.358208955223881	325502	0	27232	0	325997	NO	intron (NM_057177, intron 2 of 21)	1.56218905472637	NO	unique_peak1	PARD3B
PCC_17746	chr2	216973778	216974120	4.4876447761	6.3575520046	GAIN	0.641791044776119	0	1	131	0	-71	YES	promoter-TSS (NM_021141)	0	YES	merged_common_peak	XRCC5
PCC_5825	chr2	226533421	226533708	3.7574706277	2.3219280949	LOSS	0.368159203980099	85732	0	394726	0	267962	NO	Intergenic	6.81094527363184	NO	unique_peak1	NYAP2
PCC_5841	chr2	231714771	231715009	3.6859605138	1.5849625007	LOSS	0.656716417910448	1807	0	0	1	-14423	NO	Intergenic	5.66169154228856	YES	unique_peak1	ITM2C
PCC_5851	chr2	233476381	233476618	3.6859605138	2.3219280949	LOSS	0.641791044776119	5321	0	0	1	5732	NO	intron (NM_001243252, intron 1 of 3)	8.3134328358209	YES	unique_peak1	EFHD1
PCC_5868	chr2	237411823	237412025	2.9085450961	1	LOSS	0.577114427860697	4066	0	20036	0	416	NO	intron (NM_024726, intron 1 of 18)	4.02985074626866	NO	unique_peak1	IQCA1
PCC_5871	chr2	237654458	237654643	3.255551989	1	LOSS	0.442786069651741	177186	0	0	1	176170	NO	Intergenic	0.109452736318408	NO	unique_peak1	ACKR3
PCC_5879	chr2	238513739	238513923	3.3535682992	1	LOSS	0.552238805970149	21630	0	0	1	-14062	NO	Intergenic	2.93532338308458	NO	unique_peak1	RAB17
PCC_5895	chr2	240238976	240239159	3.0346037628	1	LOSS	0.572139303482587	41969	0	0	1	11910	NO	intron (NM_006037, intron 2 of 26)	0.358208955223881	NO	unique_peak1	MIR4269
PCC_17943	chr20	3184930	3185222	4.1204448967	5.6438561898	GAIN	0.696517412935323	0	1	465	0	267	NO	intron (NM_023935, intron 1 of 8)	0.0646766169154229	YES	merged_common_peak	DDRGK1
PCC_5926	chr20	4544212	4544435	3.5301789125	1.5849625007	LOSS	0.407960199004975	28753	0	7542	0	-122417	NO	Intergenic	1.60199004975124	NO	unique_peak1	PRNP
PCC_5951	chr20	9893552	9893867	4.8978603144	3.5849625007	LOSS	0.412935323383085	73747	0	164031	0	-73272	NO	Intergenic	5.60199004975124	NO	unique_peak1	PARAL1
PCC_23760	chr20	10200221	10200463	1.9917782876	3.8073549221	GAIN	0.696517412935323	0	1	361	0	-188	YES	promoter-TSS (NR_040710)	0.437810945273632	NO	unique_peak2	SNAP25-AS1
PCC_5975	chr20	19945267	19945437	3.255551989	1.5849625007	LOSS	0.507462686567164	10084	0	0	1	-52582	NO	intron (NM_001242581, intron 5 of 11)	0	NO	unique_peak1	NAA20
PCC_18043	chr20	25176073	25176509	4.4876447761	6.4262647547	GAIN	0.716417910447761	0	1	109	0	-15	YES	promoter-TSS (NM_001322396)	0	YES	merged_common_peak	ENTPD6
PCC_6002	chr20	30311072	30311323	3.5301789125	2	LOSS	0.721393034825871	0	1	676	0	-296	YES	promoter-TSS (NM_001191)	0.358208955223881	YES	unique_peak1	BCL2L1
PCC_6006	chr20	31063235	31063406	2.9085450961	1	LOSS	0.721393034825871	6769	0	0	1	8067	NO	intron (NM_001256798, intron 4 of 10)	0	YES	unique_peak1	NOL4L
PCC_6026	chr20	34790788	34791035	3.7574706277	2.3219280949	LOSS	0.63681592039801	33276	0	2850	0	-33428	NO	intron (NM_001258330, intron 14 of 20)	13.636815920398	YES	unique_peak1	AAR2
PCC_23769	chr20	35580013	35580338	3.255551989	5.8826430494	GAIN	0.661691542288557	0	1	244	0	71	YES	promoter-TSS (NM_015474)	0.174129353233831	YES	unique_peak2	SAMHD1
PCC_6047	chr20	37419112	37419403	4.2703351077	2.5849625007	LOSS	0.492537313432836	14849	0	16703	0	-15079	NO	Intergenic	4.77611940298507	NO	unique_peak1	PPP1R16B
PCC_6073	chr20	44174798	44175021	3.6859605138	2.3219280949	LOSS	0.442786069651741	75272	0	7538	0	1156	NO	intron (NM_020398, intron 1 of 3)	4.79601990049751	NO	unique_peak1	EPPIN
PCC_6082	chr20	45149707	45149915	3.6859605138	2.3219280949	LOSS	0.557213930348259	7373	0	7670	0	-7600	NO	Intergenic	24.6716417910448	NO	unique_peak1	ZNF334
PCC_6112	chr20	49411295	49411553	3.7574706277	2	LOSS	0.721393034825871	0	1	19686	0	-7	YES	promoter-TSS (NM_017843)	4.10945273631841	YES	unique_peak1	BCAS4
PCC_6127	chr20	52209902	52210130	3.3535682992	1.5849625007	LOSS	0.716417910447761	0	1	0	1	-10380	NO	Intergenic	0	YES	unique_peak1	ZNF217
PCC_23782	chr20	60128184	60128420	-0.1368883215	3.4594316186	GAIN	0.393034825870647	8489	0	104871	0	-46515	NO	intron (NM_001252338, intron 1 of 14)	0.159203980099502	NO	unique_peak2	CDH4
PCC_18267	chr20	61422679	61423143	5.9136927112	4.9068905956	LOSS	0.562189054726368	3685	0	5009	0	-4846	NO	Intergenic	12.2537313432836	YES	merged_common_peak	MRGBP
PCC_6186	chr21	19275427	19275621	3.5301789125	2	LOSS	0.308457711442786	83471	0	18106	0	-14133	NO	Intergenic	0.487562189054726	NO	unique_peak1	CHODL
PCC_6200	chr21	26934755	26934949	3.255551989	1.5849625007	LOSS	0.557213930348259	0	1	5408	0	395	NO	intron (NR_001458, intron 1 of 2)	0.577114427860697	YES	unique_peak1	MIR155HG
PCC_6202	chr21	27173959	27174157	3.6103619423	2	LOSS	0.552238805970149	65746	0	0	1	-66093	NO	Intergenic	20.1592039800995	NO	unique_peak1	ATP5PF
PCC_18307	chr21	30257497	30257902	5.7544979082	7.4838157773	GAIN	0.656716417910448	0	1	68	0	-4	YES	promoter-TSS (NM_182749)	0.174129353233831	YES	merged_common_peak	N6AMT1
PCC_18319	chr21	33651272	33651587	3.6859605138	6	GAIN	0.686567164179104	0	1	17278	0	-53	YES	promoter-TSS (NM_018944)	0.154228855721393	YES	merged_common_peak	MIS18A
PCC_23793	chr21	34697078	34697397	3.8253119046	5.1699250014	GAIN	0.676616915422886	0	1	103	0	23	YES	promoter-TSS (NM_000629)	0.0995024875621891	YES	unique_peak2	IFNAR1
PCC_18334	chr21	35747537	35747891	4.9832199259	6.5235619561	GAIN	0.696517412935323	0	1	56	0	-35	YES	promoter-TSS (NM_001313692)	0.293532338308458	YES	merged_common_peak	SMIM11A
PCC_6254	chr21	38034265	38034434	3.0346037628	1	LOSS	0.442786069651741	30730	0	1891	0	-37072	NO	Intergenic	2.88557213930348	NO	unique_peak1	SIM2
PCC_6267	chr21	39661668	39661885	3.7574706277	1.5849625007	LOSS	0.507462686567164	370367	0	1794	0	17434	NO	intron (NM_170737, intron 1 of 2)	0	NO	unique_peak1	KCNJ15
PCC_23794	chr21	40757811	40758011	2.2329195004	4.3219280949	GAIN	0.63681592039801	0	1	4230	0	-1778	NO	intron (NM_001350296, intron 1 of 4)	0.159203980099502	NO	unique_peak2	WRB
PCC_18366	chr21	40890280	40890861	5.8861372368	4.6438561898	LOSS	0.348258706467662	72496	0	0	1	66790	NO	Intergenic	2.19900497512438	NO	merged_common_peak	SH3BGR
PCC_6274	chr21	41160205	41160776	5.5009957183	3.9068905956	LOSS	0.572139303482587	342416	0	0	1	43156	NO	intron (NM_001080444, intron 6 of 8)	8.9452736318408	NO	unique_peak1	IGSF5
PCC_6275	chr21	41492929	41493190	4.3615861095	2.3219280949	LOSS	0.353233830845771	23078	0	22601	0	91299	NO	intron (NM_001389, intron 20 of 32)	7.81592039800995	NO	unique_peak1	MIR4760
PCC_6278	chr21	42493803	42494059	3.8253119046	2	LOSS	0.537313432835821	45336	0	0	1	26060	NO	Intergenic	21.3681592039801	YES	unique_peak1	LINC00323
PCC_6284	chr21	43973577	43973774	3.6859605138	2	LOSS	0.45273631840796	16173	0	1914	0	39712	NO	intron (NM_018964, intron 10 of 20)	3.7910447761194	NO	unique_peak1	SLC37A1
PCC_6285	chr21	44253623	44253813	2.9085450961	1	LOSS	0.54228855721393	4148	0	0	1	45667	NO	Intergenic	3.45771144278607	NO	unique_peak1	WDR4
PCC_18388	chr21	45209141	45209480	4.010163136	5.2094533656	GAIN	0.766169154228856	0	1	230	0	-108	YES	promoter-TSS (NM_003683)	2.57213930348259	YES	merged_common_peak	RRP1
PCC_23796	chr21	45553396	45553572	1.6966452955	3.7004397181	GAIN	0.691542288557214	0	1	136	0	-10	YES	promoter-TSS (NR_135220)	0.601990049751244	YES	unique_peak2	GATD3A
PCC_23798	chr21	48055341	48055729	3.8253119046	6.2288186905	GAIN	0.73134328358209	0	1	45	0	28	YES	promoter-TSS (NM_001286677)	0.149253731343284	YES	unique_peak2	PRMT2
PCC_23799	chr21	48119019	48119215	1.3161526919	3.9068905956	GAIN	0.865671641791045	30910	0	14016	0	63610	NO	Intergenic	0	YES	unique_peak2	PRMT2
PCC_23800	chr22	17255574	17255755	1.6966452955	3.8073549221	GAIN	0.45771144278607	76758	0	126666	0	-26336	NO	Intergenic	6.75621890547264	NO	unique_peak2	LINC01665
PCC_18457	chr22	22652303	22652611	4.6389656145	6.1085244568	GAIN	0.810945273631841	74444	0	23	0	-6	YES	promoter-TSS (NR_027293)	0	YES	merged_common_peak	BMS1P20
PCC_6326	chr22	23053245	23053579	4.9269299445	3.5849625007	LOSS	0.621890547263682	66097	0	8998	0	64630	NO	Intergenic	5.86567164179105	NO	unique_peak1	GGTLC2
PCC_18461	chr22	23190514	23191076	5.6915043396	4.8073549221	LOSS	0.592039800995025	203480	0	0	1	25525	NO	Intergenic	5.93034825870647	NO	merged_common_peak	MIR650
PCC_18463	chr22	23301222	23301790	6.0058524144	5.1292830169	LOSS	0.45273631840796	110618	0	0	1	71546	NO	Intergenic	13.4825870646766	NO	merged_common_peak	IGLL5
PCC_6351	chr22	27075034	27075420	4.9553743726	3.4594316186	LOSS	0.527363184079602	21497	0	0	1	6421	NO	intron (NR_110543, intron 1 of 5)	17.6965174129353	NO	unique_peak1	MIATNB
PCC_6356	chr22	27598509	27598767	3.8898425041	2.3219280949	LOSS	0.537313432835821	235687	0	0	1	15160	NO	Intergenic	0	YES	unique_peak1	LOC105372977
PCC_6380	chr22	32809813	32810017	3.7574706277	2.3219280949	LOSS	0.358208955223881	1529	0	1764	0	-1641	NO	TTS (NM_174932)	4.84577114427861	NO	unique_peak1	RTCB
PCC_6381	chr22	33119574	33119834	3.7574706277	2	LOSS	0.497512437810945	77576	0	0	1	-77098	NO	intron (NM_001135774, intron 6 of 13)	0	NO	unique_peak1	TIMP3
PCC_23810	chr22	34810858	34811148	1.9917782876	5.4262647547	GAIN	0.532338308457711	492265	0	86297	0	-494587	NO	Intergenic	24.9303482587065	NO	unique_peak2	LARGE1
PCC_23811	chr22	35238818	35239004	-0.1368883215	3.4594316186	GAIN	0.507462686567164	414350	0	36150	0	154994	NO	intron (NR_138042, intron 3 of 4)	3.7910447761194	NO	unique_peak2	ISX-AS1
PCC_23812	chr22	35420042	35420354	3.255551989	5.5235619561	GAIN	0.621890547263682	233063	0	0	1	-26293	NO	Intergenic	5.51741293532338	YES	unique_peak2	ISX-AS1
PCC_6408	chr22	38808765	38809153	4.5654680998	3	LOSS	0.73134328358209	0	1	0	1	-14028	NO	Intergenic	1.23383084577114	YES	unique_peak1	TPTEP2
PCC_6428	chr22	41922757	41922987	3.8253119046	2	LOSS	0.597014925373134	16945	0	971	0	17621	NO	3' UTR (NM_001282884, exon 7 of 7)	5.89054726368159	YES	unique_peak1	POLR3H
PCC_6456	chr22	46409293	46409580	4.8377310997	3.5849625007	LOSS	0.626865671641791	13763	0	0	1	6940	NO	Intergenic	4.70646766169154	YES	unique_peak1	LOC730668
PCC_6458	chr22	47135064	47135262	3.255551989	0	LOSS	0.621890547263682	22804	0	1162	0	-1011	NO	Intergenic	0	NO	unique_peak1	CERK
PCC_6473	chr22	51014607	51014808	3.3535682992	1.5849625007	LOSS	0.54228855721393	1446	0	0	1	1799	NO	exon (NM_152246, exon 6 of 20)	5.20398009950249	NO	unique_peak1	CPT1B
PCC_6478	chr3	4392562	4392806	4.6027273223	2.8073549221	LOSS	0.398009950248756	47241	0	0	1	47696	NO	Intergenic	5.6865671641791	NO	unique_peak1	SETMAR
PCC_6486	chr3	5268566	5268738	2.9085450961	1	LOSS	0.313432835820896	38361	0	26501	0	23288	NO	Intergenic	1.17412935323383	NO	unique_peak1	MIR4790
PCC_6490	chr3	8492395	8492691	4.3167474112	2.5849625007	LOSS	0.45771144278607	50558	0	0	1	50801	NO	intron (NR_033378, intron 3 of 3)	3.318407960199	NO	unique_peak1	LMCD1-AS1
PCC_6500	chr3	11278400	11278613	3.7574706277	2.3219280949	LOSS	0.477611940298507	35283	0	8885	0	10837	NO	intron (NM_001098211, intron 1 of 1)	7.56218905472637	NO	unique_peak1	HRH1
PCC_6502	chr3	11507556	11507813	3.444819301	1.5849625007	LOSS	0.412935323383085	22000	0	0	1	102714	NO	intron (NM_001349238, intron 17 of 17)	0	NO	unique_peak1	VGLL4
PCC_6508	chr3	13699381	13699669	4.2703351077	2.3219280949	LOSS	0.671641791044776	2297	0	0	1	7304	NO	intron (NR_027103, intron 1 of 5)	7.45273631840796	NO	unique_peak1	LINC00620
PCC_6537	chr3	21881229	21881541	4.010163136	2	LOSS	0.482587064676617	532007	0	0	1	-88569	NO	Intergenic	6.86069651741294	NO	unique_peak1	ZNF385D
PCC_6547	chr3	24722061	24722249	3.7574706277	2	LOSS	0.507462686567164	148419	0	2305	0	-148659	NO	Intergenic	6.85572139303483	NO	unique_peak1	RARB
PCC_6567	chr3	30620102	30620340	3.5301789125	1	LOSS	0.522388059701492	27666	0	0	1	-27773	NO	Intergenic	0.432835820895522	NO	unique_peak1	TGFBR2
PCC_6577	chr3	32440634	32440827	3.255551989	1.5849625007	LOSS	0.338308457711443	2322	0	0	1	7567	NO	intron (NM_181472, intron 1 of 3)	3.30845771144279	NO	unique_peak1	CMTM7
PCC_6622	chr3	43203589	43203889	3.8898425041	2.3219280949	LOSS	0.417910447761194	55925	0	0	1	-56164	NO	Intergenic	1.85074626865672	NO	unique_peak1	POMGNT2
PCC_6638	chr3	46747694	46747913	3.255551989	1.5849625007	LOSS	0.567164179104478	4616	0	0	1	4980	NO	intron (NM_147196, intron 2 of 3)	0.63681592039801	YES	unique_peak1	TMIE
PCC_18864	chr3	47017784	47018187	5.2335142196	7.0443941194	GAIN	0.686567164179104	0	1	1714	0	6	YES	promoter-TSS (NR_102269)	0.412935323383085	YES	merged_common_peak	CCDC12
PCC_6651	chr3	48545093	48545289	3.6859605138	2	LOSS	0.597014925373134	3179	0	3940	0	-2932	NO	Intergenic	12.7114427860697	NO	unique_peak1	SHISA5
PCC_6664	chr3	51428374	51428592	3.9513705712	2.3219280949	LOSS	0.676616915422886	0	1	4752	0	-216	YES	promoter-TSS (NM_013286)	8.48258706467662	NO	unique_peak1	RBM15B
PCC_6676	chr3	54462452	54462646	3.255551989	1.5849625007	LOSS	0.333333333333333	197540	0	166678	0	211335	NO	intron (NM_018398, intron 4 of 37)	5.91542288557214	NO	unique_peak1	ESRG
PCC_6679	chr3	55215060	55215240	3.6859605138	2.3219280949	LOSS	0.36318407960199	288951	0	20000	0	2950	NO	intron (NR_147142, intron 1 of 2)	2.96517412935323	NO	unique_peak1	LINC02017
PCC_6688	chr3	58052759	58052934	3.255551989	1.5849625007	LOSS	0.447761194029851	56154	0	0	1	58719	NO	intron (NM_001164317, intron 1 of 46)	0	NO	unique_peak1	FLNB
PCC_6696	chr3	60728660	60728882	3.5301789125	1	LOSS	0.522388059701492	507735	0	133999	0	-125168	NO	intron (NR_148921, intron 4 of 4)	15.4776119402985	NO	unique_peak1	MIR548BB
PCC_6707	chr3	65658651	65658896	3.9513705712	2	LOSS	0.447761194029851	123328	0	45972	0	-220718	NO	intron (NM_001033057, intron 1 of 22)	12.6517412935323	NO	unique_peak1	MAGI1-AS1
PCC_19045	chr3	112046254	112046570	5.0890856059	3.9068905956	LOSS	0.393034825870647	5381	0	4911	0	-5382	NO	intron (NR_147411, intron 2 of 4)	4.30845771144279	NO	merged_common_peak	CD200
PCC_6839	chr3	112994547	112994976	4.3615861095	2.5849625007	LOSS	0.562189054726368	63154	0	0	1	63417	NO	intron (NM_033254, intron 9 of 19)	1.37313432835821	NO	unique_peak1	BOC
PCC_6857	chr3	116583298	116583467	2.9085450961	0	LOSS	0.417910447761194	1079700	0	413218	0	-14168	NO	Intergenic	5.22388059701493	NO	unique_peak1	MIR4447
PCC_6871	chr3	119896950	119897120	3.1496863089	1	LOSS	0.492537313432836	82285	0	0	1	66107	NO	intron (NM_153002, intron 7 of 8)	2.00995024875622	NO	unique_peak1	GPR156
PCC_6877	chr3	122075364	122075570	3.6103619423	2	LOSS	0.472636815920398	27284	0	2136	0	26611	NO	Intergenic	3.65671641791045	NO	unique_peak1	CCDC58
PCC_6889	chr3	124211709	124211932	3.3535682992	1	LOSS	0.527363184079602	91609	0	2999	0	-91686	NO	intron (NM_001024660, intron 32 of 59)	2.24875621890547	NO	unique_peak1	KALRN
PCC_6914	chr3	127576232	127576519	3.255551989	1.5849625007	LOSS	0.472636815920398	34226	0	895	0	-34282	NO	Intergenic	1.47761194029851	NO	unique_peak1	MGLL
PCC_6942	chr3	133943463	133943714	4.3167474112	1.5849625007	LOSS	0.562189054726368	25345	0	0	1	25998	NO	intron (NM_001005861, intron 1 of 14)	4.90547263681592	NO	unique_peak1	RYK
PCC_23866	chr3	135915117	135915513	3.3535682992	5	GAIN	0.626865671641791	0	1	1984	0	-627	YES	promoter-TSS (NM_018133)	0.164179104477612	YES	unique_peak2	MSL2
PCC_7042	chr3	155892022	155892478	5.5377373845	3.8073549221	LOSS	0.45273631840796	116641	0	0	1	31499	NO	intron (NM_003471, intron 1 of 13)	3.52238805970149	NO	unique_peak1	KCNAB1
PCC_7079	chr3	167098029	167098311	4.8978603144	3.5849625007	LOSS	0.567164179104478	0	1	336460	0	-85	YES	promoter-TSS (NM_001199202)	15.7810945273632	YES	unique_peak1	ZBBX
PCC_7089	chr3	170520776	170520945	3.0346037628	1	LOSS	0.487562189054726	66976	0	0	1	67185	NO	Intergenic	0	NO	unique_peak1	RPL22L1
PCC_7104	chr3	172428887	172429147	4.4049544187	2.8073549221	LOSS	0.552238805970149	0	1	286	0	-9	YES	promoter-TSS (NM_001146278)	16.273631840796	YES	unique_peak1	NCEH1
PCC_7132	chr3	180928222	180928410	3.255551989	0	LOSS	0.343283582089552	220588	0	221105	0	-21209	NO	intron (NR_075093, intron 2 of 4)	0.522388059701492	NO	unique_peak1	RNU6-2
PCC_19340	chr3	183903668	183903982	4.5654680998	5.8073549221	GAIN	0.661691542288557	0	1	145	0	-38	YES	promoter-TSS (NM_018358)	0.233830845771144	YES	merged_common_peak	ABCF3
PCC_7153	chr3	184988370	184988591	3.7574706277	1	LOSS	0.507462686567164	11977	0	12240	0	-12249	NO	Intergenic	15.5820895522388	NO	unique_peak1	MAP3K13
PCC_7176	chr3	189943004	189943304	4.5654680998	2.3219280949	LOSS	0.407960199004975	96563	0	3586	0	97081	NO	Intergenic	1.75621890547264	NO	unique_peak1	CLDN1
PCC_23887	chr3	195717081	195717336	3.3535682992	5.6438561898	GAIN	0.761194029850746	0	1	24817	0	-58	YES	promoter-TSS (NR_003264)	0	YES	unique_peak2	SDHAP1
PCC_7203	chr3	197214841	197215023	3.444819301	1.5849625007	LOSS	0.582089552238806	10599	0	0	1	21600	NO	Intergenic	0.791044776119403	NO	unique_peak1	LINC02012
PCC_23889	chr3	197354668	197354957	2.7691937053	4.8073549221	GAIN	0.761194029850746	0	1	27971	0	-60	YES	promoter-TSS (NR_003266)	0.278606965174129	YES	unique_peak2	LOC220729
PCC_23891	chr4	1107255	1107433	0.779878487	3.4594316186	GAIN	0.761194029850746	0	1	8846	0	8	YES	promoter-TSS (NM_001193318)	0	YES	unique_peak2	RNF212
PCC_7229	chr4	5053555	5053867	3.7574706277	2.3219280949	LOSS	0.691542288557214	0	1	0	1	467	NO	intron (NM_001306082, intron 1 of 12)	0.0746268656716418	YES	unique_peak1	STK32B
PCC_23898	chr4	6675556	6675813	2.2329195004	4.5235619561	GAIN	0.681592039800995	0	1	646	0	-76	YES	promoter-TSS (NR_134664)	0.527363184079602	YES	unique_peak2	LINC02482
PCC_7249	chr4	8268900	8269244	4.7420787131	2	LOSS	0.641791044776119	2042	0	4448	0	-2420	NO	Intergenic	4.83084577114428	NO	unique_peak1	HTRA3
PCC_7251	chr4	8689981	8690193	3.6859605138	2	LOSS	0.681592039800995	0	1	45956	0	95700	NO	Intergenic	9.5771144278607	YES	unique_peak1	CPZ
PCC_23908	chr4	21514065	21514299	1.9917782876	4	GAIN	0.368159203980099	435803	0	433138	0	32097	NO	intron (NM_147182, intron 2 of 8)	1.74626865671642	NO	unique_peak2	KCNIP4
PCC_7348	chr4	54408134	54408330	3.0346037628	1	LOSS	0.393034825870647	163734	0	0	1	16204	NO	intron (NM_001126328, intron 2 of 10)	0.144278606965174	NO	unique_peak1	LNX1
PCC_23921	chr4	54957905	54958267	3.3535682992	5.1292830169	GAIN	0.616915422885572	0	1	1745	0	-8162	NO	Intergenic	0.517412935323383	YES	unique_peak2	GSX2
PCC_7362	chr4	56602875	56603122	4.0664531174	2	LOSS	0.343283582089552	56528	0	6377	0	-83171	NO	Intergenic	0.442786069651741	NO	unique_peak1	EXOC1L
PCC_7402	chr4	76988823	76989125	4.5271287508	3	LOSS	0.388059701492537	76621	0	0	1	-6874	NO	intron (NM_001130017, intron 1 of 9)	7.04975124378109	NO	unique_peak1	ART3
PCC_7403	chr4	77299213	77299452	3.8253119046	2	LOSS	0.437810945273632	42578	0	0	1	29126	NO	intron (NM_001042784, intron 8 of 23)	6.13930348258706	NO	unique_peak1	CCDC158
PCC_7412	chr4	78980691	78980994	4.8978603144	3.4594316186	LOSS	0.442786069651741	331	0	6228	0	2118	NO	intron (NM_025074, intron 1 of 73)	5.49751243781095	NO	unique_peak1	FRAS1
PCC_7427	chr4	85425083	85425252	3.3535682992	1	LOSS	0.467661691542289	1876	0	9776	0	-5780	NO	Intergenic	7.87562189054726	NO	unique_peak1	NKX6-1
PCC_7431	chr4	86005514	86005740	3.3535682992	1	LOSS	0.263681592039801	117749	0	43103	0	116990	NO	Intergenic	2.18407960199005	NO	unique_peak1	WDFY3-AS2
PCC_7477	chr4	104836452	104836747	4.2222347186	1.5849625007	LOSS	0.373134328358209	195701	0	140328	0	-195626	NO	Intergenic	2.13930348258706	NO	unique_peak1	TACR3
PCC_7519	chr4	113859527	113859958	5.1871019162	3.7004397181	LOSS	0.318407960199005	232134	0	21051	0	77599	NO	intron (NM_001354249, intron 2 of 44)	2.93034825870647	NO	unique_peak1	ANK2
PCC_7541	chr4	121971522	121971740	3.6103619423	1.5849625007	LOSS	0.343283582089552	20272	0	5549	0	22042	NO	intron (NM_024574, intron 1 of 3)	2.74129353233831	NO	unique_peak1	NDNF
PCC_7566	chr4	126234629	126235048	5.1871019162	4.0874628413	LOSS	0.417910447761194	957	0	7802	0	-2729	NO	Intergenic	6.92537313432836	NO	unique_peak1	FAT4
PCC_7584	chr4	133563421	133563630	3.6103619423	2	LOSS	0.437810945273632	505537	0	344374	0	51281	NO	intron (NR_126401, intron 1 of 3)	10.363184079602	NO	unique_peak1	LINC01256
PCC_7611	chr4	145095537	145095833	4.2222347186	2.5849625007	LOSS	0.298507462686567	262072	0	4555	0	-33746	NO	Intergenic	1.1592039800995	NO	unique_peak1	GYPA
PCC_7622	chr4	147163154	147163525	4.3615861095	2.8073549221	LOSS	0.378109452736318	65676	0	2488	0	27649	NO	Intergenic	2.49253731343284	NO	unique_peak1	REELD1
PCC_7673	chr4	162929766	162929968	2.9085450961	0	LOSS	0.288557213930348	1157494	0	865703	0	-14018	NO	intron (NM_001128427, intron 3 of 15)	0	NO	unique_peak1	LOC101928052
PCC_7690	chr4	169075078	169075299	4.3167474112	2.5849625007	LOSS	0.388059701492537	164261	0	43492	0	61500	NO	intron (NM_007193, intron 3 of 11)	4.29850746268657	NO	unique_peak1	ANXA10
PCC_7702	chr4	170487552	170487739	3.5301789125	1.5849625007	LOSS	0.358208955223881	45653	0	36085	0	46133	NO	intron (NM_001199398, intron 12 of 34)	2.54726368159204	NO	unique_peak1	NEK1
PCC_7705	chr4	171180827	171181127	4.3167474112	2.8073549221	LOSS	0.482587064676617	169373	0	0	1	33235	NO	intron (NR_125889, intron 1 of 2)	21.6467661691542	NO	unique_peak1	LINC01612
PCC_23961	chr4	176813143	176813312	1.3161526919	3.9068905956	GAIN	0.36318407960199	109146	0	54223	0	-78962	NO	intron (NM_005277, intron 1 of 7)	4.0547263681592	NO	unique_peak2	GPM6A
PCC_23962	chr4	177581857	177582029	1.6966452955	3.8073549221	GAIN	0.527363184079602	131200	0	1992	0	131956	NO	Intergenic	2.44278606965174	NO	unique_peak2	VEGFC
PCC_7745	chr4	190045325	190045597	4.7747375311	3.1699250014	LOSS	0.427860696517413	182999	0	4059	0	347650	NO	Intergenic	4.55223880597015	NO	unique_peak1	LINC02508
PCC_19941	chr5	218190	218488	3.6859605138	5.8328900142	GAIN	0.751243781094527	0	1	9308	0	1	YES	promoter-TSS (NM_001330758)	0.0696517412935323	YES	merged_common_peak	SDHA
PCC_7751	chr5	903280	903481	3.6859605138	2	LOSS	0.532338308457711	9014	0	5680	0	10411	NO	intron (NM_001166260, intron 5 of 8)	3.61194029850746	NO	unique_peak1	TRIP13
PCC_7752	chr5	1167818	1168099	4.2703351077	2.5849625007	LOSS	0.562189054726368	2644	0	0	1	10762	NO	Intergenic	11.6417910447761	YES	unique_peak1	CTD-3080P12.3
PCC_7769	chr5	8864314	8864494	3.444819301	0	LOSS	0.517412935323383	406030	0	17136	0	24560	NO	intron (NR_109932, intron 1 of 2)	12.81592039801	NO	unique_peak1	LINC02199
PCC_7808	chr5	18466290	18466524	4.010163136	1.5849625007	LOSS	0.432835820895522	810583	0	475606	0	659024	NO	Intergenic	11.9502487562189	NO	unique_peak1	LINC02223
PCC_7823	chr5	31196501	31196670	3.3535682992	1.5849625007	LOSS	0.432835820895522	2065	0	16525	0	2823	NO	intron (NM_001362435, intron 1 of 10)	4.25373134328358	NO	unique_peak1	CDH6
PCC_7868	chr5	39949002	39949219	3.6859605138	2.3219280949	LOSS	0.328358208955224	227174	0	27990	0	-103283	NO	Intergenic	1.02985074626866	NO	unique_peak1	LINC00603
PCC_7898	chr5	53606478	53606754	3.5301789125	1.5849625007	LOSS	0.616915422885572	0	1	255	0	-213	YES	promoter-TSS (NM_019087)	0	YES	unique_peak1	ARL15
PCC_23983	chr5	60963900	60964066	-0.1368883215	3.1699250014	GAIN	0.527363184079602	41410	0	0	1	30276	NO	intron (NR_109910, intron 6 of 7)	0.308457711442786	NO	unique_peak2	LOC101928651
PCC_7943	chr5	66504956	66505357	4.7747375311	3.3219280949	LOSS	0.477611940298507	45460	0	515	0	-12539	NO	Intergenic	12.7661691542289	NO	unique_peak1	CD180
PCC_7967	chr5	75898297	75898470	3.3535682992	1.5849625007	LOSS	0.388059701492537	112637	0	0	1	6411	NO	intron (NM_001285460, intron 10 of 34)	0.616915422885572	NO	unique_peak1	LOC101929109
PCC_7974	chr5	77830699	77830893	3.3535682992	1.5849625007	LOSS	0.417910447761194	24382	0	0	1	113852	NO	intron (NM_005779, intron 3 of 4)	0.129353233830846	YES	unique_peak1	LHFPL2
PCC_7975	chr5	77836604	77836775	3.1496863089	1	LOSS	0.517412935323383	30275	0	0	1	107959	NO	intron (NM_005779, intron 3 of 4)	1.55223880597015	NO	unique_peak1	LHFPL2
PCC_8003	chr5	89735551	89735945	5.278352918	4.2479275134	LOSS	0.383084577114428	29705	0	0	1	29931	NO	Intergenic	1.19900497512438	NO	unique_peak1	LOC731157
PCC_8008	chr5	90486184	90486374	3.444819301	1.5849625007	LOSS	0.507462686567164	89968	0	3131	0	123940	NO	Intergenic	0.368159203980099	NO	unique_peak1	LUCAT1
PCC_8019	chr5	94304225	94304545	4.7747375311	3.3219280949	LOSS	0.36318407960199	314974	0	61284	0	113185	NO	intron (NM_001002796, intron 2 of 22)	5.49253731343284	NO	unique_peak1	MCTP1
PCC_23990	chr5	98264734	98264997	3.0346037628	5.0874628413	GAIN	0.681592039800995	0	1	4924	0	27	YES	promoter-TSS (NR_036530)	0	YES	unique_peak2	LOC100289230
PCC_8059	chr5	109961054	109961435	4.9832199259	3.7004397181	LOSS	0.263681592039801	113261	0	25526	0	101206	NO	intron (NM_001039763, intron 6 of 13)	0.895522388059702	NO	unique_peak1	TMEM232
PCC_8078	chr5	114433920	114434112	3.444819301	1.5849625007	LOSS	0.417910447761194	70794	0	33295	0	71644	NO	Intergenic	8.54726368159204	NO	unique_peak1	TRIM36
PCC_8086	chr5	118357707	118357959	4.1723187974	2.3219280949	LOSS	0.368159203980099	33328	0	8287	0	15523	NO	intron (NR_134250, intron 1 of 2)	4.81094527363184	NO	unique_peak1	LOC105379143
PCC_8092	chr5	121492435	121492760	4.8377310997	3.4594316186	LOSS	0.383084577114428	78419	0	5026	0	-3274	NO	Intergenic	2.62686567164179	NO	unique_peak1	LOC100505841
PCC_8112	chr5	127872489	127872702	3.6859605138	2	LOSS	0.582089552238806	0	1	404	0	1140	NO	intron (NM_001999, intron 1 of 64)	0.890547263681592	YES	unique_peak1	FBN2
PCC_8129	chr5	131761440	131761642	2.9085450961	0	LOSS	0.447761194029851	14564	0	0	1	15076	NO	intron (NM_001207001, intron 2 of 3)	0.412935323383085	NO	unique_peak1	C5orf56
PCC_23999	chr5	133561821	133562129	3.1496863089	4.8073549221	GAIN	0.656716417910448	0	1	5424	0	-25	YES	promoter-TSS (NM_001355019)	0.0447761194029851	YES	unique_peak2	PPP2CA
PCC_8142	chr5	133861562	133861980	4.446945721	2.8073549221	LOSS	0.651741293532338	0	1	109	0	-27	YES	promoter-TSS (NM_015288)	0.492537313432836	YES	unique_peak1	JADE2
PCC_20295	chr5	134887499	134887967	5.7544979082	4.6438561898	LOSS	0.512437810945274	7813	0	0	1	-16094	NO	Intergenic	14.2537313432836	NO	merged_common_peak	NEUROG1
PCC_8182	chr5	140420829	140421086	4.5271287508	2.3219280949	LOSS	0.487562189054726	54542	0	0	1	-10004	NO	Intergenic	4.40298507462687	NO	unique_peak1	PCDHB1
PCC_8185	chr5	140809877	140810262	4.6742374362	3	LOSS	0.447761194029851	325	0	61271	0	-89	YES	promoter-TSS (NM_003735)	0.616915422885572	NO	unique_peak1	PCDHGA12
PCC_8194	chr5	141293744	141293914	3.1496863089	1	LOSS	0.721393034825871	0	1	348	0	-9556	NO	Intergenic	0.0995024875621891	YES	unique_peak1	DELE1
PCC_8201	chr5	142301767	142302043	3.8253119046	2	LOSS	0.353233830845771	150972	0	7065	0	-53430	NO	intron (NM_001349547, intron 10 of 21)	2.01990049751244	NO	unique_peak1	ARHGAP26-AS1
PCC_8219	chr5	146041825	146042042	3.8253119046	2.3219280949	LOSS	0.358208955223881	214402	0	11732	0	-146257	NO	intron (NR_073526, intron 4 of 8)	6.00995024875622	NO	unique_peak1	GPR151
PCC_8226	chr5	147314715	147314893	3.0346037628	1	LOSS	0.388059701492537	424863	0	28676	0	-28703	NO	Intergenic	8.45771144278607	NO	unique_peak1	C5orf46
PCC_8248	chr5	150695663	150695872	3.7574706277	2.3219280949	LOSS	0.497512437810945	91913	0	2963	0	-12433	NO	3' UTR (NM_181776, exon 10 of 10)	11.6567164179104	NO	unique_peak1	SLC36A3
PCC_8262	chr5	155370844	155371148	5.1632703718	4.0874628413	LOSS	0.472636815920398	261961	0	10424	0	-382771	NO	Intergenic	12.1940298507463	NO	unique_peak1	SGCD
PCC_8264	chr5	156251826	156252056	3.6859605138	2	LOSS	0.437810945273632	25261	0	29360	0	-25556	NO	Intergenic	6.13930348258706	NO	unique_peak1	PPP1R2B
PCC_8287	chr5	163475549	163475915	4.8681373797	2.5849625007	LOSS	0.293532338308458	542685	0	386511	0	418676	NO	Intergenic	0.532338308457711	NO	unique_peak1	LINC02143
PCC_20463	chr5	163902264	163902677	5.0634029557	3.9068905956	LOSS	0.353233830845771	969423	0	813249	0	5185	NO	intron (NR_105065, intron 1 of 3)	4.03482587064677	NO	merged_common_peak	LOC102546299
PCC_20488	chr5	171057078	171057478	5.2105116411	4.0874628413	LOSS	0.676616915422886	0	1	8702	0	-155598	NO	Intergenic	2.1044776119403	NO	merged_common_peak	SMIM23
PCC_20520	chr5	174961110	174961440	5.3842185981	4.2479275134	LOSS	0.661691542288557	55109	0	0	1	55774	NO	Intergenic	15.9054726368159	YES	merged_common_peak	SFXN1
PCC_8328	chr5	175145885	175146100	3.6859605138	1.5849625007	LOSS	0.422885572139304	54223	0	5561	0	60952	NO	Intergenic	5.91542288557214	NO	unique_peak1	HRH2
PCC_20523	chr5	175395095	175395415	3.8253119046	5.4594316186	GAIN	0.736318407960199	0	1	95134	0	63	YES	promoter-TSS (NM_032361)	0.119402985074627	YES	merged_common_peak	THOC3
PCC_24021	chr5	179050627	179050866	2.9085450961	4.7004397181	GAIN	0.616915422885572	0	1	45	0	-24	YES	promoter-TSS (NM_005520)	0	YES	unique_peak2	HNRNPH1
PCC_20551	chr5	179105456	179105716	3.3535682992	4.8073549221	GAIN	0.73134328358209	0	1	0	1	2389	NO	TTS (NM_001164444)	0.174129353233831	YES	merged_common_peak	CBY3
PCC_8348	chr5	179334889	179335125	3.3535682992	1	LOSS	0.825870646766169	0	1	206	0	-151	YES	promoter-TSS (NM_198868)	0.338308457711443	YES	unique_peak1	TBC1D9B
PCC_8349	chr5	179517473	179517701	3.9513705712	2.3219280949	LOSS	0.716417910447761	0	1	0	1	-18469	NO	Intergenic	1.05970149253731	YES	unique_peak1	RNF130
PCC_8385	chr6	5752327	5752534	2.9085450961	0	LOSS	0.437810945273632	99080	0	0	1	-56925	NO	intron (NM_006567, intron 6 of 6)	0.333333333333333	NO	unique_peak1	LOC101927950
PCC_8440	chr6	19025088	19025401	3.8253119046	1.5849625007	LOSS	0.427860696517413	637297	0	38173	0	155467	NO	Intergenic	9.66666666666667	NO	unique_peak1	LOC101928519
PCC_8450	chr6	22146152	22146328	4.0664531174	2.3219280949	LOSS	0.417910447761194	423244	0	0	1	1182	NO	intron (NR_034143, intron 2 of 2)	0.258706467661692	NO	unique_peak1	NBAT1
PCC_24031	chr6	24403026	24403234	0.779878487	3.9068905956	GAIN	0.641791044776119	0	1	230	0	-6	YES	promoter-TSS (NM_020662)	0.17910447761194	YES	unique_peak2	MRS2
PCC_8468	chr6	26420867	26421041	3.255551989	1	LOSS	0.447761194029851	37256	0	796	0	-665	YES	promoter-TSS (NR_027795)	5.81592039800995	NO	unique_peak1	BTN2A3P
PCC_8473	chr6	27577145	27577344	3.7574706277	2	LOSS	0.462686567164179	21343	0	0	1	-84570	NO	Intergenic	13.4825870646766	NO	unique_peak1	LINC01012
PCC_24035	chr6	30614681	30614913	1.9917782876	4.1699250014	GAIN	0.676616915422886	0	1	723	0	-19	YES	promoter-TSS (NM_001109938)	0.318407960199005	YES	unique_peak2	C6orf136
PCC_8492	chr6	30710184	30710841	5.114279033	3.9068905956	LOSS	0.781094527363184	0	1	111	0	116	YES	promoter-TSS (NR_149095)	0.0845771144278607	YES	unique_peak1	FLOT1
PCC_8526	chr6	34359608	34359852	3.6103619423	1.5849625007	LOSS	0.711442786069652	0	1	0	1	727	NO	intron (NM_001202470, intron 5 of 8)	0.0646766169154229	YES	unique_peak1	NUDT3
PCC_20780	chr6	36270263	36270606	5.3002148195	4.0874628413	LOSS	0.502487562189055	84743	0	0	1	32197	NO	intron (NM_173676, intron 6 of 7)	32.8706467661692	NO	merged_common_peak	PNPLA1
PCC_8535	chr6	36865515	36865809	3.3535682992	1	LOSS	0.402985074626866	11634	0	0	1	12022	NO	intron (NM_001286637, intron 2 of 8)	4.21393034825871	NO	unique_peak1	C6orf89
PCC_8546	chr6	38839903	38840144	3.6103619423	1.5849625007	LOSS	0.412935323383085	156657	0	797	0	80860	NO	intron (NM_001206927, intron 49 of 92)	16.5820895522388	NO	unique_peak1	LOC100131047
PCC_20806	chr6	39082828	39083105	4.5654680998	5.7813597135	GAIN	0.706467661691542	0	1	215	0	-4	YES	promoter-TSS (NM_001304793)	0	YES	merged_common_peak	SAYSD1
PCC_8583	chr6	46188862	46189362	5.675275732	4.5849625007	LOSS	0.417910447761194	91058	0	8058	0	-50365	NO	3' UTR (NM_005822, exon 4 of 4)	9.58208955223881	NO	unique_peak1	ENPP5
PCC_8614	chr6	55106112	55106404	3.9513705712	1	LOSS	0.303482587064677	66765	0	35282	0	-86009	NO	intron (NM_001526, intron 2 of 7)	2.54726368159204	NO	unique_peak1	GFRAL
PCC_8615	chr6	55310532	55310712	3.3535682992	1.5849625007	LOSS	0.318407960199005	133010	0	113768	0	118355	NO	intron (NR_109869, intron 3 of 4)	3.5273631840796	NO	unique_peak1	GFRAL
PCC_8616	chr6	55751096	55751314	3.444819301	1.5849625007	LOSS	0.288557213930348	307012	0	15935	0	-10817	NO	Intergenic	0.791044776119403	NO	unique_peak1	BMP5
PCC_8626	chr6	56820639	56820866	3.6103619423	1	LOSS	0.577114427860697	343	0	15801	0	979	NO	intron (NM_152731, intron 1 of 6)	1.25870646766169	NO	unique_peak1	BEND6
PCC_8671	chr6	76077904	76078098	3.8253119046	2.3219280949	LOSS	0.512437810945274	83066	0	0	1	-14901	NO	intron (NM_015687, intron 2 of 5)	12.9004975124378	NO	unique_peak1	LOC101928540
PCC_8716	chr6	100036494	100036733	3.6859605138	1.5849625007	LOSS	0.601990049751244	0	1	0	1	-18037	NO	Intergenic	4.93532338308458	YES	unique_peak1	PRDM13
PCC_24052	chr6	105750467	105750741	2.4368014907	4.6438561898	GAIN	0.552238805970149	99777	0	0	1	100395	NO	intron (NM_002726, intron 10 of 14)	5.35323383084577	YES	unique_peak2	PREP
PCC_8736	chr6	106611930	106612099	2.9085450961	1	LOSS	0.482587064676617	77528	0	0	1	65277	NO	Intergenic	0	YES	unique_peak1	PRDM1
PCC_8777	chr6	114230516	114230723	3.6859605138	2.3219280949	LOSS	0.368159203980099	48831	0	0	1	5068	NO	intron (NR_027060, intron 1 of 3)	2.11940298507463	NO	unique_peak1	FLJ34503
PCC_8802	chr6	121627185	121627383	3.3535682992	1.5849625007	LOSS	0.36318407960199	28231	0	27326	0	28362	NO	intron (NR_104452, intron 5 of 35)	6.07960199004975	NO	unique_peak1	TBC1D32
PCC_8824	chr6	127860530	127860716	3.3535682992	1.5849625007	LOSS	0.27363184079602	22816	0	841612	0	-20123	NO	Intergenic	0.691542288557214	NO	unique_peak1	SOGA3
PCC_8864	chr6	134858202	134858406	3.8253119046	2	LOSS	0.467661691542289	219182	0	13956	0	2839	NO	intron (NR_125856, intron 1 of 2)	0	NO	unique_peak1	LOC101928304
PCC_24062	chr6	135375819	135376140	3.1496863089	4.8073549221	GAIN	0.661691542288557	0	1	98	0	57	YES	promoter-TSS (NM_006620)	0.437810945273632	YES	unique_peak2	HBS1L
PCC_8877	chr6	137397747	137397954	3.7574706277	2.3219280949	LOSS	0.532338308457711	31623	0	0	1	-31533	NO	Intergenic	25.7810945273632	NO	unique_peak1	IL20RA
PCC_8896	chr6	140399947	140400214	3.7574706277	2.3219280949	LOSS	0.398009950248756	703401	0	0	1	-87682	NO	intron (NR_121622, intron 2 of 3)	0.144278606965174	NO	unique_peak1	LOC103352541
PCC_8905	chr6	143266213	143266382	2.7691937053	0	LOSS	0.756218905472637	0	1	0	1	41	YES	promoter-TSS (NM_006734)	0	YES	unique_peak1	HIVEP2
PCC_8914	chr6	144803255	144803553	4.9553743726	3.5849625007	LOSS	0.45771144278607	195023	0	12423	0	76613	NO	exon (NM_007124, exon 26 of 74)	14.3084577114428	NO	unique_peak1	SNORA98
PCC_8937	chr6	152086664	152086885	3.6859605138	2	LOSS	0.378109452736318	41948	0	0	1	-40034	NO	intron (NM_001122742, intron 2 of 9)	5.40796019900498	NO	unique_peak1	ESR1
PCC_8994	chr6	169653381	169653562	3.3535682992	1.5849625007	LOSS	0.427860696517413	4323	0	0	1	738	NO	intron (NM_003247, intron 2 of 22)	0.17910447761194	NO	unique_peak1	THBS2
PCC_8995	chr6	170040407	170040631	3.6859605138	2	LOSS	0.442786069651741	18618	0	0	1	61640	NO	intron (NR_146875, intron 13 of 20)	1.05970149253731	NO	unique_peak1	WDR27
PCC_21269	chr7	149008	149687	5.4044115846	7.5313814605	GAIN	0.631840796019901	47	0	6013	0	91	YES	promoter-TSS (NR_134325)	0.592039800995025	YES	merged_common_peak	LOC102723672
PCC_9014	chr7	4650505	4650850	4.8978603144	3.7004397181	LOSS	0.462686567164179	30656	0	13753	0	-71253	NO	Intergenic	5.79601990049751	NO	unique_peak1	FOXK1
PCC_9016	chr7	4923358	4923657	4.4876447761	2.8073549221	LOSS	0.686567164179104	0	1	186	0	-172	YES	promoter-TSS (NM_018059)	2.08457711442786	YES	unique_peak1	RADIL
PCC_24085	chr7	5229658	5229919	2.7691937053	4.5849625007	GAIN	0.786069651741294	0	1	232	0	-47	YES	promoter-TSS (NM_016003)	0	YES	unique_peak2	WIPI2
PCC_21313	chr7	6388529	6388897	4.4049544187	6.022367813	GAIN	0.646766169154229	0	1	412	0	-123	YES	promoter-TSS (NM_001037163)	11.4776119402985	YES	merged_common_peak	FAM220A
PCC_24087	chr7	6487486	6487762	3.3535682992	5.6438561898	GAIN	0.656716417910448	0	1	153	0	19	YES	promoter-TSS (NM_001142936)	0.597014925373134	YES	unique_peak2	DAGLB
PCC_9030	chr7	7222363	7222548	3.5301789125	0	LOSS	0.676616915422886	0	1	7065	0	209	NO	intron (NM_020156, intron 1 of 3)	3.60199004975124	YES	unique_peak1	C1GALT1
PCC_9042	chr7	15239171	15239340	2.9085450961	1	LOSS	0.338308457711443	1207941	0	182834	0	-224853	NO	TTS (NM_001004320)	0.646766169154229	NO	unique_peak1	DGKB
PCC_9087	chr7	25138085	25138293	3.8898425041	2.3219280949	LOSS	0.422885572139304	26259	0	3938	0	26791	NO	Intergenic	12.9651741293532	NO	unique_peak1	CYCS
PCC_9092	chr7	26404741	26405107	4.9553743726	3.7004397181	LOSS	0.412935323383085	10722	0	0	1	979	NO	intron (NM_001199837, intron 3 of 4)	5.23880597014925	NO	unique_peak1	SNX10
PCC_24099	chr7	27183456	27183650	1.6966452955	4.3219280949	GAIN	0.681592039800995	0	1	1672	0	-266	YES	promoter-TSS (NM_019102)	5.82587064676617	YES	unique_peak2	HOXA5
PCC_9110	chr7	28575927	28576168	3.6859605138	2.3219280949	LOSS	0.512437810945274	125918	0	1716	0	100813	NO	intron (NM_004904, intron 4 of 10)	11.4577114427861	NO	unique_peak1	CREB5
PCC_9112	chr7	28895340	28895525	3.6103619423	2	LOSS	0.442786069651741	1273	0	961	0	102597	NO	Intergenic	0.0199004975124378	NO	unique_peak1	TRIL
PCC_9118	chr7	29649431	29649673	4.3615861095	2.8073549221	LOSS	0.467661691542289	39259	0	0	1	44403	NO	Intergenic	24.7164179104478	NO	unique_peak1	PRR15
PCC_9120	chr7	30102291	30102471	3.5301789125	2	LOSS	0.368159203980099	33680	0	1859	0	34404	NO	intron (NM_001350974, intron 12 of 12)	3.35323383084577	NO	unique_peak1	PLEKHA8
PCC_9129	chr7	31783963	31784294	5.4438955593	4.1699250014	LOSS	0.427860696517413	325835	0	7627	0	57497	NO	Intergenic	7.97512437810945	NO	unique_peak1	PPP1R17
PCC_9136	chr7	33004332	33004683	5.0634029557	3.8073549221	LOSS	0.572139303482587	6815	0	506	0	7491	NO	intron (NM_001284341, intron 2 of 10)	11.7960199004975	NO	unique_peak1	FKBP9
PCC_9160	chr7	38787792	38787961	3.3535682992	1	LOSS	0.348258706467662	116767	0	48584	0	-61187	NO	intron (NM_014396, intron 22 of 28)	0.467661691542289	NO	unique_peak1	FAM183BP
PCC_9173	chr7	42275988	42276157	3.0346037628	1	LOSS	0.706467661691542	0	1	0	1	546	NO	intron (NM_000168, intron 1 of 14)	0	YES	unique_peak1	GLI3
PCC_9187	chr7	45013342	45013661	4.9553743726	2.8073549221	LOSS	0.562189054726368	10555	0	0	1	5203	NO	intron (NM_033054, intron 5 of 21)	1.66666666666667	NO	unique_peak1	MYO1G
PCC_9189	chr7	46184891	46185416	5.0634029557	3.9068905956	LOSS	0.497512437810945	223705	0	0	1	-224282	NO	Intergenic	0	NO	unique_peak1	IGFBP3
PCC_9220	chr7	55708955	55709328	5.3217212271	3.8073549221	LOSS	0.472636815920398	68441	0	43180	0	46584	NO	Intergenic	6.56716417910448	NO	unique_peak1	FKBP9P1
PCC_9223	chr7	64090901	64091095	3.255551989	1.5849625007	LOSS	0.442786069651741	35617	0	35562	0	-35463	NO	Intergenic	0.796019900497512	NO	unique_peak1	ZNF107
PCC_9252	chr7	72538553	72538761	3.7574706277	2	LOSS	0.552238805970149	29999	0	110613	0	-11548	NO	intron (NR_146079, intron 2 of 9)	6.59701492537313	NO	unique_peak1	SPDYE17
PCC_9272	chr7	75932079	75932308	3.255551989	1.5849625007	LOSS	0.736318407960199	0	1	97	0	318	NO	exon (NM_001540, exon 1 of 3)	0.388059701492537	YES	unique_peak1	HSPB1
PCC_24120	chr7	76145318	76145510	-0.1368883215	4	GAIN	0.656716417910448	0	1	0	1	5674	NO	3' UTR (NM_001347684, exon 6 of 6)	0	YES	unique_peak2	UPK3B
PCC_9274	chr7	76235282	76235487	3.8253119046	2	LOSS	0.577114427860697	20604	0	0	1	21236	NO	intron (NR_029411, intron 2 of 2)	0.45771144278607	NO	unique_peak1	POMZP3
PCC_9283	chr7	77855487	77855699	3.7574706277	2.3219280949	LOSS	0.447761194029851	185435	0	622	0	-120966	NO	intron (NM_001301128, intron 10 of 20)	3.25870646766169	NO	unique_peak1	RPL13AP17
PCC_9289	chr7	79677197	79677478	3.8253119046	2.3219280949	LOSS	0.27363184079602	86356	0	38243	0	-86803	NO	Intergenic	0.17910447761194	NO	unique_peak1	GNAI1
PCC_9318	chr7	85519546	85519861	4.2222347186	2.3219280949	LOSS	0.333333333333333	703360	0	60172	0	469265	NO	Intergenic	4.98507462686567	NO	unique_peak1	LINC00972
PCC_24124	chr7	87987608	87987873	2.4368014907	4.3219280949	GAIN	0.437810945273632	138045	0	0	1	-51512	NO	Intergenic	2.96517412935323	NO	unique_peak2	STEAP4
PCC_9324	chr7	89782024	89782278	4.6389656145	2.8073549221	LOSS	0.338308457711443	1316	0	1609	0	-1538	NO	intron (NR_110029, intron 2 of 2)	2.62686567164179	NO	unique_peak1	STEAP1
PCC_9337	chr7	91286619	91286797	3.1496863089	1	LOSS	0.343283582089552	223189	0	57727	0	223326	NO	Intergenic	0.174129353233831	NO	unique_peak1	MTERF1
PCC_9401	chr7	101245722	101246075	5.0634029557	3.7004397181	LOSS	0.661691542288557	85644	0	0	1	26678	NO	Intergenic	8.77611940298507	YES	unique_peak1	MYL10
PCC_21673	chr7	102119283	102119614	4.0664531174	5.4594316186	GAIN	0.696517412935323	0	1	32397	0	-67	YES	promoter-TSS (NM_006234)	3.39303482587065	YES	merged_common_peak	POLR2J
PCC_21676	chr7	102212956	102213299	4.446945721	6.0874628413	GAIN	0.686567164179104	0	1	116	0	-59	YES	promoter-TSS (NM_001097615)	6.11940298507463	YES	merged_common_peak	POLR2J3
PCC_21678	chr7	102312103	102312419	3.9513705712	6.3575520046	GAIN	0.696517412935323	0	1	57530	0	-85	YES	promoter-TSS (NM_032959)	1.80099502487562	YES	merged_common_peak	POLR2J2
PCC_9420	chr7	106007509	106007687	2.9085450961	1	LOSS	0.477611940298507	81522	0	0	1	-81960	NO	Intergenic	1.93034825870647	NO	unique_peak1	NAMPT
PCC_9458	chr7	116074892	116075238	4.3615861095	2.3219280949	LOSS	0.407960199004975	64609	0	0	1	-64590	NO	Intergenic	0.174129353233831	NO	unique_peak1	CAV2
PCC_9476	chr7	123172772	123172974	3.0346037628	0	LOSS	0.706467661691542	0	1	22627	0	129	NO	non-coding (NR_104244, exon 1 of 14)	0.104477611940299	YES	unique_peak1	IQUB
PCC_9524	chr7	131198382	131198634	3.9513705712	2.3219280949	LOSS	0.567164179104478	41905	0	0	1	42868	NO	intron (NM_001018111, intron 1 of 8)	17.5572139303483	NO	unique_peak1	PODXL
PCC_24143	chr7	142985288	142985535	3.3535682992	4.9541963104	GAIN	0.72636815920398	0	1	1239	0	103	NO	TTS (NM_001282876)	0	YES	unique_peak2	CASP2
PCC_9572	chr7	143317162	143317418	4.5271287508	2.8073549221	LOSS	0.606965174129353	0	1	104439	0	-755	YES	promoter-TSS (NM_001130025)	6.90049751243781	NO	unique_peak1	TCAF2
PCC_9574	chr7	143336492	143336766	4.1723187974	2.3219280949	LOSS	0.497512437810945	18524	0	123778	0	8110	NO	intron (NM_173678, intron 1 of 6)	9.48258706467662	NO	unique_peak1	TCAF2P1
PCC_21845	chr7	149570922	149571187	3.7574706277	5.5235619561	GAIN	0.741293532338308	0	1	9796	0	-103	YES	promoter-TSS (NR_027040)	0	YES	merged_common_peak	ATP6V0E2-AS1
PCC_24147	chr7	156701696	156701877	1.9917782876	4.1699250014	GAIN	0.671641791044776	15506	0	2235	0	-15884	NO	Intergenic	9.30845771144279	YES	unique_peak2	LMBR1
PCC_9622	chr7	156929168	156929337	3.7574706277	2.3219280949	LOSS	0.407960199004975	2070	0	2678	0	-2403	NO	Intergenic	0.383084577114428	NO	unique_peak1	UBE3C
PCC_9625	chr7	157190686	157190895	3.1496863089	1	LOSS	0.522388059701492	2030	0	0	1	61079	NO	intron (NM_058246, intron 8 of 9)	9.75124378109453	NO	unique_peak1	DNAJB6
PCC_9626	chr7	157225644	157225951	4.2222347186	2.5849625007	LOSS	0.512437810945274	8216	0	0	1	-33128	NO	Intergenic	6.5771144278607	NO	unique_peak1	LOC101927914
PCC_9627	chr7	158575558	158575743	3.3535682992	1.5849625007	LOSS	0.572139303482587	20694	0	0	1	46669	NO	intron (NM_020728, intron 6 of 21)	2.16915422885572	NO	unique_peak1	ESYT2
PCC_9671	chr8	16870473	16870723	3.6859605138	1.5849625007	LOSS	0.487562189054726	11045	0	0	1	-10924	NO	Intergenic	15.0199004975124	NO	unique_peak1	FGF20
PCC_9677	chr8	18656350	18656641	3.6859605138	2	LOSS	0.348258706467662	214477	0	17155	0	9910	NO	intron (NM_206909, intron 5 of 12)	1.97512437810945	NO	unique_peak1	PSD3
PCC_9699	chr8	23386489	23386736	3.6859605138	2.3219280949	LOSS	0.696517412935323	0	1	18	0	304	NO	exon (NM_016612, exon 1 of 4)	0.114427860696517	YES	unique_peak1	SLC25A37
PCC_9755	chr8	38041943	38042290	4.7420787131	3.4594316186	LOSS	0.502487562189055	7372	0	0	1	-7868	NO	intron (NM_001204878, intron 1 of 3)	5.66666666666667	NO	unique_peak1	LSM1
PCC_9764	chr8	40809154	40809388	4.010163136	2	LOSS	0.552238805970149	53766	0	17770	0	-53928	NO	Intergenic	14.2039800995025	NO	unique_peak1	ZMAT4
PCC_9765	chr8	41261701	41261959	4.0664531174	2	LOSS	0.557213930348259	85864	0	1789	0	-22344	NO	Intergenic	9.86069651741293	NO	unique_peak1	SNORD65B
PCC_24167	chr8	43291182	43291395	1.3161526919	4	GAIN	0.432835820895522	158709	0	180507	0	143703	NO	Intergenic	1.25870646766169	NO	unique_peak2	POTEA
PCC_24170	chr8	58760605	58760897	1.6966452955	5	GAIN	0.517412935323383	146150	0	6479	0	102043	NO	Intergenic	3.54726368159204	NO	unique_peak2	LOC286178
PCC_9823	chr8	65294768	65294984	3.8898425041	2.3219280949	LOSS	0.467661691542289	3829	0	310604	0	3170	NO	non-coding (NR_109792, exon 3 of 3)	10.6218905472637	NO	unique_peak1	MIR124-2
PCC_9844	chr8	73232153	73232366	3.9513705712	2.3219280949	LOSS	0.348258706467662	67967	0	164318	0	-68390	NO	Intergenic	3.4228855721393	NO	unique_peak1	LOC392232
PCC_9858	chr8	76593698	76593946	3.6103619423	1	LOSS	0.313432835820896	273525	0	130101	0	141619	NO	Intergenic	1.17910447761194	NO	unique_peak1	HNF4G
PCC_22183	chr8	79144362	79144824	3.3535682992	4.8579809951	GAIN	0.373134328358209	283740	0	86312	0	-283743	NO	Intergenic	1.65174129353234	NO	merged_common_peak	PKIA
PCC_9871	chr8	85538437	85538753	4.5271287508	3	LOSS	0.437810945273632	441247	0	405495	0	-79567	NO	intron (NM_001100392, intron 3 of 9)	12.5621890547264	NO	unique_peak1	RALYL
PCC_9889	chr8	92003408	92003618	4.3167474112	2.5849625007	LOSS	0.278606965174129	5506	0	30017	0	-6028	NO	Intergenic	0.0746268656716418	NO	unique_peak1	C8orf88
PCC_9935	chr8	102171071	102171328	4.2703351077	2.5849625007	LOSS	0.477611940298507	31990	0	0	1	46761	NO	Intergenic	0.885572139303483	NO	unique_peak1	ZNF706
PCC_24189	chr8	104033086	104033252	1.3161526919	4	GAIN	0.641791044776119	0	1	181	0	-79	YES	promoter-TSS (NM_001695)	0.0945273631840796	YES	unique_peak2	ATP6V1C1
PCC_9972	chr8	114449976	114450214	3.7574706277	2.3219280949	LOSS	0.497512437810945	4909	0	1980485	0	-853	YES	promoter-TSS (NM_052900)	16.4975124378109	NO	unique_peak1	CSMD3
PCC_24192	chr8	117886966	117887271	3.1496863089	5.4262647547	GAIN	0.601990049751244	0	1	5357	0	-13	YES	promoter-TSS (NR_037404)	0	YES	unique_peak2	RAD21
PCC_10009	chr8	127396025	127396260	3.9513705712	2.3219280949	LOSS	0.502487562189055	172434	0	0	1	58402	NO	Intergenic	17.9800995024876	NO	unique_peak1	LOC101927657
PCC_10021	chr8	129140207	129140396	3.1496863089	0	LOSS	0.407960199004975	333301	0	73280	0	-22061	NO	Intergenic	0.159203980099502	NO	unique_peak1	MIR1208
PCC_10024	chr8	129913004	129913191	3.5301789125	2	LOSS	0.502487562189055	1038175	0	100153	0	65150	NO	Intergenic	0.159203980099502	NO	unique_peak1	LINC00976
PCC_22407	chr8	142011360	142011686	3.6103619423	5.0874628413	GAIN	0.751243781094527	0	1	202	0	-111	YES	promoter-TSS (NM_001352741)	0.338308457711443	YES	merged_common_peak	PTK2
PCC_10066	chr8	143626991	143627265	3.8898425041	2.3219280949	LOSS	0.666666666666667	865	0	0	1	68705	NO	TTS (NM_001702)	4.98009950248756	YES	unique_peak1	ARC
PCC_10076	chr8	145693070	145693340	3.8898425041	2.3219280949	LOSS	0.63681592039801	599	0	4335	0	1485	NO	intron (NM_145754, intron 6 of 16)	11.3482587064677	YES	unique_peak1	KIFC2
PCC_10085	chr9	998569	998762	3.6859605138	2.3219280949	LOSS	0.616915422885572	0	1	0	1	21697	NO	Intergenic	49.636815920398	YES	unique_peak1	DMRT3
PCC_10090	chr9	2181912	2182120	3.6103619423	2	LOSS	0.482587064676617	59221	0	4985	0	23560	NO	intron (NM_001289396, intron 30 of 33)	6.53731343283582	NO	unique_peak1	SMARCA2
PCC_10120	chr9	9942822	9943061	3.6103619423	1.5849625007	LOSS	0.402985074626866	669594	0	937580	0	143549	NO	intron (NM_002839, intron 4 of 45)	9.70149253731343	NO	unique_peak1	LOC105375972
PCC_10126	chr9	13689142	13689334	3.255551989	1.5849625007	LOSS	0.427860696517413	365787	0	15832	0	-238732	NO	Intergenic	1.72636815920398	NO	unique_peak1	LINC00583
PCC_24218	chr9	44742681	44742913	1.9917782876	3.8073549221	GAIN	0.552238805970149	1090	0	6047696	0	-247439	NO	Intergenic	2.66169154228856	NO	unique_peak2	FAM27C
PCC_24221	chr9	71394829	71395069	3.5301789125	5.4918530963	GAIN	0.691542288557214	0	1	3561	0	27	YES	promoter-TSS (NM_138333)	0	YES	unique_peak2	FAM122A
PCC_10266	chr9	77815869	77816131	3.8253119046	2.3219280949	LOSS	0.348258706467662	112080	0	0	1	112602	NO	Intergenic	1.46268656716418	NO	unique_peak1	OSTF1
PCC_22603	chr9	79280863	79281231	5.4438955593	4.4594316186	LOSS	0.552238805970149	206385	0	4606	0	26284	NO	intron (NM_015225, intron 9 of 18)	4.89054726368159	NO	merged_common_peak	PRUNE2
PCC_24231	chr9	85834606	85834805	1.6966452955	3.8073549221	GAIN	0.552238805970149	156283	0	0	1	47497	NO	Intergenic	8.08955223880597	NO	unique_peak2	FRMD3
PCC_10305	chr9	89558591	89558768	2.9085450961	1	LOSS	0.417910447761194	1805	0	14621	0	3425	NO	TTS (NM_002048)	0.487562189054726	NO	unique_peak1	GAS1
PCC_10318	chr9	94438390	94438648	3.5301789125	2	LOSS	0.552238805970149	47672	0	1321	0	-39892	NO	Intergenic	0.900497512437811	NO	unique_peak1	MIR3910-2
PCC_10329	chr9	95264337	95264506	3.444819301	1.5849625007	LOSS	0.502487562189055	167291	0	0	1	-19577	NO	intron (NM_001197295, intron 8 of 9)	15.318407960199	NO	unique_peak1	ASPN
PCC_10334	chr9	96444485	96444709	3.5301789125	2	LOSS	0.592039800995025	104660	0	0	1	87474	NO	Intergenic	4.00497512437811	YES	unique_peak1	MIR548AU
PCC_24238	chr9	103361125	103361327	1.9917782876	4.1699250014	GAIN	0.651741293532338	0	1	0	1	20865	NO	Intergenic	0.427860696517413	YES	unique_peak2	CAVIN4
PCC_10372	chr9	107259966	107260189	3.8253119046	2	LOSS	0.398009950248756	249729	0	54283	0	-6467	NO	Intergenic	0.497512437810945	NO	unique_peak1	OR13F1
PCC_10373	chr9	107570408	107570602	3.7574706277	1.5849625007	LOSS	0.477611940298507	43625	0	17565	0	44483	NO	intron (NM_005502, intron 30 of 49)	4.24378109452736	NO	unique_peak1	NIPSNAP3B
PCC_10399	chr9	113681957	113682219	3.8898425041	2	LOSS	0.447761194029851	117725	0	0	1	116972	NO	intron (NM_001351420, intron 5 of 5)	0.323383084577114	NO	unique_peak1	LPAR1
PCC_10409	chr9	116071588	116071787	3.6859605138	2.3219280949	LOSS	0.333333333333333	30622	0	0	1	-10367	NO	Intergenic	1.64676616915423	NO	unique_peak1	RNF183
PCC_24250	chr9	121358077	121358342	2.7691937053	4.7548875022	GAIN	0.507462686567164	772777	0	8258	0	-83740	NO	Intergenic	8.97014925373134	NO	unique_peak2	LINC02578
PCC_10437	chr9	122127954	122128243	4.5271287508	3	LOSS	0.527363184079602	2888	0	15807	0	3641	NO	intron (NM_014618, intron 1 of 7)	11.4776119402985	NO	unique_peak1	BRINP1
PCC_10456	chr9	126896024	126896296	3.8253119046	2.3219280949	LOSS	0.532338308457711	87878	0	3040	0	122271	NO	Intergenic	1.48258706467662	NO	unique_peak1	LHX2
PCC_10471	chr9	130122553	130122756	3.3535682992	1.5849625007	LOSS	0.54228855721393	36020	0	46	0	-36763	NO	intron (NM_001286779, intron 22 of 28)	0	NO	unique_peak1	SLC2A8
PCC_24258	chr9	134378148	134378464	2.7691937053	5.1292830169	GAIN	0.736318407960199	0	1	294	0	17	YES	promoter-TSS (NM_001353199)	0	YES	unique_peak2	POMT1
PCC_10513	chr9	135777278	135777546	3.8253119046	2.3219280949	LOSS	0.492537313432836	22927	0	0	1	23134	NO	intron (NM_001362177, intron 17 of 21)	20.1791044776119	NO	unique_peak1	SPACA9
PCC_22926	chr9	139010485	139010998	3.8898425041	5.3575520046	GAIN	0.756218905472637	0	1	4220	0	-10	YES	promoter-TSS (NM_152833)	0.293532338308458	YES	merged_common_peak	TMEM250
PCC_24263	chr9	139981191	139981449	2.613412104	4.8073549221	GAIN	0.686567164179104	0	1	7799	0	-51	YES	promoter-TSS (NR_045721)	0.213930348258706	YES	unique_peak2	MAN1B1-DT
PCC_24266	chr9	140513259	140513481	3.1496863089	4.7548875022	GAIN	0.82089552238806	0	1	4829	0	-23	YES	promoter-TSS (NM_001354611)	0	YES	unique_peak2	ARRDC1-AS1
PCC_24306	chrX	347910	348154	2.613412104	5.0443941194	GAIN	0.716417910447761	0	1	831	0	-342	YES	promoter-TSS (NM_013239)	0.437810945273632	YES	unique_peak2	PPP2R3B
PCC_10564	chrX	3263788	3263957	2.9085450961	1	LOSS	0.691542288557214	0	1	0	1	812	NO	intron (NM_015419, intron 1 of 6)	0.119402985074627	YES	unique_peak1	MXRA5
PCC_10568	chrX	7050522	7050775	4.446945721	3	LOSS	0.45771144278607	14945	0	0	1	-14645	NO	intron (NM_001135565, intron 1 of 4)	4.12935323383085	NO	unique_peak1	STS
PCC_10570	chrX	7504173	7504484	4.446945721	2	LOSS	0.378109452736318	390649	0	332997	0	-305975	NO	Intergenic	3.13432835820896	NO	unique_peak1	VCX
PCC_10571	chrX	8706706	8706935	3.6859605138	2.3219280949	LOSS	0.422885572139304	6219	0	13979	0	-6592	NO	Intergenic	4.72139303482587	NO	unique_peak1	ANOS1
PCC_10585	chrX	11551302	11551659	4.9832199259	3.8073549221	LOSS	0.318407960199005	105197	0	53599	0	-105575	NO	intron (NR_109776, intron 1 of 14)	2.05970149253731	NO	unique_peak1	ARHGAP6
PCC_10588	chrX	12789706	12789891	3.5301789125	1	LOSS	0.626865671641791	19699	0	47532	0	-19676	NO	Intergenic	10.6517412935323	NO	unique_peak1	PRPS2
PCC_22980	chrX	12964905	12965234	5.3637125295	4.0874628413	LOSS	0.502487562189055	27938	0	6241	0	-3650	NO	Intergenic	16.8557213930348	NO	merged_common_peak	TLR8-AS1
PCC_10602	chrX	15489126	15489463	4.6742374362	2.3219280949	LOSS	0.477611940298507	21917	0	0	1	20138	NO	intron (NM_001018109, intron 3 of 9)	7.14427860696517	NO	unique_peak1	PIR-FIGF
PCC_10619	chrX	20145662	20145856	3.7574706277	2.3219280949	LOSS	0.313432835820896	10308	0	11018	0	8772	NO	3' UTR (NM_001412, exon 7 of 7)	3.52238805970149	NO	unique_peak1	SCARNA9L
PCC_10626	chrX	22766529	22766889	4.7420787131	3.4594316186	LOSS	0.45273631840796	583475	0	50481	0	-251369	NO	intron (NR_073010, intron 3 of 11)	3.03980099502488	NO	unique_peak1	DDX53
PCC_10630	chrX	24099740	24100291	5.114279033	3.9068905956	LOSS	0.492537313432836	26779	0	24874	0	26950	NO	Intergenic	1.23383084577114	YES	unique_peak1	EIF2S3
PCC_10644	chrX	34319126	34319303	3.255551989	1.5849625007	LOSS	0.343283582089552	86593	0	338186	0	-168767	NO	Intergenic	2.54228855721393	NO	unique_peak1	FAM47A
PCC_10646	chrX	37604676	37604950	4.6027273223	3.1699250014	LOSS	0.462686567164179	59293	0	0	1	-34457	NO	Intergenic	9.04477611940299	NO	unique_peak1	CYBB
PCC_10669	chrX	45374472	45374806	4.9269299445	2.3219280949	LOSS	0.437810945273632	133112	0	33138	0	10006	NO	intron (NR_104644, intron 2 of 3)	2.28855721393035	NO	unique_peak1	LINC01204
PCC_10673	chrX	45608876	45609063	3.5301789125	1	LOSS	0.407960199004975	101200	0	7461	0	-2439	NO	Intergenic	1.42786069651741	NO	unique_peak1	MIR222
PCC_10680	chrX	47052957	47053163	3.7574706277	2.3219280949	LOSS	0.477611940298507	0	1	260	0	-141	YES	promoter-TSS (NM_003334)	9.12437810945274	YES	unique_peak1	UBA1
PCC_10687	chrX	48370010	48370213	3.6859605138	1.5849625007	LOSS	0.562189054726368	2268	0	0	1	1939	NO	intron (NM_022825, intron 3 of 12)	1.74129353233831	NO	unique_peak1	PORCN
PCC_10689	chrX	48828842	48829098	3.8898425041	1.5849625007	LOSS	0.537313432835821	2276	0	3999	0	-719	YES	promoter-TSS (NM_004979)	6.57213930348259	NO	unique_peak1	KCND1
PCC_10692	chrX	49603070	49603288	3.444819301	0	LOSS	0.482587064676617	40056	0	359621	0	9273	NO	Intergenic	6.62686567164179	NO	unique_peak1	PAGE4
PCC_10696	chrX	49969181	49969519	4.8066093126	1.5849625007	LOSS	0.45771144278607	54886	0	5949	0	-3686	NO	Intergenic	0.890547263681592	NO	unique_peak1	AKAP4
PCC_10697	chrX	50322964	50323243	3.7574706277	2	LOSS	0.45273631840796	108325	0	47477	0	-109366	NO	Intergenic	4.61691542288557	NO	unique_peak1	DGKK
PCC_10699	chrX	51230561	51230813	3.444819301	0	LOSS	0.383084577114428	7919	0	0	1	8772	NO	Intergenic	1.50248756218905	NO	unique_peak1	NUDT11
PCC_10709	chrX	53346638	53347002	5.2105116411	3.4594316186	LOSS	0.606965174129353	2746	0	0	1	3702	NO	intron (NM_001111125, intron 1 of 14)	3.92039800995025	NO	unique_peak1	IQSEC2
PCC_10712	chrX	53508101	53508323	3.255551989	1	LOSS	0.552238805970149	39088	0	0	1	-46889	NO	Intergenic	2.18407960199005	NO	unique_peak1	HSD17B10
PCC_10716	chrX	56308281	56308490	3.6859605138	1	LOSS	0.378109452736318	49125	0	212544	0	48794	NO	intron (NM_001324105, intron 5 of 5)	0.711442786069652	NO	unique_peak1	KLF8
PCC_10718	chrX	56794240	56794422	3.0346037628	0	LOSS	0.611940298507463	203716	0	0	1	-30314	NO	intron (NM_001348129, intron 2 of 2)	0.328358208955224	NO	unique_peak1	UQCRBP1
PCC_10719	chrX	56794935	56795183	3.6859605138	1.5849625007	LOSS	0.517412935323383	204444	0	578	0	-31042	NO	intron (NM_001348129, intron 2 of 2)	0.805970149253731	NO	unique_peak1	UQCRBP1
PCC_23043	chrX	73075393	73075751	5.3002148195	3.7004397181	LOSS	0.462686567164179	88331	0	54208	0	-2984	NO	Intergenic	2.13432835820896	NO	merged_common_peak	XIST
PCC_10753	chrX	83171628	83171861	3.3535682992	1.5849625007	LOSS	0.437810945273632	166538	0	200766	0	55610	NO	Intergenic	6.24378109452736	NO	unique_peak1	CYLC1
PCC_10754	chrX	83984803	83985094	4.2703351077	2	LOSS	0.45273631840796	204017	0	0	1	-204209	NO	Intergenic	6.11940298507463	NO	unique_peak1	UBE2DNL
PCC_10758	chrX	95627845	95628039	3.8253119046	2	LOSS	0.417910447761194	311588	0	535878	0	-35041	NO	Intergenic	4.22885572139303	NO	unique_peak1	BRDTP1
PCC_10759	chrX	96940844	96941059	3.7574706277	2	LOSS	0.378109452736318	1000484	0	121480	0	-121417	NO	Intergenic	3.79601990049751	NO	unique_peak1	DIAPH2-AS1
PCC_10760	chrX	99668259	99668491	3.6103619423	2	LOSS	0.383084577114428	1050	0	6795	0	-3104	NO	Intergenic	0.631840796019901	NO	unique_peak1	PCDH19
PCC_10782	chrX	104434933	104435213	3.5301789125	1	LOSS	0.422885572139304	622929	0	458567	0	30304	NO	intron (NM_017416, intron 2 of 10)	2.49751243781095	NO	unique_peak1	TEX13A
PCC_10789	chrX	107137361	107137532	2.9085450961	0	LOSS	0.402985074626866	41684	0	14765	0	41764	NO	TTS (NR_110395)	1.50746268656716	NO	unique_peak1	LOC101928335
PCC_10792	chrX	108956262	108956540	4.5654680998	3.1699250014	LOSS	0.482587064676617	19661	0	0	1	20220	NO	intron (NM_004458, intron 1 of 15)	10.5373134328358	NO	unique_peak1	ACSL4
PCC_10796	chrX	109651385	109651695	4.6389656145	3.3219280949	LOSS	0.507462686567164	89905	0	0	1	-10745	NO	intron (NM_001171689, intron 2 of 7)	3.97014925373134	NO	unique_peak1	RTL9
PCC_10798	chrX	111112875	111113173	4.1723187974	2.3219280949	LOSS	0.45771144278607	187648	0	37453	0	-6255	NO	intron (NM_012471, intron 3 of 10)	5.52238805970149	NO	unique_peak1	TRPC5OS
PCC_10812	chrX	118142162	118142442	4.3615861095	2.5849625007	LOSS	0.45273631840796	31642	0	14311	0	32007	NO	intron (NM_001031855, intron 6 of 10)	2.91044776119403	NO	unique_peak1	LONRF3
PCC_10819	chrX	119347658	119347836	3.444819301	1.5849625007	LOSS	0.45771144278607	30799	0	0	1	31375	NO	Intergenic	6.44776119402985	NO	unique_peak1	NKAPP1
PCC_10831	chrX	123232101	123232307	3.6103619423	2	LOSS	0.288557213930348	137521	0	73673	0	136648	NO	intron (NM_001042751, intron 33 of 33)	1.19402985074627	NO	unique_peak1	STAG2
PCC_10834	chrX	128741013	128741262	4.7420787131	2.3219280949	LOSS	0.442786069651741	46766	0	0	1	47796	NO	Intergenic	3.90547263681592	NO	unique_peak1	APLN
PCC_10839	chrX	130128702	130128933	3.444819301	1.5849625007	LOSS	0.412935323383085	63214	0	0	1	63303	NO	Intergenic	1.96019900497512	NO	unique_peak1	LINC01201
PCC_10842	chrX	130863364	130863554	3.0346037628	0	LOSS	0.54726368159204	66374	0	0	1	101212	NO	intron (NR_026975, intron 10 of 12)	0	NO	unique_peak1	FIRRE
PCC_10844	chrX	130937083	130937351	3.444819301	0	LOSS	0.567164179104478	6933	0	0	1	27454	NO	intron (NR_026975, intron 3 of 12)	1.85572139303483	NO	unique_peak1	FIRRE
PCC_10860	chrX	135014107	135014341	3.6859605138	2.3219280949	LOSS	0.562189054726368	41347	0	38946	0	38439	NO	Intergenic	7.58208955223881	NO	unique_peak1	SAGE1
PCC_10869	chrX	136036394	136036598	3.6859605138	2.3219280949	LOSS	0.442786069651741	44467	0	28645	0	-73557	NO	Intergenic	3.08457711442786	NO	unique_peak1	RBMX
PCC_10889	chrX	152704071	152704314	3.7574706277	2.3219280949	LOSS	0.477611940298507	5912	0	3401	0	7753	NO	Intergenic	3.6318407960199	NO	unique_peak1	TREX2
PCC_10890	chrX	152973908	152974129	3.6103619423	1	LOSS	0.597014925373134	14756	0	0	1	15538	NO	intron (NM_005745, intron 4 of 7)	2.0547263681592	NO	unique_peak1	BCAP31
PCC_23118	chrX	153762875	153763325	5.2105116411	3.9068905956	LOSS	0.601990049751244	11693	0	0	1	-7355	NO	intron (NM_000402, intron 5 of 12)	3.49751243781095	YES	merged_common_peak	IKBKG
PCC_10901	chrX	154285653	154285909	4.2703351077	2.3219280949	LOSS	0.522388059701492	13181	0	0	1	13766	NO	TTS (NM_023934)	9.98507462686567	NO	unique_peak1	MTCP1
PCC_10902	chrX	154314842	154315027	3.255551989	1.5849625007	LOSS	0.562189054726368	15038	0	28293	0	15239	NO	intron (NM_001018055, intron 5 of 10)	5.13930348258706	NO	unique_peak1	BRCC3
PCC_24322	chrY	14733701	14733973	-0.1368883215	4.1699250014	GAIN	0.447761194029851	84067	0	0	1	-40461	NO	Intergenic	5.64676616915423	NO	unique_peak2	TTTY15
