# Supplementary material for: Disruption of NIPBL/Scc2 in Cornelia de Lange Syndrome provokes cohesin genome-wide redistribution with an impact in the transcriptome
Source: Nat Commun. 2021 Jul 27;12:4551. doi: 10.1038/s41467-021-24808-z (PMC8316422; doi:10.1038/s41467-021-24808-z)
Supplement: Supplementary file 12 — Dataset 9 [file 41467_2021_24808_MOESM12_ESM.xlsx]

## Sheet: GO
Supplementary Data 9. Gene ontology of the differential SMC1A peaks
Category	Term	Count	%	PValue	Genes	List Total	Pop Hits	Pop Total	Fold Enrichment	Bonferroni	Benjamini	FDR
GOTERM_BP_FAT	GO:0006357~regulation of transcription from RNA polymerase II promoter	90	7.109	7.5241e-08	ZBTB32, THRA, FOXK1, MITF, NFKB1, FOXO3, PAX2, TGFB1, ZBTB38, CITED2, HOXC6, HOXC8, PAX9, TRAK2, HOXC5, MKL2, LRRFIP1, NR2F1, NFX1, ATF7IP, EGR1, SATB1, RXRA, PKIG, LEF1, ARNTL, SPEN, ZNF143, JUNB, MED10, CTNNBIP1, INHBA, NCOA1, HOXD8, MED15, ZMIZ1, HIPK2, TFAP2B, TGIF1, MDM2, ZFPM2, FOXC1, PRDM1, CUX1, SMARCA4, HMGB1, CNBP, CRTC1, TFEB, FHL2, PRDM16, TCF7L2, NR2C1, MEIS2, DRAP1, SQSTM1, MAP3K1, …	939	727	13528	1.78351	0.000254884	0.000254884	0.000137319
GOTERM_BP_FAT	GO:0001568~blood vessel development	41	3.23855	3.14823e-07	NRP2, FGF18, CAV1, DICER1, PRRX1, CSPG4, TCF7L2, CITED2, EDNRA, PTK2, CHD7, CD44, ROBO1, FOXF1, RHOB, MKL2, THBS1, CYR61, RECK, PTPRJ, KLF5, SGPL1, SMAD7, VHL, TGFBR2, APOLD1, MYH9, MMP14, COL5A1, SLIT2, JUNB, PROK2, CDH13, VEGFC, ID1, MAPK14, ZMIZ1, ZFPM2, FOXC1, TNFAIP2, SMARCA4	939	245	13528	2.41094	0.00106605	0.000533168	0.000574569
GOTERM_BP_FAT	GO:0001944~vasculature development	41	3.23855	6.02631e-07	NRP2, FGF18, CAV1, DICER1, PRRX1, CSPG4, TCF7L2, CITED2, EDNRA, PTK2, CHD7, CD44, ROBO1, FOXF1, RHOB, MKL2, THBS1, CYR61, RECK, PTPRJ, KLF5, SGPL1, SMAD7, VHL, TGFBR2, APOLD1, MYH9, MMP14, COL5A1, SLIT2, JUNB, PROK2, CDH13, VEGFC, ID1, MAPK14, ZMIZ1, ZFPM2, FOXC1, TNFAIP2, SMARCA4	939	251	13528	2.3533	0.00203963	0.00068034	0.00109983
GOTERM_BP_FAT	GO:0048514~blood vessel morphogenesis	36	2.8436	1.17107e-06	NRP2, FGF18, CAV1, DICER1, PRRX1, CSPG4, CITED2, EDNRA, PTK2, ROBO1, FOXF1, RHOB, MKL2, THBS1, CYR61, PTPRJ, KLF5, SGPL1, SMAD7, VHL, TGFBR2, APOLD1, MYH9, MMP14, SLIT2, JUNB, PROK2, CDH13, VEGFC, ID1, MAPK14, ZMIZ1, ZFPM2, FOXC1, TNFAIP2, SMARCA4	939	211	13528	2.45803	0.00395972	0.000991403	0.00213725
GOTERM_BP_FAT	GO:0000122~negative regulation of transcription from RNA polymerase II promoter	41	3.23855	2.71726e-06	HMGB1, ZBTB32, NFKB1, PRDM16, PAX2, CITED2, NR2C1, HOXC8, MEIS2, DRAP1, BCL6, SIM2, NR2F1, NFX1, CEBPA, EGR1, ATF7IP, SATB1, WDTC1, VHL, SMAD7, RXRA, PKIG, LEF1, FOXP1, CTNNBIP1, DLX2, HOXD8, ID2, ID1, NEDD4, HIPK2, TGIF1, MDM2, ZFPM2, HIVEP1, ID3, PRDM1, HDAC9, CUX1, SMARCA4	939	266	13528	2.2206	0.00916385	0.00183953	0.00495905
GOTERM_BP_FAT	GO:0030182~neuron differentiation	57	4.50237	5.90263e-06	NRP2, GJA1, PAX2, HOXC8, BDNF, CD44, ATXN10, DYNLL2, ROBO1, ROBO3, SS18L1, CDH23, EGFR, PTPRM, STX3, NRXN3, MDGA1, RXRA, EMX2, CHST3, SLIT2, SLIT3, PSD, GNAQ, CUX1, DST, FGFR1, CDK5R1, IRX5, CTF1, CDH1, ALDH1A2, PTK2, MACF1, MTCH1, PCSK9, PAFAH1B1, APC, CEBPB, LMX1B, NTF3, SPTBN4, MAP1B, NTNG1, NEUROG2, VSX1, DVL1, SOD2, SALL3, DLX2, NEDD4, NTRK1, ID3, BMPR1B, APBB2, PBX3, NTM	939	438	13528	1.87486	0.0197995	0.00332748	0.0107721
GOTERM_BP_FAT	GO:0045892~negative regulation of transcription, DNA-dependent	49	3.87046	6.55965e-06	HMGB1, ZBTB32, FOXK1, HAT1, NFKB1, PRDM16, PAX2, CBX5, CITED2, NR2C1, SIN3B, HOXC8, MEIS2, DRAP1, PRMT6, FOXF2, BCL6, NFX1, SIM2, NR2F1, CEBPA, EGR1, ATF7IP, SATB1, WDTC1, CTBP2, VHL, SMAD7, RXRA, PKIG, LEF1, SPEN, FOXP1, CTNNBIP1, DLX2, HOXD8, ID2, ID1, NEDD4, HIPK2, TGIF1, MDM2, ZFPM2, HIVEP1, ID3, PRDM1, HDAC9, CUX1, SMARCA4	939	356	13528	1.98296	0.021979	0.00316985	0.0119711
GOTERM_BP_FAT	GO:0043009~chordate embryonic development	46	3.63349	1.01361e-05	DLC1, NOG, LIMS1, FUT8, TFEB, PRRX1, PTK7, CDH1, ITGB1, TCF7L2, TPM1, CITED2, HOXC6, EDNRA, ALDH1A2, PRMT1, ECE1, CHD7, HOXA5, FOXF1, ANKRD11, HOXC5, DAD1, MKL2, TRAF6, CEBPA, WDTC1, CEBPB, LMX1B, TGFBR2, VANGL2, LEF1, MYH9, CAPN2, JUNB, DVL1, DLX2, ZMIZ1, TGIF1, ZFPM2, FOXC1, PTCH1, APAF1, PRDM1, TBX18, SMARCA4	939	331	13528	2.00216	0.0337583	0.00428346	0.0184974
GOTERM_BP_FAT	GO:0051253~negative regulation of RNA metabolic process	49	3.87046	1.03407e-05	HMGB1, ZBTB32, FOXK1, HAT1, NFKB1, PRDM16, PAX2, CBX5, CITED2, NR2C1, SIN3B, HOXC8, MEIS2, DRAP1, PRMT6, FOXF2, BCL6, NFX1, SIM2, NR2F1, CEBPA, EGR1, ATF7IP, SATB1, WDTC1, CTBP2, VHL, SMAD7, RXRA, PKIG, LEF1, SPEN, FOXP1, CTNNBIP1, DLX2, HOXD8, ID2, ID1, NEDD4, HIPK2, TGIF1, MDM2, ZFPM2, HIVEP1, ID3, PRDM1, HDAC9, CUX1, SMARCA4	939	362	13528	1.95009	0.0344278	0.00388514	0.0188707
GOTERM_BP_FAT	GO:0016481~negative regulation of transcription	58	4.58136	1.17718e-05	ZBTB32, THRA, FOXK1, NFKB1, PAX2, TGFB1, CITED2, CBX5, HOXC8, SIN3B, PRMT6, FOXF2, LRRFIP1, NRG1, NFX1, NR2F1, EGR1, ATF7IP, SATB1, PTPRK, CTBP2, RXRA, PKIG, LEF1, SPEN, CTNNBIP1, HOXD8, HIPK2, TGIF1, MDM2, ZFPM2, LRCH4, PRDM1, CUX1, SMARCA4, HMGB1, HAT1, PRDM16, NR2C1, MEIS2, DRAP1, BCL6, RUNX2, ZNF423, SIM2, CEBPA, WDTC1, VHL, SMAD7, FOXP1, DLX2, NR1I2, ID2, NEDD4, ID1, HIVEP1, ID3, HDAC9	939	459	13528	1.82047	0.0390982	0.00398037	0.0214821
GOTERM_BP_FAT	GO:0009792~embryonic development ending in birth or egg hatching	46	3.63349	1.28999e-05	DLC1, NOG, LIMS1, FUT8, TFEB, PRRX1, PTK7, CDH1, ITGB1, TCF7L2, TPM1, CITED2, HOXC6, EDNRA, ALDH1A2, PRMT1, ECE1, CHD7, HOXA5, FOXF1, ANKRD11, HOXC5, DAD1, MKL2, TRAF6, CEBPA, WDTC1, CEBPB, LMX1B, TGFBR2, VANGL2, LEF1, MYH9, CAPN2, JUNB, DVL1, DLX2, ZMIZ1, TGIF1, ZFPM2, FOXC1, PTCH1, APAF1, PRDM1, TBX18, SMARCA4	939	334	13528	1.98417	0.0427638	0.00396531	0.0235405
GOTERM_BP_FAT	GO:0007507~heart development	34	2.68562	1.2963e-05	DLC1, NRP2, GJA1, FGF12, ITGB1, TPM1, CITED2, EDNRA, ALDH1A2, ECE1, CHD7, MKL2, NRG1, NFATC3, NFATC1, PTPRJ, SMAD7, RXRA, TGFBR2, VANGL2, COL5A1, FOXP1, SOD2, DVL1, ID2, GNAQ, ID1, ZMIZ1, ZFPM2, FOXC1, PTCH1, ID3, HDAC9, SMARCA4	939	215	13528	2.27829	0.0429683	0.00365321	0.0236555
GOTERM_BP_FAT	GO:0016477~cell migration	40	3.15956	1.61221e-05	PVR, NRP2, CDK5R1, FUT8, BCAR1, ITGB1, TGFB1, PTK2, CD44, ROBO1, PEX2, PAFAH1B1, THBS1, NR2F1, APC, PHOX2B, PTPRK, SGPL1, VAV3, LMX1B, ROCK1, VHL, MDGA1, EMX2, NUP85, NEUROG2, MYH9, MMP14, YWHAE, COL5A1, SLIT2, NCK2, CDH13, VEGFC, CD34, ID1, FYN, ITGB1BP1, FOXC1, APBB2	939	276	13528	2.08794	0.0531571	0.00419288	0.0294197
GOTERM_BP_FAT	GO:0006928~cell motion	59	4.66035	1.64378e-05	NRP2, PVR, CAPZA2, BCAR1, TGFB1, BDNF, CD44, PEX2, ROBO1, ROBO3, NR2F1, PTPRK, SGPL1, PHOX2B, PTPRM, ROCK1, NRXN3, MDGA1, EMX2, NUP85, MYH9, CERCAM, MMP14, SLIT2, SLIT3, VEGFC, NCK2, CD34, ITGB1BP1, FOXC1, CDK5R1, SORD, FUT8, CALD1, SPOCK1, DNAH7, ITGB1, TPM1, PTK2, MACF1, ADRA2A, PAFAH1B1, STRBP, THBS1, APC, VAV3, LMX1B, NTF3, VHL, NEUROG2, YWHAE, COL5A1, CDH13, FYN, ETS1, ID1, MAPK14, BMPR1B, A…	939	475	13528	1.78948	0.0541692	0.00397007	0.0299956
GOTERM_BP_FAT	GO:0051674~localization of cell	43	3.39652	1.73713e-05	NRP2, PVR, CDK5R1, SORD, FUT8, BCAR1, DNAH7, ITGB1, TGFB1, PTK2, CD44, ROBO1, PEX2, PAFAH1B1, THBS1, NR2F1, APC, PHOX2B, PTPRK, SGPL1, VAV3, LMX1B, ROCK1, VHL, MDGA1, EMX2, NUP85, NEUROG2, MYH9, MMP14, YWHAE, COL5A1, SLIT2, NCK2, CDH13, VEGFC, CD34, ID1, FYN, ETS1, ITGB1BP1, FOXC1, APBB2	939	307	13528	2.01789	0.0571561	0.00391595	0.0316989
GOTERM_BP_FAT	GO:0048870~cell motility	43	3.39652	1.73713e-05	NRP2, PVR, CDK5R1, SORD, FUT8, BCAR1, DNAH7, ITGB1, TGFB1, PTK2, CD44, ROBO1, PEX2, PAFAH1B1, THBS1, NR2F1, APC, PHOX2B, PTPRK, SGPL1, VAV3, LMX1B, ROCK1, VHL, MDGA1, EMX2, NUP85, NEUROG2, MYH9, MMP14, YWHAE, COL5A1, SLIT2, NCK2, CDH13, VEGFC, CD34, ID1, FYN, ETS1, ITGB1BP1, FOXC1, APBB2	939	307	13528	2.01789	0.0571561	0.00391595	0.0316989
GOTERM_BP_FAT	GO:0048666~neuron development	46	3.63349	1.8873e-05	NRP2, FGFR1, CDK5R1, IRX5, CTF1, GJA1, CDH1, PAX2, BDNF, PTK2, MACF1, CD44, ROBO1, ATXN10, DYNLL2, MTCH1, PAFAH1B1, ROBO3, SS18L1, CDH23, APC, EGFR, PTPRM, STX3, LMX1B, NTF3, NRXN3, RXRA, SPTBN4, MAP1B, NTNG1, CHST3, NEUROG2, VSX1, SLIT2, DVL1, SLIT3, SOD2, SALL3, GNAQ, NEDD4, PBX3, BMPR1B, APBB2, DST, NTM	939	339	13528	1.95491	0.061941	0.00398843	0.0344388
GOTERM_BP_FAT	GO:0010558~negative regulation of macromolecule biosynthetic process	65	5.13428	2.33199e-05	ZBTB32, THRA, FOXK1, NFKB1, PAX2, TGFB1, CBX5, CDT1, CITED2, HOXC8, SIN3B, PRMT6, FOXF2, LRRFIP1, NRG1, LAG3, NFX1, NR2F1, EGR1, ATF7IP, SATB1, PTPRK, CTBP2, RXRA, PKIG, LEF1, SPEN, INHBB, CTNNBIP1, INHBA, HOXD8, BACE2, HIPK2, TGIF1, MDM2, ZFPM2, PRDM1, LRCH4, CUX1, SMARCA4, HMGB1, HAT1, IGF2BP1, ITGB3, PRDM16, NR2C1, MEIS2, DRAP1, BCL6, RUNX2, ZNF423, SIM2, CEBPA, WDTC1, VHL, SMAD7, FOXP1, DLX2,…	939	547	13528	1.71196	0.0759683	0.0046368	0.0425517
GOTERM_BP_FAT	GO:0010628~positive regulation of gene expression	68	5.37125	2.40997e-05	THRA, FOXK1, MITF, ZXDC, NAA16, NFKB1, FOXO3, PAX2, TGFB1, CITED2, ZBTB38, PAX9, FOXF1, FOXF2, MKL2, MKL1, ATF7IP, EGR1, RXRA, LEF1, ARNTL, HMGA1, JUNB, INHBA, NCOA1, ZMIZ1, HIPK2, TFAP2B, ZFPM2, FOXC1, PRDM1, SMARCA4, CNBP, CRTC1, TFEB, FHL2, TRIM16, EHF, PRDM16, TCF7L2, MEIS2, SQSTM1, MAP3K1, NFATC3, RUNX2, ZNF423, CEBPA, SREBF1, KLF5, CEBPB, LMX1B, NTF3, VHL, KLF13, ESRRG, NEUROG2, SMAD1, USF2…	939	581	13528	1.68617	0.0784063	0.00452588	0.0439743
GOTERM_BP_FAT	GO:0010629~negative regulation of gene expression	61	4.81833	2.53552e-05	ZBTB32, THRA, FOXK1, DICER1, NFKB1, PAX2, TGFB1, CBX5, CITED2, HOXC8, SIN3B, PRMT6, FOXF2, LRRFIP1, NRG1, NFX1, NR2F1, EGR1, ATF7IP, SATB1, PTPRK, CTBP2, RXRA, PKIG, LEF1, SPEN, CTNNBIP1, HOXD8, HIPK2, TGIF1, MDM2, ZFPM2, LRCH4, PRDM1, CUX1, SMARCA4, HMGB1, HAT1, PRDM16, NR2C1, MEIS2, DRAP1, BCL6, TNRC6B, RUNX2, ZNF423, SIM2, CEBPA, WDTC1, VHL, SMAD7, SMAD1, FOXP1, DLX2, NR1I2, ID2, NEDD4, ID1, H…	939	504	13528	1.74368	0.0823181	0.00451108	0.0462646
GOTERM_BP_FAT	GO:0031328~positive regulation of cellular biosynthetic process	77	6.08215	2.65318e-05	THRA, FOXK1, MITF, ZXDC, TLR3, NAA16, NFKB1, FOXO3, PAX2, TGFB1, CITED2, ZBTB38, PAX9, FOXF1, FOXF2, MKL2, MKL1, DDAH1, ATF7IP, EGR1, EGFR, IRS2, RXRA, LEF1, ARNTL, HMGA1, JUNB, TNKS2, INHBA, NCOA1, ZMIZ1, HIPK2, TFAP2B, ZFPM2, FOXC1, SMARCA4, CNBP, CRTC1, TFEB, FHL2, TRIM16, EHF, PRDM16, TCF7L2, HRH1, MEIS2, SQSTM1, MAP3K1, DYRK2, TRAF6, THBS1, NFATC3, RUNX2, ZNF423, KLF5, CEBPA, SREBF1, CEBPB, …	939	685	13528	1.61945	0.085969	0.00448445	0.048411
GOTERM_BP_FAT	GO:0031327~negative regulation of cellular biosynthetic process	66	5.21327	2.71116e-05	ZBTB32, THRA, FOXK1, NFKB1, PAX2, TGFB1, CBX5, CDT1, CITED2, EDNRA, HOXC8, SIN3B, PRMT6, FOXF2, LRRFIP1, NRG1, LAG3, NFX1, NR2F1, EGR1, ATF7IP, SATB1, PTPRK, CTBP2, RXRA, PKIG, LEF1, SPEN, INHBB, CTNNBIP1, INHBA, HOXD8, BACE2, HIPK2, TGIF1, MDM2, ZFPM2, PRDM1, LRCH4, CUX1, SMARCA4, HMGB1, CAV1, HAT1, IGF2BP1, PRDM16, NR2C1, MEIS2, DRAP1, BCL6, RUNX2, ZNF423, SIM2, CEBPA, WDTC1, VHL, SMAD7, FOXP1,…	939	561	13528	1.69492	0.087763	0.00436452	0.0494688
GOTERM_BP_FAT	GO:0009890~negative regulation of biosynthetic process	67	5.29226	2.8865e-05	ZBTB32, THRA, FOXK1, NFKB1, PAX2, TGFB1, CBX5, CDT1, CITED2, EDNRA, HOXC8, SIN3B, PRMT6, FOXF2, LRRFIP1, NRG1, LAG3, NFX1, NR2F1, EGR1, ATF7IP, SATB1, PTPRK, CTBP2, RXRA, PKIG, LEF1, SPEN, INHBB, CTNNBIP1, INHBA, HOXD8, BACE2, HIPK2, TGIF1, MDM2, ZFPM2, PRDM1, LRCH4, CUX1, SMARCA4, HMGB1, CAV1, HAT1, IGF2BP1, ITGB3, PRDM16, NR2C1, MEIS2, DRAP1, BCL6, RUNX2, ZNF423, SIM2, CEBPA, WDTC1, VHL, SMAD7,…	939	573	13528	1.68457	0.0931662	0.00443541	0.0526673
GOTERM_BP_FAT	GO:0051172~negative regulation of nitrogen compound metabolic process	62	4.89731	3.17449e-05	ZBTB32, THRA, FOXK1, NFKB1, PAX2, TGFB1, CBX5, CDT1, CITED2, EDNRA, HOXC8, SIN3B, PRMT6, FOXF2, LRRFIP1, NRG1, NFX1, NR2F1, EGR1, ATF7IP, SATB1, PTPRK, CTBP2, RXRA, PKIG, LEF1, SPEN, CTNNBIP1, HOXD8, HIPK2, TGIF1, MDM2, ZFPM2, PRDM1, LRCH4, CUX1, SMARCA4, HMGB1, CAV1, HAT1, PRDM16, NR2C1, MEIS2, DRAP1, BCL6, RUNX2, ERCC4, ZNF423, SIM2, CEBPA, WDTC1, VHL, SMAD7, FOXP1, DLX2, NR1I2, ID2, NEDD4, ID1…	939	519	13528	1.72105	0.101971	0.00466532	0.0579205
GOTERM_BP_FAT	GO:0045941~positive regulation of transcription	66	5.21327	3.25101e-05	THRA, FOXK1, MITF, ZXDC, NAA16, NFKB1, FOXO3, PAX2, TGFB1, CITED2, ZBTB38, PAX9, FOXF1, FOXF2, MKL2, MKL1, EGR1, ATF7IP, RXRA, LEF1, ARNTL, HMGA1, JUNB, INHBA, NCOA1, ZMIZ1, HIPK2, TFAP2B, ZFPM2, FOXC1, SMARCA4, CNBP, CRTC1, TFEB, FHL2, TRIM16, EHF, PRDM16, TCF7L2, MEIS2, SQSTM1, MAP3K1, NFATC3, RUNX2, ZNF423, CEBPA, SREBF1, KLF5, CEBPB, LMX1B, NTF3, VHL, KLF13, ESRRG, NEUROG2, SMAD1, USF2, ATF6,…	939	564	13528	1.6859	0.104297	0.0045789	0.0593162
GOTERM_BP_FAT	GO:0045893~positive regulation of transcription, DNA-dependent	58	4.58136	3.60073e-05	THRA, FOXK1, MITF, NAA16, NFKB1, FOXO3, PAX2, TGFB1, CITED2, ZBTB38, PAX9, FOXF1, FOXF2, MKL2, EGR1, ATF7IP, RXRA, LEF1, ARNTL, HMGA1, JUNB, INHBA, NCOA1, ZMIZ1, HIPK2, TFAP2B, ZFPM2, FOXC1, SMARCA4, CNBP, CRTC1, TFEB, FHL2, TRIM16, EHF, PRDM16, TCF7L2, MEIS2, SQSTM1, MAP3K1, RUNX2, NFATC3, CEBPA, SREBF1, CEBPB, NTF3, LMX1B, KLF13, ESRRG, NEUROG2, SMAD1, USF2, ATF6, DLX2, ETS1, MAPK14, THRAP3, NR…	939	477	13528	1.75177	0.114847	0.00486791	0.0656951
GOTERM_BP_FAT	GO:0010604~positive regulation of macromolecule metabolic process	91	7.18799	4.01095e-05	DLC1, THRA, FOXK1, MITF, ZXDC, TLR3, GJA1, NAA16, NFKB1, FOXO3, PAX2, TGFB1, ZBTB38, CITED2, EDNRA, PAX9, FOXF1, FOXF2, MKL2, MLST8, MKL1, ATF7IP, EGR1, IRS2, LYN, RXRA, LEF1, ARNTL, HMGA1, JUNB, TNKS2, RNF180, INHBA, VEGFC, CCND1, NCOA1, PSMA5, ZMIZ1, HIPK2, TFAP2B, MDM2, ZFPM2, FOXC1, PRDM1, SMARCA4, CNBP, CAV1, CRTC1, TFEB, FHL2, TRIM16, EHF, PRDM16, TCF7L2, MEIS2, ECE1, SQSTM1, MAP3K1, PCSK9,…	939	857	13528	1.52978	0.127065	0.00521305	0.0731769
GOTERM_BP_FAT	GO:0045934~negative regulation of nucleobase, nucleoside, nucleotide and nucleic acid metabolic process	61	4.81833	4.03801e-05	ZBTB32, THRA, FOXK1, NFKB1, PAX2, TGFB1, CBX5, CDT1, CITED2, EDNRA, HOXC8, SIN3B, PRMT6, FOXF2, LRRFIP1, NRG1, NFX1, NR2F1, EGR1, ATF7IP, SATB1, PTPRK, CTBP2, RXRA, PKIG, LEF1, SPEN, CTNNBIP1, HOXD8, HIPK2, TGIF1, MDM2, ZFPM2, PRDM1, LRCH4, CUX1, SMARCA4, HMGB1, HAT1, PRDM16, NR2C1, MEIS2, DRAP1, BCL6, RUNX2, ERCC4, ZNF423, SIM2, CEBPA, WDTC1, VHL, SMAD7, FOXP1, DLX2, NR1I2, ID2, NEDD4, ID1, HIVE…	939	512	13528	1.71644	0.127864	0.00505424	0.0736704
GOTERM_BP_FAT	GO:0008104~protein localization	93	7.34597	4.20913e-05	NPEPL1, SEC31B, CLTB, RASSF9, VPS53, NBEA, VPS37D, TGFB1, OS9, HOOK2, TRAK2, RHOB, LOC653653, NUP35, SEC24D, EGFR, PTPRK, STX3, STX2, LYN, ACTN4, VPS45, VANGL2, STXBP2, NUP85, ARNTL, MYH9, NUPL2, FLNB, FLNA, TNKS2, TNS4, RAB11FIP5, RAB18, STXBP5, BACE2, ATG4A, RAB17, SORT1, AKAP7, MRPL45, SNX11, FRAS1, SNX19, SNX9, RAB7A, CAV1, YWHAZ, EXOC8, BET1, SNX2, GPAA1, POLA2, LMAN1, POM121, AP3M2, GNPTAB,…	939	882	13528	1.51909	0.132906	0.00508021	0.0767913
GOTERM_BP_FAT	GO:0009891~positive regulation of biosynthetic process	77	6.08215	4.36823e-05	THRA, FOXK1, MITF, ZXDC, TLR3, NAA16, NFKB1, FOXO3, PAX2, TGFB1, CITED2, ZBTB38, PAX9, FOXF1, FOXF2, MKL2, MKL1, DDAH1, ATF7IP, EGR1, EGFR, IRS2, RXRA, LEF1, ARNTL, HMGA1, JUNB, TNKS2, INHBA, NCOA1, ZMIZ1, HIPK2, TFAP2B, ZFPM2, FOXC1, SMARCA4, CNBP, CRTC1, TFEB, FHL2, TRIM16, EHF, PRDM16, TCF7L2, HRH1, MEIS2, SQSTM1, MAP3K1, DYRK2, TRAF6, THBS1, NFATC3, RUNX2, ZNF423, KLF5, CEBPA, SREBF1, CEBPB, …	939	695	13528	1.59615	0.137568	0.00509041	0.0796929
GOTERM_BP_FAT	GO:0051094~positive regulation of developmental process	39	3.08057	4.38263e-05	XRCC5, NFKB1, ITPKB, TRIM16, FOXO3, TGFB1, BDNF, CDKN2B, ROBO1, RHOB, MKL2, THBS1, NRG1, DDAH1, RUNX2, BOC, APC, PHOX2B, LYN, NTF3, IL7, SOCS3, VHL, MAP1B, TGFBR2, SMAD1, SLIT2, JUNB, INHBA, VEGFC, WNT7B, ID2, ETS1, MAPK14, F3, TGIF1, BMPR1B, HDAC9, IGFBP3	939	278	13528	2.0211	0.137989	0.00493733	0.0799554
GOTERM_BP_FAT	GO:0051254~positive regulation of RNA metabolic process	58	4.58136	4.572e-05	THRA, FOXK1, MITF, NAA16, NFKB1, FOXO3, PAX2, TGFB1, CITED2, ZBTB38, PAX9, FOXF1, FOXF2, MKL2, EGR1, ATF7IP, RXRA, LEF1, ARNTL, HMGA1, JUNB, INHBA, NCOA1, ZMIZ1, HIPK2, TFAP2B, ZFPM2, FOXC1, SMARCA4, CNBP, CRTC1, TFEB, FHL2, TRIM16, EHF, PRDM16, TCF7L2, MEIS2, SQSTM1, MAP3K1, RUNX2, NFATC3, CEBPA, SREBF1, CEBPB, NTF3, LMX1B, KLF13, ESRRG, NEUROG2, SMAD1, USF2, ATF6, DLX2, ETS1, MAPK14, THRAP3, NR…	939	481	13528	1.7372	0.143502	0.00498441	0.0834089
GOTERM_BP_FAT	GO:0030030~cell projection organization	47	3.71248	6.94004e-05	NRP2, FGD2, FGFR1, CDK5R1, GJA1, CDH1, PAX2, TPM1, PTK2, BDNF, MACF1, CD44, ROBO1, ATXN10, PAFAH1B1, ROBO3, SS18L1, CDH23, APC, KLF5, EGFR, PTPRM, STX3, VAV3, STX2, NTF3, ROCK1, NRXN3, RXRA, SPTBN4, MAP1B, VANGL2, NTNG1, CHST3, NUP85, NEUROG2, MYH9, SLIT2, DVL1, SLIT3, NCK2, CDH13, SPAG6, NEDD4, BMPR1B, APBB2, DST	939	368	13528	1.84	0.209537	0.00732109	0.126584
GOTERM_BP_FAT	GO:0045944~positive regulation of transcription from RNA polymerase II promoter	47	3.71248	8.42522e-05	CNBP, THRA, CRTC1, MITF, TFEB, NFKB1, FOXO3, PAX2, TCF7L2, TGFB1, ZBTB38, CITED2, MEIS2, PAX9, SQSTM1, MAP3K1, MKL2, RUNX2, NFATC3, SREBF1, CEBPA, EGR1, CEBPB, LMX1B, NTF3, KLF13, RXRA, LEF1, NEUROG2, ARNTL, SMAD1, JUNB, USF2, ATF6, INHBA, DLX2, NCOA1, ETS1, MAPK14, ZMIZ1, HIPK2, THRAP3, TFAP2B, ZFPM2, FOXC1, NR5A2, SMARCA4	939	371	13528	1.82512	0.248331	0.00861295	0.153654
GOTERM_BP_FAT	GO:0010605~negative regulation of macromolecule metabolic process	79	6.24013	9.13576e-05	ZBTB32, THRA, FOXK1, DICER1, NFKB1, PAX2, TGFB1, CBX5, CDT1, CITED2, HOXC8, SIN3B, FOXF2, PRMT6, LRRFIP1, NRG1, LAG3, NR2F1, NFX1, ATF7IP, EGR1, SATB1, PTPRK, CTBP2, RXRA, PKIG, LEF1, SPEN, FLNA, INHBB, CTNNBIP1, INHBA, HOXD8, PSMA5, BACE2, HIPK2, TGIF1, MDM2, ZFPM2, PRDM1, LRCH4, CUX1, SMARCA4, HMGB1, CAV1, HAT1, IGF2BP1, ITGB3, PRDM16, TIMP3, NR2C1, MEIS2, DRAP1, PCSK9, BCL6, TNRC6B, THBS1, RUN…	939	734	13528	1.5506	0.266211	0.00906262	0.166602
GOTERM_BP_FAT	GO:0010557~positive regulation of macromolecule biosynthetic process	72	5.6872	9.67811e-05	THRA, FOXK1, MITF, ZXDC, TLR3, NAA16, NFKB1, FOXO3, PAX2, TGFB1, CITED2, ZBTB38, PAX9, FOXF1, FOXF2, MKL2, MKL1, ATF7IP, EGR1, IRS2, RXRA, LEF1, ARNTL, HMGA1, JUNB, TNKS2, INHBA, NCOA1, ZMIZ1, HIPK2, TFAP2B, ZFPM2, FOXC1, SMARCA4, CNBP, CRTC1, TFEB, FHL2, TRIM16, EHF, PRDM16, TCF7L2, MEIS2, SQSTM1, MAP3K1, DYRK2, TRAF6, THBS1, NFATC3, RUNX2, ZNF423, KLF5, CEBPA, SREBF1, CEBPB, LMX1B, NTF3, KLF13,…	939	654	13528	1.58607	0.279572	0.00932511	0.176484
GOTERM_BP_FAT	GO:0051173~positive regulation of nitrogen compound metabolic process	71	5.60821	0.000105786	THRA, FOXK1, MITF, ZXDC, NAA16, NFKB1, FOXO3, PAX2, TGFB1, CITED2, ZBTB38, PAX9, FOXF1, FOXF2, MKL2, MKL1, DDAH1, ATF7IP, EGFR, EGR1, RXRA, LEF1, ARNTL, HMGA1, JUNB, TNKS2, INHBA, NCOA1, ZMIZ1, HIPK2, TFAP2B, ZFPM2, FOXC1, SMARCA4, CNBP, CRTC1, TFEB, FHL2, TRIM16, EHF, PRDM16, TCF7L2, HRH1, MEIS2, SQSTM1, MAP3K1, NFATC3, RUNX2, ZNF423, KLF5, CEBPA, SREBF1, CEBPB, LMX1B, NTF3, KLF13, VHL, ESRRG, N…	939	644	13528	1.58833	0.301223	0.00990679	0.19289
GOTERM_BP_FAT	GO:0045597~positive regulation of cell differentiation	33	2.60664	0.000112884	XRCC5, TRIM16, ITPKB, NFKB1, FOXO3, TGFB1, BDNF, CDKN2B, ROBO1, NRG1, RUNX2, BOC, APC, PHOX2B, LYN, NTF3, SOCS3, VHL, IL7, TGFBR2, MAP1B, SMAD1, SLIT2, JUNB, INHBA, VEGFC, WNT7B, ID2, ETS1, MAPK14, TGIF1, BMPR1B, IGFBP3	939	229	13528	2.07609	0.317827	0.0102838	0.205819
GOTERM_BP_FAT	GO:0048729~tissue morphogenesis	28	2.21169	0.000115474	FRAS1, DLC1, PTK7, PAX2, TPM1, ALDH1A2, FOXQ1, WNT3, CD44, MACF1, HOXA5, FOXF1, TRAF6, SMAD7, RXRA, VANGL2, GRSF1, LEF1, SMAD1, SLIT2, VEGFC, EYA2, TGIF1, PTCH1, FOXC1, APAF1, TBX18, SMARCA4	939	180	13528	2.24106	0.323787	0.0102432	0.210537
GOTERM_BP_FAT	GO:0043067~regulation of programmed cell death	84	6.63507	0.000199451	DLC1, XRCC5, NUAK2, MMP9, BCAR1, MITF, NFKB1, FOXO3, ITSN1, PAX2, TGFB1, CITED2, ARHGAP4, BDNF, CD44, GRID2, DAP, MKL1, NRG1, NET1, EGFR, ROCK1, ACTN4, SOCS2, SOCS3, RXRA, ARHGEF16, PIM3, DAPK2, PRKCE, INHBA, PROK2, TNFRSF10D, IGF2R, RIPK1, HIPK3, F3, HIPK2, NAIF1, SORT1, FOXC1, PRNP, FGD2, TNFRSF6B, HMGB1, CDK5R1, YWHAZ, MGMT, CDH1, TIMP3, TCF7L2, SQSTM1, MAP3K1, MTCH1, DAD1, PCSK9, BCL6, DYRK2,…	939	812	13528	1.49036	0.491254	0.0171791	0.363384
GOTERM_BP_FAT	GO:0010941~regulation of cell death	84	6.63507	0.000226885	DLC1, XRCC5, NUAK2, MMP9, BCAR1, MITF, NFKB1, FOXO3, ITSN1, PAX2, TGFB1, CITED2, ARHGAP4, BDNF, CD44, GRID2, DAP, MKL1, NRG1, NET1, EGFR, ROCK1, ACTN4, SOCS2, SOCS3, RXRA, ARHGEF16, PIM3, DAPK2, PRKCE, INHBA, PROK2, TNFRSF10D, IGF2R, RIPK1, HIPK3, F3, HIPK2, NAIF1, SORT1, FOXC1, PRNP, FGD2, TNFRSF6B, HMGB1, CDK5R1, YWHAZ, MGMT, CDH1, TIMP3, TCF7L2, SQSTM1, MAP3K1, MTCH1, DAD1, PCSK9, BCL6, DYRK2,…	939	815	13528	1.48487	0.536419	0.0190358	0.41327
GOTERM_BP_FAT	GO:0042981~regulation of apoptosis	83	6.55608	0.000232095	DLC1, XRCC5, NUAK2, MMP9, BCAR1, MITF, NFKB1, FOXO3, ITSN1, TGFB1, CITED2, ARHGAP4, BDNF, CD44, GRID2, DAP, MKL1, NRG1, NET1, EGFR, ROCK1, ACTN4, SOCS2, SOCS3, RXRA, ARHGEF16, PIM3, DAPK2, PRKCE, INHBA, PROK2, TNFRSF10D, IGF2R, RIPK1, HIPK3, F3, HIPK2, NAIF1, SORT1, FOXC1, PRNP, FGD2, TNFRSF6B, HMGB1, CDK5R1, YWHAZ, MGMT, CDH1, TIMP3, TCF7L2, SQSTM1, MAP3K1, MTCH1, DAD1, PCSK9, BCL6, DYRK2, TRAF6…	939	804	13528	1.48727	0.544532	0.0189984	0.422741
GOTERM_BP_FAT	GO:0044087~regulation of cellular component biogenesis	23	1.81675	0.000302637	DLC1, ATF7IP, HMGB1, CAV1, ACTR3B, SMAD6, CAPZA2, SPTBN4, MAP1B, MMP14, TPM1, VILL, ARPC1A, NCK2, PTK2, GSN, MAP3K1, FAF1, ACTR3C, MLST8, CDC42EP4, THBS1, APC	939	142	13528	2.3335	0.641379	0.0241208	0.550892
GOTERM_BP_FAT	GO:0045935~positive regulation of nucleobase, nucleoside, nucleotide and nucleic acid metabolic process	67	5.29226	0.000351916	THRA, FOXK1, MITF, ZXDC, NAA16, NFKB1, FOXO3, PAX2, TGFB1, CITED2, ZBTB38, PAX9, FOXF1, FOXF2, MKL2, MKL1, ATF7IP, EGR1, RXRA, LEF1, ARNTL, HMGA1, JUNB, TNKS2, INHBA, NCOA1, ZMIZ1, HIPK2, TFAP2B, ZFPM2, FOXC1, SMARCA4, CNBP, CRTC1, TFEB, FHL2, TRIM16, EHF, PRDM16, TCF7L2, MEIS2, SQSTM1, MAP3K1, NFATC3, RUNX2, ZNF423, CEBPA, SREBF1, KLF5, CEBPB, LMX1B, NTF3, VHL, KLF13, ESRRG, NEUROG2, SMAD1, USF2…	939	624	13528	1.54689	0.696538	0.0273515	0.640321
GOTERM_BP_FAT	GO:0001570~vasculogenesis	11	0.868878	0.000379832	PTPRJ, SGPL1, CAV1, PTK2, ZMIZ1, FOXF1, TGFBR2, ZFPM2, JUNB, CITED2, SMARCA4	939	41	13528	3.86524	0.723934	0.0288289	0.69095
GOTERM_BP_FAT	GO:0031175~neuron projection development	34	2.68562	0.000408303	NRP2, FGFR1, CDK5R1, GJA1, CDH1, PAX2, PTK2, BDNF, MACF1, CD44, ROBO1, ATXN10, PAFAH1B1, ROBO3, SS18L1, APC, EGFR, PTPRM, STX3, NTF3, NRXN3, RXRA, SPTBN4, MAP1B, NTNG1, CHST3, NEUROG2, SLIT2, SLIT3, DVL1, NEDD4, BMPR1B, APBB2, DST	939	256	13528	1.91341	0.749328	0.030279	0.742558
GOTERM_BP_FAT	GO:0007167~enzyme linked receptor protein signaling pathway	42	3.31754	0.000410948	FGFR2, FGF18, FGFR1, FGF5, FMOD, NOG, FUT8, CTF1, BCAR1, ABI1, TGFB1, EPHB6, PTK2, MAP3K1, NRG1, PTPRJ, EGFR, PTPRK, SGPL1, IRS2, PTPRE, SOCS2, PTPN2, SMAD7, SMAD6, TGFBR2, TRIO, SMAD1, ALK, FLNA, DVL1, NCK2, VEGFC, EPS8, ID1, NTRK1, HIPK2, ARF4, SORT1, FOXC1, BMPR1B, GFRA2	939	342	13528	1.76926	0.751566	0.0298198	0.747352
GOTERM_BP_FAT	GO:0043254~regulation of protein complex assembly	17	1.34281	0.00041641	ATF7IP, HMGB1, CAV1, ACTR3B, SMAD6, CAPZA2, SPTBN4, MAP1B, VILL, ARPC1A, NCK2, GSN, MAP3K1, FAF1, MLST8, ACTR3C, APC	939	90	13528	2.72129	0.756123	0.029577	0.75725
GOTERM_BP_FAT	GO:0007389~pattern specification process	35	2.76461	0.000421423	NOG, HOXD12, CITED2, HOXC6, EDNRA, ALDH1A2, HOXC8, WNT3, HOXA5, DISP1, FOXF1, HOXC5, LFNG, CYR61, PITX2, SIM2, APC, RAX, LMX1B, SMAD6, TGFBR2, FTO, EMX2, GRSF1, LEF1, SMAD1, CTNNBIP1, DLX2, HOXD8, HIPK2, TGIF1, PTCH1, PBX3, BMPR1B, TBX18	939	267	13528	1.88853	0.760232	0.0293135	0.766333
GOTERM_BP_FAT	GO:0030036~actin cytoskeleton organization	31	2.44866	0.000448192	DLC1, ALDOA, FGD2, SSH1, WASF3, NUAK2, CAPZA2, CALD1, BCAR1, FERMT2, ITGB1, TPM1, PDPK1, INPP5K, GSN, ADRA2A, BCL6, PAFAH1B1, TNXB, ACTN4, ROCK1, MYH9, FLNB, FLNA, ARPC1A, NCK2, EPS8, LIMCH1, FHOD3, TESK2, DST	939	226	13528	1.97616	0.781029	0.0305207	0.814823
GOTERM_BP_FAT	GO:0001525~angiogenesis	23	1.81675	0.000544669	KLF5, NRP2, FGF18, VHL, DICER1, TGFBR2, CSPG4, APOLD1, MYH9, MMP14, SLIT2, EDNRA, CDH13, VEGFC, PROK2, PTK2, ID1, ROBO1, MAPK14, RHOB, THBS1, TNFAIP2, CYR61	939	148	13528	2.2389	0.842108	0.0362437	0.989398
GOTERM_BP_FAT	GO:0006793~phosphorus metabolic process	95	7.50395	0.0005497	IMPA2, PDP2, NUAK2, SLC20A1, NUAK1, CDC14C, STK35, PRDX4, TGFB1, MAP3K6, PDPK1, PKN3, SLK, PAK3, ACYP2, TLK2, ATP6V0D1, CDK15, CDK14, AKT3, PTPRJ, EGFR, PTPRK, CAMK1G, PTPRM, LYN, ROCK1, PIK3C2A, INPPL1, PTPRS, PIM3, DAPK2, ALK, PRKCE, ATP6V1D, SPDYA, TYK2, MAP4K4, PROK2, PPM1D, CCND1, KSR2, EYA2, RIPK1, HIPK3, HIPK2, GADD45G, TESK2, CARTPT, MAP3K14, GADD45B, UGP2, NEK7, FGFR2, FGFR1, CDK5R1, ALP…	939	973	13528	1.40663	0.844778	0.0358683	0.998494
GOTERM_BP_FAT	GO:0006796~phosphate metabolic process	95	7.50395	0.0005497	IMPA2, PDP2, NUAK2, SLC20A1, NUAK1, CDC14C, STK35, PRDX4, TGFB1, MAP3K6, PDPK1, PKN3, SLK, PAK3, ACYP2, TLK2, ATP6V0D1, CDK15, CDK14, AKT3, PTPRJ, EGFR, PTPRK, CAMK1G, PTPRM, LYN, ROCK1, PIK3C2A, INPPL1, PTPRS, PIM3, DAPK2, ALK, PRKCE, ATP6V1D, SPDYA, TYK2, MAP4K4, PROK2, PPM1D, CCND1, KSR2, EYA2, RIPK1, HIPK3, HIPK2, GADD45G, TESK2, CARTPT, MAP3K14, GADD45B, UGP2, NEK7, FGFR2, FGFR1, CDK5R1, ALP…	939	973	13528	1.40663	0.844778	0.0358683	0.998494
GOTERM_BP_FAT	GO:0043069~negative regulation of programmed cell death	43	3.39652	0.000583864	XRCC5, TNFRSF6B, HMGB1, YWHAZ, NUAK2, MITF, NFKB1, PAX2, ITSN1, TCF7L2, CITED2, BDNF, SQSTM1, DAD1, BCL6, THBS1, NRG1, MKL1, TRAF6, APC, EGFR, CEBPB, SOCS2, ROCK1, IL7, VHL, SOCS3, SMAD6, PIM3, TAX1BP1, SOD2, CDH13, PROK2, NUP62, TNFRSF10D, HIPK3, NTRK1, F3, HIPK2, SORT1, FOXC1, PRNP, APBB2	939	359	13528	1.72561	0.861753	0.0373372	1.06024
GOTERM_BP_FAT	GO:0060548~negative regulation of cell death	43	3.39652	0.000608695	XRCC5, TNFRSF6B, HMGB1, YWHAZ, NUAK2, MITF, NFKB1, PAX2, ITSN1, TCF7L2, CITED2, BDNF, SQSTM1, DAD1, BCL6, THBS1, NRG1, MKL1, TRAF6, APC, EGFR, CEBPB, SOCS2, ROCK1, IL7, VHL, SOCS3, SMAD6, PIM3, TAX1BP1, SOD2, CDH13, PROK2, NUP62, TNFRSF10D, HIPK3, NTRK1, F3, HIPK2, SORT1, FOXC1, PRNP, APBB2	939	360	13528	1.72081	0.872914	0.0381747	1.10509
GOTERM_BP_FAT	GO:0006468~protein amino acid phosphorylation	69	5.45024	0.000807653	NUAK2, NUAK1, STK35, PRDX4, TGFB1, MAP3K6, PDPK1, PKN3, SLK, PAK3, TLK2, CDK15, CDK14, AKT3, EGFR, CAMK1G, LYN, ROCK1, PIM3, DAPK2, ALK, PRKCE, TYK2, PROK2, MAP4K4, CCND1, KSR2, RIPK1, HIPK3, HIPK2, GADD45G, CARTPT, TESK2, GADD45B, MAP3K14, NEK7, FGFR2, FGFR1, CDK5R1, CAMK2G, PTK7, ABI1, EPHB6, PTK2, VRK1, STK32B, IL12RB1, MAP3K1, ADRA2A, ADRA2C, DYRK3, DYRK2, THBS1, PTPRE, MAK, SMAD7, TGFBR2, TR…	939	667	13528	1.49036	0.935264	0.0494297	1.46379
GOTERM_BP_FAT	GO:0043066~negative regulation of apoptosis	42	3.31754	0.000825769	XRCC5, TNFRSF6B, HMGB1, YWHAZ, NUAK2, MITF, NFKB1, ITSN1, TCF7L2, CITED2, BDNF, SQSTM1, DAD1, BCL6, THBS1, NRG1, MKL1, TRAF6, APC, EGFR, CEBPB, SOCS2, ROCK1, IL7, VHL, SOCS3, SMAD6, PIM3, TAX1BP1, SOD2, PROK2, CDH13, NUP62, TNFRSF10D, NTRK1, F3, HIPK3, HIPK2, SORT1, FOXC1, PRNP, APBB2	939	354	13528	1.70928	0.939121	0.0496153	1.49639
GOTERM_BP_FAT	GO:0045184~establishment of protein localization	77	6.08215	0.000998509	SEC31B, NPEPL1, CLTB, VPS53, RASSF9, VPS37D, TGFB1, HOOK2, TRAK2, RHOB, LOC653653, NUP35, SEC24D, STX3, STX2, LYN, ACTN4, VPS45, STXBP2, NUP85, ARNTL, MYH9, NUPL2, FLNA, RAB11FIP5, RAB18, STXBP5, BACE2, ATG4A, RAB17, SORT1, MRPL45, SNX11, FRAS1, SNX19, SNX9, RAB7A, YWHAZ, EXOC8, BET1, SNX2, POLA2, LMAN1, POM121, AP3M2, GNPTAB, MACF1, SEC22B, EXOC3, BCL6, DOPEY2, RAB2A, ABCB9, NOX5, RABIF, RRBP1, …	939	769	13528	1.44256	0.96611	0.0586497	1.80673
GOTERM_BP_FAT	GO:0051272~positive regulation of cell motion	17	1.34281	0.00109273	EGFR, PLD1, IRS2, LYN, ACTN4, MMP9, BCAR1, CHST3, TGFB1, CDH13, VEGFC, ETS1, F3, BCL6, HDAC9, THBS1, APC	939	98	13528	2.49914	0.97538	0.0629191	1.97561
GOTERM_BP_FAT	GO:0001701~in utero embryonic development	25	1.97472	0.00110152	FUT8, TFEB, CDH1, TPM1, ITGB1, CITED2, EDNRA, PRMT1, CHD7, FOXF1, ANKRD11, DAD1, MKL2, CEBPA, WDTC1, CEBPB, LMX1B, MYH9, CAPN2, JUNB, ZMIZ1, FOXC1, ZFPM2, PRDM1, SMARCA4	939	176	13528	2.04642	0.976103	0.0623507	1.99135
GOTERM_BP_FAT	GO:0015031~protein transport	76	6.00316	0.0011984	SEC31B, NPEPL1, CLTB, VPS53, RASSF9, VPS37D, TGFB1, HOOK2, TRAK2, RHOB, LOC653653, NUP35, SEC24D, STX3, STX2, LYN, ACTN4, VPS45, STXBP2, NUP85, ARNTL, MYH9, NUPL2, RAB11FIP5, RAB18, STXBP5, BACE2, ATG4A, RAB17, SORT1, MRPL45, SNX11, FRAS1, SNX19, SNX9, RAB7A, YWHAZ, EXOC8, BET1, SNX2, POLA2, LMAN1, POM121, AP3M2, GNPTAB, MACF1, SEC22B, EXOC3, BCL6, DOPEY2, RAB2A, ABCB9, NOX5, RABIF, RRBP1, NLGN1,…	939	762	13528	1.4369	0.982796	0.0665405	2.16469
GOTERM_BP_FAT	GO:0030029~actin filament-based process	31	2.44866	0.00129413	DLC1, ALDOA, FGD2, SSH1, WASF3, NUAK2, CAPZA2, CALD1, BCAR1, FERMT2, ITGB1, TPM1, PDPK1, INPP5K, GSN, ADRA2A, BCL6, PAFAH1B1, TNXB, ACTN4, ROCK1, MYH9, FLNB, FLNA, ARPC1A, NCK2, EPS8, LIMCH1, FHOD3, TESK2, DST	939	241	13528	1.85316	0.987566	0.0705129	2.33568
GOTERM_BP_FAT	GO:0000904~cell morphogenesis involved in differentiation	31	2.44866	0.00157416	NRP2, NOG, CDK5R1, PAX2, TGFB1, PTK2, BDNF, MACF1, ROBO1, PAFAH1B1, ROBO3, APC, NFATC1, CDH23, PTPRM, NTF3, NRXN3, RXRA, SPTBN4, MAP1B, NTNG1, LEF1, CHST3, NEUROG2, MYH9, SLIT2, SLIT3, DVL1, APBB2, BMPR1B, DST	939	244	13528	1.83037	0.995192	0.0837805	2.83426
GOTERM_BP_FAT	GO:0007010~cytoskeleton organization	48	3.79147	0.00166364	DLC1, ALDOA, FGD2, CAV1, SSH1, WASF3, AGFG1, NUAK2, CAPZA2, CALD1, BCAR1, FERMT2, KRT16P2, ITGB1, TPM1, VILL, ARHGAP4, HOOK2, PDPK1, RANBP9, PTK2, MACF1, INPP5K, GSN, ADRA2A, PAFAH1B1, BCL6, TNXB, ACTN4, ROCK1, SPTBN4, MAP1B, MYH9, FLNB, GABARAP, SMC3, FLNA, TACC2, ARPC1A, NCK2, EPS8, LIMCH1, FHOD3, TESK2, SGCD, HAUS8, GADD45A, DST	939	436	13528	1.58607	0.996451	0.086969	2.99306
GOTERM_BP_FAT	GO:0042692~muscle cell differentiation	19	1.50079	0.00166533	NTF3, RXRA, RCAN1, NEO1, MYH9, CAPN2, CSRP2, ITGB1, TPM1, TCF7L2, FOXP1, DVL1, SDC1, FOXF1, SORT1, MKL2, NRG1, ADAM12, TBX18	939	121	13528	2.26223	0.996471	0.0857326	2.99605
GOTERM_BP_FAT	GO:0000902~cell morphogenesis	41	3.23855	0.00168778	NRP2, NOG, LIMS1, CDK5R1, SSH1, PTK7, GJA1, PAX2, TGFB1, PTK2, BDNF, MACF1, ROBO1, FOXF1, PAFAH1B1, BCL6, ROBO3, CDH23, NFATC1, APC, EGFR, PTPRM, NTF3, VHL, NRXN3, RXRA, SPTBN4, MAP1B, VANGL2, NTNG1, LEF1, CHST3, NEUROG2, UPK3A, MYH9, SLIT2, DVL1, SLIT3, BMPR1B, APBB2, DST	939	356	13528	1.65921	0.99673	0.0855406	3.03586
GOTERM_BP_FAT	GO:0051270~regulation of cell motion	26	2.05371	0.00182909	DLC1, MMP9, BCAR1, ITGB3, TPM1, TGFB1, CITED2, MAP3K1, BCL6, THBS1, APC, EGFR, PTPRK, PLD1, IRS2, PTPRM, ACTN4, LYN, SMAD7, CHST3, CDH13, VEGFC, ETS1, F3, HDAC9, IGFBP3	939	193	13528	1.94081	0.997976	0.0910135	3.28605
GOTERM_BP_FAT	GO:0019220~regulation of phosphate metabolic process	52	4.10742	0.00184243	DLC1, CDK5R1, CAV1, ADCY8, TLR3, TGFB1, APLP2, EDNRA, MAP3K6, PDPK1, CDKN2B, DIRAS3, MAP3K1, SPRED2, ADRA2A, RAPGEF4, ADRA2C, CDK5RAP3, MLST8, CDK5RAP1, THBS1, NRG1, TRAF6, APC, EGFR, VAV3, LYN, SMAD7, SOCS3, SMAD6, TGFBR2, PKIG, RCAN1, DGKI, PRKCE, YWHAE, DVL1, SPDYA, PROK2, VEGFC, NCK2, INHBA, CCND1, NUP62, RGS4, RIPK1, HIPK3, GADD45G, CARTPT, GADD45B, GADD45A, IGFBP3	939	485	13528	1.54465	0.998066	0.0903226	3.30964
GOTERM_BP_FAT	GO:0051174~regulation of phosphorus metabolic process	52	4.10742	0.00184243	DLC1, CDK5R1, CAV1, ADCY8, TLR3, TGFB1, APLP2, EDNRA, MAP3K6, PDPK1, CDKN2B, DIRAS3, MAP3K1, SPRED2, ADRA2A, RAPGEF4, ADRA2C, CDK5RAP3, MLST8, CDK5RAP1, THBS1, NRG1, TRAF6, APC, EGFR, VAV3, LYN, SMAD7, SOCS3, SMAD6, TGFBR2, PKIG, RCAN1, DGKI, PRKCE, YWHAE, DVL1, SPDYA, PROK2, VEGFC, NCK2, INHBA, CCND1, NUP62, RGS4, RIPK1, HIPK3, GADD45G, CARTPT, GADD45B, GADD45A, IGFBP3	939	485	13528	1.54465	0.998066	0.0903226	3.30964
GOTERM_BP_FAT	GO:0043062~extracellular structure organization	23	1.81675	0.00198743	RECK, TNXB, LMX1B, NRXN3, VHL, MMP9, MAP1B, NLGN1, CDH1, COL5A1, APLP2, DVL1, PTK2, WNT7B, FOXF1, TGFBI, FOXF2, COL6A2, FOXC1, ADAMTS3, APBB2, SMARCA4, CYR61	939	163	13528	2.03286	0.998818	0.0957044	3.56567
GOTERM_BP_FAT	GO:0030198~extracellular matrix organization	17	1.34281	0.00207324	RECK, TNXB, LMX1B, VHL, MMP9, COL5A1, APLP2, PTK2, FOXF1, TGFBI, FOXF2, COL6A2, FOXC1, ADAMTS3, APBB2, SMARCA4, CYR61	939	104	13528	2.35496	0.999116	0.098237	3.71689
GOTERM_BP_FAT	GO:0006916~anti-apoptosis	27	2.1327	0.00217186	TNFRSF6B, HMGB1, YWHAZ, NFKB1, TCF7L2, CITED2, BDNF, SQSTM1, DAD1, THBS1, NRG1, MKL1, TRAF6, CEBPB, SOCS2, SOCS3, VHL, IL7, TAX1BP1, SOD2, PROK2, CDH13, TNFRSF10D, F3, HIPK3, FOXC1, PRNP	939	206	13528	1.88827	0.999368	0.101257	3.8904
GOTERM_BP_FAT	GO:0032271~regulation of protein polymerization	13	1.02686	0.00226338	ARPC1A, NCK2, CAV1, ACTR3B, GSN, MAP3K1, CAPZA2, SPTBN4, MAP1B, ACTR3C, MLST8, VILL, APC	939	68	13528	2.75424	0.999537	0.103872	4.05114
GOTERM_BP_FAT	GO:0032989~cellular component morphogenesis	44	3.47551	0.00232114	NRP2, NOG, CDK5R1, LIMS1, SSH1, AGFG1, PTK7, GJA1, PAX2, ITGB1, TPM1, TGFB1, PTK2, BDNF, MACF1, ROBO1, FOXF1, PAFAH1B1, BCL6, ROBO3, CDH23, NFATC1, APC, EGFR, PTPRM, NTF3, VHL, NRXN3, RXRA, SPTBN4, MAP1B, VANGL2, NTNG1, LEF1, CHST3, NEUROG2, UPK3A, MYH9, SLIT2, DVL1, SLIT3, BMPR1B, APBB2, DST	939	397	13528	1.59673	0.999619	0.104962	4.15247
GOTERM_BP_FAT	GO:0001501~skeletal system development	37	2.92259	0.0026057	ALPL, FGFR1, FGF18, NOG, THRA, MMP9, PRRX1, HOXD12, FHL2, TGFB1, HOXC6, HOXC8, CHD7, HOXA5, ANKRD11, HOXC5, TRAF6, RUNX2, EGFR, SGPL1, EVC, TGFBR2, SMAD1, NPR3, MMP14, INHBA, DLX2, CHRDL2, HOXD8, GNAQ, MAPK14, SORT1, FOXC1, BMPR1B, EXT1, IGFBP3, BMP8A	939	319	13528	1.67101	0.999855	0.115535	4.65016
GOTERM_BP_FAT	GO:0042176~regulation of protein catabolic process	11	0.868878	0.00267975	RNF180, NEDD4, SMAD7, PCSK9, GJA1, MDM2, FAF1, ARNTL, TIMP3, FLNA, APC	939	52	13528	3.0476	0.999887	0.117094	4.77929
GOTERM_BP_FAT	GO:0035295~tube development	28	2.21169	0.00270119	DLC1, FGF18, NOG, DICER1, PTK7, PAX2, ASAH1, EDNRA, ALDH1A2, BDNF, CD44, HOXA5, FOXF1, TRAF6, CYR61, SIM2, CEBPA, TGFBR2, VANGL2, MMP14, FOXP1, SLIT2, TGIF1, ZFPM2, PTCH1, FOXC1, APAF1, CUX1	939	220	13528	1.83359	0.999895	0.116477	4.81663
GOTERM_BP_FAT	GO:0009991~response to extracellular stimulus	28	2.21169	0.00270119	ALPL, CAV1, NUAK2, TRIM16, TIMP3, TGFB1, GLRX2, ALDH1A2, SLC1A2, CD44, CDKN2B, GSN, DAD1, PCSK9, SREBF1, ATG9B, LYN, SOCS3, RXRA, BCKDHB, TGFBR2, MAP1B, USF2, SOD2, CCND1, DUSP1, CARTPT, PTCH1	939	220	13528	1.83359	0.999895	0.116477	4.81663
GOTERM_BP_FAT	GO:0043542~endothelial cell migration	7	0.552923	0.00311402	CDH13, PTK2, VHL, ID1, ROBO1, MYH9, SLIT2	939	22	13528	4.58399	0.999974	0.131415	5.53318
GOTERM_BP_FAT	GO:0045930~negative regulation of mitotic cell cycle	7	0.552923	0.00311402	EGFR, MYO16, BCL6, FOXC1, APBB2, TGFB1, SMARCA4	939	22	13528	4.58399	0.999974	0.131415	5.53318
GOTERM_BP_FAT	GO:0048812~neuron projection morphogenesis	27	2.1327	0.00345024	NRP2, EGFR, CDK5R1, PTPRM, NTF3, NRXN3, RXRA, SPTBN4, MAP1B, NTNG1, GJA1, CHST3, NEUROG2, PAX2, SLIT2, DVL1, SLIT3, BDNF, PTK2, MACF1, ROBO1, PAFAH1B1, ROBO3, BMPR1B, APBB2, DST, APC	939	213	13528	1.82622	0.999992	0.142791	6.11295
GOTERM_BP_FAT	GO:0007090~regulation of S phase of mitotic cell cycle	6	0.473934	0.00363478	SMAD6, MYO16, BCL6, APBB2, CDT1, SMARCA4	939	16	13528	5.40256	0.999996	0.148045	6.42975
GOTERM_BP_FAT	GO:0030097~hemopoiesis	29	2.29068	0.00370774	XRCC5, ZBTB32, MMP9, ITPKB, SFXN1, IL15, RAG2, ITGB1, TGFB1, CHD7, DYRK3, BCL6, TRAF6, APC, EGR1, CEBPA, SGPL1, LYN, CRIP2, IL7, TGFBR2, BPGM, MYH9, FOXP1, SOD2, INHBA, ID2, NTRK1, HDAC9	939	236	13528	1.77033	0.999997	0.149005	6.55474
GOTERM_BP_FAT	GO:0042325~regulation of phosphorylation	49	3.87046	0.00371714	CDK5R1, CAV1, ADCY8, TLR3, TGFB1, APLP2, EDNRA, MAP3K6, PDPK1, DIRAS3, CDKN2B, MAP3K1, SPRED2, ADRA2A, RAPGEF4, ADRA2C, CDK5RAP3, MLST8, CDK5RAP1, THBS1, NRG1, TRAF6, APC, EGFR, VAV3, LYN, SMAD7, SOCS3, SMAD6, TGFBR2, PKIG, DGKI, PRKCE, DVL1, SPDYA, PROK2, VEGFC, NCK2, INHBA, CCND1, NUP62, RGS4, RIPK1, HIPK3, GADD45G, CARTPT, GADD45B, GADD45A, IGFBP3	939	466	13528	1.51488	0.999997	0.147609	6.57081
GOTERM_BP_FAT	GO:0007242~intracellular signaling cascade	112	8.84676	0.00389944	PLEKHM3, THRA, ADCY8, TLR3, ITPKB, RASGEF1C, ITSN1, MAP3K6, PTGIR, DIRAS3, SPRED2, RAPGEF6, RAPGEF4, TLK2, DEPDC1B, DDAH1, NET1, EGFR, PLD1, NUDT4, ROCK1, SOCS2, SOCS3, RXRA, COLEC12, MAP4K4, RAB18, UBR5, HTR7, RAB17, CARTPT, AKAP7, IRAK1BP1, GPN1, FGFR1, RAB7A, CAV1, RALGPS2, RRAGC, ADRA2A, ADRA2C, DYRK2, CDC42EP4, TRAF6, VAV3, RABIF, SMAD7, SMAD1, TAX1BP3, SHANK2, DVL1, NUP62, ARF1, NEDD4, RGS4…	939	1256	13528	1.28468	0.999998	0.1525	6.88233
GOTERM_BP_FAT	GO:0002009~morphogenesis of an epithelium	16	1.26382	0.0039806	FRAS1, DLC1, VANGL2, PTK7, GRSF1, PAX2, ALDH1A2, VEGFC, CD44, HOXA5, FOXF1, TGIF1, PTCH1, APAF1, TRAF6, TBX18	939	101	13528	2.28227	0.999999	0.153656	7.02069
GOTERM_BP_FAT	GO:0003007~heart morphogenesis	13	1.02686	0.0041589	DLC1, SMAD7, RXRA, VANGL2, TPM1, COL5A1, ALDH1A2, CHD7, ZMIZ1, PTCH1, FOXC1, MKL2, SMARCA4	939	73	13528	2.5656	0.999999	0.158182	7.32401
GOTERM_BP_FAT	GO:0001764~neuron migration	12	0.947867	0.00419886	PHOX2B, CDK5R1, PTK2, LMX1B, PEX2, FYN, MDGA1, PAFAH1B1, NEUROG2, APBB2, YWHAE, NR2F1	939	64	13528	2.70128	0.999999	0.157815	7.39184
GOTERM_BP_FAT	GO:0016310~phosphorylation	76	6.00316	0.00423713	NUAK2, NUAK1, STK35, PRDX4, TGFB1, MAP3K6, PDPK1, PKN3, SLK, PAK3, TLK2, ATP6V0D1, CDK15, CDK14, AKT3, EGFR, CAMK1G, LYN, ROCK1, PIK3C2A, PIM3, DAPK2, ALK, PRKCE, ATP6V1D, TYK2, MAP4K4, PROK2, CCND1, KSR2, RIPK1, HIPK3, HIPK2, GADD45G, CARTPT, TESK2, GADD45B, MAP3K14, UGP2, NEK7, FGFR2, FGFR1, CDK5R1, ALPI, CAMK2G, PTK7, ABI1, GALK2, EPHB6, PTK2, VRK1, STK32B, IL12RB1, GNPTAB, MAP3K1, ADRA2A, ADR…	939	800	13528	1.36865	0.999999	0.157398	7.45679
GOTERM_BP_FAT	GO:0048598~embryonic morphogenesis	35	2.76461	0.00458367	DLC1, NOG, DICER1, HOXD12, PRRX1, PTK7, PAX2, TCF7L2, ALDH1A2, ECE1, CHD7, WNT3, MACF1, HOXA5, FOXF1, TRAF6, CDH23, TGFBR2, VANGL2, FTO, GRSF1, LEF1, SMAD1, SLIT2, DLX2, VEGFC, EYA2, GNAQ, TGIF1, PTCH1, FOXC1, APAF1, EXT1, TBX18, SMARCA4	939	307	13528	1.64247	1	0.167332	8.04282
GOTERM_BP_FAT	GO:0031667~response to nutrient levels	25	1.97472	0.00495686	ALPL, CAV1, NUAK2, TRIM16, TIMP3, TGFB1, ALDH1A2, CD44, CDKN2B, GSN, DAD1, PCSK9, SREBF1, ATG9B, SOCS3, RXRA, TGFBR2, MAP1B, BCKDHB, USF2, SOD2, CCND1, DUSP1, CARTPT, PTCH1	939	197	13528	1.82828	1	0.177793	8.66998
GOTERM_BP_FAT	GO:0043534~blood vessel endothelial cell migration	5	0.394945	0.00510875	VHL, ID1, ROBO1, MYH9, SLIT2	939	11	13528	6.54855	1	0.180825	8.92409
GOTERM_BP_FAT	GO:0010551~regulation of specific transcription from RNA polymerase II promoter	15	1.18483	0.00516832	CEBPA, WDTC1, THRA, SMAD7, RXRA, TFEB, NFKB1, TCF7L2, USF2, CITED2, DLX2, ETS1, MAP3K1, HDAC9, SMARCA4	939	94	13528	2.29896	1	0.180857	9.02355
GOTERM_BP_FAT	GO:0048667~cell morphogenesis involved in neuron differentiation	26	2.05371	0.00530981	NRP2, CDK5R1, PTPRM, NTF3, NRXN3, RXRA, SPTBN4, MAP1B, NTNG1, CHST3, NEUROG2, PAX2, SLIT2, DVL1, SLIT3, PTK2, BDNF, MACF1, ROBO1, PAFAH1B1, ROBO3, BMPR1B, APBB2, DST, APC, CDH23	939	209	13528	1.79224	1	0.183452	9.25941
GOTERM_BP_FAT	GO:0033273~response to vitamin	12	0.947867	0.00534693	ALPL, ALDH1A2, CCND1, DUSP1, CD44, GSN, RXRA, MAP1B, TRIM16, PTCH1, TIMP3, TGFB1	939	66	13528	2.61942	1	0.18276	9.3212
GOTERM_BP_FAT	GO:0045859~regulation of protein kinase activity	38	3.00158	0.00536354	CDK5R1, CAV1, ADCY8, TLR3, APLP2, TGFB1, EDNRA, MAP3K6, PDPK1, CDKN2B, DIRAS3, MAP3K1, ADRA2A, SPRED2, ADRA2C, CDK5RAP3, TRAF6, NRG1, THBS1, CDK5RAP1, APC, EGFR, PKIG, TGFBR2, DGKI, DVL1, SPDYA, NCK2, PROK2, CCND1, NUP62, RGS4, RIPK1, HIPK3, GADD45G, CARTPT, GADD45B, GADD45A	939	345	13528	1.58684	1	0.181454	9.34883
GOTERM_BP_FAT	GO:0043549~regulation of kinase activity	39	3.08057	0.0054514	CDK5R1, CAV1, ADCY8, TLR3, APLP2, TGFB1, EDNRA, MAP3K6, PDPK1, CDKN2B, DIRAS3, MAP3K1, ADRA2A, SPRED2, CDK5RAP3, ADRA2C, TRAF6, NRG1, THBS1, CDK5RAP1, APC, EGFR, VAV3, PKIG, TGFBR2, DGKI, DVL1, SPDYA, NCK2, PROK2, CCND1, NUP62, RGS4, RIPK1, HIPK3, GADD45G, CARTPT, GADD45B, GADD45A	939	357	13528	1.57385	1	0.182335	9.49486
GOTERM_BP_FAT	GO:0010033~response to organic substance	69	5.45024	0.00552903	THRA, ADCY8, BCAR1, DICER1, PTGS1, TLR3, ASAH1, TGFB1, EDNRA, PDPK1, SLC1A2, CDKN2B, CD44, GSN, VKORC1, DNAJC3, CYR61, EGFR, EGR1, PLD1, IRS2, LYN, SOCS2, SOCS3, RXRA, LEF1, COLEC12, MMP14, JUNB, CCND1, SDC1, RIPK1, SORT1, ALPL, CAV1, IL1R1, FHL2, TRIM16, CDH1, TIMP3, TTC3, GLRX2, ALDH1A2, COL6A2, PCSK9, THBS1, SDF4, WDTC1, PTPN2, MAP1B, BCKDHB, TGFBR2, RCAN1, SMAD1, ATF6, CDH13, NUP62, EPS8, ID2…	939	721	13528	1.37874	1	0.18289	9.6237
GOTERM_BP_FAT	GO:0051493~regulation of cytoskeleton organization	19	1.50079	0.0059994	DLC1, CAV1, ACTR3B, CAPZA2, SPTBN4, MAP1B, TPM1, VILL, ARPC1A, NCK2, MACF1, NEB, GSN, MAP3K1, ACTR3C, MLST8, SKA1, DST, APC	939	136	13528	2.01272	1	0.194977	10.4007
GOTERM_BP_FAT	GO:0016331~morphogenesis of embryonic epithelium	11	0.868878	0.00607113	DLC1, VEGFC, ALDH1A2, VANGL2, PTK7, GRSF1, TGIF1, PTCH1, APAF1, TRAF6, TBX18	939	58	13528	2.73233	1	0.195211	10.5186
GOTERM_BP_FAT	GO:0007155~cell adhesion	67	5.29226	0.0064119	DLC1, NRP2, PVR, THRA, BCAR1, FERMT2, NELL2, GP9, PDPK1, CD44, ROBO1, TGFBI, RHOB, BOC, CDH23, CYR61, EGFR, PTPRK, PTPRM, ROCK1, CNTN6, INPPL1, CNTNAP5, NRXN3, COL22A1, PTPRS, LEF1, CPXM2, MYH9, CERCAM, SIRPA, CD34, ITGB1BP1, TESK2, SGCE, ADAM12, DST, CDK5R1, LIMS1, PTK7, SPOCK1, CDH1, ITGB3, CLDN11, NEO1, ITGB1, SCARF2, ITGBL1, CDH6, AZGP1P1, FAT3, MYBPH, COL6A2, EMB, THBS1, APC, FLRT2, TNXB, NL…	939	700	13528	1.37894	1	0.203091	11.0769
GOTERM_BP_FAT	GO:0022610~biological adhesion	67	5.29226	0.00643227	DLC1, NRP2, PVR, THRA, BCAR1, FERMT2, NELL2, GP9, PDPK1, CD44, ROBO1, TGFBI, RHOB, BOC, CDH23, CYR61, EGFR, PTPRK, PTPRM, ROCK1, CNTN6, INPPL1, CNTNAP5, NRXN3, COL22A1, PTPRS, LEF1, CPXM2, MYH9, CERCAM, SIRPA, CD34, ITGB1BP1, TESK2, SGCE, ADAM12, DST, CDK5R1, LIMS1, PTK7, SPOCK1, CDH1, ITGB3, CLDN11, NEO1, ITGB1, SCARF2, ITGBL1, CDH6, AZGP1P1, FAT3, MYBPH, COL6A2, EMB, THBS1, APC, FLRT2, TNXB, NL…	939	701	13528	1.37697	1	0.201796	11.1101
GOTERM_BP_FAT	GO:0007169~transmembrane receptor protein tyrosine kinase signaling pathway	27	2.1327	0.00671091	FGFR2, FGF5, FGF18, FGFR1, BCAR1, ABI1, TGFB1, PTK2, EPHB6, NRG1, EGFR, PTPRJ, SGPL1, IRS2, SOCS2, PTPN2, ALK, FLNA, DVL1, VEGFC, NCK2, EPS8, NTRK1, ARF4, SORT1, FOXC1, GFRA2	939	224	13528	1.73654	1	0.207678	11.564
GOTERM_BP_FAT	GO:0043010~camera-type eye development	16	1.26382	0.00686081	RAX, IRX5, PTPRM, LMX1B, MITF, PAX2, NHS, VSX1, ALDH1A2, CHD7, MAP3K1, TGIF1, FOXC1, BMPR1B, CRYBA1, APC	939	107	13528	2.15429	1	0.209904	11.8072
GOTERM_BP_FAT	GO:0000768~syncytium formation by plasma membrane fusion	5	0.394945	0.00724706	CD44, NEO1, MYH9, ADAM12, CAPN2	939	12	13528	6.00284	1	0.21841	12.4311
GOTERM_BP_FAT	GO:0007409~axonogenesis	24	1.89573	0.00763167	NRP2, CDK5R1, PTPRM, NTF3, NRXN3, RXRA, SPTBN4, MAP1B, NTNG1, CHST3, NEUROG2, PAX2, SLIT2, SLIT3, PTK2, BDNF, MACF1, ROBO1, PAFAH1B1, ROBO3, BMPR1B, APBB2, DST, APC	939	193	13528	1.79152	1	0.226619	13.0483
GOTERM_BP_FAT	GO:0040007~growth	23	1.81675	0.00809415	FGFR2, FGFR1, WDTC1, ENOX2, LMX1B, RXRA, FOXO3, CSRP2, TIMP3, TGFB1, RRAGC, INHBB, INHBA, SLC1A2, HOXA5, GSN, ZMIZ1, SERPINE1, ANKRD11, FOXC1, BMPR1B, SMARCA4, BMP8A	939	183	13528	1.81069	1	0.23658	13.7849
GOTERM_BP_FAT	GO:0060485~mesenchyme development	10	0.789889	0.0088067	NRP2, EDNRA, ALDH1A2, NOG, HOXA5, LEF1, FOXC1, NRG1, TGFB1, NFATC1	939	52	13528	2.77054	1	0.252457	14.9082
GOTERM_BP_FAT	GO:0007423~sensory organ development	27	2.1327	0.00887259	NOG, IRX5, MITF, PRRX1, PAX2, NHS, TGFB1, ALDH1A2, BDNF, MEIS2, ECE1, CHD7, MAP3K1, CDH23, APC, EGFR, RAX, PTPRM, LMX1B, SLC9A3R2, VSX1, COL5A1, TGIF1, FOXC1, CUX1, BMPR1B, CRYBA1	939	229	13528	1.69862	1	0.251984	15.0114
GOTERM_BP_FAT	GO:0030900~forebrain development	20	1.57978	0.00890054	DLC1, NOG, RAX, EMX2, LEF1, CDH1, NEUROG2, YWHAE, APLP2, TACC2, SALL3, ALDH1A2, DLX2, SLC1A2, GNAQ, FYN, PAFAH1B1, APAF1, SMARCA4, NR2F1	939	152	13528	1.89563	1	0.250595	15.0551
GOTERM_BP_FAT	GO:0002521~leukocyte differentiation	18	1.4218	0.00902664	EGR1, CEBPA, IL7, MMP9, TGFBR2, ITPKB, RAG2, IL15, MYH9, ITGB1, TGFB1, FOXP1, CHD7, NTRK1, BCL6, TRAF6, HDAC9, APC	939	131	13528	1.97956	1	0.251603	15.2521
GOTERM_BP_FAT	GO:0016192~vesicle-mediated transport	56	4.42338	0.00937804	SEC31B, NPEPL1, CLTB, SRCIN1, SORL1, RASSF9, ITSN2, ITSN1, HOOK2, GSN, RHOB, DNAJC6, RAPGEF4, LOC653653, SEC24D, GOLGA4, STX3, STX2, LYN, VPS45, STXBP2, COLEC12, FLNA, RAB18, STXBP5, IGF2R, SORT1, CUX1, RAB7A, YWHAZ, CAV1, CPLX2, EXOC8, SNX2, BET1, LMAN1, AP3M2, SQSTM1, EXOC3, SEC22B, DOPEY2, THBS1, SDF4, RAB2A, VAV3, SPTBN4, TGFBR2, NLGN1, LIN7B, COG3, CADPS, SH3BP4, AP2A2, ARF1, NEDD4, ARF4	939	576	13528	1.40066	1	0.257953	15.7989
GOTERM_BP_FAT	GO:0045786~negative regulation of cell cycle	13	1.02686	0.00964308	EGFR, PTPRK, TGFB1, INHBA, ETS1, MYO16, RHOB, FOXC1, BCL6, CDK5RAP1, APBB2, APC, SMARCA4	939	81	13528	2.3122	1	0.262121	16.2091
GOTERM_BP_FAT	GO:0003002~regionalization	24	1.89573	0.00969059	NOG, LMX1B, SMAD6, EMX2, GRSF1, LEF1, HOXC6, CTNNBIP1, DLX2, ALDH1A2, HOXC8, HOXD8, WNT3, HOXA5, DISP1, HIPK2, HOXC5, TGIF1, PTCH1, PBX3, BMPR1B, TBX18, LFNG, APC	939	197	13528	1.75515	1	0.261163	16.2825
GOTERM_BP_FAT	GO:0001654~eye development	18	1.4218	0.00971387	RAX, IRX5, PTPRM, LMX1B, MITF, PAX2, NHS, VSX1, COL5A1, ALDH1A2, MEIS2, CHD7, MAP3K1, TGIF1, FOXC1, BMPR1B, CRYBA1, APC	939	132	13528	1.96457	1	0.259663	16.3184
GOTERM_BP_FAT	GO:0033261~regulation of S phase	6	0.473934	0.0102369	SMAD6, MYO16, BCL6, APBB2, CDT1, SMARCA4	939	20	13528	4.32204	1	0.26953	17.1214
GOTERM_BP_FAT	GO:0051338~regulation of transferase activity	39	3.08057	0.0104462	CDK5R1, CAV1, ADCY8, TLR3, APLP2, TGFB1, EDNRA, MAP3K6, PDPK1, CDKN2B, DIRAS3, MAP3K1, ADRA2A, SPRED2, CDK5RAP3, ADRA2C, TRAF6, NRG1, THBS1, CDK5RAP1, APC, EGFR, VAV3, PKIG, TGFBR2, DGKI, DVL1, SPDYA, NCK2, PROK2, CCND1, NUP62, RGS4, RIPK1, HIPK3, GADD45G, CARTPT, GADD45B, GADD45A	939	372	13528	1.51039	1	0.27215	17.4406
GOTERM_BP_FAT	GO:0060348~bone development	17	1.34281	0.0108551	EGFR, FGF18, NOG, THRA, FHL2, SMAD1, MMP14, TGFB1, CHRDL2, ANKRD11, SORT1, FOXC1, TRAF6, EXT1, IGFBP3, RUNX2, BMP8A	939	123	13528	1.99119	1	0.27909	18.061
GOTERM_BP_FAT	GO:0030832~regulation of actin filament length	11	0.868878	0.01089	ARPC1A, NCK2, NEB, ACTR3B, GSN, MAP3K1, CAPZA2, SPTBN4, ACTR3C, MLST8, VILL	939	63	13528	2.51548	1	0.277775	18.1138
GOTERM_BP_FAT	GO:0032583~regulation of gene-specific transcription	18	1.4218	0.011213	CEBPA, WDTC1, THRA, SMAD7, RXRA, TFEB, NFKB1, TRIM16, TCF7L2, USF2, CITED2, ATF6, DLX2, ETS1, MAP3K1, NR5A2, HDAC9, SMARCA4	939	134	13528	1.93524	1	0.282665	18.6005
GOTERM_BP_FAT	GO:0030833~regulation of actin filament polymerization	10	0.789889	0.0112531	ARPC1A, NCK2, ACTR3B, GSN, MAP3K1, CAPZA2, SPTBN4, ACTR3C, MLST8, VILL	939	54	13528	2.66793	1	0.281458	18.6606
GOTERM_BP_FAT	GO:0000079~regulation of cyclin-dependent protein kinase activity	10	0.789889	0.0112531	SPDYA, EGFR, CDK5R1, CCND1, DIRAS3, CDKN2B, CDK5RAP3, CDK5RAP1, GADD45A, APC	939	54	13528	2.66793	1	0.281458	18.6606
GOTERM_BP_FAT	GO:0048858~cell projection morphogenesis	28	2.21169	0.011323	NRP2, CDK5R1, GJA1, PAX2, PTK2, BDNF, MACF1, ROBO1, PAFAH1B1, ROBO3, APC, EGFR, PTPRM, NTF3, NRXN3, RXRA, SPTBN4, VANGL2, MAP1B, NTNG1, CHST3, NEUROG2, SLIT2, SLIT3, DVL1, APBB2, BMPR1B, DST	939	245	13528	1.64649	1	0.280899	18.7655
GOTERM_BP_FAT	GO:0031668~cellular response to extracellular stimulus	11	0.868878	0.0121291	SREBF1, ATG9B, CAV1, SLC1A2, CDKN2B, LYN, NUAK2, PCSK9, CARTPT, USF2, GLRX2	939	64	13528	2.47617	1	0.295579	19.9659
GOTERM_BP_FAT	GO:0051216~cartilage development	12	0.947867	0.0125939	DLX2, FGF18, CHRDL2, NOG, EVC, THRA, HOXA5, MAPK14, PRRX1, BMPR1B, RUNX2, BMP8A	939	74	13528	2.33624	1	0.302903	20.6503
GOTERM_BP_FAT	GO:0030514~negative regulation of BMP signaling pathway	6	0.473934	0.0126847	CAV1, NOG, HTRA1, SMAD7, SMAD6, HIPK2	939	21	13528	4.11623	1	0.302619	20.7835
GOTERM_BP_FAT	GO:0002274~myeloid leukocyte activation	9	0.7109	0.012826	CPLX2, YWHAZ, LYN, TGFBR2, TLR3, STXBP2, NDRG1, TRAF6, TGFB1	939	46	13528	2.81872	1	0.303334	20.99
GOTERM_BP_FAT	GO:0051252~regulation of RNA metabolic process	150	11.8483	0.0130628	THRA, HOXD12, NAA16, FOXO3, TGFB1, CBX5, CITED2, HOXC6, SIN3B, HOXC8, TRAK2, FOXF1, ZFP90, FOXF2, HOXC5, PITX2, SSX8, PHOX2B, SATB1, RXRA, PKIG, EMX2, ARNTL, MED10, JUNB, HOXD8, RAB18, MED15, TFAP2B, TGIF1, PRDM1, SMARCA4, HMGB1, CNBP, TSHZ2, CRTC1, ZNF131, TFEB, IGF2BP1, UBE2V1, MYBL1, NR2C1, FOXQ1, MEIS2, HOXA5, DRAP1, RUNX2, KLF5, SREBF1, NTF3, SMAD7, KLF13, SMAD6, ESRRG, ARID3A, NEUROG2, SMAD…	939	1813	13528	1.19196	1	0.305908	21.3352
GOTERM_BP_FAT	GO:0001503~ossification	16	1.26382	0.0130658	EGFR, FGF18, NOG, THRA, FHL2, SMAD1, MMP14, TGFB1, CHRDL2, SORT1, FOXC1, TRAF6, EXT1, IGFBP3, RUNX2, BMP8A	939	115	13528	2.00443	1	0.303903	21.3396
GOTERM_BP_FAT	GO:0006949~syncytium formation	5	0.394945	0.0131129	CD44, NEO1, MYH9, ADAM12, CAPN2	939	14	13528	5.14529	1	0.302777	21.4081
GOTERM_BP_FAT	GO:0030334~regulation of cell migration	21	1.65877	0.013203	EGFR, DLC1, PTPRK, PLD1, IRS2, PTPRM, SMAD7, MMP9, BCAR1, ITGB3, TPM1, TGFB1, CITED2, CDH13, VEGFC, F3, MAP3K1, HDAC9, THBS1, IGFBP3, APC	939	169	13528	1.7902	1	0.302489	21.5389
GOTERM_BP_FAT	GO:0048534~hemopoietic or lymphoid organ development	29	2.29068	0.0134403	XRCC5, ZBTB32, MMP9, ITPKB, SFXN1, IL15, RAG2, ITGB1, TGFB1, CHD7, DYRK3, BCL6, TRAF6, APC, EGR1, CEBPA, SGPL1, LYN, CRIP2, IL7, TGFBR2, BPGM, MYH9, FOXP1, SOD2, INHBA, ID2, NTRK1, HDAC9	939	260	13528	1.60691	1	0.305	21.8825
GOTERM_BP_FAT	GO:0006355~regulation of transcription, DNA-dependent	147	11.6114	0.0134636	THRA, HOXD12, NAA16, FOXO3, TGFB1, CBX5, CITED2, HOXC6, SIN3B, HOXC8, TRAK2, FOXF1, ZFP90, FOXF2, HOXC5, PITX2, SSX8, PHOX2B, SATB1, RXRA, PKIG, EMX2, ARNTL, MED10, JUNB, HOXD8, RAB18, MED15, TFAP2B, TGIF1, PRDM1, SMARCA4, HMGB1, CNBP, TSHZ2, CRTC1, ZNF131, TFEB, UBE2V1, MYBL1, NR2C1, FOXQ1, MEIS2, HOXA5, DRAP1, RUNX2, KLF5, SREBF1, NTF3, SMAD7, KLF13, SMAD6, ESRRG, ARID3A, NEUROG2, SMAD1, FOXP1,…	939	1773	13528	1.19447	1	0.303447	21.9163
GOTERM_BP_FAT	GO:0009612~response to mechanical stimulus	10	0.789889	0.0141753	CAV1, FYN, MAP1B, TGFBR2, RCAN1, PTCH1, STRBP, MMP14, TIMP3, JUNB	939	56	13528	2.57265	1	0.314692	22.9379
GOTERM_BP_FAT	GO:0007266~Rho protein signal transduction	8	0.631912	0.0143235	ARHGAP4, CDH13, ROCK1, ADRA2A, RHOB, ARHGAP29, CDC42EP4, TAX1BP3	939	38	13528	3.03301	1	0.315391	23.1491
GOTERM_BP_FAT	GO:0001822~kidney development	14	1.10585	0.014977	SGPL1, NOG, LEF1, UPK3A, SMAD1, PAX2, SLIT2, ALDH1A2, BDNF, SDC1, CD44, PCSK9, FOXC1, APC	939	96	13528	2.10099	1	0.325157	24.0736
GOTERM_BP_FAT	GO:0009894~regulation of catabolic process	14	1.10585	0.014977	IRS2, SMAD7, ABHD5, GJA1, ARNTL, TIMP3, FLNA, RNF180, SPDYA, NEDD4, PCSK9, MDM2, FAF1, APC	939	96	13528	2.10099	1	0.325157	24.0736
GOTERM_BP_FAT	GO:0060284~regulation of cell development	24	1.89573	0.0151535	XRCC5, PHOX2B, NOG, CDK5R1, NTF3, LYN, SMAD7, MAP1B, NLGN1, SMAD1, SLIT2, TTC3, TGFB1, DLX2, VEGFC, PTK2, BDNF, ROBO1, TGIF1, CDK5RAP3, CDK5RAP1, HDAC9, IGFBP3, BOC	939	205	13528	1.68665	1	0.326259	24.3216
GOTERM_BP_FAT	GO:0033554~cellular response to stress	54	4.2654	0.0152825	XRCC5, PXDN, NUAK2, FOXO3, OS9, FANCL, MAP3K6, EPC2, SLK, XYLT1, PRMT6, INSIG1, TLK2, PTPRK, ATG9B, LYN, RXRA, CHST3, SPDYA, CCND1, EYA2, UBR5, RIPK1, HIPK2, GADD45G, CARTPT, GADD45A, TNFRSF6B, RAD23B, HMGB1, CAV1, MGMT, POLA1, ST8SIA1, SESN1, TPM1, GLRX2, MAP3K1, PCSK9, BCL6, DYRK2, THBS1, ERCC4, APC, SREBF1, UPF1, MSH4, MAP1B, TREX1, SMC3, SOD2, ATF6, NEDD4, MAPK14	939	566	13528	1.3745	1	0.326508	24.5023
GOTERM_BP_FAT	GO:0060606~tube closure	7	0.552923	0.0154348	DLC1, VANGL2, PTK7, TGIF1, PTCH1, APAF1, TRAF6	939	30	13528	3.36159	1	0.32716	24.7152
GOTERM_BP_FAT	GO:0001843~neural tube closure	7	0.552923	0.0154348	DLC1, VANGL2, PTK7, TGIF1, PTCH1, APAF1, TRAF6	939	30	13528	3.36159	1	0.32716	24.7152
GOTERM_BP_FAT	GO:0046620~regulation of organ growth	7	0.552923	0.0154348	NOG, PTK2, IL7, TGFBR2, FOXC1, RAG2, NRG1	939	30	13528	3.36159	1	0.32716	24.7152
GOTERM_BP_FAT	GO:0002520~immune system development	30	2.36967	0.0163271	XRCC5, ZBTB32, MMP9, ITPKB, SFXN1, IL15, RAG2, ITGB1, TGFB1, CHD7, DYRK3, BCL6, TRAF6, APC, EGR1, CEBPA, SGPL1, LYN, SWAP70, CRIP2, IL7, TGFBR2, BPGM, MYH9, FOXP1, SOD2, INHBA, ID2, NTRK1, HDAC9	939	276	13528	1.56596	1	0.340461	25.9507
GOTERM_BP_FAT	GO:0060562~epithelial tube morphogenesis	11	0.868878	0.0164865	DLC1, CD44, HOXA5, FOXF1, VANGL2, PTK7, TGIF1, PTCH1, APAF1, TRAF6, PAX2	939	67	13528	2.3653	1	0.341111	26.1694
GOTERM_BP_FAT	GO:0006469~negative regulation of protein kinase activity	13	1.02686	0.0165748	CAV1, PKIG, DVL1, PDPK1, NUP62, HIPK3, RGS4, GADD45G, SPRED2, GADD45B, CDK5RAP1, GADD45A, APC	939	87	13528	2.15274	1	0.340562	26.2902
GOTERM_BP_FAT	GO:0045449~regulation of transcription	207	16.3507	0.0166175	HOXD12, BBX, NAA16, CITED2, EPC2, SIN3B, TRAK2, FOXF1, ZFP90, FOXF2, PITX2, PTPRK, PHOX2B, RXRA, RCOR1, EMX2, TADA2B, MED10, PRDM8, MED15, RAB18, TGIF1, PRDM1, LRCH4, IRAK1BP1, GPBP1L1, CRTC1, ZNF131, ZNF511, MYBL1, DRAP1, KLF5, NTF3, KLF13, SMAD7, SMAD6, ESRRG, SMAD1, USF2, DLX2, NR1I2, NUP62, ETS1, KLF2, TCF12, GTF3A, ZNF536, ZBTB32, ZNF292, BACH2, MITF, NFKB1, ZNF678, ZNF343, ZBTB38, ZNF735, N…	939	2601	13528	1.14656	1	0.339265	26.3487
GOTERM_BP_FAT	GO:0007584~response to nutrient	18	1.4218	0.0168288	ALPL, CAV1, RXRA, BCKDHB, TGFBR2, MAP1B, TRIM16, TIMP3, USF2, TGFB1, ALDH1A2, CCND1, DUSP1, CDKN2B, CD44, GSN, DAD1, PTCH1	939	140	13528	1.8523	1	0.340765	26.637
GOTERM_BP_FAT	GO:0045321~leukocyte activation	27	2.1327	0.0172423	ZBTB32, YWHAZ, CPLX2, TLR3, ITPKB, IL15, RAG2, ITGB1, TGFB1, CHD7, NDRG1, BCL6, TRAF6, APC, EGR1, LYN, SWAP70, IL7, TGFBR2, STXBP2, MYH9, FOXP1, NCK2, FYN, NTRK1, TREML2, HDAC9	939	242	13528	1.60737	1	0.345531	27.1981
GOTERM_BP_FAT	GO:0008285~negative regulation of cell proliferation	37	2.92259	0.0175168	DLC1, NOG, CAV1, GJA1, ABI1, IL15, SESN1, TGFB1, AZGP1P1, ALDH1A2, BDNF, CDKN2B, BCL6, THBS1, APC, CEBPA, PTPRK, PTPRM, CTBP2, VHL, RXRA, TGFBR2, SMAD1, TAX1BP3, SOD2, BTLA, NCK2, CDH13, PPM1D, NUP62, ETS1, MYO16, ATP8A2, TGIF1, PTCH1, LDOC1, IGFBP3	939	361	13528	1.4766	1	0.347968	27.5682
GOTERM_BP_FAT	GO:0051146~striated muscle cell differentiation	13	1.02686	0.0180237	RXRA, RCAN1, NEO1, MYH9, CAPN2, ITGB1, TPM1, FOXP1, DVL1, SDC1, SORT1, NRG1, ADAM12	939	88	13528	2.12828	1	0.354048	28.2472
GOTERM_BP_FAT	GO:0032990~cell part morphogenesis	28	2.21169	0.0192289	NRP2, CDK5R1, GJA1, PAX2, PTK2, BDNF, MACF1, ROBO1, PAFAH1B1, ROBO3, APC, EGFR, PTPRM, NTF3, NRXN3, RXRA, SPTBN4, VANGL2, MAP1B, NTNG1, CHST3, NEUROG2, SLIT2, SLIT3, DVL1, APBB2, BMPR1B, DST	939	256	13528	1.57575	1	0.370767	29.8376
GOTERM_BP_FAT	GO:0032956~regulation of actin cytoskeleton organization	13	1.02686	0.0195655	DLC1, ACTR3B, CAPZA2, SPTBN4, TPM1, VILL, ARPC1A, NCK2, NEB, GSN, MAP3K1, MLST8, ACTR3C	939	89	13528	2.10437	1	0.373838	30.2757
GOTERM_BP_FAT	GO:0007160~cell-matrix adhesion	13	1.02686	0.0195655	DLC1, PTPRK, LIMS1, ITGB3, NID2, RAPH1, ITGB1, ITGBL1, PDPK1, CD44, ITGB1BP1, TESK2, SGCE	939	89	13528	2.10437	1	0.373838	30.2757
GOTERM_BP_FAT	GO:0016202~regulation of striated muscle tissue development	9	0.7109	0.0207029	NOG, TGFBR2, LEF1, MKL2, NRG1, HDAC9, IGFBP3, BOC, TGFB1	939	50	13528	2.59323	1	0.388723	31.7373
GOTERM_BP_FAT	GO:0033673~negative regulation of kinase activity	13	1.02686	0.0212035	CAV1, PKIG, DVL1, PDPK1, NUP62, HIPK3, RGS4, GADD45G, SPRED2, GADD45B, CDK5RAP1, GADD45A, APC	939	90	13528	2.08098	1	0.393929	32.3713
GOTERM_BP_FAT	GO:0050767~regulation of neurogenesis	20	1.57978	0.0212712	XRCC5, PHOX2B, CDK5R1, NOG, NTF3, LYN, MAP1B, NLGN1, SMAD1, SLIT2, TTC3, TGFB1, DLX2, VEGFC, PTK2, BDNF, ROBO1, TGIF1, CDK5RAP3, CDK5RAP1	939	166	13528	1.73576	1	0.392822	32.4566
GOTERM_BP_FAT	GO:0034329~cell junction assembly	8	0.631912	0.0213269	DLC1, PTPRK, PDPK1, SMAD7, TESK2, GJA1, ITGB3, APC	939	41	13528	2.81109	1	0.391556	32.5267
GOTERM_BP_FAT	GO:0001541~ovarian follicle development	8	0.631912	0.0213269	INHBB, INHBA, MSH4, FOXC1, FOXO3, MMP14, BMPR1B, LFNG	939	41	13528	2.81109	1	0.391556	32.5267
GOTERM_BP_FAT	GO:0014902~myotube differentiation	5	0.394945	0.021346	SORT1, NEO1, MYH9, ADAM12, CAPN2	939	16	13528	4.50213	1	0.389784	32.5508
GOTERM_BP_FAT	GO:0007229~integrin-mediated signaling pathway	11	0.868878	0.0219068	PTK2, VAV3, FUT8, ITGB1BP1, BCAR1, ITGB3, MYH9, COL16A1, ITGB1, DST, ITGBL1	939	70	13528	2.26393	1	0.395685	33.2527
GOTERM_BP_FAT	GO:0001892~embryonic placenta development	6	0.473934	0.0223117	CEBPA, CEBPB, TFEB, PRDM1, JUNB, CITED2	939	24	13528	3.6017	1	0.399296	33.7552
GOTERM_BP_FAT	GO:0009628~response to abiotic stimulus	37	2.92259	0.0228239	CAV1, ST8SIA1, TLR3, GJA1, TIMP3, TGFB1, GLRX2, SNN, PDPK1, SLC1A2, XYLT1, MAP3K1, ACOT11, STRBP, THBS1, ERCC4, SDF4, EGFR, UNC119, PTPRK, LYN, SOCS3, MAP1B, TGFBR2, RCAN1, ATP1A2, MMP14, JUNB, SOD2, PPM1D, CCND1, DIO2, DUSP1, FYN, NEDD4, PTCH1, RHO	939	368	13528	1.44851	1	0.404311	34.3857
GOTERM_BP_FAT	GO:0048634~regulation of muscle development	9	0.7109	0.0231134	NOG, TGFBR2, LEF1, MKL2, NRG1, HDAC9, IGFBP3, BOC, TGFB1	939	51	13528	2.54238	1	0.406212	34.7396
GOTERM_BP_FAT	GO:0014031~mesenchymal cell development	9	0.7109	0.0231134	NRP2, EDNRA, ALDH1A2, NOG, LEF1, FOXC1, NRG1, TGFB1, NFATC1	939	51	13528	2.54238	1	0.406212	34.7396
GOTERM_BP_FAT	GO:0048762~mesenchymal cell differentiation	9	0.7109	0.0231134	NRP2, EDNRA, ALDH1A2, NOG, LEF1, FOXC1, NRG1, TGFB1, NFATC1	939	51	13528	2.54238	1	0.406212	34.7396
GOTERM_BP_FAT	GO:0008064~regulation of actin polymerization or depolymerization	10	0.789889	0.0238838	ARPC1A, NCK2, ACTR3B, GSN, MAP3K1, CAPZA2, SPTBN4, ACTR3C, MLST8, VILL	939	61	13528	2.36177	1	0.414504	35.6725
GOTERM_BP_FAT	GO:0014020~primary neural tube formation	7	0.552923	0.0241471	DLC1, VANGL2, PTK7, TGIF1, PTCH1, APAF1, TRAF6	939	33	13528	3.05599	1	0.415942	35.9884
GOTERM_BP_FAT	GO:0042127~regulation of cell proliferation	70	5.52923	0.0245463	DLC1, FGF18, NOG, PTGS1, MITF, PRRX1, GJA1, IL15, TGFB1, EDNRA, BDNF, CDKN2B, SERPINE1, NRG1, EGFR, PTPRK, IRS2, CTBP2, PTPRM, LYN, RXRA, SPDYA, VEGFC, NCK2, PPM1D, CCND1, ZMIZ1, F3, HIPK2, TGIF1, MDM2, TBX18, FGFR2, FGFR1, CNBP, CAV1, CTF1, ST8SIA1, ABI1, SESN1, ITGB1, AZGP1P1, ALDH1A2, IL12RB1, ADRA2A, BCL6, THBS1, RUNX2, APC, CEBPA, KLF5, IL7, VHL, CRIP2, TGFBR2, SMAD1, TAX1BP3, FOXP1, SOD2, B…	939	787	13528	1.28142	1	0.419131	36.4648
GOTERM_BP_FAT	GO:0032970~regulation of actin filament-based process	13	1.02686	0.0247812	DLC1, ACTR3B, CAPZA2, SPTBN4, TPM1, VILL, ARPC1A, NCK2, NEB, GSN, MAP3K1, MLST8, ACTR3C	939	92	13528	2.03575	1	0.420145	36.7433
GOTERM_BP_FAT	GO:0040012~regulation of locomotion	22	1.73776	0.0253205	EGFR, DLC1, PTPRK, PLD1, IRS2, PTPRM, SMAD7, MMP9, BCAR1, ITGB3, TPM1, SLIT2, TGFB1, CITED2, CDH13, VEGFC, F3, MAP3K1, HDAC9, THBS1, IGFBP3, APC	939	192	13528	1.65078	1	0.425034	37.3788
GOTERM_BP_FAT	GO:0060173~limb development	14	1.10585	0.0255396	NOG, RAX, DICER1, FTO, PRRX1, HOXD12, LEF1, ALDH1A2, CHD7, ECE1, GNAQ, PTCH1, BMPR1B, SMARCA4	939	103	13528	1.95821	1	0.425791	37.6352
GOTERM_BP_FAT	GO:0048736~appendage development	14	1.10585	0.0255396	NOG, RAX, DICER1, FTO, PRRX1, HOXD12, LEF1, ALDH1A2, CHD7, ECE1, GNAQ, PTCH1, BMPR1B, SMARCA4	939	103	13528	1.95821	1	0.425791	37.6352
GOTERM_BP_FAT	GO:0032273~positive regulation of protein polymerization	6	0.473934	0.0263435	NCK2, CAV1, MAP3K1, MAP1B, MLST8, APC	939	25	13528	3.45764	1	0.433828	38.5675
GOTERM_BP_FAT	GO:0002053~positive regulation of mesenchymal cell proliferation	5	0.394945	0.0264189	IRS2, TGFBR2, PRRX1, TBX18, FOXP1	939	17	13528	4.2373	1	0.432743	38.6543
GOTERM_BP_FAT	GO:0042787~protein ubiquitination during ubiquitin-dependent protein catabolic process	5	0.394945	0.0264189	NEDD4, MAP3K1, MDM2, RNF217, OS9	939	17	13528	4.2373	1	0.432743	38.6543
GOTERM_BP_FAT	GO:0030099~myeloid cell differentiation	13	1.02686	0.0267272	CEBPA, LYN, MMP9, TGFBR2, SFXN1, BPGM, MYH9, TGFB1, INHBA, ID2, BCL6, DYRK3, TRAF6	939	93	13528	2.01386	1	0.434524	39.0079
GOTERM_BP_FAT	GO:0051056~regulation of small GTPase mediated signal transduction	27	2.1327	0.0271958	FGD2, DLC1, AGFG1, TBC1D9, ITPKB, ITSN2, RASGEF1C, ITSN1, RASAL2, TBC1D16, PLEKHG6, RAPGEF6, RAPGEF4, BCL6, PAFAH1B1, MLST8, TBC1D2, NET1, VAV3, PSD3, ARHGEF16, TRIO, PSD4, PSD2, PSD, NUP62, SIPA1L1	939	252	13528	1.54359	1	0.438217	39.5416
GOTERM_BP_FAT	GO:0006887~exocytosis	15	1.18483	0.0277555	CPLX2, YWHAZ, LYN, SRCIN1, STX2, EXOC8, VPS45, LIN7B, NLGN1, STXBP2, CADPS, STXBP5, EXOC3, RAPGEF4, SDF4	939	115	13528	1.87915	1	0.44293	40.1733
GOTERM_BP_FAT	GO:0051271~negative regulation of cell motion	10	0.789889	0.0288497	DLC1, PTPRK, PTPRM, ACTN4, SMAD7, THBS1, IGFBP3, TPM1, TGFB1, CITED2	939	63	13528	2.2868	1	0.453793	41.3902
GOTERM_BP_FAT	GO:0048568~embryonic organ development	20	1.57978	0.0294969	CEBPA, NOG, CEBPB, TGFBR2, PRRX1, TFEB, PAX2, TCF7L2, JUNB, CITED2, DLX2, ALDH1A2, CHD7, HOXA5, FOXF1, FOXF2, ZFPM2, MKL2, PRDM1, CDH23	939	172	13528	1.67521	1	0.459241	42.099
GOTERM_BP_FAT	GO:0035239~tube morphogenesis	16	1.26382	0.0296273	DLC1, DICER1, VANGL2, TGFBR2, PTK7, PAX2, MMP14, EDNRA, CD44, HOXA5, FOXF1, TGIF1, PTCH1, APAF1, TRAF6, CYR61	939	127	13528	1.81503	1	0.458721	42.2408
GOTERM_BP_FAT	GO:0032940~secretion by cell	23	1.81675	0.0299141	CPLX2, YWHAZ, NOX5, STX2, SRCIN1, LYN, EXOC8, NRXN3, VPS45, CAMK2G, LIN7B, NLGN1, STXBP2, DVL1, CADPS, BDNF, GNPTAB, STXBP5, BACE2, EXOC3, RAPGEF4, SDF4, SMPD3	939	207	13528	1.60076	1	0.459976	42.5515
GOTERM_BP_FAT	GO:0031669~cellular response to nutrient levels	8	0.631912	0.0304079	SREBF1, ATG9B, CAV1, CDKN2B, NUAK2, PCSK9, CARTPT, USF2	939	44	13528	2.61942	1	0.463529	43.0829
GOTERM_BP_FAT	GO:0001763~morphogenesis of a branching structure	11	0.868878	0.0310042	EDNRA, DLX2, CD44, HOXA5, FOXF1, DICER1, TGFBR2, MMP14, PAX2, TGFB1, CYR61	939	74	13528	2.14155	1	0.468149	43.7185
GOTERM_BP_FAT	GO:0060041~retina development in camera-type eye	7	0.552923	0.0314892	PTPRM, IRX5, CHD7, TGIF1, BMPR1B, VSX1, APC	939	35	13528	2.88136	1	0.471469	44.2303
GOTERM_BP_FAT	GO:0031334~positive regulation of protein complex assembly	7	0.552923	0.0314892	NCK2, CAV1, MAP3K1, MAP1B, FAF1, MLST8, APC	939	35	13528	2.88136	1	0.471469	44.2303
GOTERM_BP_FAT	GO:0008088~axon cargo transport	5	0.394945	0.0321531	SPG7, MACF1, PAFAH1B1, KLC2, DST	939	18	13528	4.00189	1	0.476653	44.9239
GOTERM_BP_FAT	GO:0002275~myeloid cell activation during immune response	5	0.394945	0.0321531	CPLX2, YWHAZ, LYN, TLR3, STXBP2	939	18	13528	4.00189	1	0.476653	44.9239
GOTERM_BP_FAT	GO:0010464~regulation of mesenchymal cell proliferation	5	0.394945	0.0321531	IRS2, TGFBR2, PRRX1, TBX18, FOXP1	939	18	13528	4.00189	1	0.476653	44.9239
GOTERM_BP_FAT	GO:0007264~small GTPase mediated signal transduction	31	2.44866	0.0330632	GPN1, RAB7A, RERGL, RALGPS2, RASGEF1C, ITSN1, RRAGC, ARHGAP4, DIRAS3, ADRA2A, RAPGEF6, RHOB, RAPGEF4, CDC42EP4, RAB2A, RAP2B, PLD1, VAV3, RABIF, ROCK1, ARHGAP29, TAX1BP3, RAB40AL, CDH13, RAB18, ARF1, MAPK14, NTRK1, ARF4, RAB17, SIAH2	939	305	13528	1.4643	1	0.484325	45.8615
GOTERM_BP_FAT	GO:0051348~negative regulation of transferase activity	13	1.02686	0.0332309	CAV1, PKIG, DVL1, PDPK1, NUP62, HIPK3, RGS4, GADD45G, SPRED2, GADD45B, CDK5RAP1, GADD45A, APC	939	96	13528	1.95092	1	0.484102	46.0326
GOTERM_BP_FAT	GO:0051789~response to protein stimulus	14	1.10585	0.0336157	EGR1, LYN, MAP1B, TGFB1, TTC3, ATF6, CCND1, ID2, ID1, HSPA4L, ID3, DNAJC3, SETD2, CYR61	939	107	13528	1.885	1	0.486135	46.4233
GOTERM_BP_FAT	GO:0009719~response to endogenous stimulus	39	3.08057	0.0344976	ALPL, CAV1, THRA, ADCY8, BCAR1, PTGS1, FHL2, TRIM16, TIMP3, TGFB1, ALDH1A2, PDPK1, SLC1A2, VKORC1, PCSK9, THBS1, WDTC1, IRS2, PLD1, LYN, SOCS2, PTPN2, SOCS3, RXRA, BCKDHB, MAP1B, TGFBR2, RCAN1, SMAD1, MMP14, JUNB, CDH13, CCND1, SDC1, NUP62, DUSP1, SORT1, PTCH1, HDAC9	939	405	13528	1.38732	1	0.493213	47.3086
GOTERM_BP_FAT	GO:0043065~positive regulation of apoptosis	41	3.23855	0.0349034	DLC1, FGD2, CDK5R1, MMP9, FOXO3, ITSN1, TIMP3, TGFB1, ARHGAP4, CD44, SQSTM1, MAP3K1, MTCH1, PCSK9, BCL6, DYRK2, DAP, TRAF6, NET1, TRAF3, APC, VAV3, NOX5, CEBPB, RXRA, ARHGEF16, TRIO, DAPK2, PRKCE, YWHAE, INHBA, DUSP1, ETS1, RIPK1, HIPK2, NAIF1, SORT1, ID3, FAF1, APBB2, IGFBP3	939	430	13528	1.37367	1	0.495353	47.7113
GOTERM_BP_FAT	GO:0001707~mesoderm formation	7	0.552923	0.0356506	EYA2, WNT3, MACF1, LEF1, FOXC1, SMAD1, SLIT2	939	36	13528	2.80133	1	0.500854	48.4452
GOTERM_BP_FAT	GO:0048565~gut development	7	0.552923	0.0356506	ALDH1A2, STX2, FOXF1, RXRA, FOXF2, TCF7L2, TGFB1	939	36	13528	2.80133	1	0.500854	48.4452
GOTERM_BP_FAT	GO:0045732~positive regulation of protein catabolic process	6	0.473934	0.0357272	RNF180, NEDD4, SMAD7, GJA1, MDM2, APC	939	27	13528	3.20151	1	0.49966	48.52
GOTERM_BP_FAT	GO:0060541~respiratory system development	14	1.10585	0.0358929	CEBPA, FGF18, DICER1, TGFBR2, MMP14, FOXP1, ASAH1, ALDH1A2, CHD7, HOXA5, FOXF1, ZFPM2, CUX1, SIM2	939	108	13528	1.86755	1	0.499351	48.6812
GOTERM_BP_FAT	GO:0007517~muscle organ development	23	1.81675	0.0359862	CAV1, EVC, FOXK1, SMAD7, RXRA, CTF1, CHODL, RCAN1, CSRP2, ITGB1, TPM1, FLNB, FOXP1, DVL1, NEB, MAPK14, SGCD, ZFPM2, FOXC1, SGCE, MKL2, NRG1, TCF12	939	211	13528	1.57041	1	0.498338	48.7717
GOTERM_BP_FAT	GO:0051129~negative regulation of cellular component organization	17	1.34281	0.0369944	DLC1, HMGB1, SMAD7, SMAD6, CAPZA2, SPTBN4, MAP1B, MMP14, VILL, TTC3, TGFB1, PTK2, GSN, MAP3K1, THBS1, ERCC4, APC	939	142	13528	1.72476	1	0.506189	49.7407
GOTERM_BP_FAT	GO:0035113~embryonic appendage morphogenesis	12	0.947867	0.037583	ALDH1A2, NOG, ECE1, CHD7, GNAQ, DICER1, FTO, HOXD12, PRRX1, LEF1, PTCH1, SMARCA4	939	87	13528	1.98715	1	0.509882	50.2985
GOTERM_BP_FAT	GO:0030326~embryonic limb morphogenesis	12	0.947867	0.037583	ALDH1A2, NOG, ECE1, CHD7, GNAQ, DICER1, FTO, HOXD12, PRRX1, LEF1, PTCH1, SMARCA4	939	87	13528	1.98715	1	0.509882	50.2985
GOTERM_BP_FAT	GO:0022604~regulation of cell morphogenesis	16	1.26382	0.0376281	ALDOA, FGD2, DLC1, PALM2-AKAP2, SMAD7, FERMT2, MAP1B, SMAD1, MYH9, SLIT2, TTC3, TGFB1, PTK2, ROBO1, FYN, CDC42EP4	939	131	13528	1.75961	1	0.508394	50.3409
GOTERM_BP_FAT	GO:0040017~positive regulation of locomotion	13	1.02686	0.0381499	EGFR, VEGFC, CDH13, PLD1, IRS2, MMP9, F3, BCAR1, THBS1, HDAC9, SLIT2, TGFB1, APC	939	98	13528	1.91111	1	0.511398	50.8301
GOTERM_BP_FAT	GO:0031589~cell-substrate adhesion	13	1.02686	0.0381499	DLC1, PTPRK, LIMS1, ITGB3, NID2, RAPH1, ITGB1, ITGBL1, PDPK1, CD44, ITGB1BP1, TESK2, SGCE	939	98	13528	1.91111	1	0.511398	50.8301
GOTERM_BP_FAT	GO:0043068~positive regulation of programmed cell death	41	3.23855	0.0382717	DLC1, FGD2, CDK5R1, MMP9, FOXO3, ITSN1, TIMP3, TGFB1, ARHGAP4, CD44, SQSTM1, MAP3K1, MTCH1, PCSK9, BCL6, DYRK2, DAP, TRAF6, NET1, TRAF3, APC, VAV3, NOX5, CEBPB, RXRA, ARHGEF16, TRIO, DAPK2, PRKCE, YWHAE, INHBA, DUSP1, ETS1, RIPK1, HIPK2, NAIF1, SORT1, ID3, FAF1, APBB2, IGFBP3	939	433	13528	1.36416	1	0.510638	50.9435
GOTERM_BP_FAT	GO:0010942~positive regulation of cell death	41	3.23855	0.0406706	DLC1, FGD2, CDK5R1, MMP9, FOXO3, ITSN1, TIMP3, TGFB1, ARHGAP4, CD44, SQSTM1, MAP3K1, MTCH1, PCSK9, BCL6, DYRK2, DAP, TRAF6, NET1, TRAF3, APC, VAV3, NOX5, CEBPB, RXRA, ARHGEF16, TRIO, DAPK2, PRKCE, YWHAE, INHBA, DUSP1, ETS1, RIPK1, HIPK2, NAIF1, SORT1, ID3, FAF1, APBB2, IGFBP3	939	435	13528	1.35788	1	0.530601	53.1294
GOTERM_BP_FAT	GO:0001655~urogenital system development	14	1.10585	0.0407737	SGPL1, NOG, LEF1, UPK3A, SMAD1, PAX2, SLIT2, ALDH1A2, BDNF, SDC1, CD44, PCSK9, FOXC1, APC	939	110	13528	1.83359	1	0.529616	53.2212
GOTERM_BP_FAT	GO:0007568~aging	14	1.10585	0.0407737	LIMS1, SOCS2, SOCS3, RXRA, PTGS1, IL15, TIMP3, TGFB1, SOD2, SLC1A2, NUP62, GSN, ZMIZ1, SERPINE1	939	110	13528	1.83359	1	0.529616	53.2212
GOTERM_BP_FAT	GO:0035107~appendage morphogenesis	13	1.02686	0.0407925	NOG, DICER1, FTO, PRRX1, HOXD12, LEF1, ALDH1A2, CHD7, ECE1, GNAQ, PTCH1, BMPR1B, SMARCA4	939	99	13528	1.8918	1	0.527892	53.238
GOTERM_BP_FAT	GO:0030324~lung development	13	1.02686	0.0407925	CEBPA, FGF18, DICER1, TGFBR2, MMP14, FOXP1, ASAH1, ALDH1A2, HOXA5, FOXF1, ZFPM2, CUX1, SIM2	939	99	13528	1.8918	1	0.527892	53.238
GOTERM_BP_FAT	GO:0035108~limb morphogenesis	13	1.02686	0.0407925	NOG, DICER1, FTO, PRRX1, HOXD12, LEF1, ALDH1A2, CHD7, ECE1, GNAQ, PTCH1, BMPR1B, SMARCA4	939	99	13528	1.8918	1	0.527892	53.238
GOTERM_BP_FAT	GO:0007173~epidermal growth factor receptor signaling pathway	6	0.473934	0.041099	EGFR, NCK2, EPS8, BCAR1, ARF4, TGFB1	939	28	13528	3.08717	1	0.528721	53.5099
GOTERM_BP_FAT	GO:0034330~cell junction organization	9	0.7109	0.0417947	DLC1, PTPRK, PDPK1, SMAD7, TESK2, GJA1, ITGB3, TGFB1, APC	939	57	13528	2.27476	1	0.532936	54.1217
GOTERM_BP_FAT	GO:0048738~cardiac muscle tissue development	9	0.7109	0.0417947	SMAD7, RXRA, ZFPM2, FOXC1, MKL2, NRG1, TPM1, ITGB1, FOXP1	939	57	13528	2.27476	1	0.532936	54.1217
GOTERM_BP_FAT	GO:0030336~negative regulation of cell migration	9	0.7109	0.0417947	DLC1, PTPRK, PTPRM, SMAD7, THBS1, IGFBP3, TPM1, TGFB1, CITED2	939	57	13528	2.27476	1	0.532936	54.1217
GOTERM_BP_FAT	GO:0001775~cell activation	29	2.29068	0.0418284	ZBTB32, YWHAZ, CPLX2, TLR3, ITPKB, IL15, RAG2, ITGB1, TGFB1, CHD7, NDRG1, BCL6, TRAF6, APC, EGR1, EGFR, LYN, SWAP70, IL7, TGFBR2, APOLD1, STXBP2, MYH9, FOXP1, NCK2, FYN, NTRK1, TREML2, HDAC9	939	287	13528	1.45574	1	0.531363	54.1511
GOTERM_BP_FAT	GO:0006470~protein amino acid dephosphorylation	16	1.26382	0.0421648	PTPRJ, PTPRK, PTPN9, PDP2, PTPRM, PTPRE, SSH1, PTPN2, CDC14C, PTPRS, SPDYA, DUSP5, PPM1D, EYA2, DUSP1, DUSP7	939	133	13528	1.73315	1	0.532415	54.444
GOTERM_BP_FAT	GO:0006915~apoptosis	54	4.2654	0.042193	DLC1, NUAK2, GJA1, NFKB1, FOXO3, ITSN1, MRPS30, ARHGAP4, SLK, GSN, RHOB, DAP, NET1, SGPL1, ROCK1, ARHGEF16, DAPK2, TNS4, PDCL3, EYA2, TNFRSF10D, F3, HIPK3, RIPK1, HIPK2, GADD45G, NAIF1, SIAH2, GADD45B, GADD45A, THOC1, PHLPP1, TNFRSF6B, FGD2, RRAGC, GLRX2, ECE1, SQSTM1, MAP3K1, MTCH1, DAD1, DYRK2, TRAF6, THBS1, BMF, TRAF3, VAV3, TRIO, YWHAE, TAX1BP1, SOD2, CYFIP2, APAF1, FAF1	939	602	13528	1.29231	1	0.530813	54.4685
GOTERM_BP_FAT	GO:0008219~cell death	63	4.9763	0.042644	DLC1, SPG7, NUAK2, GJA1, NFKB1, FOXO3, ITSN1, TGFB1, MRPS30, ARHGAP4, SLK, ATXN10, GSN, RHOB, DAP, DPP6, NET1, SGPL1, PTGER3, ROCK1, ARHGEF16, DAPK2, C8G, TNS4, PDCL3, EYA2, TNFRSF10D, RIPK1, F3, HIPK3, HIPK2, GADD45G, NAIF1, SIAH2, GADD45B, GADD45A, THOC1, PHLPP1, TNFRSF6B, FGD2, RRAGC, GLRX2, ECE1, SQSTM1, MAP3K1, MTCH1, DAD1, DYRK2, TRAF6, THBS1, BMF, TRAF3, VAV3, LMX1B, TRIO, TREX1, YWHAE, TA…	939	719	13528	1.26235	1	0.532837	54.8582
GOTERM_BP_FAT	GO:0030335~positive regulation of cell migration	12	0.947867	0.0433122	EGFR, VEGFC, CDH13, IRS2, PLD1, MMP9, F3, BCAR1, HDAC9, THBS1, TGFB1, APC	939	89	13528	1.94249	1	0.536665	55.4298
GOTERM_BP_FAT	GO:0021915~neural tube development	10	0.789889	0.0443236	DLC1, ALDH1A2, VANGL2, PTK7, TGIF1, PTCH1, APAF1, TRAF6, TCF7L2, DVL1	939	68	13528	2.11865	1	0.543271	56.2819
GOTERM_BP_FAT	GO:0045596~negative regulation of cell differentiation	23	1.81675	0.04481	PHOX2B, CAV1, NOG, SMAD7, DICER1, TLR3, RCAN1, ITGB3, PRDM16, ITGB1, TCF7L2, TTC3, TGFB1, SOD2, INHBA, DLX2, PTK2, BDNF, CCND1, CARTPT, CETP, BCL6, APC	939	216	13528	1.53406	1	0.545447	56.6862
GOTERM_BP_FAT	GO:0042493~response to drug	23	1.81675	0.04481	CAV1, YWHAZ, PTPRM, LYN, SOCS3, MAP1B, TGFBR2, EMX2, CDH1, AQP7, SMAD1, JUNB, TGFB1, SOD2, BDNF, CCND1, SLC1A2, DAD1, ABCC1, PTCH1, SCN11A, GRK5, APC	939	216	13528	1.53406	1	0.545447	56.6862
GOTERM_BP_FAT	GO:0048332~mesoderm morphogenesis	7	0.552923	0.0449916	EYA2, WNT3, MACF1, LEF1, FOXC1, SMAD1, SLIT2	939	38	13528	2.65389	1	0.545116	56.8363
GOTERM_BP_FAT	GO:0032570~response to progesterone stimulus	5	0.394945	0.0456387	CAV1, SOCS3, THBS1, JUNB, TGFB1	939	20	13528	3.6017	1	0.548551	57.3669
GOTERM_BP_FAT	GO:0048678~response to axon injury	5	0.394945	0.0456387	LYN, RXRA, MAP1B, CHST3, SOD2	939	20	13528	3.6017	1	0.548551	57.3669
GOTERM_BP_FAT	GO:0048705~skeletal system morphogenesis	14	1.10585	0.0461043	SGPL1, FGF18, NOG, THRA, TGFBR2, PRRX1, TGFB1, DLX2, HOXC8, HOXD8, HOXA5, ANKRD11, BMPR1B, RUNX2	939	112	13528	1.80085	1	0.550484	57.7449
GOTERM_BP_FAT	GO:0045936~negative regulation of phosphate metabolic process	8	0.631912	0.0461089	INHBA, CAV1, CDKN2B, SMAD7, SMAD6, IGFBP3, YWHAE, TGFB1	939	48	13528	2.40114	1	0.548729	57.7487
GOTERM_BP_FAT	GO:0010563~negative regulation of phosphorus metabolic process	8	0.631912	0.0461089	INHBA, CAV1, CDKN2B, SMAD7, SMAD6, IGFBP3, YWHAE, TGFB1	939	48	13528	2.40114	1	0.548729	57.7487
GOTERM_BP_FAT	GO:0046907~intracellular transport	58	4.58136	0.0462017	SPG7, NPEPL1, CLTB, RASSF9, TGFB1, HOOK2, TRAK2, RHOB, DNAJC6, SLC25A1, LOC653653, SEC24D, STX3, STX2, NUDT4, VPS45, ARNTL, MYH9, NUPL2, FLNA, ATG4A, SORT1, CUX1, MRPL45, DST, THOC1, SNX9, YWHAZ, AGFG1, SNX2, BET1, POLA2, KLC2, LMAN1, TPM1, MACF1, AP3M2, SQSTM1, PCSK9, SEC22B, PAFAH1B1, DOPEY2, BCL6, RAB2A, UPF1, RGPD1, NLGN1, LIN7B, YWHAE, GABARAP, COG3, PHAX, AP2A2, ARF1, NEDD4, SYTL3, XPO7, SS…	939	657	13528	1.27183	1	0.547686	57.8236
GOTERM_BP_FAT	GO:0030856~regulation of epithelial cell differentiation	6	0.473934	0.0469329	CAV1, CCND1, CDKN2B, APOLD1, TRIM16, APC	939	29	13528	2.98072	1	0.551691	58.4098
GOTERM_BP_FAT	GO:0016265~death	63	4.9763	0.0476109	DLC1, SPG7, NUAK2, GJA1, NFKB1, FOXO3, ITSN1, TGFB1, MRPS30, ARHGAP4, SLK, ATXN10, GSN, RHOB, DAP, DPP6, NET1, SGPL1, PTGER3, ROCK1, ARHGEF16, DAPK2, C8G, TNS4, PDCL3, EYA2, TNFRSF10D, RIPK1, F3, HIPK3, HIPK2, GADD45G, NAIF1, SIAH2, GADD45B, GADD45A, THOC1, PHLPP1, TNFRSF6B, FGD2, RRAGC, GLRX2, ECE1, SQSTM1, MAP3K1, MTCH1, DAD1, DYRK2, TRAF6, THBS1, BMF, TRAF3, VAV3, LMX1B, TRIO, TREX1, YWHAE, TA…	939	724	13528	1.25363	1	0.555212	58.9465
GOTERM_BP_FAT	GO:0046545~development of primary female sexual characteristics	10	0.789889	0.0479761	INHBB, INHBA, CHD7, MSH4, FOXC1, FOXO3, MMP14, BMPR1B, LFNG, CDH6	939	69	13528	2.08794	1	0.556272	59.2328
GOTERM_BP_FAT	GO:0046660~female sex differentiation	10	0.789889	0.0479761	INHBB, INHBA, CHD7, MSH4, FOXC1, FOXO3, MMP14, BMPR1B, LFNG, CDH6	939	69	13528	2.08794	1	0.556272	59.2328
GOTERM_BP_FAT	GO:0030323~respiratory tube development	13	1.02686	0.0494812	CEBPA, FGF18, DICER1, TGFBR2, MMP14, FOXP1, ASAH1, ALDH1A2, HOXA5, FOXF1, ZFPM2, CUX1, SIM2	939	102	13528	1.83616	1	0.565961	60.3932
GOTERM_BP_FAT	GO:0017015~regulation of transforming growth factor beta receptor signaling pathway	7	0.552923	0.0501824	CDKN2B, HTRA1, HIPK2, PRDM16, THBS1, TGFB1, CITED2	939	39	13528	2.58584	1	0.56944	60.9231
GOTERM_BP_FAT	GO:0006350~transcription	165	13.0332	0.0505867	THRA, HOXD12, BBX, ZXDC, FOXO3, CITED2, HOXC6, EPC2, SIN3B, HOXC8, FOXF1, ZFP90, FOXF2, HOXC5, GABPB2, SSX8, PHOX2B, RCOR1, RXRA, TADA2B, GTF2IRD2, ARNTL, GRHL2, MED10, JUNB, PRDM8, ADRM1, HOXD8, MED15, TFAP2B, TGIF1, PRDM1, IRAK1BP1, SMARCA4, CAMTA1, CNBP, TSHZ2, GPBP1L1, SETD1B, CRTC1, ZNF131, TFEB, ZNF511, MYBL1, NR2C1, RRAGC, FOXQ1, HOXA5, ZNF326, DRAP1, ZNF697, RUNX2, ZNF423, KLF5, SREBF1, S…	939	2101	13528	1.13143	1	0.570679	61.2255
GOTERM_BP_FAT	GO:0009896~positive regulation of catabolic process	8	0.631912	0.0507144	RNF180, IRS2, NEDD4, SMAD7, ABHD5, GJA1, MDM2, APC	939	49	13528	2.35213	1	0.569878	61.3206
GOTERM_BP_FAT	GO:0009725~response to hormone stimulus	35	2.76461	0.0510815	ALPL, CAV1, THRA, ADCY8, BCAR1, PTGS1, FHL2, TRIM16, TIMP3, TGFB1, ALDH1A2, PDPK1, PCSK9, THBS1, IRS2, PLD1, WDTC1, LYN, SOCS2, PTPN2, SOCS3, RXRA, BCKDHB, MAP1B, TGFBR2, RCAN1, MMP14, JUNB, CCND1, SDC1, NUP62, DUSP1, SORT1, PTCH1, HDAC9	939	367	13528	1.37395	1	0.570833	61.5927
GOTERM_BP_FAT	GO:0045637~regulation of myeloid cell differentiation	10	0.789889	0.0518224	INHBA, ID2, ETS1, MAPK14, MITF, TLR3, CARTPT, FOXO3, PRDM16, APC	939	70	13528	2.05812	1	0.574479	62.1363
GOTERM_BP_FAT	GO:0030155~regulation of cell adhesion	16	1.26382	0.0523794	VAV3, SRCIN1, SMAD7, MMP14, TPM1, TGFB1, CITED2, CDH13, GSN, TGFBI, BCL6, FAF1, NRG1, THBS1, CYR61, APC	939	137	13528	1.68255	1	0.576754	62.5402
GOTERM_BP_FAT	GO:0051329~interphase of mitotic cell cycle	13	1.02686	0.0526383	EGFR, SPDYA, INHBA, PPM1D, CCND1, CDKN2B, CAMK2G, POLA1, MDM2, CDC34, ITGB1, GADD45A, NFATC1	939	103	13528	1.81834	1	0.576886	62.7266
GOTERM_BP_FAT	GO:0030098~lymphocyte differentiation	13	1.02686	0.0526383	EGR1, CHD7, IL7, NTRK1, ITPKB, BCL6, IL15, RAG2, HDAC9, ITGB1, FOXP1, TGFB1, APC	939	103	13528	1.81834	1	0.576886	62.7266
GOTERM_BP_FAT	GO:0007178~transmembrane receptor protein serine/threonine kinase signaling pathway	13	1.02686	0.0526383	FMOD, PTPRK, NOG, FUT8, SMAD7, SMAD6, TGFBR2, SMAD1, TGFB1, ID1, MAP3K1, HIPK2, BMPR1B	939	103	13528	1.81834	1	0.576886	62.7266
GOTERM_BP_FAT	GO:0012501~programmed cell death	54	4.2654	0.0527598	DLC1, NUAK2, GJA1, NFKB1, FOXO3, ITSN1, MRPS30, ARHGAP4, SLK, GSN, RHOB, DAP, NET1, SGPL1, ROCK1, ARHGEF16, DAPK2, TNS4, PDCL3, EYA2, TNFRSF10D, F3, HIPK3, RIPK1, HIPK2, GADD45G, NAIF1, SIAH2, GADD45B, GADD45A, THOC1, PHLPP1, TNFRSF6B, FGD2, RRAGC, GLRX2, ECE1, SQSTM1, MAP3K1, MTCH1, DAD1, DYRK2, TRAF6, THBS1, BMF, TRAF3, VAV3, TRIO, YWHAE, TAX1BP1, SOD2, CYFIP2, APAF1, FAF1	939	611	13528	1.27327	1	0.576043	62.8137
GOTERM_BP_FAT	GO:0051726~regulation of cell cycle	32	2.52765	0.0528806	CDK5R1, ITGB1, TGFB1, CITED2, CDT1, CDKN2B, DIRAS3, RHOB, CDK5RAP3, BCL6, CDK5RAP1, APC, EGFR, PTPRK, SMAD6, PIM3, JUNB, SPDYA, INHBA, CCND1, ID2, ETS1, MAPK14, GADD45G, MYO16, MDM2, FOXC1, ID3, GADD45B, APBB2, GADD45A, SMARCA4	939	331	13528	1.3928	1	0.575202	62.9001
GOTERM_BP_FAT	GO:0030510~regulation of BMP signaling pathway	6	0.473934	0.0532325	CAV1, NOG, HTRA1, SMAD7, SMAD6, HIPK2	939	30	13528	2.88136	1	0.575994	63.1509
GOTERM_BP_FAT	GO:0008038~neuron recognition	5	0.394945	0.0533925	CDK5R1, BDNF, DYNLL2, NTM, SLIT2	939	21	13528	3.43019	1	0.575436	63.2644
GOTERM_BP_FAT	GO:0045785~positive regulation of cell adhesion	9	0.7109	0.054082	CDH13, VAV3, SMAD7, NRG1, THBS1, TPM1, CITED2, CYR61, APC	939	60	13528	2.16102	1	0.578563	63.7497
GOTERM_BP_FAT	GO:0007179~transforming growth factor beta receptor signaling pathway	9	0.7109	0.054082	PTPRK, FMOD, FUT8, ID1, MAP3K1, SMAD6, TGFBR2, SMAD1, TGFB1	939	60	13528	2.16102	1	0.578563	63.7497
GOTERM_BP_FAT	GO:0001890~placenta development	9	0.7109	0.054082	CEBPA, CEBPB, RXRA, CCNF, TFEB, LEF1, PRDM1, JUNB, CITED2	939	60	13528	2.16102	1	0.578563	63.7497
GOTERM_BP_FAT	GO:0044272~sulfur compound biosynthetic process	8	0.631912	0.0556	MTHFD2L, GGTLC2, CHST3, LIAS, ENOPH1, EXT1, LIPC, HS3ST3B1	939	50	13528	2.30509	1	0.58728	64.7968
GOTERM_BP_FAT	GO:0001704~formation of primary germ layer	7	0.552923	0.0557252	EYA2, WNT3, MACF1, LEF1, FOXC1, SMAD1, SLIT2	939	40	13528	2.52119	1	0.586462	64.8819
GOTERM_BP_FAT	GO:0001841~neural tube formation	7	0.552923	0.0557252	DLC1, VANGL2, PTK7, TGIF1, PTCH1, APAF1, TRAF6	939	40	13528	2.52119	1	0.586462	64.8819
GOTERM_BP_FAT	GO:0009967~positive regulation of signal transduction	29	2.29068	0.0558232	FGF18, CAV1, SLC20A1, PRRX1, UBE2V1, TLR3, GJA1, TRIM16, ITPKB, ITSN1, TGFB1, CITED2, ECE1, CDKN2B, TMEM101, MLST8, THBS1, TRAF6, LYN, TAB2, FLNA, DVL1, CDH13, IKBKE, NUP62, NEDD4, F3, RIPK1, HIPK2	939	295	13528	1.41626	1	0.585467	64.9484
GOTERM_BP_FAT	GO:0050678~regulation of epithelial cell proliferation	10	0.789889	0.0558652	EGFR, EDNRA, VEGFC, NOG, CDKN2B, PTCH1, TBX18, FOXP1, TGFB1, APC	939	71	13528	2.02913	1	0.584101	64.9768
GOTERM_BP_FAT	GO:0046578~regulation of Ras protein signal transduction	22	1.73776	0.0575881	DLC1, FGD2, VAV3, AGFG1, TBC1D9, PSD3, ARHGEF16, TRIO, PSD4, ITPKB, ITSN2, PSD2, ITSN1, TBC1D16, NUP62, PSD, PLEKHG6, BCL6, PAFAH1B1, MLST8, NET1, TBC1D2	939	210	13528	1.50929	1	0.593889	66.1251
GOTERM_BP_FAT	GO:0040013~negative regulation of locomotion	9	0.7109	0.0586402	DLC1, PTPRK, PTPRM, SMAD7, THBS1, IGFBP3, TPM1, TGFB1, CITED2	939	61	13528	2.1256	1	0.599083	66.8087
GOTERM_BP_FAT	GO:0043627~response to estrogen stimulus	13	1.02686	0.0593554	CAV1, SOCS2, SOCS3, TGFBR2, MAP1B, RCAN1, MMP14, TIMP3, TGFB1, ALDH1A2, CCND1, DUSP1, PTCH1	939	105	13528	1.7837	1	0.602032	67.2659
GOTERM_BP_FAT	GO:0048511~rhythmic process	15	1.18483	0.0598609	EGFR, PHLPP1, ENOX2, MSH4, FOXO3, ARNTL, MMP14, INHBB, INHBA, PROK2, HTR7, CARTPT, FOXC1, BMPR1B, LFNG	939	128	13528	1.6883	1	0.603614	67.5855
GOTERM_BP_FAT	GO:0043112~receptor metabolic process	6	0.473934	0.0599989	FUT8, NEDD4, PCSK9, FLNA, TGFB1, DVL1	939	31	13528	2.78842	1	0.602865	67.6722
GOTERM_BP_FAT	GO:0031110~regulation of microtubule polymerization or depolymerization	6	0.473934	0.0599989	CAV1, MACF1, MAP1B, SKA1, DST, APC	939	31	13528	2.78842	1	0.602865	67.6722
GOTERM_BP_FAT	GO:0008283~cell proliferation	40	3.15956	0.0604659	XRCC5, ZBTB32, FGF5, CDK5R1, CDV3, CTF1, BCAR1, POLA1, SPOCK1, KRT16P2, EHF, RAG2, IL15, TCF7L2, TGFB1, FBXW4P1, EDNRA, TGFBI, INSIG1, PAFAH1B1, NRG1, CYR61, EGFR, IRS2, NOX5, LMX1B, RXRA, EMX2, CSRP2, MMP14, TACC2, CTNNBIP1, VEGFC, CDH13, PROK2, EPS8, FYN, UBR5, FOXC1, PTCH1	939	436	13528	1.32173	1	0.604187	67.9641
GOTERM_BP_FAT	GO:0034613~cellular protein localization	38	3.00158	0.0608321	SNX9, NPEPL1, YWHAZ, CLTB, SNX2, RASSF9, POLA2, TGFB1, MACF1, TRAK2, AP3M2, BCL6, LOC653653, SEC24D, EGFR, PTPRK, STX3, STX2, VPS45, LIN7B, NLGN1, ARNTL, NUPL2, YWHAE, GABARAP, FLNA, TNKS2, DVL1, COG3, AP2A2, ID1, NEDD4, ATG4A, SORT1, SYTL3, XPO7, MRPL45, SSR3	939	411	13528	1.33202	1	0.604867	68.1912
GOTERM_BP_FAT	GO:0009952~anterior/posterior pattern formation	16	1.26382	0.0610851	EMX2, GRSF1, LEF1, CTNNBIP1, HOXC6, ALDH1A2, HOXC8, HOXD8, WNT3, HOXA5, HIPK2, HOXC5, PBX3, TBX18, LFNG, APC	939	140	13528	1.64649	1	0.60484	68.3472
GOTERM_BP_FAT	GO:0032507~maintenance of protein location in cell	7	0.552923	0.061622	CAV1, SPTBN4, GPAA1, FAF1, FLNB, FLNA, OS9	939	41	13528	2.4597	1	0.606564	68.6759
GOTERM_BP_FAT	GO:0002761~regulation of myeloid leukocyte differentiation	7	0.552923	0.061622	INHBA, ID2, MITF, TLR3, CARTPT, PRDM16, APC	939	41	13528	2.4597	1	0.606564	68.6759
GOTERM_BP_FAT	GO:0021766~hippocampus development	5	0.394945	0.0618132	DLX2, EMX2, LEF1, PAFAH1B1, YWHAE	939	22	13528	3.27428	1	0.606152	68.7922
GOTERM_BP_FAT	GO:0051325~interphase	13	1.02686	0.0629185	EGFR, SPDYA, INHBA, PPM1D, CCND1, CDKN2B, CAMK2G, POLA1, MDM2, CDC34, ITGB1, GADD45A, NFATC1	939	106	13528	1.76687	1	0.611294	69.4564
GOTERM_BP_FAT	GO:0022415~viral reproductive process	9	0.7109	0.0634337	XRCC5, CTBP2, NEDD4, PPIA, HIPK2, HMGA1, USF2, TGFB1, THOC1	939	62	13528	2.09131	1	0.612817	69.7614
GOTERM_BP_FAT	GO:0070727~cellular macromolecule localization	38	3.00158	0.0661167	SNX9, NPEPL1, YWHAZ, CLTB, SNX2, RASSF9, POLA2, TGFB1, MACF1, TRAK2, AP3M2, BCL6, LOC653653, SEC24D, EGFR, PTPRK, STX3, STX2, VPS45, LIN7B, NLGN1, ARNTL, NUPL2, YWHAE, GABARAP, FLNA, TNKS2, DVL1, COG3, AP2A2, ID1, NEDD4, ATG4A, SORT1, SYTL3, XPO7, MRPL45, SSR3	939	414	13528	1.32236	1	0.627001	71.304
GOTERM_BP_FAT	GO:0007411~axon guidance	13	1.02686	0.0666199	NRP2, CDK5R1, BDNF, PTPRM, NTF3, NRXN3, ROBO1, NEUROG2, ROBO3, APBB2, BMPR1B, SLIT2, SLIT3	939	107	13528	1.75036	1	0.628326	71.5848
GOTERM_BP_FAT	GO:0021761~limbic system development	6	0.473934	0.0672306	DLX2, RAX, EMX2, LEF1, PAFAH1B1, YWHAE	939	32	13528	2.70128	1	0.630246	71.9223
GOTERM_BP_FAT	GO:0007034~vacuolar transport	6	0.473934	0.0672306	HOOK2, NEDD4, ATG4A, PCSK9, SORT1, RHOB	939	32	13528	2.70128	1	0.630246	71.9223
GOTERM_BP_FAT	GO:0009267~cellular response to starvation	6	0.473934	0.0672306	SREBF1, ATG9B, CAV1, NUAK2, PCSK9, CARTPT	939	32	13528	2.70128	1	0.630246	71.9223
GOTERM_BP_FAT	GO:0033189~response to vitamin A	7	0.552923	0.0678738	ALDH1A2, DUSP1, CD44, RXRA, MAP1B, TRIM16, PTCH1	939	42	13528	2.40114	1	0.632325	72.2735
GOTERM_BP_FAT	GO:0060429~epithelium development	23	1.81675	0.0695638	FRAS1, DLC1, STX2, LCE5A, VANGL2, PTK7, GRSF1, EHF, UPK3A, PAX2, ALDH1A2, VEGFC, CD44, HOXA5, FOXF1, TGIF1, DSP, PTCH1, APAF1, ID3, TRAF6, TBX18, SMARCA4	939	227	13528	1.45972	1	0.64016	73.1767
GOTERM_BP_FAT	GO:0007044~cell-substrate junction assembly	5	0.394945	0.0708891	DLC1, PTPRK, PDPK1, TESK2, ITGB3	939	23	13528	3.13192	1	0.645823	73.8656
GOTERM_BP_FAT	GO:0042060~wound healing	20	1.57978	0.0711616	F2RL2, NOG, TGFBR2, ITGB3, SMAD1, LMAN1, TIMP3, TPM1, COL5A1, TGFB1, GP9, SDC1, GNAQ, CD44, GSN, F3, MAP3K1, SERPINE1, DSP, NRG1	939	191	13528	1.50857	1	0.645758	74.0051
GOTERM_BP_FAT	GO:0001889~liver development	8	0.631912	0.0719592	CEBPA, ALDH1A2, CCND1, RXRA, PCSK9, MKL2, SOD2, CITED2	939	53	13528	2.17461	1	0.648489	74.4095
GOTERM_BP_FAT	GO:0045444~fat cell differentiation	8	0.631912	0.0719592	CEBPA, CCND1, CTBP2, CEBPB, NOC3L, PRDM16, SDF4, TCF7L2	939	53	13528	2.17461	1	0.648489	74.4095
GOTERM_BP_FAT	GO:0008585~female gonad development	9	0.7109	0.0737324	INHBB, INHBA, MSH4, FOXC1, FOXO3, MMP14, BMPR1B, LFNG, CDH6	939	64	13528	2.02596	1	0.656263	75.2873
GOTERM_BP_FAT	GO:0040008~regulation of growth	32	2.52765	0.0738861	NOG, ENOX2, ABTB2, BCAR1, NELL2, RAG2, TGFB1, PTK2, CHD7, FAM107A, CD44, HTRA1, BCL6, HTRA3, NRG1, NET1, CYR61, SGPL1, SOCS2, SOCS3, IL7, SPTBN4, MAP1B, TGFBR2, TNKS2, INHBA, CDH13, DIO3, FOXC1, PTCH1, APBB2, IGFBP3	939	341	13528	1.35196	1	0.655549	75.362
GOTERM_BP_FAT	GO:0051960~regulation of nervous system development	20	1.57978	0.074105	XRCC5, PHOX2B, CDK5R1, NOG, NTF3, LYN, MAP1B, NLGN1, SMAD1, SLIT2, TTC3, TGFB1, DLX2, VEGFC, PTK2, BDNF, ROBO1, TGIF1, CDK5RAP3, CDK5RAP1	939	192	13528	1.50071	1	0.655177	75.4681
GOTERM_BP_FAT	GO:0048545~response to steroid hormone stimulus	20	1.57978	0.074105	ALPL, CAV1, SOCS2, SOCS3, RXRA, BCKDHB, MAP1B, PTGS1, TGFBR2, RCAN1, MMP14, TIMP3, JUNB, TGFB1, ALDH1A2, SDC1, CCND1, DUSP1, PTCH1, THBS1	939	192	13528	1.50071	1	0.655177	75.4681
GOTERM_BP_FAT	GO:0009855~determination of bilateral symmetry	7	0.552923	0.07448	ALDH1A2, DISP1, FOXF1, FTO, TGIF1, CITED2, PITX2	939	43	13528	2.3453	1	0.655608	75.6488
GOTERM_BP_FAT	GO:0007162~negative regulation of cell adhesion	7	0.552923	0.07448	CDH13, SRCIN1, TGFBI, BCL6, MMP14, THBS1, TGFB1	939	43	13528	2.3453	1	0.655608	75.6488
GOTERM_BP_FAT	GO:0001838~embryonic epithelial tube formation	7	0.552923	0.07448	DLC1, VANGL2, PTK7, TGIF1, PTCH1, APAF1, TRAF6	939	43	13528	2.3453	1	0.655608	75.6488
GOTERM_BP_FAT	GO:0009799~determination of symmetry	7	0.552923	0.07448	ALDH1A2, DISP1, FOXF1, FTO, TGIF1, CITED2, PITX2	939	43	13528	2.3453	1	0.655608	75.6488
GOTERM_BP_FAT	GO:0030218~erythrocyte differentiation	7	0.552923	0.07448	INHBA, ID2, LYN, DYRK3, BCL6, BPGM, SFXN1	939	43	13528	2.3453	1	0.655608	75.6488
GOTERM_BP_FAT	GO:0010647~positive regulation of cell communication	31	2.44866	0.0750351	FGF18, CAV1, SLC20A1, PRRX1, UBE2V1, TLR3, GJA1, TRIM16, ITPKB, ITSN1, TGFB1, CITED2, ECE1, CDKN2B, TMEM101, MLST8, THBS1, TRAF6, EGFR, LYN, TAB2, FLNA, DVL1, CDH13, IKBKE, NUP62, NEDD4, F3, RIPK1, HIPK2, CARTPT	939	329	13528	1.35748	1	0.656953	75.914
GOTERM_BP_FAT	GO:0033043~regulation of organelle organization	22	1.73776	0.0757603	DLC1, CAV1, ACTR3B, CAPZA2, SPTBN4, MAP1B, TPM1, VILL, TNKS2, ARPC1A, NCK2, MACF1, NEB, GSN, MAP3K1, ACTR3C, MLST8, SKA1, TLK2, DST, ERCC4, APC	939	217	13528	1.4606	1	0.659142	76.2563
GOTERM_BP_FAT	GO:0014070~response to organic cyclic substance	14	1.10585	0.0760408	LYN, SOCS3, RXRA, TGFBR2, LEF1, TIMP3, TGFB1, JUNB, EDNRA, CCND1, CDKN2B, CD44, VKORC1, PTCH1	939	121	13528	1.6669	1	0.659076	76.3875
GOTERM_BP_FAT	GO:0016055~Wnt receptor signaling pathway	15	1.18483	0.0770821	NKD1, LZTS2, MITF, LEF1, TAX1BP3, TCF7L2, DVL1, CPZ, CTNNBIP1, WNT7B, CCND1, DACT1, WNT3, MACF1, APC	939	133	13528	1.62483	1	0.662798	76.8684
GOTERM_BP_FAT	GO:0008344~adult locomotory behavior	8	0.631912	0.0779829	CHD7, EPS8, HIPK2, SPTBN4, PAFAH1B1, ATP1A2, PBX3, CDH23	939	54	13528	2.13434	1	0.665769	77.277
GOTERM_BP_FAT	GO:0008360~regulation of cell shape	8	0.631912	0.0779829	DLC1, FGD2, ALDOA, PALM2-AKAP2, FYN, FERMT2, MYH9, CDC42EP4	939	54	13528	2.13434	1	0.665769	77.277
GOTERM_BP_FAT	GO:0043193~positive regulation of gene-specific transcription	11	0.868878	0.0780537	ATF6, CEBPA, ETS1, MAP3K1, TFEB, TRIM16, NR5A2, TCF7L2, USF2, CITED2, SMARCA4	939	87	13528	1.82155	1	0.664659	77.3089
GOTERM_BP_FAT	GO:0048754~branching morphogenesis of a tube	9	0.7109	0.0792392	EDNRA, CD44, HOXA5, FOXF1, DICER1, TGFBR2, MMP14, PAX2, CYR61	939	65	13528	1.99479	1	0.668961	77.8355
GOTERM_BP_FAT	GO:0033674~positive regulation of kinase activity	23	1.81675	0.0805306	EGFR, VAV3, ADCY8, TGFBR2, TLR3, DGKI, TGFB1, SPDYA, EDNRA, PROK2, MAP3K6, CCND1, PDPK1, RIPK1, MAP3K1, GADD45G, ADRA2A, CARTPT, ADRA2C, TRAF6, THBS1, GADD45B, NRG1	939	231	13528	1.43444	1	0.673683	78.396
GOTERM_BP_FAT	GO:0035023~regulation of Rho protein signal transduction	12	0.947867	0.0808895	DLC1, FGD2, VAV3, PLEKHG6, ARHGEF16, TRIO, PAFAH1B1, BCL6, ITSN2, MLST8, ITSN1, NET1	939	99	13528	1.74628	1	0.673943	78.5494
GOTERM_BP_FAT	GO:0035148~tube lumen formation	7	0.552923	0.0814387	DLC1, VANGL2, PTK7, TGIF1, PTCH1, APAF1, TRAF6	939	44	13528	2.29199	1	0.675093	78.7822
GOTERM_BP_FAT	GO:0002573~myeloid leukocyte differentiation	6	0.473934	0.0830735	CEBPA, MMP9, TGFBR2, MYH9, TRAF6, TGFB1	939	34	13528	2.54238	1	0.681243	79.4609
GOTERM_BP_FAT	GO:0030203~glycosaminoglycan metabolic process	8	0.631912	0.0842912	GNS, HYAL2, B3GALT6, XYLT1, ITIH5, CHST3, FOXC1, EXT1	939	55	13528	2.09554	1	0.685366	79.953
GOTERM_BP_FAT	GO:0051494~negative regulation of cytoskeleton organization	8	0.631912	0.0842912	DLC1, GSN, MAP3K1, CAPZA2, SPTBN4, MAP1B, VILL, APC	939	55	13528	2.09554	1	0.685366	79.953
GOTERM_BP_FAT	GO:0008037~cell recognition	8	0.631912	0.0842912	CDK5R1, BDNF, DYNLL2, ZP3, ZPBP2, COLEC12, NTM, SLIT2	939	55	13528	2.09554	1	0.685366	79.953
GOTERM_BP_FAT	GO:0048732~gland development	15	1.18483	0.0847851	EGFR, CAV1, IRS2, NOG, LEF1, CDH1, USF2, TGFB1, CITED2, ALDH1A2, HOXA5, PTCH1, FOXC1, NRG1, APLN	939	135	13528	1.60076	1	0.68618	80.1494
GOTERM_BP_FAT	GO:0006403~RNA localization	12	0.947867	0.0855032	PHAX, UPF1, POM121, AGFG1, NUP62, HNRNPA2B1, IGF2BP1, NUP85, NUP35, NUPL2, XPO7, THOC1	939	100	13528	1.72882	1	0.687986	80.4318
GOTERM_BP_FAT	GO:0044092~negative regulation of molecular function	31	2.44866	0.086489	CAV1, NOG, THRA, ADCY8, NFKB1, GABBR2, PDPK1, ADRA2A, SPRED2, PCSK9, CDK5RAP1, APC, SMAD7, IL7, SMAD6, PKIG, NPR3, FLNA, DVL1, PSMD13, NUP62, ID2, ID1, PSMA5, HIPK3, RGS4, GADD45G, SORT1, ID3, GADD45B, GADD45A	939	334	13528	1.33716	1	0.690948	80.8132
GOTERM_BP_FAT	GO:0008624~induction of apoptosis by extracellular signals	13	1.02686	0.0872364	FGD2, VAV3, ARHGEF16, TRIO, ITSN1, YWHAE, TIMP3, ARHGAP4, SQSTM1, SORT1, DAP, TRAF6, NET1	939	112	13528	1.67222	1	0.692828	81.0977
GOTERM_BP_FAT	GO:0009968~negative regulation of signal transduction	22	1.73776	0.0877148	DLC1, CAV1, NOG, SOCS2, SMAD7, SOCS3, SMAD6, RGS17, TAX1BP3, PRDM16, CTNNBIP1, CCND1, NUP62, HTRA1, RGS4, HIPK2, TGIF1, BCL6, THBS1, IGFBP3, RUNX2, APC	939	221	13528	1.43416	1	0.693523	81.2777
GOTERM_BP_FAT	GO:0042326~negative regulation of phosphorylation	7	0.552923	0.088747	INHBA, CAV1, CDKN2B, SMAD7, SMAD6, IGFBP3, TGFB1	939	45	13528	2.24106	1	0.696587	81.6605
GOTERM_BP_FAT	GO:0051495~positive regulation of cytoskeleton organization	7	0.552923	0.088747	NCK2, CAV1, MAP3K1, MAP1B, MLST8, TPM1, APC	939	45	13528	2.24106	1	0.696587	81.6605
GOTERM_BP_FAT	GO:0000082~G1/S transition of mitotic cell cycle	8	0.631912	0.0908828	SPDYA, EGFR, INHBA, CCND1, CAMK2G, CDC34, ITGB1, NFATC1	939	56	13528	2.05812	1	0.704227	82.4293
GOTERM_BP_FAT	GO:0000186~activation of MAPKK activity	5	0.394945	0.0909401	EGFR, MAP3K1, GADD45G, CARTPT, GADD45B	939	25	13528	2.88136	1	0.703107	82.4496
GOTERM_BP_FAT	GO:0007041~lysosomal transport	5	0.394945	0.0909401	HOOK2, NEDD4, PCSK9, SORT1, RHOB	939	25	13528	2.88136	1	0.703107	82.4496
GOTERM_BP_FAT	GO:0010948~negative regulation of cell cycle process	5	0.394945	0.0909401	MYO16, BCL6, APBB2, SMARCA4, APC	939	25	13528	2.88136	1	0.703107	82.4496
GOTERM_BP_FAT	GO:0010594~regulation of endothelial cell migration	5	0.394945	0.0909401	VEGFC, PTPRM, HDAC9, THBS1, TGFB1	939	25	13528	2.88136	1	0.703107	82.4496
GOTERM_BP_FAT	GO:0042698~ovulation cycle	9	0.7109	0.0909669	INHBB, EGFR, INHBA, MSH4, FOXC1, FOXO3, MMP14, BMPR1B, LFNG	939	67	13528	1.93524	1	0.701866	82.459
GOTERM_BP_FAT	GO:0001657~ureteric bud development	6	0.473934	0.0916709	BDNF, NOG, CD44, FOXC1, PAX2, SLIT2	939	35	13528	2.46974	1	0.703435	82.7053
GOTERM_BP_FAT	GO:0015931~nucleobase, nucleoside, nucleotide and nucleic acid transport	13	1.02686	0.0917861	UPF1, AGFG1, HNRNPA2B1, GJA1, NUP85, NUPL2, PHAX, SLC29A3, POM121, NUP62, NUP35, SP9, XPO7, THOC1	939	113	13528	1.65742	1	0.702567	82.7452
GOTERM_BP_FAT	GO:0001932~regulation of protein amino acid phosphorylation	18	1.4218	0.0918661	EGFR, CAV1, LYN, SMAD7, SOCS3, SMAD6, PRKCE, TGFB1, EDNRA, MAP3K6, VEGFC, CCND1, HIPK3, RIPK1, MAP3K1, RAPGEF4, MLST8, IGFBP3	939	173	13528	1.49898	1	0.701559	82.773
GOTERM_BP_FAT	GO:0008284~positive regulation of cell proliferation	37	2.92259	0.0930232	FGFR2, FGFR1, FGF18, NOG, CNBP, CTF1, ST8SIA1, PRRX1, IL15, ITGB1, TGFB1, ALDH1A2, IL12RB1, ADRA2A, BCL6, NRG1, RUNX2, KLF5, EGFR, IRS2, LYN, IL7, CRIP2, TGFBR2, FOXP1, SPDYA, NCK2, CDH13, VEGFC, CCND1, ID2, ZMIZ1, F3, HIPK2, TGIF1, MDM2, TBX18	939	414	13528	1.28757	1	0.704965	83.1692
GOTERM_BP_FAT	GO:0045860~positive regulation of protein kinase activity	22	1.73776	0.0941318	EGFR, ADCY8, TGFBR2, TLR3, DGKI, TGFB1, SPDYA, EDNRA, PROK2, MAP3K6, CCND1, PDPK1, RIPK1, MAP3K1, GADD45G, ADRA2A, CARTPT, ADRA2C, TRAF6, GADD45B, NRG1, THBS1	939	223	13528	1.4213	1	0.708118	83.5407
GOTERM_BP_FAT	GO:0048610~reproductive cellular process	17	1.34281	0.0964002	C17ORF47, AGFG1, STX2, ZP3, OSGIN2, FOXO3, ITGB1, TGFB1, CCND1, SDC1, SPAG6, PRMT7, ZPBP2, ZMIZ1, PAFAH1B1, FOXC1, STRBP	939	162	13528	1.51183	1	0.715781	84.2769
GOTERM_BP_FAT	GO:0032844~regulation of homeostatic process	13	1.02686	0.0964785	CAV1, LYN, SMAD7, FOXO3, TGFB1, TNKS2, EDNRA, INHBA, CD44, ETS1, MAPK14, CARTPT, ERCC4	939	114	13528	1.64288	1	0.714779	84.3018
GOTERM_BP_FAT	GO:0032147~activation of protein kinase activity	13	1.02686	0.0964785	EGFR, ADCY8, TGFBR2, TLR3, DGKI, EDNRA, PDPK1, MAP3K1, GADD45G, CARTPT, TRAF6, GADD45B, NRG1	939	114	13528	1.64288	1	0.714779	84.3018
GOTERM_BP_FAT	GO:0010552~positive regulation of specific transcription from RNA polymerase II promoter	8	0.631912	0.0977551	CEBPA, ETS1, MAP3K1, TFEB, TCF7L2, USF2, CITED2, SMARCA4	939	57	13528	2.02201	1	0.718423	84.7017
