# Supplementary material for: Disruption of NIPBL/Scc2 in Cornelia de Lange Syndrome provokes cohesin genome-wide redistribution with an impact in the transcriptome
Source: Nat Commun. 2021 Jul 27;12:4551. doi: 10.1038/s41467-021-24808-z (PMC8316422; doi:10.1038/s41467-021-24808-z)
Supplement: Supplementary file 13 — Dataset 10 [file 41467_2021_24808_MOESM13_ESM.xlsx]

## Sheet: (a) Summary_Qty_Loops_wCTCF
Supplementary Data 10. Comparison of the intra-TAD prediction tool with Hi-C data from Rao et al.
	Number of loops from Rao et al. for IMR90 cell line with an identified CTCF motif in respective anchors
	Identified loop anchors CTCF motifs		Based on CTCF motif search by Matthews et al. tool	Based on original Rao et al. results
	Motif 1	Motif 2
	Yes	Yes	7268	2782
	Yes	No	342	1872
	No	Yes	379	1893
	No	No	51	1493
	TOTAL		8040	8040

## Sheet: (b) Rao_IMR90_loops_vs_CTL
TADname	chr1	x1	x2	chr2	y1	y2	motif_x1	motif_x2	sequence_1	orientation_1	motif_y1	motif_y2	sequence2	orientation_2	motif_x1_NEW	motif_x2_NEW	sequence_1_NEW	orientation_1_NEW	score_1_NEW	motif_y1_NEW	motif_y2_NEW	sequence_2_NEW	orientation_2_NEW	score_2_NEW	CTL.Match	CTL.Ovlp.Per	CTL.Ovlp.Type
TAD1	1	840000	850000	1	890000	900000	840147	840167	TCCGCCACCAGGGGGCGCCA	p					840148	840166	ccgccaccagggggcgcca	+	25623	890570	890588	TGTCCACATGGAGGCAGTG	-	124098	Partial	78.495	overlap
TAD2	1	1050000	1060000	1	1230000	1240000	1057642	1057662	CCCGCCTGCAGGTGGCGTCT	p					1057643	1057661	CCGCCTGCAGGTGGCGTCT	+	143279	1237496	1237514	TCACCAGCAGAGGGCACTG	+	222951	Partial	89.5747	includeFeature
TAD3	1	1580000	1590000	1	1640000	1650000									1580425	1580443	CCAGCACCAGGGGGCAGCA	+	180328	1643641	1643659	CCAGCACCAGGGGGCAGCA	+	180328	Unmatched
TAD4	1	1880000	1890000	1	1970000	1980000	1891654	1891674	CTGGCAGGCAGGGGGCGCTC	p					1886817	1886835	GCCCCTCCAGGGGGCACCG	+	164098	1978075	1978093	TGACCGGCAGAGGGCAGTG	-	199344	Complete
TAD5	1	1890000	1900000	1	2080000	2090000	1891654	1891674	CTGGCAGGCAGGGGGCGCTC	p					1891655	1891673	TGGCAGGCAGGGGGCGCTC	+	156721	2088435	2088453	CAGCCTGCAGATGGCGGAT	-	147869	Partial	99.272	overlap
TAD6	1	2130000	2135000	1	2315000	2320000	2126786	2126806	TCGGCCACGTGGTGGCAGCA	p	2313353	2313373	GCATCCACCAGGGGGCAGCC	n	2132738	2132756	GAGCCTACAGAGGTCGCTC	-	109344	2318322	2318340	AAGCCAGGAGGGGGCTGTG	-	135738	Complete
TAD7	1	2165000	2170000	1	2230000	2235000									2165693	2165711	AAGCCACCTGGGGGCAGCT	-	138033	2233084	2233102	CAGCCTCCTGGAGGCAGCA	-	120492	Partial	58.0364	inside
TAD8	1	2340000	2350000	1	2450000	2460000	2345991	2346011	ATGGCCGGCAGGTGGCAGCG	p	2455286	2455306	AGAGCCGCCAGGAGGCACTC	n	2345992	2346010	TGGCCGGCAGGTGGCAGCG	+	21082	2450191	2450209	CTGGCACCAGAGGGCGGGC	+	157541	Partial	95.19	overlap
TAD9	1	2350000	2360000	1	3340000	3350000	2345991	2346011	ATGGCCGGCAGGTGGCAGCG	p	3341432	3341452	GCAGCCTCCAGAGGGCGGCC	n	2358628	2358646	GGCCCACCGGGTGGAGCTC	+	127377	3341433	3341451	CAGCCTCCAGAGGGCGGCC	-	199508	Partial	60.2947	includeFeature
TAD10	1	3405000	3410000	1	3535000	3540000	3407951	3407971	ATGACCACTAGATGCCGCTG	p					3407953	3407971	TGACCACTAGATGCCGCTG	+	170492	3535747	3535765	CTGTCAGCAGGTGGCAGCA	-	180656	Complete
TAD11	1	3475000	3480000	1	3535000	3540000	3481966	3481986	AAGGCCACCAGGGGGTGCCA	p					3477395	3477413	CGGCCGCGAGGGGGTTGCT	+	839344	3535747	3535765	CTGTCAGCAGGTGGCAGCA	-	180656	Partial	89.6046	overlap
TAD12	1	5565000	5570000	1	6035000	6040000	5570110	5570130	CTGGCCACCAGGTGGCAGCA	p	6035408	6035428	GTGGGCAGCAGAGGCCAGTG	n	5568242	5568260	agcccaggaggtggaggct	+	107213	6035409	6035427	TGGGCAGCAGAGGCCAGTG	-	122951	Complete
TAD13	1	5570000	5575000	1	5975000	5980000	5570110	5570130	CTGGCCACCAGGTGGCAGCA	p	5976224	5976244	TGAGCCGCTAGAGGGCACTC	n	5570112	5570130	TGGCCACCAGGTGGCAGCA	+	252787	5976224	5976242	GAGCCGCTAGAGGGCACTC	-	170328	Complete
TAD14	1	6300000	6310000	1	6460000	6470000					6464896	6464916	TCGGCCCCTAGGTGGAGCCA	n	6306947	6306965	AGTCCACCAGGTGGCGGTG	+	212951	6464896	6464914	CGGCCCCTAGGTGGAGCCA	-	16918	Partial	33.5988	includeFeature
TAD15	1	6305000	6310000	1	6400000	6405000					6403663	6403683	TTGGCCAATGGGTGGCGCCA	n	6306947	6306965	AGTCCACCAGGTGGCGGTG	+	212951	6403664	6403682	TGGCCAATGGGTGGCGCCA	-	174918	Complete
TAD16	1	6420000	6425000	1	6460000	6465000	6423279	6423299	AGGGCCACCAGAGGGCTCCT	p	6464896	6464916	TCGGCCCCTAGGTGGAGCCA	n	6423281	6423299	gggccaccagagggctcct	+	161967	6464896	6464914	CGGCCCCTAGGTGGAGCCA	-	16918	Partial	92.9733	overlap
TAD17	1	6780000	6790000	1	6950000	6960000	6780223	6780243	TTAACCAGCAGAGGGCAGAC	p	6950119	6950139	TGTGCCACCAGAGGGCACTA	n	6780225	6780243	TAACCAGCAGAGGGCAGAC	+	192459	6950120	6950138	GTGCCACCAGAGGGCACTA	-	22	Partial	94.6322	overlap
TAD18	1	6780000	6790000	1	7270000	7280000	6780223	6780243	TTAACCAGCAGAGGGCAGAC	p					6780225	6780243	TAACCAGCAGAGGGCAGAC	+	192459	7278477	7278495	CTGACAGAAGAGGGAGCTC	-	13623	Partial	35.196	includeFeature
TAD19	1	6850000	6860000	1	7270000	7280000	6854392	6854412	GAATCCACAAGGGGGTAGTG	p					6854393	6854411	AATCCACAAGGGGGTAGTG	+	137705	7278477	7278495	CTGACAGAAGAGGGAGCTC	-	13623	Partial	40.9256	includeFeature
TAD20	1	6850000	6860000	1	7700000	7710000	6854392	6854412	GAATCCACAAGGGGGTAGTG	p	7707466	7707486	CTGGCCACCAGGTGGCGCTG	n	6854393	6854411	AATCCACAAGGGGGTAGTG	+	137705	7707466	7707484	TGGCCACCAGGTGGCGCTG	-	263607	Partial	22.5086	includeFeature
TAD21	1	6860000	6865000	1	6940000	6945000	6854392	6854412	GAATCCACAAGGGGGTAGTG	p					6864565	6864583	GGGCCGGGAGGAGGAGGCA	-	108852	6943495	6943513	agggcaggagagggcagga	+	11459	Partial	88.4302	inside
TAD22	1	7100000	7105000	1	7705000	7710000	7102953	7102973	TTGACCACCAGAGGTCACTG	p	7707466	7707486	CTGGCCACCAGGTGGCGCTG	n	7102954	7102972	TGACCACCAGAGGTCACTG	+	207213	7707466	7707484	TGGCCACCAGGTGGCGCTG	-	263607	Partial	31.7334	includeFeature
TAD23	1	7725000	7730000	1	7810000	7815000									7729700	7729718	TGGACACTAGGTGGTGCTC	+	172459	7813055	7813073	TGACCAGCAGAGGGCACCA	-	240984	Complete
TAD24	1	7730000	7740000	1	7960000	7970000					7962994	7963014	TCTACCACAAGAGGGCAGTA	n	7732919	7732937	GGGCCAGCAGGGGGTGGGG	-	177049	7962994	7963012	CTACCACAAGAGGGCAGTA	-	200164	Complete
TAD25	1	8035000	8040000	1	8075000	8080000					8075230	8075250	GTTGCCACTAGGGGTCAGGC	p	8035454	8035472	TGGCCACCTGGAGGAGCTG	+	150328	8075231	8075249	TTGCCACTAGGGGTCAGGC	+	172459	Partial	99.3689	overlap
TAD26	1	8040000	8045000	1	8370000	8375000									8042535	8042553	TCGCCACTAGGTGGAGGCA	+	207049	8374532	8374550	TGTCCACAAGGTGGTGGAA	-	161803	Complete
TAD27	1	8075000	8080000	1	8370000	8375000	8075230	8075250	GTTGCCACTAGGGGTCAGGC	p					8075231	8075249	TTGCCACTAGGGGTCAGGC	+	172459	8374532	8374550	TGTCCACAAGGTGGTGGAA	-	161803	Complete
TAD28	1	8090000	8100000	1	8270000	8280000	8091436	8091456	CTGGCCAGTAGGGTGTGCTC	p					8091437	8091455	TGGCCAGTAGGGTGTGCTC	+	144754	8277479	8277497	CCGCCGCGTGGAGGCGCCG	-	981967	Partial	99.3395	overlap
TAD29	1	8460000	8470000	1	8900000	8910000					8909134	8909154	TCAGCCGCCAGGGGGCGCAG	n	8469233	8469251	AAACCAGCAGAGGGAGTAC	+	111475	8909134	8909152	CAGCCGCCAGGGGGCGCAG	-	202459	Partial	99.8556	overlap
TAD30	1	8620000	8630000	1	8900000	8910000					8909134	8909154	TCAGCCGCCAGGGGGCGCAG	n	8625690	8625708	aacccagaaggtggaggtt	+	100164	8909134	8909152	CAGCCGCCAGGGGGCGCAG	-	202459	Partial	99.7759	overlap
TAD31	1	8685000	8690000	1	8720000	8725000									8688331	8688349	AAGCCACTGGAGGGTGGCT	+	101639	8720378	8720396	GAGGAACCAGATGGCACTG	+	832787	Partial	6.24506	inside
TAD32	1	8975000	8980000	1	9065000	9070000									8975418	8975436	tttactgTAGAGGGCACCA	+	137541	9069124	9069142	TAACCACCAGAGAGTGCAG	-	116066	Partial	92.0453	includeFeature
TAD33	1	8975000	8980000	1	9160000	9165000					9161782	9161802	AAGGCCTGTAGAGGGAGCTG	n	8975418	8975436	tttactgTAGAGGGCACCA	+	137541	9161782	9161800	AGGCCTGTAGAGGGAGCTG	-	162787	Partial	48.3642	includeFeature
TAD34	1	9065000	9070000	1	9160000	9165000					9161782	9161802	AAGGCCTGTAGAGGGAGCTG	n	9069124	9069142	TAACCACCAGAGAGTGCAG	-	116066	9161782	9161800	AGGCCTGTAGAGGGAGCTG	-	162787	Partial	91.892	includeFeature
TAD35	1	9170000	9175000	1	9255000	9260000	9170986	9171006	CCGTCCACCAGGGGGCAGGA	p	9256679	9256699	TCCTCCATCAGAGGGCTCCC	n	9170987	9171005	CGTCCACCAGGGGGCAGGA	+	215738	9258866	9258884	CCGCCAGGAGGTGGCCGTC	+	141475	Complete
TAD36	1	9170000	9180000	1	9300000	9310000	9170986	9171006	CCGTCCACCAGGGGGCAGGA	p	9310278	9310298	AGCTCCAGTAGGAGGCAGCA	n	9170987	9171005	CGTCCACCAGGGGGCAGGA	+	215738	9303505	9303523	CAGCCTGCAGGTGGGAGCA	-	124426	Partial	39.0107	includeFeature
TAD37	1	9320000	9330000	1	9510000	9520000	9327336	9327356	CTGGCCGCGTGGGGGGGCCC	p					9328163	9328181	GGACCACAGGAGGGCACCA	-	156721	9516012	9516030	CTCTCGCCAGAGGGCGCCA	-	134754	Partial	83.605	includeFeature
TAD38	1	9345000	9350000	1	9550000	9555000	9349237	9349257	TTTGCCAGCAGGCGTCGCTG	p					9349239	9349257	TTGCCAGCAGGCGTCGCTG	+	16	9551297	9551315	TGTCCGCCAGGGGGAGCCC	-	182787	Complete
TAD39	1	9345000	9350000	1	9630000	9635000	9349237	9349257	TTTGCCAGCAGGCGTCGCTG	p					9349239	9349257	TTGCCAGCAGGCGTCGCTG	+	16	9633975	9633993	GGGCCTGCAGGTGTCACCA	-	161803	Partial	57.6586	includeFeature
TAD40	1	9550000	9560000	1	9630000	9640000									9555464	9555482	CGGCCACCAGGGGGCGCAG	+	250656	9633975	9633993	GGGCCTGCAGGTGTCACCA	-	161803	Unmatched
TAD41	1	9690000	9695000	1	9925000	9930000	9687241	9687261	ATCACCACCAGGTGGCGCCG	p					9690795	9690813	tgtgcagaagagggcagaa	+	13082	9927707	9927725	TGCCCACTAGGTGGCGCTG	-	22459	Complete
TAD42	1	9780000	9790000	1	9920000	9930000	9782021	9782041	CTGCCCACCAGGGGGAAGCA	p					9782023	9782041	TGCCCACCAGGGGGAAGCA	+	198361	9927707	9927725	TGCCCACTAGGTGGCGCTG	-	22459	Complete
TAD43	1	9840000	9850000	1	9920000	9930000	9844778	9844798	ACTGCCAGCAGGTGGTGACA	p					9844779	9844797	CTGCCAGCAGGTGGTGACA	+	17623	9927707	9927725	TGCCCACTAGGTGGCGCTG	-	22459	Unmatched
TAD44	1	9930000	9935000	1	10000000	10005000					10002573	10002593	GTGACTACTAGGTGGTGCCA	n	9932888	9932906	CTCCCTCCAGGAGGAGCTG	+	125738	10003252	10003270	TTGCCACCAGAGGTAGCCG	+	178852	Partial	93.4747	overlap
TAD45	1	10430000	10440000	1	10550000	10560000					10554875	10554895	TCCACCACCAGGGGGCCCCA	n	10435525	10435543	CTTGAACCAGGGGGCGGAG	-	862295	10554876	10554894	CCACCACCAGGGGGCCCCA	-	193607	Partial	53.7631	overlap
TAD46	1	10435000	10440000	1	10475000	10480000									10435525	10435543	CTTGAACCAGGGGGCGGAG	-	862295	10475521	10475539	CTCCCAGCAGGGGGTGGGC	-	14459	Partial	20.5805	inside
TAD47	1	10570000	10580000	1	11000000	11010000	10567663	10567683	GTAGCTTCTAGGGGGCAGCA	p	11002189	11002209	GCGAGCAGCAGGGGGCAGCG	n	10578352	10578370	CCACCACCCGGGGGAGGCA	-	14918	11002189	11002207	CGAGCAGCAGGGGGCAGCG	-	185738	Complete
TAD48	1	10575000	10580000	1	10925000	10930000	10567663	10567683	GTAGCTTCTAGGGGGCAGCA	p	10927341	10927361	GCCGCCGGTAGGGGGCGCCT	n	10578352	10578370	CCACCACCCGGGGGAGGCA	-	14918	10927341	10927359	CCGCCGGTAGGGGGCGCCT	-	182623	Complete
TAD49	1	11090000	11100000	1	11700000	11710000	11097828	11097848	GTGGCCATTAGGTGGCGCCA	p					11097829	11097847	TGGCCATTAGGTGGCGCCA	+	20082	11705909	11705927	CGTCCAGCAGGGGGCACCC	-	228361	Partial	50.3916	overlap
TAD50	1	11300000	11305000	1	11700000	11705000	11301930	11301950	CAATCCAGCAGATGGCAGTA	p					11301931	11301949	aatccagcagatggcagta	+	175738	11702656	11702674	GTACCACTAGGTGTCAGCA	-	161311	Complete
TAD51	1	11720000	11725000	1	11780000	11785000	11724243	11724263	GCCGCCTGGAGGGGGAGACA	p	11780018	11780038	TCGGACAGTAGAGGGCACTC	n	11722547	11722565	GGGCCTCCAGAGGAAGCCA	-	139344	11780018	11780036	CGGACAGTAGAGGGCACTC	-	190164	Partial	92.6769	overlap
TAD52	1	11900000	11905000	1	11955000	11960000	11898894	11898914	CCTGCCAGCAGATGGCACCA	p	11954171	11954191	ATCTCCAGCAGGTGGCGCTG	n	11900288	11900306	GCACCAGGAGAGGGTGGGC	-	104426	11958953	11958971	CGGGCACCAGGGGGGTCCA	+	952459	Partial	90.6433	overlap
TAD53	1	12185000	12190000	1	12265000	12270000					12269084	12269104	CTGTCCACCAGGGGGCAGGT	n	12185010	12185028	CTGACACGAGGTGGCAGTA	+	161967	12269084	12269102	TGTCCACCAGGGGGCAGGT	-	191803	Complete
TAD54	1	12370000	12375000	1	12680000	12685000	12374568	12374588	TTGGCCAAAAGATGTCTCTG	p	12680031	12680051	TGGGCCACCAGGCGGCTCCG	n	12374569	12374587	TGGCCAAAAGATGTCTCTG	+	10082	12680031	12680049	GGGCCACCAGGCGGCTCCG	-	143115	Partial	98.4956	overlap
TAD55	1	12370000	12375000	1	12720000	12725000	12374568	12374588	TTGGCCAAAAGATGTCTCTG	p	12719164	12719184	CCCACCACCAGGTGGCAGTA	n	12374569	12374587	TGGCCAAAAGATGTCTCTG	+	10082	12724972	12724990	TCACCAGCTGCTGGCACCC	+	880328	Partial	98.427	overlap
TAD56	1	12610000	12615000	1	12675000	12680000					12680031	12680051	TGGGCCACCAGGCGGCTCCG	n	12613538	12613556	TGTCCTCAAGGGGTAGCAG	-	112295	12676280	12676298	CCATCAGGAGAGGGAGGCA	-	112787	Partial	32.8941	inside
TAD57	1	13990000	14000000	1	14150000	14160000	13992337	13992357	ATGCCCACCAGAGGGCTCCT	p	14151734	14151754	CTGGCTGGCAGGTGGCAGAG	n	13990519	13990537	gggccaagaggtggcgctg	+	168689	14157743	14157761	CTACCAGCAGAAGGCTGAG	+	116393	Partial	98.7694	overlap
TAD58	1	13995000	14000000	1	14285000	14290000	13992337	13992357	ATGCCCACCAGAGGGCTCCT	p	14287060	14287080	TTGACCACCAGAGGTCACTG	n						14287061	14287079	TGACCACCAGAGGTCACTG	-	207213
TAD59	1	15105000	15110000	1	15370000	15375000					15373202	15373222	CTCACCACTAGGGGTCAGCA	n	15105809	15105827	CTGCCACTAGGAGGCAGTG	+	198197	15373202	15373220	TCACCACTAGGGGTCAGCA	-	192131	Complete
TAD60	1	15250000	15255000	1	15350000	15355000	15251131	15251151	CCGGGCGCGCGAGGGCGCTC	p	15354168	15354188	GCTGCCAGCAGGGGGCCCCC	n	15250251	15250269	TGACCGGGAGAGGTCAGAA	-	115574	15354169	15354187	CTGCCAGCAGGGGGCCCCC	-	188852	Partial	99.42	overlap
TAD61	1	15475000	15480000	1	15595000	15600000					15599217	15599237	ATGCCCAGAAGAGGGTGCTA	n	15478978	15478996	TTCCCGGTAGGAGGCGCCT	+	120164	15599217	15599235	TGCCCAGAAGAGGGTGCTA	-	165738	Complete
TAD62	1	15480000	15490000	1	15750000	15760000					15757805	15757825	CTGGCCACCTGGGGGCAGCG	n	15480715	15480733	CCGCCAACAGGGGGCCCCC	-	15459	15757805	15757823	TGGCCACCTGGGGGCAGCG	-	202459	Partial	42.6571	overlap
TAD63	1	15655000	15660000	1	15750000	15755000	15650210	15650230	ATGGCCAGCAGAGGGCAGCA	p	15757805	15757825	CTGGCCACCTGGGGGCAGCG	n	15655931	15655949	GCTCCAGAAGGTGGTGCTG	+	138033	15753657	15753675	CTTCCGCAAGGCGGCGGCC	+	112295	Partial	92.383	inside
TAD64	1	15920000	15925000	1	16065000	16070000	15921773	15921793	CAAGCCAGGAGAGGGCACAG	p	16068026	16068046	GGGTCCACTAGGTGGCAGGC	n	15921774	15921792	AAGCCAGGAGAGGGCACAG	+	158361	16068026	16068044	GGTCCACTAGGTGGCAGGC	-	172131	Complete
TAD65	1	16400000	16405000	1	16510000	16515000					16514417	16514437	CCAGCCACCAGAGGGCGGCA	n	16402716	16402734	CTGCCAGCAGGGAGCATCA	-	138361	16514417	16514435	CAGCCACCAGAGGGCGGCA	-	238525	Complete
TAD66	1	16400000	16410000	1	16690000	16700000					16690031	16690051	ATTACCAGCAGAGGGAGATG	n	16408999	16409017	TGACCAGCAGAGGGCACTC	+	232459	16690032	16690050	TTACCAGCAGAGGGAGATG	-	171803	Complete
TAD67	1	16405000	16410000	1	16570000	16575000					16571059	16571079	AAGGCCACCTGAGGGCACCC	n	16408999	16409017	TGACCAGCAGAGGGCACTC	+	232459	16571059	16571077	AGGCCACCTGAGGGCACCC	-	168852	Complete
TAD68	1	16840000	16850000	1	234910000	234920000									16842640	16842658	CATCCTGCAGAtgtaacca	+	103443	234916334	234916352	GGGCCACCAGGGGATGCAT	+	128525	Partial	2.06378	includeFeature
TAD69	1	17290000	17300000	1	17370000	17380000	17290139	17290159	CCAGCCTCCAGGTAGTGCCC	p	17372761	17372781	AATACCACAAGGTGGCATTA	n	17298080	17298098	GAGCCTCCAGGGTGCGCTC	-	126393	17372761	17372779	ATACCACAAGGTGGCATTA	-	148525	Partial	92.2022	overlap
TAD70	1	17385000	17390000	1	17560000	17565000	17386323	17386343	TCTACCCACAGAGGGTGCTG	p	17563715	17563735	TCTGCCACCAGGGGGCGGAA	n	17386324	17386342	CTACCCACAGAGGGTGCTG	+	100984	17563715	17563733	CTGCCACCAGGGGGCGGAA	-	233115	Partial	62.6594	overlap
TAD71	1	17385000	17390000	1	17730000	17735000	17386323	17386343	TCTACCCACAGAGGGTGCTG	p	17732832	17732852	CTGCCCACCAGAGGGCACCA	n	17386324	17386342	CTACCCACAGAGGGTGCTG	+	100984	17732832	17732850	TGCCCACCAGAGGGCACCA	-	225246	Partial	60.22	includeFeature
TAD72	1	17440000	17450000	1	17660000	17670000	17452419	17452439	GAGACCACAAGGTGGCGCCA	p	17662770	17662790	ATCACCACAAGGGGGCGCCC	n	17446748	17446766	TGACCTCTGGGTGGCACCC	-	158852	17662770	17662788	TCACCACAAGGGGGCGCCC	-	218525	Partial	91.6391	includeFeature
TAD73	1	17450000	17455000	1	17560000	17565000	17452419	17452439	GAGACCACAAGGTGGCGCCA	p	17563715	17563735	TCTGCCACCAGGGGGCGGAA	n	17452420	17452438	AGACCACAAGGTGGCGCCA	+	209836	17563715	17563733	CTGCCACCAGGGGGCGGAA	-	233115	Complete
TAD74	1	17450000	17460000	1	17730000	17740000	17452419	17452439	GAGACCACAAGGTGGCGCCA	p	17732832	17732852	CTGCCCACCAGAGGGCACCA	n	17452420	17452438	AGACCACAAGGTGGCGCCA	+	209836	17732832	17732850	TGCCCACCAGAGGGCACCA	-	225246	Complete
TAD75	1	17825000	17830000	1	17930000	17935000					17933517	17933537	TCTTCCAGTAGGGGGCGCAG	n	17828983	17829001	ACGACGCCAGGGGGCGCCA	+	162623	17933517	17933535	CTTCCAGTAGGGGGCGCAG	-	202459	Complete
TAD76	1	17970000	17980000	1	18420000	18430000					18427155	18427175	ATTGACAACAGGTGGCGCCA	n	17972289	17972307	TGGCCAGCAGAGGAAAGGG	-	147869	18427155	18427173	TTGACAACAGGTGGCGCCA	-	171148	Partial	55.7178	includeFeature
TAD77	1	17980000	17990000	1	18150000	18160000					18152772	18152792	GAGACCAGCAGGGGGCGCAG	n	17988243	17988261	TGGCCACTGGGGGGCGCTC	+	214918	18152772	18152790	AGACCAGCAGGGGGCGCAG	-	214262	Complete
TAD78	1	18170000	18180000	1	18420000	18430000					18427155	18427175	ATTGACAACAGGTGGCGCCA	n	18172616	18172634	TTTACAGGAGAGGGCAGGG	-	112131	18427155	18427173	TTGACAACAGGTGGCGCCA	-	171148	Partial	68.52	includeFeature
TAD79	1	18920000	18930000	1	19200000	19210000	18924073	18924093	GTGGCCACTAGGTGACAGCA	p	19201889	19201909	ATGGCCTCACGGGGGCAGTG	n	18924074	18924092	TGGCCACTAGGTGACAGCA	+	204918	19201890	19201908	TGGCCTCACGGGGGCAGTG	-	144918	Complete
TAD80	1	18925000	18930000	1	19145000	19150000	18924073	18924093	GTGGCCACTAGGTGACAGCA	p	19147436	19147456	GCTGACAGCAGATGGTGCTG	n	18928392	18928410	CTGCCACTGGGAGATGCTA	+	922951	19149900	19149918	CTGCCAATAGAGGGCAGTT	-	158197	Complete
TAD81	1	19240000	19245000	1	19405000	19410000	19248191	19248211	CGAGTCAGCAGGTGGGGCTG	p					19240407	19240425	TGAACCCCAGGGGGCGGAG	-	141639	19407847	19407865	GTGGCTCCAGGTGGAGCCA	-	11541	Partial	34.9065	overlap
TAD82	1	19430000	19435000	1	19475000	19480000														19477255	19477273	GATCCAGCAGGTGTCACCA	-	155902
TAD83	1	19655000	19660000	1	19980000	19985000									19656295	19656313	CCTCCTCCAGGAGGCTCTC	-	110164	19980355	19980373	CTGCCAAAAGGTGGCGCTG	-	182459	Complete
TAD84	1	19715000	19720000	1	19975000	19980000	19717997	19718017	ACGTCCAGCAGAGGGCTCTG	p					19717999	19718017	CGTCCAGCAGAGGGCTCTG	+	17918	19975329	19975347	CTCCCTCATGGGGGCGCCG	-	112787	Complete
TAD85	1	20240000	20245000	1	20480000	20485000	20244669	20244689	ATGGACACCAGAGGGCGCCT	p	20479001	20479021	ATGTCCACTAGGTGTCGCCC	n	20244670	20244688	TGGACACCAGAGGGCGCCT	+	195738	20483954	20483972	tatccaacagggggagcgc	+	137705	Complete
TAD86	1	20240000	20250000	1	20820000	20830000	20244669	20244689	ATGGACACCAGAGGGCGCCT	p	20820456	20820476	ATGCCCTCCAGGTGGCGCTA	n	20244670	20244688	TGGACACCAGAGGGCGCCT	+	195738	20820457	20820475	TGCCCTCCAGGTGGCGCTA	-	204426	Partial	47.8069	overlap
TAD87	1	20540000	20545000	1	20815000	20820000	20539505	20539525	TCTTCCACTAGATGGCGCTG	p	20820456	20820476	ATGCCCTCCAGGTGGCGCTA	n	20543083	20543101	ctgcctgttggtggcaaca	+	113115	20818502	20818520	cagccaataggaggcagca	+	159508	Complete
TAD88	1	20685000	20690000	1	20815000	20820000	20688466	20688486	CCGTTCAGCAGAGGGCGCTG	p	20820456	20820476	ATGCCCTCCAGGTGGCGCTA	n	20688468	20688486	CGTTCAGCAGAGGGCGCTG	+	183443	20818502	20818520	cagccaataggaggcagca	+	159508	Complete
TAD89	1	20850000	20855000	1	20965000	20970000	20848992	20849012	TTAGCCACAAGGAGGCACCA	p					20853059	20853077	TTACCAACAGAGAGAGGCA	+	983607	20966827	20966845	TCCCCACCAGAGGGAACAC	+	152951	Partial	56.9117	overlap
TAD90	1	20900000	20905000	1	20960000	20965000	20901906	20901926	GGGTCCAGTAGGGGGCGCAC	p					20901907	20901925	GGTCCAGTAGGGGGCGCAC	+	191803	20960251	20960269	CCGCCAGTCGGTGGCCGGG	+	901639	Partial	97.3754	overlap
TAD91	1	21030000	21035000	1	21510000	21515000	21029106	21029126	GCAGCCAGCAGAGGGCTTTG	p										21512464	21512482	TAGCCAAAAGGTGGAAACA	-	12082
TAD92	1	21550000	21560000	1	21910000	21920000	21558635	21558655	TAGTCCACCAGGGGGCACCA	p					21558636	21558654	AGTCCACCAGGGGGCACCA	+	223443	21913634	21913652	CAGCCAGTGGGTGGCAGTG	-	171967	Partial	37.0051	includeFeature
TAD93	1	21555000	21560000	1	21695000	21700000	21558635	21558655	TAGTCCACCAGGGGGCACCA	p					21558636	21558654	AGTCCACCAGGGGGCACCA	+	223443	21697214	21697232	TGACCAGCAGGGGACAGCA	+	204262	Partial	94.4269	includeFeature
TAD94	1	21570000	21580000	1	21980000	21990000					21985754	21985774	ACGGCCAATTGGTGGCGCCC	n	21571665	21571683	TGGCCCCTAGGGGGCTCTC	+	152131	21984456	21984474	TGCCCCCCAGAGGGCGCCA	+	177049	Partial	36.7821	overlap
TAD95	1	21580000	21585000	1	21665000	21670000					21661380	21661400	ATGGACTGTAGGGGGCAGGA	n	21581871	21581889	CAGCCACCAGAGGGCAGCC	+	222459	21666717	21666735	TAACCAGCCGAGGGCCCTG	-	116557	Partial	98.1578	overlap
TAD96	1	21690000	21700000	1	21980000	21990000					21985754	21985774	ACGGCCAATTGGTGGCGCCC	n	21697214	21697232	TGACCAGCAGGGGACAGCA	+	204262	21984456	21984474	TGCCCCCCAGAGGGCGCCA	+	177049	Partial	51.495	overlap
TAD97	1	21695000	21700000	1	21910000	21915000									21697214	21697232	TGACCAGCAGGGGACAGCA	+	204262	21913634	21913652	CAGCCAGTGGGTGGCAGTG	-	171967	Partial	54.8468	includeFeature
TAD98	1	21865000	21870000	1	21970000	21975000	21866518	21866538	TCCCCCTGCAGAGGGCTGAG	p					21866520	21866538	CCCCCTGCAGAGGGCTGAG	+	980328	21972375	21972393	GAGCCACCTGAGGACAGGG	+	906557	Partial	73.079	inside
TAD99	1	22430000	22440000	1	22600000	22610000	22432306	22432326	GCAGCCACTAGATGGCAGAG	p					22432307	22432325	CAGCCACTAGATGGCAGAG	+	194918	22603862	22603880	GGAGCACCAGAGGGTGCCC	-	133279	Partial	84.2306	overlap
TAD100	1	22430000	22440000	1	22740000	22750000	22432306	22432326	GCAGCCACTAGATGGCAGAG	p					22432307	22432325	CAGCCACTAGATGGCAGAG	+	194918	22743253	22743271	AGGCCACTGGAGGGCGCTG	-	186066	Complete
TAD101	1	22740000	22745000	1	22970000	22975000					22968690	22968710	TTGTCCAGCAGGTGGCAGCC	n	22743253	22743271	AGGCCACTGGAGGGCGCTG	-	186066	22972767	22972785	GAACCACTGGAAGGAGCCG	-	95082	Partial	94.4957	includeFeature
TAD102	1	22990000	23000000	1	23250000	23260000					23256988	23257008	CCATCCCCCAGGGGGCAGAA	n	22992430	22992448	CTGCCACCAGGGGGGAGCA	+	171475	23256988	23257006	CATCCCCCAGGGGGCAGAA	-	148197	Complete
TAD103	1	23300000	23305000	1	23510000	23515000	23303087	23303107	GTGGCCCCAGGATGGCAGTA	p	23511343	23511363	ATGGCCACCAGGTGGCGCAG	n	23303088	23303106	TGGCCCCAGGATGGCAGTA	+	11918	23511344	23511362	TGGCCACCAGGTGGCGCAG	-	245902	Complete
TAD104	1	23300000	23310000	1	23410000	23420000	23303087	23303107	GTGGCCCCAGGATGGCAGTA	p					23303088	23303106	TGGCCCCAGGATGGCAGTA	+	11918	23412138	23412156	CGGGATGCAGGGGGCACTA	-	10377	Unmatched
TAD105	1	23410000	23420000	1	23600000	23610000									23412138	23412156	CGGGATGCAGGGGGCACTA	-	10377	23603175	23603193	TCTCCACAAGAAGGCCCTA	-	118197	Partial	43.2065	includeFeature
TAD106	1	23420000	23425000	1	23510000	23515000					23511343	23511363	ATGGCCACCAGGTGGCGCAG	n						23511344	23511362	TGGCCACCAGGTGGCGCAG	-	245902
TAD107	1	23810000	23820000	1	23860000	23870000									23810700	23810718	ccgccggccgggggcgccg	+	154262	23866478	23866496	TCACCTCTAGGTGGCAGCC	-	181967	Partial	71.955	includeFeature
TAD108	1	23870000	23875000	1	23960000	23965000					23964088	23964108	TTGGCCAGCAGATGGCGCGA	n	23871363	23871381	TGGCCGCCAGAGGGGAGTC	+	138197	23964089	23964107	TGGCCAGCAGATGGCGCGA	-	228033	Complete
TAD109	1	23870000	23880000	1	24070000	24080000									23871363	23871381	TGGCCGCCAGAGGGGAGTC	+	138197	24077970	24077988	ACGCCACTAGAGGGCGGTT	-	18459	Partial	57.5843	includeFeature
TAD110	1	24520000	24525000	1	24955000	24960000					24961901	24961921	AGAGTCACTAGATGGCGTTC	n	24524680	24524698	GTCCCAGCAGGGGCCGGAG	-	10623	24959320	24959338	TGGACAGCAGGGGTCATAG	-	122131	Partial	75.9211	overlap
TAD111	1	24525000	24530000	1	24715000	24720000									24525937	24525955	TGAGCACCAGGGGGCACCA	+	205574	24716734	24716752	TCACCAGCAGGGGACAGAA	-	171639	Complete
TAD112	1	25015000	25020000	1	25150000	25155000	25015209	25015229	CCTTCCACTAGGTGGCACCC	p	25157362	25157382	TTAACCACTAGAAGGCAGTA	n	25015210	25015228	CTTCCACTAGGTGGCACCC	+	205082
TAD113	1	25170000	25180000	1	25420000	25430000					25428093	25428113	ACGGACAGCAGAGGGCGCCA	n	25174578	25174596	TGGCCAGCAGGGGCCGCGG	+	178033	25428093	25428111	CGGACAGCAGAGGGCGCCA	-	213115	Complete
TAD114	1	25255000	25260000	1	25430000	25435000	25258896	25258916	GCCGCCGCTAGTTGGCGCCC	p	25428093	25428113	ACGGACAGCAGAGGGCGCCA	n	25258897	25258915	CCGCCGCTAGTTGGCGCCC	+	137213	25433550	25433568	GGGCCTCCAGGTGGCCCGT	-	110984	Partial	94.2167	includeFeature
TAD115	1	25260000	25265000	1	25365000	25370000	25258896	25258916	GCCGCCGCTAGTTGGCGCCC	p					25260218	25260236	TGCCCACAGGAGGGCGGCC	-	149836	25365815	25365833	GAGACAGCAGGAGGCACTA	-	146066	Complete
TAD116	1	25935000	25940000	1	26120000	26125000									25935262	25935280	caaccacaagggggcgggg	+	191639	26123494	26123512	CTTCCCGCAGGGGGCGCTG	-	171639	Complete
TAD117	1	25950000	25955000	1	25995000	26000000	25945734	25945754	CAGGCCACGAGGGGGCCGTG	p					25954415	25954433	TTTCCAGTAGCAGGAACCA	-	780328	25998017	25998035	tggacaatagggggccgta	+	127705	Partial	65.2767	inside
TAD118	1	25965000	25970000	1	26055000	26060000									25968663	25968681	CAGCCACAGGAGGGAGGGC	-	109672	26058601	26058619	gctcctgcagagggtgCCC	+	123115	Partial	75.7389	inside
TAD119	1	26150000	26160000	1	26320000	26330000					26324794	26324814	CAGGCCACCAGGGGGAGGAA	n	26152216	26152234	TTTTCACCAGAGGGCACAG	+	154426	26324794	26324812	AGGCCACCAGGGGGAGGAA	-	19623	Partial	57.3728	includeFeature
TAD120	1	26220000	26225000	1	26325000	26330000	26222063	26222083	CCCGCCTCAAGGGGGCAGCA	p	26324794	26324814	CAGGCCACCAGGGGGAGGAA	n	26222065	26222083	ccgcctcaagggggcagca	+	189016	26326249	26326267	TGGCCAGCAAATGGCTCCA	-	12	Partial	93.8827	includeFeature
TAD121	1	26360000	26370000	1	26470000	26480000	26362617	26362637	CCGACCACTAGAGGTCAGCG	p	26471778	26471798	TTATCCACCAGAGGGCGGGC	n	26362618	26362636	CGACCACTAGAGGTCAGCG	+	189836	26471778	26471796	TATCCACCAGAGGGCGGGC	-	191803	Partial	91.8083	includeFeature
TAD122	1	26430000	26440000	1	26640000	26650000	26431619	26431639	CCTGCCACCAGGGGGCAGGC	p	26648208	26648228	TCTGCCATCAGAGGGCGCCC	n	26431620	26431638	CTGCCACCAGGGGGCAGGC	+	213115	26648208	26648226	CTGCCATCAGAGGGCGCCC	-	17918	Partial	21.8214	overlap
TAD123	1	26435000	26440000	1	26470000	26475000	26431619	26431639	CCTGCCACCAGGGGGCAGGC	p	26471778	26471798	TTATCCACCAGAGGGCGGGC	n	26438241	26438259	AAGCCGGAGGGGGGCGGGG	+	977049	26471778	26471796	TATCCACCAGAGGGCGGGC	-	191803	Partial	92.5075	overlap
TAD124	1	26490000	26500000	1	26640000	26650000	26496299	26496319	ACGGCCGCCTGGCGGCGCTC	p	26648208	26648228	TCTGCCATCAGAGGGCGCCC	n	26490854	26490872	TCGCCAGCAGGTGGCAGCA	-	231148	26648208	26648226	CTGCCATCAGAGGGCGCCC	-	17918	Partial	30.0044	overlap
TAD125	1	26600000	26605000	1	26645000	26650000					26648208	26648228	TCTGCCATCAGAGGGCGCCC	n	26602197	26602215	CTGTCAGCAGGGGGCAACC	+	158525	26648208	26648226	CTGCCATCAGAGGGCGCCC	-	17918	Partial	96.014	overlap
TAD126	1	26920000	26930000	1	27200000	27210000					27204634	27204654	TCAACCAGTAGGTGGCACCC	n	26929030	26929048	TGAACAGCAGATGGCAGGA	+	163443	27204634	27204652	CAACCAGTAGGTGGCACCC	-	207541	Partial	67.6052	overlap
TAD127	1	26930000	26935000	1	27115000	27120000					27115827	27115847	CTTGGCACAAGGGGGCGCCT	n	26932621	26932639	tgccaggcagagggcacag	+	947541	27115827	27115845	TTGGCACAAGGGGGCGCCT	-	157541	Complete
TAD128	1	26945000	26950000	1	27015000	27020000	26946908	26946928	GTGGGCGGCAGGGGGCAGCA	p					26946909	26946927	TGGGCGGCAGGGGGCAGCA	+	17	27019867	27019885	ACCCCGGCTGGGGGCAGTG	-	927869	Partial	97.744	overlap
TAD129	1	27020000	27025000	1	27095000	27100000									27021946	27021964	CGGCCGGGAGGGGACAGAC	+	119836	27097803	27097821	TTACCAGGAGAGGGAGGCT	-	137213	Partial	47.2353	inside
TAD130	1	27320000	27325000	1	27425000	27430000	27324294	27324314	GTTGCCACCAGAGGGCAGTG	p					27324296	27324314	TTGCCACCAGAGGGCAGTG	+	233607	27429359	27429377	CAGCCAGGAGGTGGCGCCC	+	199836	Partial	91.09	includeFeature
TAD131	1	27370000	27375000	1	27420000	27425000									27372577	27372595	CCGCCAGCAGGTGGCGCTG	+	238197	27424061	27424079	CAACCACCAGAGGGCAGTG	-	218525	Complete
TAD132	1	27420000	27430000	1	27520000	27530000					27524589	27524609	TGAGCCACAAGGTGGCACTG	p	27424061	27424079	CAACCACCAGAGGGCAGTG	-	218525	27524590	27524608	GAGCCACAAGGTGGCACTG	+	194098	Partial	91.6827	overlap
TAD133	1	27425000	27430000	1	27605000	27610000					27611339	27611359	GTCACCACCAGGGGGAGCGC	n	27429359	27429377	CAGCCAGGAGGTGGCGCCC	+	199836
TAD134	1	27625000	27630000	1	27715000	27720000									27627458	27627476	TGCCCAGCAGAGGGCAGCC	+	203607	27718916	27718934	CGGCCCGCAGAGGGCGCCG	+	195574	Complete
TAD135	1	27625000	27630000	1	27930000	27935000									27627458	27627476	TGCCCAGCAGAGGGCAGCC	+	203607	27933043	27933061	TAGACACTAGGTGGCAGCA	-	188689	Partial	66.5042	overlap
TAD136	1	27720000	27730000	1	27990000	28000000									27722062	27722080	TGGCCACCAGAGGGCAGTC	-	242295	27999493	27999511	ctgccaccagatggctggc	+	149672	Partial	93.2954	includeFeature
TAD137	1	27725000	27730000	1	27930000	27935000									27729003	27729021	CAGCCAGGAGGGGGCAGTG	+	200328	27933043	27933061	TAGACACTAGGTGGCAGCA	-	188689	Complete
TAD138	1	27880000	27885000	1	27925000	27930000	27883416	27883436	CTCGCCACTAGGTGTCCCCT	p					27883418	27883436	TCGCCACTAGGTGTCCCCT	+	126393	27928863	27928881	GGGCCAGCTGAGGGAGGAA	-	124262	Partial	93.544	overlap
TAD139	1	27935000	27940000	1	27985000	27990000									27935841	27935859	TCTCCAGCAGAGGGAACAG	-	163607	27989841	27989859	TGACCACCAGGTGGCAGTA	-	243279	Partial	51.4808	inside
TAD140	1	28185000	28190000	1	28300000	28305000					28306315	28306335	TTTTCCAGCAGATGGCAGTC	n	28187762	28187780	tggccaccagaaggcttcg	+	134754
TAD141	1	28415000	28420000	1	28530000	28535000	28417890	28417910	ACCTCCACCAGAGGGAGCCC	p	28535555	28535575	CTGACCACAGGGTGGCAGTA	n	28417892	28417910	CCTCCACCAGAGGGAGCCC	+	185738	28531925	28531943	TGGACTCCAGGTGAAAGTA	-	109672	Complete
TAD142	1	28730000	28740000	1	28920000	28930000	28736427	28736447	TTGAACACAAGAGGGCAGTC	p	28929528	28929548	CTAGTCAGCAGGTGGCAGCA	n	28736428	28736446	TGAACACAAGAGGGCAGTC	+	168361	28929528	28929546	TAGTCAGCAGGTGGCAGCA	-	182787	Complete
TAD143	1	28845000	28850000	1	28925000	28930000	28844681	28844701	ATGGCCGCCAGGGGCCGCCG	p	28929528	28929548	CTAGTCAGCAGGTGGCAGCA	n	28848577	28848595	TGAGCCCCTGGGGGCACCG	-	911475	28929528	28929546	TAGTCAGCAGGTGGCAGCA	-	182787	Complete
TAD144	1	28970000	28980000	1	29200000	29210000									28973290	28973308	AACCCAGGAGGTGGAGCTT	-	978689	29203873	29203891	TAGCCGGTAGGTGGCAGCA	-	190984	Partial	58.8617	includeFeature
TAD145	1	29105000	29110000	1	29200000	29205000	29111776	29111796	CTTGCCAGGAGGTGGCAGTA	p					29107469	29107487	AGACCACCTGAGGTCAGGA	-	102623	29203873	29203891	TAGCCGGTAGGTGGCAGCA	-	190984	Partial	99.108	overlap
TAD146	1	29110000	29120000	1	29530000	29540000	29111776	29111796	CTTGCCAGGAGGTGGCAGTA	p					29111777	29111795	TTGCCAGGAGGTGGCAGTA	+	200328	29536420	29536438	TGGGAAGCAGGGGGCAGCC	+	122623	Partial	55.7212	includeFeature
TAD147	1	29205000	29210000	1	29355000	29360000					29360545	29360565	TTCACCAGCAGATGGTGATA	n	29208725	29208743	TGACCTCGAGGGGGCAGCA	+	189508
TAD148	1	29205000	29210000	1	29520000	29525000									29208725	29208743	TGACCTCGAGGGGGCAGCA	+	189508	29524212	29524230	TCTACAGCAGGTGGCAGTC	-	161148	Complete
TAD149	1	29360000	29370000	1	29520000	29530000	29360545	29360565	TTCACCAGCAGATGGTGATA	n					29360545	29360563	TCACCAGCAGATGGTGATA	-	15918	29529550	29529568	TGTCCACCAGAGGGCGCCC	-	235574	Partial	51.7994	overlap
TAD150	1	29370000	29380000	1	29440000	29450000	29360545	29360565	TTCACCAGCAGATGGTGATA	n	29447884	29447904	GGCTCCGCCAGGGGGTGCTG	n	29377267	29377285	AACCCAGGAGGTGGAGCTT	-	978689	29447885	29447903	GCTCCGCCAGGGGGTGCTG	-	143934	Partial	97.5738	overlap
TAD151	1	29560000	29565000	1	31180000	31185000									29562940	29562958	TGGCCAGCAGGGAGCGCCG	+	200492	31181129	31181147	TGGCCACAGGATGGCACCA	-	180984	Partial	46.7445	includeFeature
TAD152	1	29560000	29570000	1	30170000	30180000									29562940	29562958	TGGCCAGCAGGGAGCGCCG	+	200492	30178230	30178248	TGTCCAGGAGGGGAAGGGA	+	116721	Partial	99.5594	overlap
TAD153	1	29565000	29570000	1	29780000	29785000					29780203	29780223	ACCGCCGGAAGGGGGAGTAA	n	29569730	29569748	CAGCCACAGGGTGGTGGAA	-	117869	29782966	29782984	GTCCCTGCAGATGGCACCT	-	114754	Partial	28.9627	inside
TAD154	1	29570000	29580000	1	30550000	30560000					30558963	30558983	GCGGCCTGAAGGTGGCGCTG	n	29571763	29571781	TATCCTGTGGGTGGCAGTG	+	125082	30558964	30558982	CGGCCTGAAGGTGGCGCTG	-	199836	Partial	75.9927	overlap
TAD155	1	30175000	30180000	1	30555000	30560000					30558963	30558983	GCGGCCTGAAGGTGGCGCTG	n	30178230	30178248	TGTCCAGGAGGGGAAGGGA	+	116721	30558964	30558982	CGGCCTGAAGGTGGCGCTG	-	199836	Partial	38.267	overlap
TAD156	1	31190000	31200000	1	31250000	31260000	31192235	31192255	TTGGCCACCAGATGGCAGCC	p	31252609	31252629	ATGGCCAGCAGGGGGCGCCC	n	31192237	31192255	TGGCCACCAGATGGCAGCC	+	233607	31252610	31252628	TGGCCAGCAGGGGGCGCCC	-	259836	Partial	87.37	includeFeature
TAD157	1	31195000	31200000	1	31230000	31235000	31192235	31192255	TTGGCCACCAGATGGCAGCC	p					31197215	31197233	TCAACCCTAGGAGGCGCTA	-	111639	31234534	31234552	TAGCCAGCAGAGGAAGGCA	+	163934	Partial	65.4033	inside
TAD158	1	31200000	31205000	1	31385000	31390000	31192235	31192255	TTGGCCACCAGATGGCAGCC	p	31384386	31384406	AAGAGCAGCAGGTGGCGCTC	n	31202364	31202382	AGGCCGGCAGATGAAAGCA	-	107705	31389685	31389703	AACCCAGGAGGTGGAGCTT	-	978689	Partial	70.9679	overlap
TAD159	1	31275000	31280000	1	31380000	31385000	31274745	31274765	AAGGCCAGCAGAGGGCACCC	p	31384386	31384406	AAGAGCAGCAGGTGGCGCTC	n	31275797	31275815	ggatcaccagaggtcaggg	+	108525	31384386	31384404	AGAGCAGCAGGTGGCGCTC	-	16541	Complete
TAD160	1	31660000	31670000	1	31810000	31820000	31658691	31658711	TAAGCCACTAGAGGGCGAGG	p	31808057	31808077	TTTACCACCAGATGGCAAGA	n	31669460	31669478	cctccaccaggaggtggga	+	135574	31815723	31815741	cagacagcaggggaaggaa	+	111967	Partial	92.6513	overlap
TAD161	1	32025000	32030000	1	32060000	32065000	32029830	32029850	TCAGCCATGAGGGGGCAGTG	p	32059765	32059785	TCAGCCACCAGGGGGCAGGG	n	32029831	32029849	CAGCCATGAGGGGGCAGTG	+	148197	32060620	32060638	tgaccaccagggtgaaacc	+	11918	Partial	88.4225	overlap
TAD162	1	32120000	32130000	1	32420000	32430000	32129611	32129631	GCCACCAGGAGGGGTCAGCA	p					32129612	32129630	CCACCAGGAGGGGTCAGCA	+	157049	32421833	32421851	GGGCCAGCAGAGGGAACTG	-	193607	Partial	47.8981	overlap
TAD163	1	32260000	32270000	1	32420000	32430000									32261959	32261977	AGGCCAAAAGGAGGAGGAC	+	893443	32421833	32421851	GGGCCAGCAGAGGGAACTG	-	193607	Complete
TAD164	1	32680000	32690000	1	32790000	32800000					32800900	32800920	GCGACCGGCAGGAGGCGCTG	p	32681393	32681411	CCTCCTGCAGAGGGCAGCA	+	174754	32797563	32797581	GAACCAGAAGAGGGAGGAA	-	131311	Partial	99.015	overlap
TAD165	1	32860000	32870000	1	33240000	33250000	32866600	32866620	GGTGCCACCAGATGGTGCTG	p	33238773	33238793	AGGGCCAGCAGGGGGCGCAG	n	32866601	32866619	GTGCCACCAGATGGTGCTG	+	178361	33245589	33245607	CACACACCAGGTGGAAGCT	-	101311	Partial	86.171	overlap
TAD166	1	33185000	33190000	1	33230000	33235000					33238773	33238793	AGGGCCAGCAGGGGGCGCAG	n						33232624	33232642	CTTCCACTAAGGGGCAGCC	+	129508
TAD167	1	33390000	33400000	1	33520000	33530000	33399190	33399210	TTCGCCTCTAGGTGGTGATG	p	33520906	33520926	CTCCCCACCAGAGGGCAGAC	n	33392250	33392268	TGTCCAGCAGATAGCACCC	-	148197	33520906	33520924	TCCCCACCAGAGGGCAGAC	-	177541	Partial	93.6757	overlap
TAD168	1	33395000	33400000	1	33470000	33475000	33399190	33399210	TTCGCCTCTAGGTGGTGATG	p	33473064	33473084	GTGGCCAGGAGAGGGTGTGT	n	33399191	33399209	TCGCCTCTAGGTGGTGATG	+	14541	33471956	33471974	ATTCCAGCTGAGGGCACAG	-	115738	Partial	94.98	overlap
TAD169	1	33560000	33570000	1	33830000	33840000									33564951	33564969	TGACCAGCAGATGTAACCA	-	164098	33833541	33833559	TGTCCAGCAGAGGGCGCCA	-	237705	Partial	55.6236	overlap
TAD170	1	33560000	33570000	1	33930000	33940000					33936255	33936275	TAGGACACAAGAGGGCGCGC	n	33564951	33564969	TGACCAGCAGATGTAACCA	-	164098	33936255	33936273	AGGACACAAGAGGGCGCGC	-	14623	Partial	67.3016	overlap
TAD171	1	33760000	33765000	1	33830000	33835000	33761256	33761276	GTGGCCACAAGGTGGCGCAG	p					33761258	33761276	TGGCCACAAGGTGGCGCAG	+	222787	33833541	33833559	TGTCCAGCAGAGGGCGCCA	-	237705	Complete
TAD172	1	33760000	33765000	1	33935000	33940000	33761256	33761276	GTGGCCACAAGGTGGCGCAG	p	33936255	33936275	TAGGACACAAGAGGGCGCGC	n	33761258	33761276	TGGCCACAAGGTGGCGCAG	+	222787	33936255	33936273	AGGACACAAGAGGGCGCGC	-	14623	Complete
TAD173	1	33760000	33770000	1	34070000	34080000	33761256	33761276	GTGGCCACAAGGTGGCGCAG	p	34078657	34078677	TGCTCCACTAGATGGCGGTC	n	33761258	33761276	TGGCCACAAGGTGGCGCAG	+	222787	34078657	34078675	GCTCCACTAGATGGCGGTC	-	175574	Complete
TAD174	1	33830000	33835000	1	33920000	33925000					33921601	33921621	TCCAGCACCAGGTGGCACTA	n	33833541	33833559	TGTCCAGCAGAGGGCGCCA	-	237705	33921601	33921619	CCAGCACCAGGTGGCACTA	-	178361	Partial	96.6505	overlap
TAD175	1	33855000	33860000	1	33895000	33900000					33896657	33896677	GCAGCCAGCAGGGTGCGCGG	n						33895978	33895996	GCACCAGCAGAGGGAACCG	-	168689
TAD176	1	33940000	33950000	1	34070000	34080000	33936255	33936275	TAGGACACAAGAGGGCGCGC	n	34078657	34078677	TGCTCCACTAGATGGCGGTC	n	33941696	33941714	TGCCCACAAGGTGCCAGGC	-	101639	34078657	34078675	GCTCCACTAGATGGCGGTC	-	175574	Partial	99.2021	overlap
TAD177	1	35660000	35670000	1	35760000	35770000					35764322	35764342	TTTGTCAGTAGATGGCACTG	n	35667877	35667895	TCACCACTAGGTGTCTCAG	+	124918	35764322	35764340	TTGTCAGTAGATGGCACTG	-	170328	Unmatched
TAD178	1	35660000	35670000	1	36020000	36030000									35667877	35667895	TCACCACTAGGTGTCTCAG	+	124918	36023279	36023297	TAAGCAGTAGGGGGTGCCG	-	142951	Partial	30.6484	overlap
TAD179	1	35910000	35920000	1	36180000	36190000	35916835	35916855	CCTGACAGCAGGTGTCACTG	p					35917949	35917967	AGGCCACAAGGGGGAAGAA	-	165738	36181260	36181278	TCTCCAGCAGAGGGCAGCA	-	208852	Partial	52.4904	includeFeature
TAD180	1	35935000	35940000	1	36000000	36005000									35935581	35935599	CGGTCAGGAGGCGGAGGTG	-	911475	36000618	36000636	aacccaggagatggaggtt	+	809836	Partial	61.3798	inside
TAD181	1	36030000	36035000	1	36190000	36195000									36030414	36030432	GGGCCAGAAGAGGGCGCCA	-	211803	36192620	36192638	TGCCCACCAGAGGGCAGCA	-	218852	Complete
TAD182	1	36555000	36560000	1	36750000	36755000					36751237	36751257	GGTGCCACAAGAGGGCACTA	n	36558729	36558747	GAAGCAGTAGATGGCGGTG	-	131967	36751237	36751255	GTGCCACAAGAGGGCACTA	-	196885	Partial	68.224	includeFeature
TAD183	1	36560000	36570000	1	36880000	36890000					36886588	36886608	GTCACCACCTGAGGGCAGTG	n	36565373	36565391	TGGCCACCAGGTGGCACCA	+	25918	36886588	36886606	TCACCACCTGAGGGCAGTG	-	167377	Partial	41.3479	includeFeature
TAD184	1	36570000	36580000	1	36650000	36660000					36653935	36653955	GTAACCACCAGGTGGAGCGA	n	36574927	36574945	GAGCCAGAAGGAGGAGGGG	-	109344	36653935	36653953	TAACCACCAGGTGGAGCGA	-	188525	Partial	49.9811	overlap
TAD185	1	36810000	36820000	1	36880000	36890000					36886588	36886608	GTCACCACCTGAGGGCAGTG	n	36818466	36818484	CCAGCACCAGGTGGTGCTA	+	148361	36886588	36886606	TCACCACCTGAGGGCAGTG	-	167377	Complete
TAD186	1	37030000	37040000	1	37890000	37900000	37041840	37041860	ATGACCTCTAGATGGCAGCA	p	37900065	37900085	CTGTCCAGCAGGGGGCAGCC	n	37035716	37035734	GTGCCAACAGGGGGTGGAT	-	108689	37898437	37898455	CGGCCGCAAGGAGGCTCTG	+	126066	Complete
TAD187	1	37920000	37925000	1	37955000	37960000	37920611	37920631	GTCACCAGCAGGGGGCGCCA	p	37953146	37953166	AGCACCGGCAGGTGGCAGGC	n	37920612	37920630	TCACCAGCAGGGGGCGCCA	+	24377	37955782	37955800	TGGCCTCCAAGGGGAAGAG	-	101639	Partial	82.83	includeFeature
TAD188	1	37920000	37930000	1	38140000	38150000	37920611	37920631	GTCACCAGCAGGGGGCGCCA	p	38148227	38148247	CCTGCCACCAGGGGGAGGTG	n	37920612	37920630	TCACCAGCAGGGGGCGCCA	+	24377	38148227	38148245	CTGCCACCAGGGGGAGGTG	-	216721	Partial	14.4052	includeFeature
TAD189	1	38070000	38075000	1	38145000	38150000	38068903	38068923	TAGACCAGCAGGGGGCTCTC	p	38148227	38148247	CCTGCCACCAGGGGGAGGTG	n	38072046	38072064	CAGCCAGAGGAAGGAGCTG	+	101639	38148227	38148245	CTGCCACCAGGGGGAGGTG	-	216721	Complete
TAD190	1	38340000	38345000	1	38445000	38450000					38440872	38440892	CCTGCCAGGAGATGGCACTA	n	38341708	38341726	TGGCCTGTTGGTGGCAGCA	-	153115
TAD191	1	38505000	38510000	1	39295000	39300000					39301090	39301110	ATGGCCTCTAGGTGGCAGTG	n	38506345	38506363	GGACCAATAGAGGGCAGTC	+	162459	39299850	39299868	aatccaggaggtggaggtt	+	103115	Complete
TAD192	1	39320000	39330000	1	39550000	39560000									39325446	39325464	CGGGCTCCGGGGGGCGGGC	-	107377	39554537	39554555	tttcctgcagatggcagta	+	170984	Unmatched
TAD193	1	39330000	39340000	1	39450000	39460000									39333086	39333104	tccccaccaggtgacagta	+	165082	39456809	39456827	TCTTCAGCAgggggcgccc	+	176885	Unmatched
TAD194	1	39560000	39570000	1	40000000	40010000					40005050	40005070	GTAGCCCCTAGGGGGCAGTA	n	39564494	39564512	TGAACAGAAGAGGGCAGCA	+	170328	40005050	40005068	TAGCCCCTAGGGGGCAGTA	-	182951	Partial	77.1904	includeFeature
TAD195	1	39565000	39570000	1	39725000	39730000					39724499	39724519	TTAACCAGCAGGTAGCGCCA	n	39567766	39567784	tgaaccccggggggcggag	+	970492	39729777	39729795	ACAGCTGCAGGGGTCACCA	-	922951	Partial	81.7236	overlap
TAD196	1	39570000	39575000	1	39655000	39660000					39657442	39657462	ATGGCAGCCAGGTGGCAATG	n	39572902	39572920	TTTCCGCTGGAGGTCACCA	-	101311	39658346	39658364	TGTCCAGTAGGGGTCACTG	+	193443	Partial	72.0489	overlap
TAD197	1	39675000	39680000	1	39710000	39715000									39675220	39675238	atcccaCTAGGAGGAACAG	+	10377
TAD198	1	39800000	39810000	1	40000000	40010000					40005050	40005070	GTAGCCCCTAGGGGGCAGTA	n						40005050	40005068	TAGCCCCTAGGGGGCAGTA	-	182951
TAD199	1	40050000	40060000	1	40180000	40190000					40185865	40185885	TTTACCTCTAGGGGGCAGTC	n	40054492	40054510	AACCCAGGAGGTGGAGGTT	-	914754	40185866	40185884	TTACCTCTAGGGGGCAGTC	-	191475	Unmatched
TAD200	1	40070000	40075000	1	40115000	40120000	40072024	40072044	CTGACCACTAGAGGGCAGTA	p					40072026	40072044	TGACCACTAGAGGGCAGTA	+	234262	40119374	40119392	CTGCCAGTAGGTGGCACTG	-	22459	Complete
TAD201	1	40280000	40290000	1	40490000	40500000	40282651	40282671	GTGTCCACCAGGGGGCAGAG	p	40498136	40498156	GTCACCACAAGATGGCAGCC	n	40282652	40282670	TGTCCACCAGGGGGCAGAG	+	220328	40498136	40498154	TCACCACAAGATGGCAGCC	-	185738	Unmatched
TAD202	1	40285000	40290000	1	40365000	40370000	40282651	40282671	GTGTCCACCAGGGGGCAGAG	p	40368077	40368097	AGGGCCGCCAGGTGGCGCGT	n	40285869	40285887	TGACCATCAGTGGGAACAA	+	883607	40368077	40368095	GGGCCGCCAGGTGGCGCGT	-	161967	Complete
TAD203	1	40285000	40290000	1	40435000	40440000	40282651	40282671	GTGTCCACCAGGGGGCAGAG	p	40439355	40439375	TCTTCCAGCAGGTGGCGCCA	n	40285869	40285887	TGACCATCAGTGGGAACAA	+	883607	40439355	40439373	CTTCCAGCAGGTGGCGCCA	-	221639	Unmatched
TAD204	1	40385000	40390000	1	40435000	40440000	40385342	40385362	CTGTCCACTAGAGGGAAACC	p	40439355	40439375	TCTTCCAGCAGGTGGCGCCA	n	40385343	40385361	TGTCCACTAGAGGGAAACC	+	161803	40439355	40439373	CTTCCAGCAGGTGGCGCCA	-	221639	Complete
TAD205	1	40390000	40400000	1	40490000	40500000	40385342	40385362	CTGTCCACTAGAGGGAAACC	p	40498136	40498156	GTCACCACAAGATGGCAGCC	n	40394203	40394221	TTCACAATAGGGGTCGCGA	-	818033	40498136	40498154	TCACCACAAGATGGCAGCC	-	185738	Complete
TAD206	1	40610000	40620000	1	40870000	40880000	40609847	40609867	AAGTCCTCTAGGGGGCAGTG	p	40870687	40870707	ATTACCACCAGGTGGTGCTC	n	40618869	40618887	GCTCCTCAAGGTGTCACTC	+	101311	40870687	40870705	TTACCACCAGGTGGTGCTC	-	196721	Complete
TAD207	1	40615000	40620000	1	40800000	40805000	40609847	40609867	AAGTCCTCTAGGGGGCAGTG	p	40804551	40804571	AGGACCACTAGGTGCCGCCA	n	40618869	40618887	GCTCCTCAAGGTGTCACTC	+	101311	40804551	40804569	GGACCACTAGGTGCCGCCA	-	16082	Complete
TAD208	1	40800000	40805000	1	40865000	40870000	40804551	40804571	AGGACCACTAGGTGCCGCCA	n	40870687	40870707	ATTACCACCAGGTGGTGCTC	n	40804551	40804569	GGACCACTAGGTGCCGCCA	-	16082
TAD209	1	40920000	40930000	1	40970000	40980000									40924268	40924286	AATCCAGGAGGTGGAGGTT	-	103115	40971025	40971043	AGACCTGGAGATGGAAGAA	+	914754	Unmatched
TAD210	1	41310000	41315000	1	41415000	41420000	41314381	41314401	ACGGCCACAAGGCGTCAGTA	p					41314383	41314401	CGGCCACAAGGCGTCAGTA	+	143279	41418333	41418351	TTGGCACCAGAGGGCGCTC	-	189344	Partial	98.7345	overlap
TAD211	1	41730000	41735000	1	41880000	41885000					41882930	41882950	CATGCCACCAGAGGGCACCA	n	41734015	41734033	TGGACACGAGGTGGCGCTG	+	190656	41882930	41882948	ATGCCACCAGAGGGCACCA	-	219016	Complete
TAD212	1	42040000	42045000	1	42260000	42265000	42039934	42039954	AGAGACACACGAGGGCGCTC	p	42261235	42261255	CCTTCCAGCAGATGGAGCTT	n	42044810	42044828	TTACCAGTGGATGGCAATG	-	135246	42261235	42261253	CTTCCAGCAGATGGAGCTT	-	152623	Complete
TAD213	1	43240000	43250000	1	43530000	43540000	43243709	43243729	CTGACCACCAAGGGGTGTCA	p	43539478	43539498	TAGAACACCAGGGGGCGGCA	n	43247830	43247848	tggccaccagggtgaaacc	+	128852	43539478	43539496	AGAACACCAGGGGGCGGCA	-	193934	Complete
TAD214	1	43385000	43390000	1	43530000	43535000	43388779	43388799	ACAGCCACTAGTTGGCAGGA	p	43539478	43539498	TAGAACACCAGGGGGCGGCA	n	43388781	43388799	CAGCCACTAGTTGGCAGGA	+	142131	43534059	43534077	gggccgggagggggcggcg	+	171803	Complete
TAD215	1	43690000	43695000	1	43880000	43885000	43693104	43693124	TTGGCCACCAGAGGGCAGTG	p	43880473	43880493	CCCCCCACATGGGGGCACTA	n	43693105	43693123	TGGCCACCAGAGGGCAGTG	+	247869	43880473	43880491	CCCCCACATGGGGGCACTA	-	138197	Complete
TAD216	1	43690000	43700000	1	43850000	43860000	43693104	43693124	TTGGCCACCAGAGGGCAGTG	p	43849327	43849347	TCTGCCAGGCTGTGGCAGCA	n	43693105	43693123	TGGCCACCAGAGGGCAGTG	+	247869
TAD217	1	44230000	44235000	1	44395000	44400000	44229284	44229304	TGAGCCACAAGAGGGCAGAA	p					44233995	44234013	CAGCCACCTGGAGTAGCTA	-	963934	44396600	44396618	TTCCCAGCAGGCGGAGCTG	-	134426	Complete
TAD218	1	44470000	44475000	1	44505000	44510000	44471493	44471513	ATCTCCAGGAGAGGGCAGCA	p					44471494	44471512	TCTCCAGGAGAGGGCAGCA	+	177049	44507796	44507814	GGGCCAGCTGGTGTCACAC	-	110164	Partial	97.0325	overlap
TAD219	1	44680000	44685000	1	45060000	45065000	44683566	44683586	GTGCCCACTGGGTGGCAGTA	p	45060980	45061000	GTGGCCAGTAGGTGTCGCTG	n	44683568	44683586	TGCCCACTGGGTGGCAGTA	+	169344	45060980	45060998	TGGCCAGTAGGTGTCGCTG	-	212623	Partial	20.1104	includeFeature
TAD220	1	44840000	44845000	1	45055000	45060000	44844045	44844065	GATACCACCAGGGGGCACTA	p	45060980	45061000	GTGGCCAGTAGGTGTCGCTG	n	44844046	44844064	ATACCACCAGGGGGCACTA	+	22	45058876	45058894	AGACCCGCAGAGGGCAGCA	+	155082	Complete
TAD221	1	44840000	44845000	1	45115000	45120000	44844045	44844065	GATACCACCAGGGGGCACTA	p	45118707	45118727	ATGGCCAACAGGTGGCAGTG	n	44844046	44844064	ATACCACCAGGGGGCACTA	+	22	45118708	45118726	TGGCCAACAGGTGGCAGTG	-	209836	Partial	15.6964	includeFeature
TAD222	1	45075000	45080000	1	45110000	45115000	45075299	45075319	GGGGGCAGCAGAGGGCTGAT	p	45118707	45118727	ATGGCCAACAGGTGGCAGTG	n	45075291	45075309	CCAACAGAGGGGGGCAGCA	+	117377	45111170	45111188	TGGCCAGGAGAGAGCCCTG	+	10541	Partial	99.8975	overlap
TAD223	1	45300000	45310000	1	45470000	45480000	45301694	45301714	TTGGCCACAGGGTGGTGCTG	p					45301695	45301713	TGGCCACAGGGTGGTGCTG	+	158525	45470371	45470389	TGACCAACAGGTGGTGGAG	-	152459	Partial	99.1739	overlap
TAD224	1	45480000	45485000	1	45765000	45770000									45480320	45480338	TGACCACTGGAGGGCAGCA	+	189508	45769791	45769809	ACGCCACTGGAGGGCGCGC	-	14377	Complete
TAD225	1	45480000	45485000	1	45955000	45960000					45958974	45958994	GCTGTCACCAGGTGGCAGCA	n	45480320	45480338	TGACCACTGGAGGGCAGCA	+	189508	45958975	45958993	CTGTCACCAGGTGGCAGCA	-	187213	Complete
TAD226	1	45480000	45485000	1	46030000	46035000					46035906	46035926	TGTGCCAGTAGATGGCGCTA	n	45480320	45480338	TGACCACTGGAGGGCAGCA	+	189508	46034062	46034080	TCAGCAATAGGGGGTGGTC	+	985246	Partial	86.3395	overlap
TAD227	1	45810000	45815000	1	45955000	45960000					45958974	45958994	GCTGTCACCAGGTGGCAGCA	n	45811048	45811066	CGGCCACGAGATGGTGCTG	-	180164	45958975	45958993	CTGTCACCAGGTGGCAGCA	-	187213	Partial	99.456	overlap
TAD228	1	45825000	45830000	1	46035000	46040000	45825630	45825650	AGAACCAGTTGGGGGCAGCA	p	46035906	46035926	TGTGCCAGTAGATGGCGCTA	n	45825632	45825650	GAACCAGTTGGGGGCAGCA	+	143279	46035906	46035924	GTGCCAGTAGATGGCGCTA	-	205246	Partial	62.4112	overlap
TAD229	1	45975000	45980000	1	46035000	46040000	45978434	45978454	TCTCCCACAAGGGGGCAGTC	p	46035906	46035926	TGTGCCAGTAGATGGCGCTA	n	45978436	45978454	CTCCCACAAGGGGGCAGTC	+	179672	46035906	46035924	GTGCCAGTAGATGGCGCTA	-	205246	Partial	95.0169	overlap
TAD230	1	46500000	46505000	1	46645000	46650000	46502893	46502913	GTGGCCACCAGAGGGCGCAC	p	46645386	46645406	TCTGCCAGTAGGTGGCACCA	n	46502894	46502912	TGGCCACCAGAGGGCGCAC	+	238361	46645386	46645404	CTGCCAGTAGGTGGCACCA	-	227541	Complete
TAD231	1	46870000	46880000	1	46990000	47000000									46872183	46872201	CGGCCACCAGATGGAGCCC	+	212623	46993871	46993889	CTGCCACCAGAGGGCACCC	-	230492	Partial	66.6269	includeFeature
TAD232	1	46940000	46945000	1	46990000	46995000	46943262	46943282	CCAGACAGCAGGGGGCGGCC	p					46943263	46943281	CAGACAGCAGGGGGCGGCC	+	192623	46993871	46993889	CTGCCACCAGAGGGCACCC	-	230492	Partial	99.1982	overlap
TAD233	1	47640000	47650000	1	47890000	47900000	47644979	47644999	GCAGCCACCAGGTGGCAGCC	p					47644981	47644999	CAGCCACCAGGTGGCAGCC	+	224426	47890216	47890234	TGGCCAATAGGTGGCGCTT	-	191967	Partial	32.3608	includeFeature
TAD234	1	47640000	47650000	1	48170000	48180000	47644979	47644999	GCAGCCACCAGGTGGCAGCC	p					47644981	47644999	CAGCCACCAGGTGGCAGCC	+	224426	48176335	48176353	CGAACGCAAGAGGGCGCCA	-	15459	Partial	50.8296	includeFeature
TAD235	1	47850000	47855000	1	47890000	47895000	47854611	47854631	ATGGCCACCAAGAGGCGCCC	p					47854612	47854630	TGGCCACCAAGAGGCGCCC	+	153607	47890216	47890234	TGGCCAATAGGTGGCGCTT	-	191967	Partial	80.3022	includeFeature
TAD236	1	47850000	47860000	1	48170000	48180000	47854611	47854631	ATGGCCACCAAGAGGCGCCC	p					47854612	47854630	TGGCCACCAAGAGGCGCCC	+	153607	48176335	48176353	CGAACGCAAGAGGGCGCCA	-	15459	Partial	83.1758	includeFeature
TAD237	1	47890000	47900000	1	48170000	48180000									47890216	47890234	TGGCCAATAGGTGGCGCTT	-	191967	48176335	48176353	CGAACGCAAGAGGGCGCCA	-	15459	Complete
TAD238	1	49140000	49150000	1	50800000	50810000	49143172	49143192	CCAGGCGCCAGGGGGCGCAT	p					49146281	49146299	TTGCCACAAGGTGGCCGTC	-	161311	50801453	50801471	TACCCTGCAGAGGGAGGAG	-	121803	Partial	14.525	overlap
TAD239	1	50830000	50840000	1	51170000	51180000					51169896	51169916	TCTCCCACAAGAGGGCAGAA	n	50834295	50834313	ATACCACACGGGGGCAGCA	+	130328	51173286	51173304	aacccagaaggtggaggtt	+	100164	Complete
TAD240	1	50835000	50840000	1	51070000	51075000					51071340	51071360	CCCTCCACCAGAGGGTGCTC	n	50835690	50835708	TCACcaggagagggagcat	+	125246	51071340	51071358	CCTCCACCAGAGGGTGCTC	-	179508	Unmatched
TAD241	1	51240000	51245000	1	51655000	51660000	51240620	51240640	ATTACCACTAGGTGTCACTG	p					51240621	51240639	TTACCACTAGGTGTCACTG	+	187869	51658047	51658065	TGTCCACTAGAGGCCAGTA	-	157705	Complete
TAD242	1	51400000	51405000	1	51650000	51655000	51395238	51395258	CTATCCACAAGAGGGAGCAA	p					51403952	51403970	TGGCCAGGAGGGAGCTCCT	+	922951	51652254	51652272	aacccaggaggtggaggtt	+	914754	Complete
TAD243	1	52090000	52100000	1	52230000	52240000					52234830	52234850	ATGACCAGCAGGTGTCACAA	n	52093526	52093544	attccagcagaggtcccca	+	10918	52234830	52234848	TGACCAGCAGGTGTCACAA	-	188033	Partial	96.74	overlap
TAD244	1	52360000	52365000	1	52465000	52470000	52362699	52362719	TAAACCTCAAGGTGGAGCTA	p					52362700	52362718	AAACCTCAAGGTGGAGCTA	+	132787	52466233	52466251	GGACCAGAGGGTGGAAGCT	-	870492	Complete
TAD245	1	52590000	52595000	1	52760000	52765000	52593282	52593302	GGCACCAGAAGATGGCAGTG	p	52762115	52762135	TCCATCAGCAGAGGGCAGTA	n	52593283	52593301	GCACCAGAAGATGGCAGTG	+	161803	52762115	52762133	CCATCAGCAGAGGGCAGTA	-	168361	Complete
TAD246	1	52870000	52880000	1	53150000	53160000	52870577	52870597	TGGGCCACAAGGGGGCTGAG	n	53152077	53152097	CTTGTCACCAGGGGGCGAGC	n	52875557	52875575	tacccactagatggaagta	+	156557	53152078	53152096	TTGTCACCAGGGGGCGAGC	-	154754	Partial	97.3386	overlap
TAD247	1	53300000	53310000	1	53650000	53660000	53308413	53308433	CTCGCCGGCAGGGCGCGGCG	p					53307667	53307685	caaacactagatggctgag	+	996721	53651564	53651582	GGGCCACTAGAGGGCTCCT	-	154918	Partial	97.7133	overlap
TAD248	1	53740000	53745000	1	53855000	53860000	53744077	53744097	CTTTCCACGTGGGGGCGCCC	p	53859162	53859182	GTGGCCAGCAGGGGGCGCCC	n	53743317	53743335	TTCCCAGCAGATGGAGCAA	-	154754	53859162	53859180	TGGCCAGCAGGGGGCGCCC	-	259836	Complete
TAD249	1	53740000	53750000	1	53930000	53940000	53744077	53744097	CTTTCCACGTGGGGGCGCCC	p	53939307	53939327	GTCACCATCGGGGGGAGCTG	n	53743317	53743335	TTCCCAGCAGATGGAGCAA	-	154754	53935980	53935998	CCGCCGGGAGAGGGCGCGA	+	153607	Partial	2.1415	overlap
TAD250	1	53950000	53955000	1	54215000	54220000	53951301	53951321	GTGGCCGCGAGGGGGCGCCA	p	54220553	54220573	CTGGCCAGCAGAGGTCACTA	n	53951303	53951321	TGGCCGCGAGGGGGCGCCA	+	210984	54216272	54216290	gaaccagcaagtggcagag	+	991803	Complete
TAD251	1	54340000	54345000	1	54420000	54425000	54344356	54344376	ATGTCCAGAAGGGGGAGCTT	p	54425511	54425531	TCAGAGGGCAGAGGGCACTA	n	54344357	54344375	TGTCCAGAAGGGGGAGCTT	+	166557	54421715	54421733	AGGCAAATAGAGGGCAGGA	+	87377	Unmatched
TAD252	1	54580000	54590000	1	54950000	54960000									54587402	54587420	GTCCCACAAGATGGCGCTG	+	160656	54955241	54955259	CGGCCCCTAGGGGGCAGTG	-	191967	Partial	47.0608	includeFeature
TAD253	1	54720000	54730000	1	54950000	54960000									54725916	54725934	TTGCCAAGAGGGGGCAAAA	+	135738	54955241	54955259	CGGCCCCTAGGGGGCAGTG	-	191967	Partial	74.5129	includeFeature
TAD254	1	54870000	54875000	1	54950000	54955000									54874638	54874656	TAGCCAGCAGGGGTGAGGG	-	105082	54951039	54951057	CAGACACTAGAGGTCCCTG	-	103443	Partial	47.5309	inside
TAD255	1	54960000	54970000	1	55260000	55270000					55274605	55274625	ATTCCTAGCAGAGGGAACAG	n	54960214	54960232	GGCCCTCCAGATGGCACAG	-	142623	55266617	55266635	CGCCCAGGAGGTGACGCAC	+	12541	Unmatched
TAD256	1	55130000	55140000	1	55270000	55280000	55137871	55137891	TTAGCCAGCAGAGGACAGTG	p	55274605	55274625	ATTCCTAGCAGAGGGAACAG	n	55137873	55137891	TAGCCAGCAGAGGACAGTG	+	18459	55279953	55279971	AGGCCAGAGGAGGGAGGTG	-	126066	Unmatched
TAD257	1	55415000	55420000	1	55460000	55465000									55416511	55416529	tcatcactaggtggcgctc	+	178689	55462244	55462262	CGTCCAGCAGAGGGCGCGC	-	20377	Partial	97.774	overlap
TAD258	1	55605000	55610000	1	55740000	55745000	55606381	55606401	CCCATCACTAGAGGGCAGCA	p					55606382	55606400	CCATCACTAGAGGGCAGCA	+	167705	55743386	55743404	TGTCCACAAGAGGGCAGTG	-	204426	Complete
TAD259	1	55740000	55750000	1	57170000	57180000					57175141	57175161	GGTGCCACAAGATGGCAGTC	n	55743386	55743404	TGTCCACAAGAGGGCAGTG	-	204426	57175141	57175159	GTGCCACAAGATGGCAGTC	-	173279	Partial	92.9645	overlap
TAD260	1	55740000	55750000	1	57280000	57290000					57286885	57286905	GAGGCCACTAGGGGGAGCCC	n	55743386	55743404	TGTCCACAAGAGGGCAGTG	-	204426	57286885	57286903	AGGCCACTAGGGGGAGCCC	-	204426	Partial	93.2824	includeFeature
TAD261	1	55750000	55755000	1	57045000	57050000									55750630	55750648	TTGGCACTGGGGGGTGCTG	+	116393	57045170	57045188	CCAACAGCAGGAGGAGCAG	-	112131	Partial	92.9761	overlap
TAD262	1	55750000	55760000	1	55800000	55810000					55803967	55803987	TTTGTCAGTAGAGGGCACTA	n	55750630	55750648	TTGGCACTGGGGGGTGCTG	+	116393	55803967	55803985	TTGTCAGTAGAGGGCACTA	-	181967	Unmatched
TAD263	1	57050000	57060000	1	57280000	57290000					57286885	57286905	GAGGCCACTAGGGGGAGCCC	n	57051907	57051925	TTTTCACAAGATGGCGCTG	-	147869	57286885	57286903	AGGCCACTAGGGGGAGCCC	-	204426	Partial	98.8275	overlap
TAD264	1	58985000	58990000	1	59110000	59115000					59118444	59118464	ACGGCCACTAGAGGGTGCTC	n						59110577	59110595	TGTCCAACTGAGGGAACTA	-	110328
TAD265	1	59200000	59210000	1	60160000	60170000	59205707	59205727	TCTTCCAGCAGAGGGCACTA	p	60165095	60165115	ACAGCCCCTAGGTGTCACTA	n	59205708	59205726	CTTCCAGCAGAGGGCACTA	+	212459	60165095	60165113	CAGCCCCTAGGTGTCACTA	-	139672	Complete
TAD266	1	59200000	59210000	1	60220000	60230000	59205707	59205727	TCTTCCAGCAGAGGGCACTA	p	60225304	60225324	GTTGCCTGCAGATGGTGCTA	n	59205708	59205726	CTTCCAGCAGAGGGCACTA	+	212459	60225304	60225322	TTGCCTGCAGATGGTGCTA	-	167705	Complete
TAD267	1	59240000	59250000	1	60220000	60230000	59250950	59250970	GTAGCCTCTAGGAAGCGCTA	p	60225304	60225324	GTTGCCTGCAGATGGTGCTA	n	59249281	59249299	AGACCAGAAGGCGGCGGAG	-	13082	60225304	60225322	TTGCCTGCAGATGGTGCTA	-	167705	Complete
TAD268	1	59615000	59620000	1	60165000	60170000	59612613	59612633	GCTGCGAGCAGCGGGAACGG	p	60165095	60165115	ACAGCCCCTAGGTGTCACTA	n	59619083	59619101	AACCCAGGAGGTGGAGCTT	-	978689	60165095	60165113	CAGCCCCTAGGTGTCACTA	-	139672	Partial	99.1641	overlap
TAD269	1	62640000	62645000	1	62875000	62880000	62641425	62641445	TTAGCCAGAAGATGGCGCAG	p	62873263	62873283	CTTAACAGTAGGTGGCGCTC	n	62641426	62641444	TAGCCAGAAGATGGCGCAG	+	189836	62878199	62878217	ctgactgcagatggcaaag	+	103607	Complete
TAD270	1	62990000	63000000	1	63210000	63220000	62996375	62996395	TTGCCCGTGAGGTGGCACCA	p	63212386	63212406	GTTGCCAGTAGATGGCTCTC	n	62996376	62996394	TGCCCGTGAGGTGGCACCA	+	104426	63212386	63212404	TTGCCAGTAGATGGCTCTC	-	167869	Partial	96.8448	overlap
TAD271	1	63790000	63800000	1	63900000	63910000	63793425	63793445	GTGGCCTGTAGGGGGCGACG	p					63793426	63793444	TGGCCTGTAGGGGGCGACG	+	199672	63907473	63907491	CCACCACTAGGAGTCCCCA	-	114098	Unmatched
TAD272	1	64080000	64085000	1	64705000	64710000	64081679	64081699	TCCACCACAAGAGGGCAACA	p					64081680	64081698	CCACCACAAGAGGGCAACA	+	177213	64708851	64708869	CAACCACCAGATGGCATAA	-	161967	Partial	38.6821	includeFeature
TAD273	1	64140000	64150000	1	64600000	64610000	64140251	64140271	GCTCCCAGGAGATGGCAGTG	p	64602950	64602970	ATAGTCACTAGGGGGCACAG	n	64140252	64140270	CTCCCAGGAGATGGCAGTG	+	150984	64602950	64602968	TAGTCACTAGGGGGCACAG	-	176557	Partial	47.5806	overlap
TAD274	1	64140000	64150000	1	64700000	64710000	64140251	64140271	GCTCCCAGGAGATGGCAGTG	p					64140252	64140270	CTCCCAGGAGATGGCAGTG	+	150984	64708851	64708869	CAACCACCAGATGGCATAA	-	161967	Partial	42.7539	includeFeature
TAD275	1	64230000	64240000	1	64380000	64390000	64239595	64239615	GGCTGCAGCAGAGGGCGCTG	p					64239596	64239614	GCTGCAGCAGAGGGCGCTG	+	144098	64383734	64383752	TGGCCTCAAGGGGGCACTA	-	214426	Partial	2.26812	overlap
TAD276	1	64235000	64240000	1	64600000	64605000	64239595	64239615	GGCTGCAGCAGAGGGCGCTG	p	64602950	64602970	ATAGTCACTAGGGGGCACAG	n	64239596	64239614	GCTGCAGCAGAGGGCGCTG	+	144098	64602950	64602968	TAGTCACTAGGGGGCACAG	-	176557	Partial	59.0889	overlap
TAD277	1	64240000	64250000	1	64700000	64710000	64239595	64239615	GGCTGCAGCAGAGGGCGCTG	p					64240563	64240581	TCGCAACTTGGGGGCAGGA	-	909836	64708851	64708869	CAACCACCAGATGGCATAA	-	161967	Partial	51.8504	includeFeature
TAD278	1	64380000	64390000	1	64700000	64710000									64383734	64383752	TGGCCTCAAGGGGGCACTA	-	214426	64708851	64708869	CAACCACCAGATGGCATAA	-	161967	Complete
TAD279	1	64730000	64735000	1	65290000	65295000	64734918	64734938	TTCCCCTCCAGATGGCGCCA	p	65290044	65290064	TTGACCACTGGGTGGCAGCA	n	64734919	64734937	TCCCCTCCAGATGGCGCCA	+	178689	65290044	65290062	TGACCACTGGGTGGCAGCA	-	191475	Partial	99.1628	overlap
TAD280	1	64730000	64740000	1	65130000	65140000	64734918	64734938	TTCCCCTCCAGATGGCGCCA	p	65141611	65141631	TTGACCTCTAGAGGGCACTC	n	64734919	64734937	TCCCCTCCAGATGGCGCCA	+	178689	65137896	65137914	GAACCATGAGGTGGAACTA	-	891803	Complete
TAD281	1	65140000	65150000	1	65280000	65290000	65141611	65141631	TTGACCTCTAGAGGGCACTC	n	65290044	65290064	TTGACCACTGGGTGGCAGCA	n	65141611	65141629	TGACCTCTAGAGGGCACTC	-	201639	65289569	65289587	AACCCAGGAGGTGGAGGTT	-	914754	Partial	91.7447	overlap
TAD282	1	65330000	65340000	1	65420000	65430000	65327448	65327468	GAGGCCTGGAGAGGGCAGGG	p					65337877	65337895	CACCCAGTAGATGCCAGTA	-	111311	65428013	65428031	TGGCCAGAAGATAGAGCTG	-	127541	Partial	12.3958	inside
TAD283	1	65520000	65530000	1	66150000	66160000	65525788	65525808	TGAAACACGAGAGGGCAACG	p	66153537	66153557	ATGACCAGCAGGTGGCAGCA	n	65528904	65528922	ATGCCACCAGGTGTCACAA	+	166066	66153537	66153555	TGACCAGCAGGTGGCAGCA	-	236557	Partial	3.35188	overlap
TAD284	1	65530000	65535000	1	65675000	65680000	65525788	65525808	TGAAACACGAGAGGGCAACG	p					65532865	65532883	cTACCCCGAGGTGGCGAAC	+	968852	65675136	65675154	TTGTCAACAGGTGGCAGCA	-	150984	Complete
TAD285	1	65670000	65680000	1	66150000	66160000					66153537	66153557	ATGACCAGCAGGTGGCAGCA	n	65675136	65675154	TTGTCAACAGGTGGCAGCA	-	150984	66153537	66153555	TGACCAGCAGGTGGCAGCA	-	236557	Complete
TAD286	1	65895000	65900000	1	66150000	66155000	65896967	65896987	ATGCCCACTAGAGGGTACTC	p	66153537	66153557	ATGACCAGCAGGTGGCAGCA	n	65896968	65896986	TGCCCACTAGAGGGTACTC	+	172295	66153537	66153555	TGACCAGCAGGTGGCAGCA	-	236557	Unmatched
TAD287	1	66180000	66190000	1	66700000	66710000					66708546	66708566	TGAGCCAGCAGATGGCAGCA	n	66184025	66184043	cagtcagcaggtggcaaag	+	136393	66708546	66708564	GAGCCAGCAGATGGCAGCA	-	196721	Complete
TAD288	1	66410000	66420000	1	66910000	66920000									66413427	66413445	ctaccagaagatggaagag	+	133279	66912279	66912297	CTACCACTAGATGGTGGTG	-	17459	Partial	39.4159	overlap
TAD289	1	66425000	66430000	1	66705000	66710000	66424707	66424727	TCCAACACAAGAGGGCAGCA	p	66708546	66708566	TGAGCCAGCAGATGGCAGCA	n	66425397	66425415	gggtcagaagagggtgctg	+	123934	66708546	66708564	GAGCCAGCAGATGGCAGCA	-	196721	Complete
TAD290	1	66720000	66725000	1	66900000	66905000					66909629	66909649	CTGGGCAATAGAGGGAGGCC	n	66720334	66720352	CCAACAGGAGGGGAAACTC	+	793443
TAD291	1	66725000	66730000	1	66795000	66800000									66727632	66727650	TAGCCAGGGGATGGAGCTG	+	123279	66798371	66798389	TCTGCAGCAGAGTGCACCA	+	919672	Partial	38.7535	inside
TAD292	1	67225000	67230000	1	67610000	67615000	67230858	67230878	ATCACCACTGGGAGGCAGCA	p					67227105	67227123	TAGTCAGCAGATGTCAACA	-	112951
TAD293	1	67470000	67475000	1	67610000	67615000
TAD294	1	67690000	67700000	1	67960000	67970000	67699856	67699876	GTAGCCACGTGGTGGCAGTA	p	67966303	67966323	TTGGCCTGTAGAGGGCGCTC	n	67699857	67699875	TAGCCACGTGGTGGCAGTA	+	149508	67966303	67966321	TGGCCTGTAGAGGGCGCTC	-	212131	Complete
TAD295	1	67810000	67815000	1	67965000	67970000	67813547	67813567	ACATCCACCAGAGGGCACTC	p	67966303	67966323	TTGGCCTGTAGAGGGCGCTC	n	67813548	67813566	CATCCACCAGAGGGCACTC	+	208689	67966303	67966321	TGGCCTGTAGAGGGCGCTC	-	212131	Complete
TAD296	1	67990000	68000000	1	68300000	68310000									67998253	67998271	CATCCAGCAGATGGCAGAA	+	178197	68303625	68303643	TCTACACCAGAGGTTGCTA	-	113443	Partial	62.6369	includeFeature
TAD297	1	67990000	68000000	1	68560000	68570000									67998253	67998271	CATCCAGCAGATGGCAGAA	+	178197	68566784	68566802	CAGCCTGCAGGTGGCCATC	-	120164	Partial	34.5583	includeFeature
TAD298	1	67995000	68000000	1	68225000	68230000									67998253	67998271	CATCCAGCAGATGGCAGAA	+	178197	68226116	68226134	TGGCCACTAGGTGTCGTGG	-	157705	Complete
TAD299	1	68020000	68030000	1	68150000	68160000	68027501	68027521	AACACCAGACGGTGGCGCCA	p					68027502	68027520	ACACCAGACGGTGGCGCCA	+	128197	68157477	68157495	actccaggaggaggaacta	+	104098	Partial	94.7943	overlap
TAD300	1	68110000	68115000	1	68145000	68150000									68111188	68111206	TTGTCCCTAGGTGGCAGAA	-	11082	68147098	68147116	TGAGCAGCTGATGGCAGCA	+	117869	Partial	19.9563	inside
TAD301	1	68165000	68170000	1	68200000	68205000									68166661	68166679	TGACCTGTGGAGGGCTGTT	-	806557	68204191	68204209	AGAGCTCCAGGGGGAGGTT	-	937705	Partial	19.9563	inside
TAD302	1	68230000	68240000	1	68470000	68480000					68475973	68475993	CTAGCCACCAGAGGGTGTAT	n	68231962	68231980	CCTCCTCTAGGGGGCGAAG	+	149508	68475973	68475991	TAGCCACCAGAGGGTGTAT	-	12623	Complete
TAD303	1	68230000	68240000	1	68570000	68580000									68231962	68231980	CCTCCTCTAGGGGGCGAAG	+	149508	68579943	68579961	TAACCAGTAGCTGGCAGTC	-	129672	Partial	17.9229	overlap
TAD304	1	68235000	68240000	1	68315000	68320000									68237440	68237458	GTTCCAGCAGGTGGATCTG	+	116557	68315911	68315929	TGTCCACCAGGTGGCAACA	+	210492	Unmatched
TAD305	1	68310000	68320000	1	68800000	68810000									68315911	68315929	TGTCCACCAGGTGGCAACA	+	210492	68808608	68808626	TGGCCACTAGCTGGCAGGA	-	148852	Partial	58.546	overlap
TAD306	1	68320000	68325000	1	68570000	68575000									68322441	68322459	CAGCCCACAGAAGGCACTC	-	983607
TAD307	1	68320000	68330000	1	68470000	68480000					68475973	68475993	CTAGCCACCAGAGGGTGTAT	n	68322441	68322459	CAGCCCACAGAAGGCACTC	-	983607	68475973	68475991	TAGCCACCAGAGGGTGTAT	-	12623	Complete
TAD308	1	68580000	68590000	1	68780000	68790000					68786955	68786975	TGAGCCGCCAGAGGGCAGAG	n	68582515	68582533	TGGCCAGCAGAGGGCAGCA	+	244262	68786955	68786973	GAGCCGCCAGAGGGCAGAG	-	158852	Complete
TAD309	1	68585000	68590000	1	68805000	68810000									68586024	68586042	TGGCCTGAAGAGGGCAGAC	+	16459	68808608	68808626	TGGCCACTAGCTGGCAGGA	-	148852	Complete
TAD310	1	68585000	68590000	1	68905000	68910000									68586024	68586042	TGGCCTGAAGAGGGCAGAC	+	16459	68908939	68908957	CTTCCCCTAGGGGGCAATA	-	138525	Partial	81.7154	overlap
TAD311	1	68590000	68600000	1	68700000	68710000					68698283	68698303	GGAAGCGCGAGAGGGAGGGA	n	68593551	68593569	GGGCCAGTGGGTGGGAGTG	-	967213	68703661	68703679	AGGCCTCTAGTGGGAGGCA	+	113934	Partial	45.3194	inside
TAD312	1	68700000	68710000	1	68770000	68780000	68698283	68698303	GGAAGCGCGAGAGGGAGGGA	n	68786955	68786975	TGAGCCGCCAGAGGGCAGAG	n	68703661	68703679	AGGCCTCTAGTGGGAGGCA	+	113934	68776703	68776721	aagccagtagatggtggtg	+	155902	Partial	30.213	inside
TAD313	1	70500000	70510000	1	70600000	70610000	70500295	70500315	CTCACCAGGAGGCAGCACAA	p	70608934	70608954	TTGGCCTTAAGATGTCACTG	n	70500293	70500311	AGCTCACCAGgaggcagca	+	122787	70608935	70608953	TGGCCTTAAGATGTCACTG	-	962295	Partial	10.3627	overlap
TAD314	1	70820000	70830000	1	70870000	70880000									70826113	70826131	ctgccagcagGTAAAAGCA	+	914754	70875328	70875346	TGGCCAGCAGGGTGAAACC	-	122295	Partial	15.8914	inside
TAD315	1	70990000	71000000	1	71510000	71520000	70994601	70994621	AGTCTCACTAGATGGCAGCA	p	71515874	71515894	TTGGTCACTAGAGGGTGGTG	n	70994602	70994620	GTCTCACTAGATGGCAGCA	+	118361	71515874	71515892	TGGTCACTAGAGGGTGGTG	-	163279	Unmatched
TAD316	1	71160000	71170000	1	71510000	71520000					71515874	71515894	TTGGTCACTAGAGGGTGGTG	n	71164584	71164602	TGGACTCTAGATGAAAGTC	-	834426	71515874	71515892	TGGTCACTAGAGGGTGGTG	-	163279	Unmatched
TAD317	1	71660000	71670000	1	72000000	72010000	71662556	71662576	ATATCCAGTAGATGTCAGCA	p					71662557	71662575	TATCCAGTAGATGTCAGCA	+	155082	72001558	72001576	ACGACACTAGGGGTTGGAG	-	860656	Unmatched
TAD318	1	72050000	72060000	1	72490000	72500000	72053824	72053844	TGAACCCATAGATGGCAGGA	p					72051614	72051632	AGGACAGAAGAGGAaacca	+	906557
TAD319	1	75230000	75240000	1	75670000	75680000	75237792	75237812	TTATCCACCAGGTGGCAGAG	p	75669574	75669594	GTATACAGCAGATGGCGGTG	n	75237794	75237812	TATCCACCAGGTGGCAGAG	+	195902	75679856	75679874	TAAACAGAAGATGGCATTG	+	109508	Complete
TAD320	1	77610000	77620000	1	78000000	78010000	77614065	77614085	ATAAACACTAGAGGGTGCTC	p	77999557	77999577	TTCACCAGCAGAGGGCGAGC	n	77614067	77614085	taaaCACTAGAGGGTGCTC	+	144918	78007068	78007086	TCGCCAGTTGAGTGCAGTG	-	92623	Complete
TAD321	1	77610000	77620000	1	78150000	78160000	77614065	77614085	ATAAACACTAGAGGGTGCTC	p	78149227	78149247	GTTACCAGCAGGCGGTGTAG	n	77614067	77614085	taaaCACTAGAGGGTGCTC	+	144918	78155241	78155259	taaacacaagggggtgaac	+	932787	Complete
TAD322	1	77740000	77750000	1	78000000	78010000					77999557	77999577	TTCACCAGCAGAGGGCGAGC	n	77747693	77747711	CGGCCGCCAGGGGTGGGGC	-	932787	78007068	78007086	TCGCCAGTTGAGTGCAGTG	-	92623	Partial	96.2985	overlap
TAD323	1	78440000	78450000	1	78570000	78580000									78444648	78444666	GAGCCAGAAGAGGGGGGAG	+	970492	78577022	78577040	TCCTCACTAGAAGGAGCCC	+	881967	Partial	14.483	inside
TAD324	1	78470000	78475000	1	78565000	78570000
TAD325	1	78590000	78600000	1	79130000	79140000	78596628	78596648	ATGGCCACTAGAGGTCAGCA	p	79142227	79142247	TTGACCACTAGGGGGCAGAC	n	78596629	78596647	TGGCCACTAGAGGTCAGCA	+	206393	79138989	79139007	cagccaggaggtggcactt	+	173607	Partial	10.3298	overlap
TAD326	1	78595000	78600000	1	79070000	79075000	78596628	78596648	ATGGCCACTAGAGGTCAGCA	p	79073203	79073223	CTGGCCACAAGGGGGTTCTC	n	78596629	78596647	TGGCCACTAGAGGTCAGCA	+	206393	79073203	79073221	TGGCCACAAGGGGGTTCTC	-	154262	Complete
TAD327	1	79080000	79090000	1	79130000	79140000	79083384	79083404	TTTGTCAGTAGAGGGCGCTG	p	79142227	79142247	TTGACCACTAGGGGGCAGAC	n	79083385	79083403	ttgtcagtagagggcgctg	+	18623	79138989	79139007	cagccaggaggtggcactt	+	173607	Partial	94.69	overlap
TAD328	1	79300000	79310000	1	79720000	79730000	79305565	79305585	TTGTCCAGGAGGTGGCACTA	p					79305566	79305584	TGTCCAGGAGGTGGCACTA	+	200656	79721459	79721477	TGGCCACTAGATGTTATAC	+	10082	Partial	98.753	overlap
TAD329	1	79305000	79310000	1	79660000	79665000	79305565	79305585	TTGTCCAGGAGGTGGCACTA	p	79663291	79663311	TCTGCCACCAGATGGAAGAC	n	79305566	79305584	TGTCCAGGAGGTGGCACTA	+	200656	79663291	79663309	CTGCCACCAGATGGAAGAC	-	167049	Complete
TAD330	1	84390000	84400000	1	84580000	84590000					84588664	84588684	TCAGCCAGAAGGTGGCAGAA	n	84397532	84397550	ATTCCACTTGATGGCGCCA	+	134754	84588664	84588682	CAGCCAGAAGGTGGCAGAA	-	185902	Complete
TAD331	1	84390000	84400000	1	84890000	84900000									84397532	84397550	ATTCCACTTGATGGCGCCA	+	134754	84899659	84899677	TGGTCAGCAGGGGGAGCAC	-	16377	Complete
TAD332	1	84600000	84610000	1	85210000	85220000					85219407	85219427	CTGGCCACTTGGTGTCGCTG	n	84602707	84602725	TCTTCACAAGGTGGCAGGA	-	125246	85219407	85219425	TGGCCACTTGGTGTCGCTG	-	163443	Partial	50.3582	overlap
TAD333	1	84610000	84615000	1	84890000	84895000
TAD334	1	84900000	84910000	1	85400000	85410000									84908065	84908083	ATTACACAAGGAGGCAGTG	+	100492	85402083	85402101	TTGTCACTAGAGGGCAGTG	-	179016	Complete
TAD335	1	84905000	84910000	1	85215000	85220000					85219407	85219427	CTGGCCACTTGGTGTCGCTG	n	84908065	84908083	ATTACACAAGGAGGCAGTG	+	100492	85219407	85219425	TGGCCACTTGGTGTCGCTG	-	163443	Complete
TAD336	1	85090000	85100000	1	85210000	85220000					85219407	85219427	CTGGCCACTTGGTGTCGCTG	n	85092369	85092387	CCACCAGGAGATGGAGTTG	-	11541	85219407	85219425	TGGCCACTTGGTGTCGCTG	-	163443	Partial	39.3172	inside
TAD337	1	85410000	85415000	1	85720000	85725000					85725434	85725454	GCAACCGCCAGGGGGCGCAG	n	85410530	85410548	GTCCCACCAGATGTCGCCC	+	140656	85724967	85724985	TCCCCAGCAGGGGGCTCAG	+	149016	Complete
TAD338	1	85580000	85585000	1	85710000	85715000	85575254	85575274	CCAGCCACCAGGATGCAGTG	p					85581368	85581386	tctccactgggtggcaggg	+	141148	85714557	85714575	gctccactaggtggtgcca	+	163607	Partial	92.6028	inside
TAD339	1	85770000	85780000	1	85960000	85970000	85773980	85774000	AAGCCCACCAGGGGGCAGCG	p	85968660	85968680	TCCACCACCAGGGGGACATC	n	85773981	85773999	AGCCCACCAGGGGGCAGCG	+	202295	85960722	85960740	GTTCCAGCAGAGGGCAGGC	+	156393	Partial	98.146	overlap
TAD340	1	85775000	85780000	1	85860000	85865000	85773980	85774000	AAGCCCACCAGGGGGCAGCG	p					85779846	85779864	CGGCCTGAGGGTGGAAGAA	-	959016
TAD341	1	85775000	85780000	1	86040000	86045000	85773980	85774000	AAGCCCACCAGGGGGCAGCG	p	86047074	86047094	GGCGCCTCCAGGGGGCAGTG	n	85779846	85779864	CGGCCTGAGGGTGGAAGAA	-	959016	86042803	86042821	tggccggcagggggcggcg	+	226721	Complete
TAD342	1	85775000	85780000	1	86160000	86165000	85773980	85774000	AAGCCCACCAGGGGGCAGCG	p					85779846	85779864	CGGCCTGAGGGTGGAAGAA	-	959016	86160548	86160566	attcccatagggggcagta	+	100328	Partial	91.0454	overlap
TAD343	1	85980000	85990000	1	145720000	145730000									85982479	85982497	GAGTCAGGAGATGGAGCCC	-	914754	145726556	145726574	TAGCCCCGAGGTGGAGGAA	+	108361	Partial	7.53254	includeFeature
TAD344	1	86070000	86080000	1	86150000	86160000	86078929	86078949	GTCAACAGTAGCTGGCAGCA	p					86071894	86071912	ATGGCACTAGATGGCACTA	+	151148	86158592	86158610	AAGCCACTAGGTGTCCCTC	-	12082	Partial	89.0589	includeFeature
TAD345	1	86840000	86850000	1	86970000	86980000									86842982	86843000	tggcctgcagggtacagcc	+	104098	86979450	86979468	ctgccaccaggagacacaa	+	15623	Partial	63.6179	includeFeature
TAD346	1	86840000	86850000	1	87540000	87550000					87550122	87550142	ATGAACACTAGAGGGCAGTA	n	86842982	86843000	tggcctgcagggtacagcc	+	104098
TAD347	1	87290000	87300000	1	87420000	87430000	87299452	87299472	ATGGCCAGCAGATGGCAGCA	p	87431117	87431137	TCAGCCAGAAGAGGGCAGCA	n	87299453	87299471	TGGCCAGCAGATGGCAGCA	+	235738	87429568	87429586	tggcctggcgggggctgcc	+	795082	Partial	93.39	overlap
TAD348	1	87590000	87600000	1	88770000	88780000	87597587	87597607	TCCGACACTAGGTGGCGCCA	p					87597588	87597606	CCGACACTAGGTGGCGCCA	+	199508	88776275	88776293	TGGTCACTGGATGACAGCA	-	102295	Partial	79.6376	includeFeature
TAD349	1	87600000	87610000	1	87790000	87800000	87597587	87597607	TCCGACACTAGGTGGCGCCA	p					87607141	87607159	TGGCCAAGAGAGGGTGGAA	+	131475	87797743	87797761	CTTCCAGGAGAGGGAGCCG	-	15377	Partial	24.3166	inside
TAD350	1	87790000	87800000	1	88520000	88530000					88527334	88527354	TCAGCCACTGGAGGGAGCCA	n	87797743	87797761	CTTCCAGGAGAGGGAGCCG	-	15377	88527334	88527352	CAGCCACTGGAGGGAGCCA	-	162295	Complete
TAD351	1	87800000	87810000	1	88420000	88430000					88419610	88419630	CTGGGCAGCAGGGGGAGCTA	n	87801134	87801152	GGCCCACGAGGGGGCGAGC	+	129672
TAD352	1	89120000	89130000	1	89340000	89350000	89121559	89121579	TTCACCACTAGGTGGAGCAA	p	89343234	89343254	TTGAACACTAGGTGGCAGTA	n	89121560	89121578	TCACCACTAGGTGGAGCAA	+	18623	89343234	89343252	TGAACACTAGGTGGCAGTA	-	195082	Complete
TAD353	1	89450000	89460000	1	90220000	90230000	89464555	89464575	CTGGCCACTAGATGGTGCTC	p	90228690	90228710	TTGGCCACTAGGAGGCAGGC	n	89458062	89458080	TGGCCTCCAGGGGGGAATC	-	128689	90228690	90228708	TGGCCACTAGGAGGCAGGC	-	189016	Partial	47.39	includeFeature
TAD354	1	89460000	89470000	1	89820000	89830000	89464555	89464575	CTGGCCACTAGATGGTGCTC	p	89824031	89824051	ATGTCCACGTGAGGGCAGCA	n	89464556	89464574	TGGCCACTAGATGGTGCTC	+	203115	89824031	89824049	TGTCCACGTGAGGGCAGCA	-	142951	Partial	75.2819	overlap
TAD355	1	89940000	89950000	1	90060000	90070000	89948990	89949010	CTGGCCACAAGAGGGCGATA	p	90064776	90064796	CTCAGCAGCAGAGGGAGGTA	n	89948991	89949009	TGGCCACAAGAGGGCGATA	+	213279	90064776	90064794	TCAGCAGCAGAGGGAGGTA	-	143607	Partial	89.5254	includeFeature
TAD356	1	89940000	89950000	1	90220000	90230000	89948990	89949010	CTGGCCACAAGAGGGCGATA	p	90228690	90228710	TTGGCCACTAGGAGGCAGGC	n	89948991	89949009	TGGCCACAAGAGGGCGATA	+	213279	90228690	90228708	TGGCCACTAGGAGGCAGGC	-	189016	Complete
TAD357	1	90090000	90100000	1	90450000	90460000					90452946	90452966	ATAGCCAGTAGAGGGCATCA	n	90098918	90098936	CAGCCCGCAGAGGGCCACC	+	927869	90452946	90452964	TAGCCAGTAGAGGGCATCA	-	187869	Partial	39.0327	includeFeature
TAD358	1	90095000	90100000	1	90235000	90240000									90098918	90098936	CAGCCCGCAGAGGGCCACC	+	927869	90239400	90239418	CATCCAGCAGTGGCCACTA	-	929508	Partial	90.2669	includeFeature
TAD359	1	90270000	90275000	1	90450000	90455000	90270386	90270406	TCTGACACTAGAGGGCGCTC	p	90452946	90452966	ATAGCCAGTAGAGGGCATCA	n	90270387	90270405	CTGACACTAGAGGGCGCTC	+	189836	90452946	90452964	TAGCCAGTAGAGGGCATCA	-	187869	Complete
TAD360	1	91180000	91190000	1	91420000	91430000	91187149	91187169	CCGCCCAGTGGAGGGAAGCG	n	91430190	91430210	GTTACCACTTGGTGGCACTA	n	91187155	91187173	CCTCCACTGGGCGGCGCCA	+	130328	91421651	91421669	gggccagctggtgaagcaa	+	918033	Partial	97.2264	overlap
TAD361	1	91630000	91635000	1	91740000	91745000	91631859	91631879	GCAGCCAGCAGGTGGCAGCG	p	91744515	91744535	TTAGCCAGAAGAGGGGGATG	n	91630995	91631013	CTACCAGCAGGTGGCGCCC	-	223607	91744516	91744534	TAGCCAGAAGAGGGGGATG	-	115902	Partial	98.5609	overlap
TAD362	1	91960000	91970000	1	92750000	92760000									91967012	91967030	ACACCGGCAGGGGGCTGCA	-	129344	92757124	92757142	AGTCCTATAGATGGCAGTG	-	117705	Partial	46.5541	includeFeature
TAD363	1	91975000	91980000	1	92390000	92395000					92393023	92393043	TTAGCCACGAGGTGGCAGAA	n	91977144	91977162	TTTCCACTAGGGGGCAAGA	+	17623	92393024	92393042	TAGCCACGAGGTGGCAGAA	-	187541	Complete
TAD364	1	92465000	92470000	1	92755000	92760000	92463354	92463374	GCCAACTGTAGGTGGCACTA	p					92467642	92467660	CTATCACCAGATGGATGCA	-	916393	92757124	92757142	AGTCCTATAGATGGCAGTG	-	117705	Complete
TAD365	1	92780000	92785000	1	93065000	93070000					93064931	93064951	AGTTCCACTAGGGGGAGAAC	n	92781747	92781765	GGACCAGATGATGGCGCTT	-	110328	93066287	93066305	ctgacaggaggtggagctc	+	129508	Partial	98.3086	overlap
TAD366	1	93315000	93320000	1	93455000	93460000	93324587	93324607	CAAACCAGGAGATGGCACTC	p	93459854	93459874	TCTGCCACCAGGTGGCAGTC	n						93459854	93459872	CTGCCACCAGGTGGCAGTC	-	22623
TAD367	1	93890000	93900000	1	94300000	94310000					94309987	94310007	CCTGCCAACAGAGGGAGTCA	n	93899123	93899141	TTTCCAGCAGGTGAAGCAA	-	136066	94306098	94306116	TTACCAGAAGAAGTCATCC	+	82623	Complete
TAD368	1	94100000	94105000	1	94280000	94285000					94279730	94279750	ATAACCAGCAGAGGACAGCC	n	94101241	94101259	CCCACAGGGGATGGCGCTG	+	781967
TAD369	1	94510000	94515000	1	94800000	94805000									94511252	94511270	CAACCACTAGAGGGAAACA	+	161475	94801538	94801556	TAGTCACAAGATGGTGCTA	-	132295	Complete
TAD370	1	94520000	94530000	1	94700000	94710000	94527155	94527175	CTAGCCACCAGAGGACTCTC	p	94706569	94706589	CTGCCCACTAGATGTCAGTA	n	94527157	94527175	TAGCCACCAGAGGACTCTC	+	147541	94706570	94706588	TGCCCACTAGATGTCAGTA	-	166066	Partial	96.3553	overlap
TAD371	1	94980000	94990000	1	95500000	95510000	94988039	94988059	AGGAACTCAAGATGGCGCCA	p	95509147	95509167	CCTGCCACCAGGTGGCAGTG	n	94988041	94988059	GGAACTCAAGATGGCGCCA	+	128689	95509148	95509166	CTGCCACCAGGTGGCAGTG	-	231803	Partial	55.0549	overlap
TAD372	1	94990000	94995000	1	95265000	95270000	94988039	94988059	AGGAACTCAAGATGGCGCCA	p	95267723	95267743	CAAACCAGAAGATGGAGCCA	n	94993070	94993088	GGTCCACTGGAGGGCAACA	+	13377	95267724	95267742	AAACCAGAAGATGGAGCCA	-	145902	Complete
TAD373	1	95000000	95010000	1	95190000	95200000	95007100	95007120	CCGGCCACCTGGGCGAAGAC	p					95007476	95007494	CTACCGGGAGGAGGCGGGG	-	110656	95190072	95190090	AACCCAGGAGGTGGAGGCT	-	913115	Partial	61.5819	inside
TAD374	1	95005000	95010000	1	95070000	95075000	95007100	95007120	CCGGCCACCTGGGCGAAGAC	p					95007476	95007494	CTACCGGGAGGAGGCGGGG	-	110656	95072278	95072296	tgacctgaagggtgcaccg	+	124098	Partial	21.5536	inside
TAD375	1	95070000	95080000	1	95260000	95270000					95267723	95267743	CAAACCAGAAGATGGAGCCA	n	95077192	95077210	TTGCCAGTAGAGAGCAATA	-	13623	95267724	95267742	AAACCAGAAGATGGAGCCA	-	145902	Partial	61.5819	inside
TAD376	1	95190000	95200000	1	95250000	95260000					95267723	95267743	CAAACCAGAAGATGGAGCCA	n	95190072	95190090	AACCCAGGAGGTGGAGGCT	-	913115	95252043	95252061	TGCTCACTAGGTGGAATCA	-	101803	Partial	21.5536	inside
TAD377	1	95290000	95300000	1	95510000	95520000					95509147	95509167	CCTGCCACCAGGTGGCAGTG	n	95292897	95292915	TGACCACCAGTAGGCATCA	+	120656	95515347	95515365	aacccaggaggtggaggct	+	913115	Complete
TAD378	1	95315000	95320000	1	95505000	95510000					95509147	95509167	CCTGCCACCAGGTGGCAGTG	n	95318488	95318506	agaccaccagatggagatg	+	160164	95509148	95509166	CTGCCACCAGGTGGCAGTG	-	231803	Complete
TAD379	1	95320000	95325000	1	95370000	95375000									95320121	95320139	CATCCAGGAGAGGGCAGTC	+	163934	95371919	95371937	TAAACTGGAGGTGGTGGTA	+	87541	Unmatched
TAD380	1	95385000	95390000	1	95500000	95505000					95509147	95509167	CCTGCCACCAGGTGGCAGTG	n	95386925	95386943	tgggcaacagagggagact	+	85082
TAD381	1	97430000	97440000	1	98930000	98940000	97432289	97432309	CTGTCCAGCAGAGGGCACTA	p	98933863	98933883	GTGTCCACTAGATGACACTG	n	97432290	97432308	TGTCCAGCAGAGGGCACTA	+	230492	98933863	98933881	TGTCCACTAGATGACACTG	-	177541	Complete
TAD382	1	98515000	98520000	1	98930000	98935000					98933863	98933883	GTGTCCACTAGATGACACTG	n	98519866	98519884	CGGCCAGCAGGGGGCTCCG	-	209836	98933863	98933881	TGTCCACTAGATGACACTG	-	177541	Partial	99.7793	overlap
TAD383	1	99630000	99640000	1	99940000	99950000					99947133	99947153	ACCACCACAAGGGGGCAGAG	n	99636859	99636877	gttccagaaggtggagcct	+	120492	99947133	99947151	CCACCACAAGGGGGCAGAG	-	189016	Complete
TAD384	1	99640000	99650000	1	100150000	100160000					100151439	100151459	ATGAACTCCAGGGGGCAGCA	n	99646005	99646023	CCGCCACTAGGTGGCAAAC	+	178689	100151439	100151457	TGAACTCCAGGGGGCAGCA	-	180164	Partial	59.1106	overlap
TAD385	1	100270000	100275000	1	100920000	100925000	100274380	100274400	ATAACCACACGGTGGCAGTA	p	100925256	100925276	CTGGCCACAAGATGGTGCGC	n	100274381	100274399	TAACCACACGGTGGCAGTA	+	144262	100921210	100921228	TTTCCAGTAGGTGGAGCTA	+	187541	Complete
TAD386	1	100270000	100280000	1	101340000	101350000	100274380	100274400	ATAACCACACGGTGGCAGTA	p					100274381	100274399	TAACCACACGGTGGCAGTA	+	144262	101347497	101347515	CTGACAGGAGGTGGAGCTC	-	129508	Complete
TAD387	1	100930000	100935000	1	101330000	101335000														101334109	101334127	TGACCAGCAGATGTCAGTG	-	185738
TAD388	1	101070000	101075000	1	101325000	101330000									101072785	101072803	TTGCCTCCAGAGGAGAGTG	+	906557	101327837	101327855	tacccaccagatgctagtc	+	82623	Complete
TAD389	1	101380000	101390000	1	101700000	101710000	101386833	101386853	ATCACCAGCAGAGGGCTCTG	p	101703078	101703098	GCGAACAGCAGAGGCTGCTC	n	101386834	101386852	TCACCAGCAGAGGGCTCTG	+	178525	101701524	101701542	TGCCCAGCAGGAGCCGGCA	-	12918	Complete
TAD390	1	101390000	101395000	1	101750000	101755000	101386833	101386853	ATCACCAGCAGAGGGCTCTG	p	101754155	101754175	ATGACCACTAGGTGGCAGTA	n	101393912	101393930	TGACCAATGGAGGGCACTG	-	152951	101754155	101754173	TGACCACTAGGTGGCAGTA	-	23623	Complete
TAD391	1	101490000	101500000	1	101700000	101710000					101703078	101703098	GCGAACAGCAGAGGCTGCTC	n						101701524	101701542	TGCCCAGCAGGAGCCGGCA	-	12918
TAD392	1	101770000	101780000	1	101900000	101910000	101774963	101774983	TTTACCAGGAGAGGGCGCCG	p					101774964	101774982	TTACCAGGAGAGGGCGCCG	+	19918	101904132	101904150	CTACCACGTGGGGGAGATG	-	97541	Unmatched
TAD393	1	101775000	101780000	1	101820000	101825000	101774963	101774983	TTTACCAGGAGAGGGCGCCG	p	101823115	101823135	AGTGCCACCATGTGGCAGAG	p	101775408	101775426	CGGCCACGTGTGGGCAGGG	+	829508	101823114	101823132	CTGCCACATGGTGGCACTG	-	159344	Complete
TAD394	1	103570000	103580000	1	104060000	104070000	103572057	103572077	AAAACCAGCAGAGGGCAGAA	p					103572058	103572076	AAACCAGCAGAGGGCAGAA	+	177213	104067809	104067827	CAGCCTCTAGGGAGAGGTA	-	115902	Partial	99.6306	overlap
TAD395	1	108320000	108325000	1	108665000	108670000	108325007	108325027	GTGTCCACCAGAGGGAGCCA	p	108668331	108668351	CTTTCCACTAGATGGCAGAC	n	108324299	108324317	CTCACAGCAGGGGGCTACG	-	940984	108668332	108668350	TTTCCACTAGATGGCAGAC	-	174426	Complete
TAD396	1	109240000	109250000	1	109440000	109450000					109440920	109440940	TTTGCCACTAAGTGGCACTG	n	109249604	109249622	TTGGCAGAAGGGGGATGTA	+	896721	109440920	109440938	TTGCCACTAAGTGGCACTG	-	157213	Unmatched
TAD397	1	109370000	109375000	1	109435000	109440000	109370909	109370929	ATGGCCACCAGGTGGCGTCA	p	109440920	109440940	TTTGCCACTAAGTGGCACTG	n	109370910	109370928	TGGCCACCAGGTGGCGTCA	+	226721	109438460	109438478	TTGGCACCAGGGGCCGGTT	-	108525	Unmatched
TAD398	1	109800000	109810000	1	110070000	110080000	109806364	109806384	GCCATCACCAGGGGGCGCAG	p					109806365	109806383	CCATCACCAGGGGGCGCAG	+	178361	110075084	110075102	CAACCACAAGGGGGCAGTG	-	205902	Partial	50.9436	overlap
TAD399	1	109805000	109810000	1	109940000	109945000	109806364	109806384	GCCATCACCAGGGGGCGCAG	p	109942170	109942190	TTCTCCAGGAGGTGGCACTG	n	109806365	109806383	CCATCACCAGGGGGCGCAG	+	178361	109942170	109942188	TCTCCAGGAGGTGGCACTG	-	182459	Complete
TAD400	1	110035000	110040000	1	110070000	110075000									110036611	110036629	CAGCCCCCAGAGGGCGCTG	+	186393	110071045	110071063	CTGCCACCAGAAGTAGGCT	-	109016	Partial	93.7427	inside
TAD401	1	110080000	110090000	1	110520000	110530000									110089059	110089077	TTGCCAGCAGGTGGCAGTG	+	229016	110527203	110527221	GTGCCACCAGGTGGCACCA	-	221803	Partial	22.452	includeFeature
TAD402	1	110085000	110090000	1	110165000	110170000					110173128	110173148	TCTACCAGCAGGGGGCAGCA	n	110089059	110089077	TTGCCAGCAGGTGGCAGTG	+	229016	110165655	110165673	AGGCCAGTAAAGGGCAGTG	-	132623	Unmatched
TAD403	1	110085000	110090000	1	110315000	110320000									110089059	110089077	TTGCCAGCAGGTGGCAGTG	+	229016	110319630	110319648	TGGCCAGCAGGGGGCAGAA	+	237213	Complete
TAD404	1	110185000	110190000	1	110315000	110320000									110186121	110186139	TGGCCACCAGGGCGCGCTG	+	119508	110319630	110319648	TGGCCAGCAGGGGGCAGAA	+	237213	Complete
TAD405	1	110185000	110190000	1	110525000	110530000									110186121	110186139	TGGCCACCAGGGCGCGCTG	+	119508	110527203	110527221	GTGCCACCAGGTGGCACCA	-	221803	Partial	29.2852	includeFeature
TAD406	1	110315000	110320000	1	110520000	110525000									110319630	110319648	TGGCCAGCAGGGGGCAGAA	+	237213	110523459	110523477	TCCCCACCAGGGGGAGGCT	-	162951	Complete
TAD407	1	110595000	110600000	1	110645000	110650000	110596622	110596642	TCCCCCACCAGGTGGCAGCA	p	110648919	110648939	GTGACCACTAGATGTCACTG	n	110596624	110596642	CCCCCACCAGGTGGCAGCA	+	201967	110648919	110648937	TGACCACTAGATGTCACTG	-	191639	Complete
TAD408	1	110740000	110750000	1	111030000	111040000					111038797	111038817	TTGGTCACTAGAGGGCGCTC	n	110745781	110745799	TAGCCACCAGATGGCAGGA	+	204918	111038797	111038815	TGGTCACTAGAGGGCGCTC	-	201475	Partial	38.5353	overlap
TAD409	1	110745000	110750000	1	110850000	110855000									110745781	110745799	TAGCCACCAGATGGCAGGA	+	204918	110853307	110853325	tgtccagaggaggatacta	+	845902	Complete
TAD410	1	110745000	110750000	1	110995000	111000000					111003055	111003075	TCAACCACTAGATGGTAGCA	n	110745781	110745799	TAGCCACCAGATGGCAGGA	+	204918	110996972	110996990	TGCCCTGCAGATGACACAT	+	937705	Partial	43.3749	overlap
TAD411	1	110855000	110860000	1	110995000	111000000					111003055	111003075	TCAACCACTAGATGGTAGCA	n	110855385	110855403	TGACCAGCAGAGGGCAGGA	-	213115	110996972	110996990	TGCCCTGCAGATGACACAT	+	937705	Partial	30.9552	overlap
TAD412	1	110880000	110890000	1	110930000	110940000					110932889	110932909	AGGACCAGCAGGGTGACGCA	n	110882902	110882920	GCGCCACCAGGGGAAAGTG	-	148361	110938176	110938194	AACCCACCAGAAGGAAGAA	-	954098	Unmatched
TAD413	1	110955000	110960000	1	110995000	111000000					111003055	111003075	TCAACCACTAGATGGTAGCA	n	110955309	110955327	GTGCCACCAGGGGGCACCA	+	230328	110996972	110996990	TGCCCTGCAGATGACACAT	+	937705	Partial	99.7444	overlap
TAD414	1	111170000	111175000	1	111305000	111310000	111173555	111173575	ACCACCACCAGATGGCAGCA	p	111308852	111308872	CTTACCAGCATGTGGCGCTG	n	111173556	111173574	CCACCACCAGATGGCAGCA	+	21377	111308852	111308870	TTACCAGCATGTGGCGCTG	-	148197	Complete
TAD415	1	111760000	111765000	1	111940000	111945000	111765654	111765674	ACAACCACGAGAGGGCGCCC	p	111942604	111942624	ATTGCCACCAGGTGGCAGCA	n						111942604	111942622	TTGCCACCAGGTGGCAGCA	-	238525
TAD416	1	111760000	111770000	1	112310000	112320000	111765654	111765674	ACAACCACGAGAGGGCGCCC	p	112312355	112312375	TCACCCACTAGGTGTCACTG	n	111765655	111765673	CAACCACGAGAGGGCGCCC	+	194754	112312355	112312373	CACCCACTAGGTGTCACTG	-	160164	Partial	31.6816	includeFeature
TAD417	1	112025000	112030000	1	112305000	112310000	112024429	112024449	GCCACCCCACGAGGGCAGCA	p	112312355	112312375	TCACCCACTAGGTGTCACTG	n	112026792	112026810	TTGCCACCAGGAGTCAGTG	-	171639	112309138	112309156	CAACCACCAAATGGAAGTG	+	101311	Partial	61.2081	overlap
TAD418	1	112050000	112055000	1	112195000	112200000	112051004	112051024	GTGGCCACCAGAGGGAAGCA	p	112199213	112199233	TTGACCACTGGAGGTCACTG	n	112051006	112051024	TGGCCACCAGAGGGAAGCA	+	219836	112199213	112199231	TGACCACTGGAGGTCACTG	-	155574	Complete
TAD419	1	112255000	112260000	1	112290000	112295000	112257672	112257692	CCCTCCACCAGGGGGAGCTT	p					112257673	112257691	CCTCCACCAGGGGGAGCTT	+	177377	112290038	112290056	ATACCACCAGGGGGCGTGT	-	138197	Partial	93.875	overlap
TAD420	1	112930000	112935000	1	113160000	113165000					113157257	113157277	TTTATCTCTAGGTGGTGCTC	n	112933618	112933636	TCGACACTAGGGGGCACAA	+	186885	113162671	113162689	CTGCCTCACGGTGGCCCCA	+	821311	Partial	51.3162	overlap
TAD421	1	112930000	112935000	1	113245000	113250000									112933618	112933636	TCGACACTAGGGGGCACAA	+	186885	113245328	113245346	GCACCAACAGGTGTCGGTG	+	131967	Partial	64.2478	overlap
TAD422	1	112935000	112940000	1	113005000	113010000					113008923	113008943	TGAAACACCAGGGGGCGCAA	n	112936591	112936609	aggccagcaggtggatcac	+	127049	113008923	113008941	GAAACACCAGGGGGCGCAA	-	167705	Complete
TAD423	1	113040000	113050000	1	113150000	113160000					113157257	113157277	TTTATCTCTAGGTGGTGCTC	n	113047502	113047520	TATCCTCCAGAAGGCTCCC	-	102459	113153189	113153207	ACACCACGAGAAGGCGCCG	-	145902	Partial	96.3275	overlap
TAD424	1	113260000	113265000	1	113345000	113350000									113261469	113261487	CGGCCGCCAGGGGCCGCTG	+	170164	113345804	113345822	GCACCAGGAGGGGGAAGGA	-	122623	Complete
TAD425	1	113260000	113270000	1	113580000	113590000					113585428	113585448	GTCAGCAGCAGAGGGCGATC	n	113261469	113261487	CGGCCGCCAGGGGCCGCTG	+	170164	113585428	113585446	TCAGCAGCAGAGGGCGATC	-	143934	Partial	44.6718	includeFeature
TAD426	1	113350000	113360000	1	113580000	113590000					113585428	113585448	GTCAGCAGCAGAGGGCGATC	n	113352006	113352024	TGCCCACACGAGGGCGCCC	+	14082	113585428	113585446	TCAGCAGCAGAGGGCGATC	-	143934	Complete
TAD427	1	113420000	113430000	1	113580000	113590000	113423742	113423762	CTGGCCACAAGAGGGCACCC	p	113585428	113585448	GTCAGCAGCAGAGGGCGATC	n	113423743	113423761	TGGCCACAAGAGGGCACCC	+	22541	113585428	113585446	TCAGCAGCAGAGGGCGATC	-	143934	Complete
TAD428	1	113685000	113690000	1	114215000	114220000	113683304	113683324	CTGGCCTCTAGGTGGCGATT	p	114220691	114220711	CTTGCCACCAGGTGTCATTT	n	113685039	113685057	GAGCCACCTGGGGATGCTG	-	991803	114217164	114217182	CTGCCACCAGTAGGCATCA	+	112295	Complete
TAD429	1	114520000	114525000	1	114825000	114830000	114521556	114521576	CTTAGCACAAGGTGGCGCCA	p	114825609	114825629	TCTGCCTGCAGGGGGAGCTC	n	114521558	114521576	TTAGCACAAGGTGGCGCCA	+	167049	114825610	114825628	CTGCCTGCAGGGGGAGCTC	-	180656	Complete
TAD430	1	115520000	115525000	1	115655000	115660000	115522102	115522122	ATGGCCACAAGGTGGTGCAG	p	115655593	115655613	TCTGACAGCAGGGGGCGCCA	n	115522103	115522121	TGGCCACAAGGTGGTGCAG	+	18541	115655593	115655611	CTGACAGCAGGGGGCGCCA	-	209344	Complete
TAD431	1	115520000	115530000	1	116130000	116140000	115522102	115522122	ATGGCCACAAGGTGGTGCAG	p	116138624	116138644	TCGATCACTAGGTGGCGCCA	n	115522103	115522121	TGGCCACAAGGTGGTGCAG	+	18541	116138624	116138642	CGATCACTAGGTGGCGCCA	-	198525	Partial	59.4734	includeFeature
TAD432	1	115680000	115685000	1	116010000	116015000									115681688	115681706	CCCCCGCTAGAGGGCACTC	+	158525	116012481	116012499	GGGCCTATAGGTGGCAGCA	-	152295	Complete
TAD433	1	115680000	115685000	1	116135000	116140000					116138624	116138644	TCGATCACTAGGTGGCGCCA	n	115681688	115681706	CCCCCGCTAGAGGGCACTC	+	158525	116138624	116138642	CGATCACTAGGTGGCGCCA	-	198525	Complete
TAD434	1	115710000	115720000	1	115870000	115880000	115709160	115709180	AGGGACTCTAGATGGAACCA	n					115716829	115716847	TGGCCAGAAGGTGGTAAGA	+	142295	115879527	115879545	TGCCCAGAGGATGGAGCCA	+	118852	Partial	46.5732	inside
TAD435	1	116150000	116155000	1	116310000	116315000	116150949	116150969	ATCATCAGAAGAGGGCACTG	p					116150950	116150968	tcatcagaagagggcactg	+	152295	116314137	116314155	GGGACTGTAGTTGGCGGCC	-	808197	Unmatched
TAD436	1	116150000	116160000	1	116240000	116250000	116150949	116150969	ATCATCAGAAGAGGGCACTG	p	116249630	116249650	TTCTCCACTAGAGGTCGCTG	n	116150950	116150968	tcatcagaagagggcactg	+	152295	116249630	116249648	TCTCCACTAGAGGTCGCTG	-	181803	Complete
TAD437	1	116675000	116680000	1	117030000	117035000	116681823	116681843	CTTGCCAGCAGAGGGCAGCA	p	117028047	117028067	GTGACCAGCAGGTGGCAGCA	n	116676981	116676999	CCACCATTAGGTGGCATCC	-	116393	117033959	117033977	tCAACAGAAGGTGGAAATA	+	104426	Complete
TAD438	1	116905000	116910000	1	117020000	117025000	116903577	116903597	CAAACCAGCAGGGGGTGTTA	p	117028047	117028067	GTGACCAGCAGGTGGCAGCA	n						117021344	117021362	GGGCCTGCAGGTGGGGAGG	-	818033
TAD439	1	117280000	117290000	1	117590000	117600000	117280078	117280098	GCTGCCAGAGGGTGGCAGCA	p	117598143	117598163	ATGACCACTAGGTAGCAGCC	n	117280079	117280097	CTGCCAGAGGGTGGCAGCA	+	160492	117598143	117598161	TGACCACTAGGTAGCAGCC	-	162459	Complete
TAD440	1	117610000	117615000	1	117825000	117830000	117610576	117610596	TGAAACACCAGATGGCACCA	p	117827411	117827431	TTGACCAGAAGAGGGAAGCA	n	117610577	117610595	GAAACACCAGATGGCACCA	+	158852	117827411	117827429	TGACCAGAAGAGGGAAGCA	-	180492	Complete
TAD441	1	117615000	117620000	1	117665000	117670000	117610576	117610596	TGAAACACCAGATGGCACCA	p	117671389	117671409	GTTTCCACTAGATGGCACTA	n						117667969	117667987	ATACCACAAGGTAGCACAA	-	105738
TAD442	1	118050000	118060000	1	118430000	118440000					118438323	118438343	TGAGCCACTAGGGGGCACCA	n	118055506	118055524	GCTACAGTAGAGGGAGCTA	+	120492	118438323	118438341	GAGCCACTAGGGGGCACCA	-	221639	Complete
TAD443	1	118070000	118080000	1	118300000	118310000	118077792	118077812	TTTGCCACTAGAGGGCAGTA	p	118301642	118301662	GTGGCCACTAGGTGGCAGTA	n	118077793	118077811	TTGCCACTAGAGGGCAGTA	+	229672	118301642	118301660	TGGCCACTAGGTGGCAGTA	-	245902	Partial	96.8358	overlap
TAD444	1	120160000	120165000	1	120195000	120200000	120156560	120156580	CCAACCACGAGGGGGAGCCC	p					120161385	120161403	TGTCCATCAGATGACAATG	-	97541
TAD445	1	120410000	120420000	1	145110000	145120000	120413708	120413728	GGGGCCACAAGAGTGCGCCA	p					120413709	120413727	GGGCCACAAGAGTGCGCCA	+	147541	145117691	145117709	TGACCATTAGGTTGCAGCA	-	106557	Complete
TAD446	1	144910000	144915000	1	145060000	145065000	144918181	144918201	TCTGCCTGAAGGTGTCAGTA	p	145059145	145059165	ACCACCAGCAGGGGGCACCT	n	144912152	144912170	CAGCCAGTGGGGGTAACTT	+	939344	145063429	145063447	tgaaccccagggggcggag	+	141639	Partial	91.5703	includeFeature
TAD447	1	145110000	145120000	1	149220000	149230000					149224544	149224564	GGAGCCGGCAGGGGGAAGTG	p	145117691	145117709	TGACCATTAGGTTGCAGCA	-	106557	149224545	149224563	GAGCCGGCAGGGGGAAGTG	+	149508	Partial	17.3406	includeFeature
TAD448	1	145420000	145425000	1	145455000	145460000					145457395	145457415	GTGGCCACATGAGGGCAGCA	n	145421813	145421831	GAGTCAGCAGGTGGTGCTA	+	13623	145457395	145457413	TGGCCACATGAGGGCAGCA	-	171967	Partial	75.5525	includeFeature
TAD449	1	145420000	145425000	1	145585000	145590000									145421813	145421831	GAGTCAGCAGGTGGTGCTA	+	13623	145589458	145589476	AGGCCACCAGAGGGCGCCA	-	240656	Partial	38.3159	includeFeature
TAD450	1	145420000	145430000	1	145540000	145550000					145543050	145543070	CCAGCCACCTGAGGGCTCCT	n	145427573	145427591	TGCCCACTAGGTGGCAGAG	+	193115	145544454	145544472	GGAGCACCAGGTGGTGGTG	+	13459	Partial	23.2469	includeFeature
TAD451	1	146640000	146645000	1	146715000	146720000	146644269	146644289	AGCGCCAGGAGGGGGCGCCA	p					146644270	146644288	GCGCCAGGAGGGGGCGCCA	+	198525	146717530	146717548	TGACCACGAGGGGAAACTG	-	151475	Partial	89.0787	includeFeature
TAD452	1	146740000	146750000	1	147100000	147110000	146745561	146745581	GTTGCCACCAGATGGCAGTG	p					146745562	146745580	TTGCCACCAGATGGCAGTG	+	225082	147105230	147105248	tgatcagcagagagcacag	+	107869	Partial	35.9262	includeFeature
TAD453	1	146750000	146755000	1	146860000	146865000	146745561	146745581	GTTGCCACCAGATGGCAGTG	p	146861841	146861861	TGATCCAGTAGATGGCACTT	n	146752635	146752653	tcttcactagatggtagct	+	872131	146861841	146861859	GATCCAGTAGATGGCACTT	-	148197	Unmatched
TAD454	1	146960000	146965000	1	147095000	147100000	146966959	146966979	AGCACCACTAGAGGGCTGCA	p					146964210	146964228	AAAGCACCAGGTGGCAGCA	-	15082	147097563	147097581	TCACCAGCGGGGGGCACAA	-	174262	Partial	94.9479	includeFeature
TAD455	1	147010000	147015000	1	147080000	147085000									147014417	147014435	AAGCCAACAGGTGGAACAA	-	13082	147083404	147083422	CTGGCAGCAGGAGGCACGC	+	12541	Partial	56.4219	inside
TAD456	1	147110000	147120000	1	147360000	147370000									147112721	147112739	TGGCCACTAGAGGGCAGGG	+	21918	147365018	147365036	CTACCACTAGATGGCACGA	-	192459	Complete
TAD457	1	149930000	149940000	1	150150000	150160000	149934139	149934159	ACAGCCACTAGGTGGTGTAC	p	150159735	150159755	ATAAACACTAGAGGGCAGTA	n	149934140	149934158	CAGCCACTAGGTGGTGTAC	+	136393	150159735	150159753	TAAACACTAGAGGGCAGTA	-	177213	Partial	91.987	overlap
TAD458	1	149935000	149940000	1	150020000	150025000	149934139	149934159	ACAGCCACTAGGTGGTGTAC	p					149939164	149939182	CTGCCTGTAGGTGGAGAGT	+	960656	150022063	150022081	gtgccagtagaggctggag	+	832787	Partial	43.3338	inside
TAD459	1	150045000	150050000	1	150140000	150145000									150045227	150045245	TCTCCTCTAGATGTCATTA	+	988525	150141353	150141371	TGACCACCAGGTGGAGCCA	-	225902	Complete
TAD460	1	150530000	150540000	1	150780000	150790000	150533549	150533569	TGGGCCACTAGAGGTCACCA	p	150785758	150785778	ACGGACAGCAGAGGGTGTGG	n	150533551	150533569	GGGCCACTAGAGGTCACCA	+	189672	150785758	150785776	CGGACAGCAGAGGGTGTGG	-	111311	Complete
TAD461	1	150540000	150545000	1	150590000	150595000	150533549	150533569	TGGGCCACTAGAGGTCACCA	p	150594169	150594189	GTGGCCAGCAGGAGGCAGAG	n	150540760	150540778	TGACCACATGAGGGCGGGA	+	148197	150594170	150594188	TGGCCAGCAGGAGGCAGAG	-	199016	Partial	98.8527	overlap
TAD462	1	150840000	150850000	1	150890000	150900000					150895123	150895143	ACAACCACCAGGGGGCCAGG	n	150848381	150848399	TTGCCTGCTGAGGGCAGGG	-	119344	150895123	150895141	CAACCACCAGGGGGCCAGG	-	139836	Partial	92.2333	overlap
TAD463	1	151070000	151080000	1	151130000	151140000	151072443	151072463	ATGCCCACCAGGGGGCAATA	p	151128649	151128669	GTGACCAGCAGGTGCCAGCA	n	151072444	151072462	TGCCCACCAGGGGGCAATA	+	207541	151131020	151131038	GGGGCCCCAGGGGGCGGAG	+	116885	Partial	84.1	overlap
TAD464	1	151270000	151275000	1	151315000	151320000	151273521	151273541	AGGGCCAAAAGAGGCCGCTG	p	151313516	151313536	GTATCCACCAGGTGGCAGCA	n	151273522	151273540	GGGCCAAAAGAGGCCGCTG	+	109508	151315296	151315314	AGTCCCCCAGGTGGAGCTC	+	127213	Partial	80.854	includeFeature
TAD465	1	151270000	151275000	1	151370000	151375000	151273521	151273541	AGGGCCAAAAGAGGCCGCTG	p					151273522	151273540	GGGCCAAAAGAGGCCGCTG	+	109508	151372652	151372670	CGGCCAGATGGTGTAAGTC	+	867213	Partial	38.5019	includeFeature
TAD466	1	151420000	151430000	1	151700000	151710000					151707704	151707724	ATGCCCAGGAGAGGGCAGCA	n	151421261	151421279	agtccaggaggtggaggct	+	118852	151707704	151707722	TGCCCAGGAGAGGGCAGCA	-	180492	Complete
TAD467	1	151505000	151510000	1	151705000	151710000	151507340	151507360	CTGGTCAGTAGAGGGCGCTG	p	151707704	151707724	ATGCCCAGGAGAGGGCAGCA	n	151507341	151507359	TGGTCAGTAGAGGGCGCTG	+	200492	151707704	151707722	TGCCCAGGAGAGGGCAGCA	-	180492	Complete
TAD468	1	151860000	151870000	1	151980000	151990000									151861624	151861642	AGGACACATGGGGGCAGTG	+	114426	151986298	151986316	TCACCACATGGTGGCAGCA	-	14918	Complete
TAD469	1	151910000	151920000	1	151960000	151970000					151969456	151969476	CTGGGCGACAGAGGGAGCCC	n	151914990	151915008	AAACCAGGAGGTGGAGGTT	-	11377	151961913	151961931	TAGCCAGGAGGTGAAAATA	+	104918	Partial	99.4583	overlap
TAD470	1	152030000	152035000	1	152155000	152160000														152155095	152155113	CTTCCTCAAGGAGGCACTA	-	140984
TAD471	1	152030000	152040000	1	152410000	152420000					152413522	152413542	TTGAACACTAGGTGGCAGCC	n	152035714	152035732	AAGACACCAGGTGACAGGC	-	10082	152413522	152413540	TGAACACTAGGTGGCAGCC	-	18623	Partial	64.7997	includeFeature
TAD472	1	152830000	152840000	1	153190000	153200000	152842476	152842496	CAGACCACAAGAGGGCAATC	p					152833794	152833812	CTCCCACAAGGTGCCAGCC	+	105082	153195712	153195730	TGGCCAGCAGGTGGTGCTG	-	219672	Unmatched
TAD473	1	153325000	153330000	1	153470000	153475000					153467553	153467573	TTGGCCAGCAGGGGGCGGAG	n	153325088	153325106	AGGCCACAAGGTGGCAGCA	+	205738
TAD474	1	153480000	153485000	1	153710000	153715000					153722060	153722080	CAGAGCACTAGGTGGCACTG	n	153482396	153482414	CTGCCAGCAGGGGGTGTCC	+	16459	153711619	153711637	AACCCGGCAGGTGGCAGTT	-	11459	Partial	50.3038	includeFeature
TAD475	1	153480000	153490000	1	153540000	153550000									153485752	153485770	CTGCCACTGGATGGCACTG	-	176066	153541178	153541196	TAGCCACCAGAGGGCACGA	-	219836	Partial	96.8343	overlap
TAD476	1	153480000	153490000	1	153600000	153610000					153600153	153600173	CTGACCAAGTGGGGGCGCTC	n	153485752	153485770	CTGCCACTGGATGGCACTG	-	176066	153602273	153602291	CACCCACCAGATGGAAGGG	+	135082	Partial	90.9338	includeFeature
TAD477	1	153505000	153510000	1	153540000	153545000	153505771	153505791	CTGTCCACAGGAGGGCGCTC	p					153505772	153505790	TGTCCACAGGAGGGCGCTC	+	168033	153541178	153541196	TAGCCACCAGAGGGCACGA	-	219836	Partial	98.5975	overlap
TAD478	1	153545000	153550000	1	153580000	153585000									153549924	153549942	ACCCCAGCTGGTGGAGCTA	+	102459	153580655	153580673	TGGACACCAGGAGGAGGGG	+	136885	Partial	47.1192	inside
TAD479	1	153650000	153660000	1	153710000	153720000	153650332	153650352	ATGACCATTAGAGGGCACAC	p	153722060	153722080	CAGAGCACTAGGTGGCACTG	n	153650333	153650351	TGACCATTAGAGGGCACAC	+	155574	153719965	153719983	TGGCCAGAAGATGTCTGTA	-	130984	Complete
TAD480	1	153770000	153780000	1	153950000	153960000					153959376	153959396	TGTTCCACCAGGGGGCAGAC	n	153773737	153773755	TACTCAGCAGAGGGTGCCA	+	125246	153959376	153959394	GTTCCACCAGGGGGCAGAC	-	177377	Complete
TAD481	1	153780000	153790000	1	153890000	153900000					153892909	153892929	AGGGCCACAGGGTGGTGGCA	n	153782055	153782073	TAACCGGAGGAGGGCGCAG	-	111803	153895156	153895174	CGCCCGCCCGGGGGCGGTG	-	137705	Partial	88.5167	overlap
TAD482	1	154450000	154460000	1	154850000	154860000	154452477	154452497	TTTCCCATTAGATGGCAGTA	p	154851139	154851159	GCCACCAGCAGAGGCCGCCA	n	154451328	154451346	TTGCCACCAGGTGGAACAA	-	196393	154851139	154851157	CCACCAGCAGAGGCCGCCA	-	163607	Partial	80.0207	overlap
TAD483	1	154455000	154460000	1	154520000	154525000	154452477	154452497	TTTCCCATTAGATGGCAGTA	p	154519064	154519084	ACAACCTCTGGGTGGTGCTC	n	154455912	154455930	TTTCCACATGATGGTGCAG	-	845902	154524086	154524104	CAGACAGGTGGTGGCAGTG	-	94918	Partial	91.82	overlap
TAD484	1	154530000	154535000	1	154850000	154855000					154851139	154851159	GCCACCAGCAGAGGCCGCCA	n	154531164	154531182	TGTCCCGGAGGTGGCGGCG	-	142787	154851139	154851157	CCACCAGCAGAGGCCGCCA	-	163607	Complete
TAD485	1	154530000	154540000	1	154730000	154740000					154733066	154733086	CGCTCCGCCAGGGGGCGCAG	n	154531164	154531182	TGTCCCGGAGGTGGCGGCG	-	142787	154733067	154733085	GCTCCGCCAGGGGGCGCAG	-	163607	Complete
TAD486	1	154530000	154540000	1	154910000	154920000					154916423	154916443	GGAACCACTAGGTGGCACCC	n	154531164	154531182	TGTCCCGGAGGTGGCGGCG	-	142787	154916424	154916442	GAACCACTAGGTGGCACCC	-	194754	Complete
TAD487	1	154930000	154935000	1	154970000	154975000									154930909	154930927	TCATCAGCAGAGGGAACAC	+	121148	154971750	154971768	CAGCCACCAGGAGGCGCAG	-	199672	Partial	93.3444	overlap
TAD488	1	155065000	155070000	1	155140000	155145000									155067044	155067062	CTGCCAGAAGGTGGCAGGA	+	183607	155140515	155140533	ACGCCTGCAGGGGGCGCTA	-	199344	Partial	94.6412	overlap
TAD489	1	155220000	155230000	1	155560000	155570000	155220615	155220635	GTGGGCGGCAGGGGGCGCTG	p	155561776	155561796	AGGGCCACAAGGTGGTGCTA	n	155220616	155220634	TGGGCGGCAGGGGGCGCTG	+	18082	155561777	155561795	GGGCCACAAGGTGGTGCTA	-	183115	Complete
TAD490	1	155245000	155250000	1	155285000	155290000	155247175	155247195	GCCCTCGCCAGGGGGCGCCG	p	155293243	155293263	CCCTCCAACAGGGGGCGCCC	n	155247177	155247195	ccctcgccagggggcgccg	+	141311	155288800	155288818	TTTTCACCAGGGGTAGCAG	-	103934	Partial	95.6467	overlap
TAD491	1	155900000	155910000	1	156030000	156040000									155908113	155908131	TCTCCAGATGGTGGTGCTA	+	108525	156031655	156031673	AACCCAGGAGGTGGAGGTT	-	914754	Partial	42.5443	overlap
TAD492	1	156060000	156065000	1	156190000	156195000					156195386	156195406	CTGTCCACCAGAGGGCAGGC	n	156060669	156060687	TGGCCACCAGGTGGCGCCG	+	263443	156190527	156190545	AACCCAGGAGGTGGAGGTT	-	914754	Partial	30.0015	overlap
TAD493	1	156065000	156070000	1	156100000	156105000					156100281	156100301	ATTACCAGGAGAGGGCATCC	n	156066571	156066589	GGGCCAGCAGGTGGCGCCA	+	236885	156100282	156100300	TTACCAGGAGAGGGCATCC	-	146393	Partial	88.755	overlap
TAD494	1	156115000	156120000	1	156190000	156195000	156115948	156115968	TTAACCACTAGTGGGCAGGT	p	156195386	156195406	CTGTCCACCAGAGGGCAGGC	n	156115950	156115968	taaccactagtgggcaggt	+	117049	156190527	156190545	AACCCAGGAGGTGGAGGTT	-	914754	Complete
TAD495	1	156350000	156360000	1	156570000	156580000					156579054	156579074	AGAGCCAGCAGGTGGGGCAG	n	156355564	156355582	TGACCACCAGAGGGCGCAC	+	228689	156579055	156579073	GAGCCAGCAGGTGGGGCAG	-	128525	Partial	55.9665	includeFeature
TAD496	1	156355000	156360000	1	156410000	156415000									156355564	156355582	TGACCACCAGAGGGCGCAC	+	228689	156414395	156414413	GGGACACTAGGTGGCGGCA	-	188852	Complete
TAD497	1	156440000	156445000	1	156475000	156480000	156435704	156435724	GAAACCCCAAGGGGGCGCCG	p	156471216	156471236	GTCACAGGTAGAGGGAGCAA	n	156440065	156440083	tagccaggcggtggcgcgc	+	122131	156478750	156478768	TCAGCAGTGGAGGGAGGTG	+	888525	Partial	73.745	overlap
TAD498	1	156590000	156595000	1	156625000	156630000					156627416	156627436	GCCGCCAGCAGATGGCGGCC	n	156590976	156590994	AAACCAGGAGGTGGAGGCT	-	113607	156629897	156629915	CGGCCAGCAGAGGGCGCCG	+	251148	Partial	80.085	includeFeature
TAD499	1	156860000	156865000	1	156895000	156900000	156862227	156862247	CTAGCCGCGAGGTGGCGCTC	p					156860083	156860101	GCTCCAGCAGAGGGCAGCA	-	185738	156897752	156897770	TTTCCAGCAGGAGGCGTCG	-	155902	Partial	94.94	overlap
TAD500	1	157060000	157065000	1	157120000	157125000	157060096	157060116	CTGGCCACCAGAGGGCACTC	p	157125980	157126000	CTTTCCACCAGGGGGCGCTG	n	157060097	157060115	TGGCCACCAGAGGGCACTC	+	248689	157123298	157123316	TGGCAACCAGAGGGATGGA	-	829508	Complete
TAD501	1	157160000	157170000	1	157450000	157460000	157163593	157163613	AGAGCCACGAGGGGGCGCCC	p					157163594	157163612	GAGCCACGAGGGGGCGCCC	+	195574	157459336	157459354	CAGCCACTAAGTGGCGATA	-	133934	Complete
TAD502	1	157350000	157360000	1	157460000	157470000									157352356	157352374	TGGTCAGTAGGAGGCAGAG	+	144426	157460556	157460574	GAGCCACGAGGGGGCGCCC	-	195574	Complete
TAD503	1	157930000	157935000	1	158090000	158095000	157933596	157933616	CCTGCCAGCAGATGGCAGCA	p					157933598	157933616	CTGCCAGCAGATGGCAGCA	+	217705	158094942	158094960	TGGCCATCAGATGGCAGCA	-	183607	Partial	75.2903	includeFeature
TAD504	1	157930000	157940000	1	158960000	158970000	157933596	157933616	CCTGCCAGCAGATGGCAGCA	p	158968651	158968671	ATTGCCACAAGGTGGCAGTA	n	157933598	157933616	CTGCCAGCAGATGGCAGCA	+	217705	158968651	158968669	TTGCCACAAGGTGGCAGTA	-	215574	Partial	47.4825	overlap
TAD505	1	157930000	157940000	1	159040000	159050000	157933596	157933616	CCTGCCAGCAGATGGCAGCA	p	159041958	159041978	ATGGCCCTTAGATGGCAGTA	n	157933598	157933616	CTGCCAGCAGATGGCAGCA	+	217705	159041958	159041976	TGGCCCTTAGATGGCAGTA	-	121148	Partial	50.5494	includeFeature
TAD506	1	157955000	157960000	1	158060000	158065000	157961918	157961938	CACATCAACAGAGGGCACCA	p	158057277	158057297	GTGGCCACTAGGCGTCAGTG	n	157958655	157958673	GGATCACCAGAGGTCACCT	-	111803	158063368	158063386	AGACCAGCAGGAAGCACTT	+	10	Partial	93.2945	overlap
TAD507	1	157960000	157965000	1	158000000	158005000	157961918	157961938	CACATCAACAGAGGGCACCA	p	158005966	158005986	CTGTGCTCCAGGGGGCGCCA	n	157961920	157961938	ACATCAACAGAGGGCACCA	+	120984
TAD508	1	158170000	158180000	1	159040000	159050000	158173788	158173808	GTCACCACTAGGTGGCACTG	p	159041958	159041978	ATGGCCCTTAGATGGCAGTA	n	158173789	158173807	TCACCACTAGGTGGCACTG	+	224426	159041958	159041976	TGGCCCTTAGATGGCAGTA	-	121148	Complete
TAD509	1	159750000	159760000	1	159970000	159980000	159750464	159750484	CATGCCGCCAGGGTGCAGCA	p					159750466	159750484	ATGCCGCCAGGGTGCAGCA	+	12	159972039	159972057	ttgccaccagagggaactt	+	184426	Partial	40.5374	includeFeature
TAD510	1	159765000	159770000	1	159860000	159865000	159768777	159768797	GTGGCCACAAGAGGTCGCTC	p	159861501	159861521	ATGGGCACCAGGTGGCAGCA	n	159768779	159768797	TGGCCACAAGAGGTCGCTC	+	195574	159861501	159861519	TGGGCACCAGGTGGCAGCA	-	200328	Partial	93.236	includeFeature
TAD511	1	159905000	159910000	1	159975000	159980000	159906372	159906392	TTGGCCAGCAGAGGGAGGCA	p					159906373	159906391	TGGCCAGCAGAGGGAGGCA	+	220656	159977569	159977587	TGACCAATAGATGTCACTA	-	154754	Complete
TAD512	1	160390000	160400000	1	160570000	160580000	160398550	160398570	ATGGGCAGGAGGGGGCAGTG	p	160577079	160577099	CCAGCCACAAGAGGGTGATA	n	160398551	160398569	TGGGCAGGAGGGGGCAGTG	+	167541	160575593	160575611	cagccagaaggtggcgatt	+	161311	Unmatched
TAD513	1	160965000	160970000	1	161065000	161070000	160967283	160967303	CTGGCCACAAGAGGGCTCTG	p	161067587	161067607	CTGGCCACTAGAGGGTAGCA	n	160967285	160967303	TGGCCACAAGAGGGCTCTG	+	186721	161067587	161067605	TGGCCACTAGAGGGTAGCA	-	206393	Complete
TAD514	1	161195000	161200000	1	161260000	161265000	161197319	161197339	GACTCCACCAGGGGGCGCTG	p	161261512	161261532	ACATCCCCTAGAGGGCAGTG	n	161197321	161197339	ACTCCACCAGGGGGCGCTG	+	212787	161261512	161261530	CATCCCCTAGAGGGCAGTG	-	145246	Partial	96.9757	overlap
TAD515	1	161195000	161200000	1	161350000	161355000	161197319	161197339	GACTCCACCAGGGGGCGCTG	p	161352098	161352118	GTCTCCACTAGAGGGAGACT	n	161197321	161197339	ACTCCACCAGGGGGCGCTG	+	212787	161352098	161352116	TCTCCACTAGAGGGAGACT	-	135082	Partial	98.6769	overlap
TAD516	1	161755000	161760000	1	162005000	162010000									161757179	161757197	tggccagtgggggtccctt	+	990164	162006907	162006925	CAGACACCAGGTGTCACTA	-	161148	Complete
TAD517	1	162020000	162030000	1	162240000	162250000	162025933	162025953	TCTGCCTCTTGAGGGCACCA	p	162246486	162246506	ACTGTCAGTAGGTGGCAATA	n	162025934	162025952	CTGCCTCTTGAGGGCACCA	+	146066	162246486	162246504	CTGTCAGTAGGTGGCAATA	-	151803	Unmatched
TAD518	1	162025000	162030000	1	162360000	162365000	162025933	162025953	TCTGCCTCTTGAGGGCACCA	p	162362071	162362091	CCAGCCACAAGAGGCCAGAC	n	162025934	162025952	CTGCCTCTTGAGGGCACCA	+	146066	162362071	162362089	CAGCCACAAGAGGCCAGAC	-	115902	Complete
TAD519	1	162820000	162825000	1	163275000	163280000									162824203	162824221	TTGCCAGCAGGTGGCACCA	+	238361	163275690	163275708	CCAGCAGCAGAAGGTGCAC	-	783607	Complete
TAD520	1	162820000	162830000	1	163140000	163150000									162824203	162824221	TTGCCAGCAGGTGGCACCA	+	238361	163144773	163144791	CAGCCAGCAGGGGGCATCT	-	173934	Complete
TAD521	1	162845000	162850000	1	163035000	163040000									162846690	162846708	ggtcctgagggtggagctc	+	790164
TAD522	1	163040000	163045000	1	163145000	163150000									163041759	163041777	CTGCCAGAAGGTGGCGTGC	+	148852	163147388	163147406	ggACCACATGAGGTCACCA	+	108197	Partial	94.3864	includeFeature
TAD523	1	163040000	163045000	1	163275000	163280000									163041759	163041777	CTGCCAGAAGGTGGCGTGC	+	148852	163275690	163275708	CCAGCAGCAGAAGGTGCAC	-	783607	Complete
TAD524	1	164550000	164560000	1	164730000	164740000									164556535	164556553	GGAACACCAGAGGGGAGTG	+	102131	164739621	164739639	AGCACAGAAGGTGACACTG	-	886885	Partial	19.7305	overlap
TAD525	1	164580000	164590000	1	164750000	164760000					164756725	164756745	ATGCCCACTAGAGGGCACTC	n	164587260	164587278	TGTCCACTGGGAGGCAGCA	-	154262	164756725	164756743	TGCCCACTAGAGGGCACTC	-	209672	Partial	98.3911	overlap
TAD526	1	165360000	165365000	1	165560000	165565000	165362297	165362317	GCGGACAGCAGAGGGCGCCC	p	165562360	165562380	TTGGTCGATAGGTGGCAGCA	n	165362298	165362316	CGGACAGCAGAGGGCGCCC	+	204426	165562360	165562378	TGGTCGATAGGTGGCAGCA	-	125902	Complete
TAD527	1	165600000	165610000	1	165860000	165870000					165864036	165864056	GCCAGCTCAAGAGGGTGCCG	n	165600892	165600910	GGAACAGCAGAGGGCAAGG	-	12377	165866081	165866099	GGGCCTGCGGAGGGCACAG	-	131967	Partial	86.2534	inside
TAD528	1	165680000	165690000	1	166440000	166450000	165687313	165687333	TTTGTCACTAGGTGGCATGC	p	166448456	166448476	ATGGCCAGCAGAGGGCGGAC	n	165683157	165683175	tgatcaccagaggtcaggg	+	131639	166448456	166448474	TGGCCAGCAGAGGGCGGAC	-	22541	Partial	31.2405	includeFeature
TAD529	1	165685000	165690000	1	165885000	165890000	165687313	165687333	TTTGTCACTAGGTGGCATGC	p	165883601	165883621	CCCACCATTAGATGGCAGGC	n	165687314	165687332	TTGTCACTAGGTGGCATGC	+	120328
TAD530	1	165730000	165740000	1	165790000	165800000	165738012	165738032	TCACCCGCCAGGGGGAAAGC	p	165797257	165797277	CGGGCCACGCGGTGGCTGCC	n	165737837	165737855	GTGCCACCAGGGGAAAGAT	-	106885	165796246	165796264	TTTCCAACGGAGGGCACCC	+	129344	Partial	96.4029	overlap
TAD531	1	165735000	165740000	1	165875000	165880000	165738012	165738032	TCACCCGCCAGGGGGAAAGC	p	165883601	165883621	CCCACCATTAGATGGCAGGC	n	165737837	165737855	GTGCCACCAGGGGAAAGAT	-	106885	165878238	165878256	TATCCACTAGGTGGTATTG	-	135738	Partial	73.7055	inside
TAD532	1	165810000	165815000	1	165865000	165870000					165864036	165864056	GCCAGCTCAAGAGGGTGCCG	n	165814384	165814402	CTACCTGGAGAGAGCGCCA	-	103279	165866081	165866099	GGGCCTGCGGAGGGCACAG	-	131967	Partial	30.4988	inside
TAD533	1	165900000	165910000	1	166450000	166460000					166448456	166448476	ATGGCCAGCAGAGGGCGGAC	n	165901570	165901588	GTTACAGAAGAGGGCACTA	-	128852
TAD534	1	165900000	165910000	1	167020000	167030000									165901570	165901588	GTTACAGAAGAGGGCACTA	-	128852	167028560	167028578	TGACCACAAGGTGTCGCCA	-	196393	Partial	20.7496	overlap
TAD535	1	166880000	166890000	1	167020000	167030000	166879791	166879811	TGTGCCACTAGATGGCGTGT	p					166885414	166885432	TGAGCAGCAGGGGTCCCAG	-	954098	167028560	167028578	TGACCACAAGGTGTCGCCA	-	196393	Partial	99.1947	overlap
TAD536	1	167030000	167040000	1	167500000	167510000									167036031	167036049	CAGACGTCAGGGGGCGCCA	+	123279	167509787	167509805	TAGCCACTAGGGGGCACTG	-	241803	Partial	56.8631	overlap
TAD537	1	167035000	167040000	1	167410000	167415000					167411562	167411582	AAGGCCACCAGAGGGCGCCC	n	167036031	167036049	CAGACGTCAGGGGGCGCCA	+	123279	167411563	167411581	AGGCCACCAGAGGGCGCCC	-	231967	Partial	46.8271	overlap
TAD538	1	167235000	167240000	1	167405000	167410000	167237241	167237261	TTACCCTGCAGGTGGCGCTG	p	167411562	167411582	AAGGCCACCAGAGGGCGCCC	n	167237242	167237260	TACCCTGCAGGTGGCGCTG	+	178852	167409954	167409972	CATCCAGCAGGTAGCAGAG	+	120656	Complete
TAD539	1	167570000	167580000	1	167650000	167660000	167569457	167569477	CCTGACACATGAGGGCACTA	p					167577464	167577482	aagccactgggtggagctg	+	141148	167653721	167653739	TGACCAGTAGAGGAAAGTG	+	152787	Complete
TAD540	1	167680000	167690000	1	168040000	168050000	167690370	167690390	ACAACCCGTAGGTGGCAGAC	p	168051664	168051684	TTAGACACTAGGTGGCAGCG	n	167684849	167684867	CAACCACTTGAGGGCGCAG	-	151803	168045500	168045518	tgttcactaggtggaaatg	+	121967	Unmatched
TAD541	1	167685000	167690000	1	167770000	167775000	167690370	167690390	ACAACCCGTAGGTGGCAGAC	p					167689352	167689370	gagcaagcagagggtactg	+	100328	167772749	167772767	TGGCCAGCAGGTGGCAGCA	-	24623	Unmatched
TAD542	1	167690000	167700000	1	167750000	167760000	167690370	167690390	ACAACCCGTAGGTGGCAGAC	p					167690372	167690390	CAACCCGTAGGTGGCAGAC	+	128033	167759478	167759496	AGGCCTCCAGGTGTCATTC	-	11918	Unmatched
TAD543	1	167690000	167700000	1	167900000	167910000	167690370	167690390	ACAACCCGTAGGTGGCAGAC	p					167690372	167690390	CAACCCGTAGGTGGCAGAC	+	128033	167905870	167905888	CCTCCAACAGGAGGAGGCG	-	120328	Unmatched
TAD544	1	167760000	167770000	1	167900000	167910000									167760641	167760659	ttgccacagggtggaggtg	+	144262	167905870	167905888	CCTCCAACAGGAGGAGGCG	-	120328	Unmatched
TAD545	1	168180000	168190000	1	182270000	182280000									168187125	168187143	TTTCCACAAGAGGACACCT	-	130984	182277254	182277272	AACCCAGGAGGTGGAGGTT	-	914754	Partial	12.2594	includeFeature
TAD546	1	168400000	168410000	1	168530000	168540000	168409172	168409192	AGAGACAGGAGGTGGCGCTC	p					168409173	168409191	GAGACAGGAGGTGGCGCTC	+	139508	168538559	168538577	CTGacagtatagggcactg	+	965574	Partial	93.595	overlap
TAD547	1	169080000	169090000	1	169330000	169340000									169084811	169084829	GGATCACCAGAGGTCAGGA	-	111639	169331334	169331352	tactcacaaggtggaggca	+	110656	Partial	91.5646	overlap
TAD548	1	169450000	169455000	1	169510000	169515000					169515821	169515841	TTGTCCTCCAGAGGGCAGCA	n	169453553	169453571	AGAACAAGAGATGGCACTA	-	102295
TAD549	1	170940000	170950000	1	171200000	171210000									170946425	170946443	TGTCCTCCAGATGGCTGAA	-	129672	171206784	171206802	GCTCCAGCAGGGGACAAGC	-	103279	Partial	94.927	overlap
TAD550	1	171050000	171055000	1	171195000	171200000	171050548	171050568	ACATCCAGTAGGTGGCAGAA	p					171050549	171050567	catccagtaggtggcagaa	+	181639	171196093	171196111	ACACCACTAGGTGGCCATC	-	120984	Complete
TAD551	1	171050000	171060000	1	171150000	171160000	171050548	171050568	ACATCCAGTAGGTGGCAGAA	p	171157979	171157999	TGTGCCACTAGGGGGTGCTG	n	171050549	171050567	catccagtaggtggcagaa	+	181639	171157979	171157997	GTGCCACTAGGGGGTGCTG	-	190328	Complete
TAD552	1	171610000	171620000	1	171950000	171960000									171610446	171610464	gctccagaagagggcacca	+	169016	171954196	171954214	TTGCCACTAGATGGCACCT	-	199672	Complete
TAD553	1	171770000	171775000	1	171950000	171955000	171770727	171770747	CTTCCCACTAGATGGCACTA	p					171770728	171770746	TTCCCACTAGATGGCACTA	+	195574	171954196	171954214	TTGCCACTAGATGGCACCT	-	199672	Complete
TAD554	1	171960000	171970000	1	172390000	172400000					172398622	172398642	ACTTCCACAAGATGGCACTG	p	171968320	171968338	ggtccagtagggggtgagg	+	127705	172398623	172398641	CTTCCACAAGATGGCACTG	+	184262	Partial	90.7777	includeFeature
TAD555	1	172420000	172430000	1	172680000	172690000	172419228	172419248	TTAGCCACTAGATGACAGTT	p	172688948	172688968	ATTGCCACTAGGTAGAACCA	n						172688948	172688966	TTGCCACTAGGTAGAACCA	-	141967
TAD556	1	172710000	172715000	1	173170000	173175000					173171687	173171707	AACAGCACTAGGGGGCACCA	n	172711925	172711943	TGGTCGCTAGATGGCAGTA	+	155574	173171687	173171705	ACAGCACTAGGGGGCACCA	-	159508	Complete
TAD557	1	172710000	172720000	1	172900000	172910000									172711925	172711943	TGGTCGCTAGATGGCAGTA	+	155574	172901639	172901657	TAAGCAGCAGAGGGCAGAA	-	148689	Unmatched
TAD558	1	172710000	172720000	1	173370000	173380000					173381402	173381422	CTGGCCTTGAGATGGGGCAC	n	172711925	172711943	TGGTCGCTAGATGGCAGTA	+	155574	173373093	173373111	GTGCCTGAAGGGGGAAATA	+	111148	Partial	23.251	overlap
TAD559	1	172710000	172720000	1	174040000	174050000					174044092	174044112	TGTTTCAGCAGAGGGCACTA	n	172711925	172711943	TGGTCGCTAGATGGCAGTA	+	155574	174044092	174044110	GTTTCAGCAGAGGGCACTA	-	145574	Partial	61.6255	overlap
TAD560	1	172790000	172795000	1	173170000	173175000	172795323	172795343	GTAGCCACATGGTGGTGGAA	p	173171687	173171707	AACAGCACTAGGGGGCACCA	n	172792230	172792248	TAGCCAACAGATGGCTCCT	-	120656	173171687	173171705	ACAGCACTAGGGGGCACCA	-	159508	Complete
TAD561	1	173400000	173410000	1	173790000	173800000					173794345	173794365	GGAGCCACACGATGGCGAAA	n	173400501	173400519	TGGGCACTAGAGGGCGCTC	+	196557	173791023	173791041	AGCCCAGCAGGTGGAGGCT	-	139016	Partial	99.9705	overlap
TAD562	1	174225000	174230000	1	174700000	174705000					174695840	174695860	ACAAACAGCAGATGGCACCA	n	174227383	174227401	AGTCCAGCAGGTGGCAGCC	+	193279
TAD563	1	174735000	174740000	1	174955000	174960000	174739283	174739303	TTGTCCTGTTGGTGGCAGTA	p	174952541	174952561	TTTACCACCAGGGGGCAGCA	n	174737568	174737586	tgcccaccaggaggcaaac	+	146066
TAD564	1	175000000	175010000	1	175090000	175100000	174999049	174999069	CTGAACACGAGATGGCAGTA	p	175094593	175094613	CCAAACACTAGAGGGAACGC	n	175004318	175004336	TATCCTCAAGAGGACAATA	+	985246	175094593	175094611	CAAACACTAGAGGGAACGC	-	118525	Partial	94.8	overlap
TAD565	1	175120000	175130000	1	175290000	175300000					175288948	175288968	GTGGCCACAAGGTGGCAGTC	n	175124180	175124198	TGGCCACCAGGTGGCACTG	+	25623	175292888	175292906	GCACCAGTAGATGGTTGTG	+	960656	Partial	93.9872	overlap
TAD566	1	176525000	176530000	1	176850000	176855000	176529128	176529148	CGGAACACTAGGTGGCAGTG	p	176850308	176850328	ATCTCCACCAGGTGGCGCTG	n	176529129	176529147	GGAACACTAGGTGGCAGTG	+	168852	176850308	176850326	TCTCCACCAGGTGGCGCTG	-	228197	Complete
TAD567	1	176860000	176870000	1	177320000	177330000					177324903	177324923	TTGACGACCAGGGGGCAGCA	n	176867097	176867115	CGGCCACTAGAGGGCGCTG	+	25082	177325282	177325300	cagccaccagaaggtggaa	+	148525	Partial	60.5847	includeFeature
TAD568	1	176860000	176870000	1	177910000	177920000									176867097	176867115	CGGCCACTAGAGGGCGCTG	+	25082	177915273	177915291	TGGCCACTGGGTGGCACCC	-	198852	Partial	65.1107	includeFeature
TAD569	1	177920000	177930000	1	178250000	178260000					178252184	178252204	ATTACCACTAGAGGCCAGCA	n	177928059	177928077	TTGCCAGCAGAAAGCAGCT	-	102295	178253496	178253514	TGGCCAGTAGGTGACACTG	-	201803	Complete
TAD570	1	178000000	178005000	1	178250000	178255000					178252184	178252204	ATTACCACTAGAGGCCAGCA	n	178001124	178001142	CCACCACCAGGGGGCACCA	+	23918	178253496	178253514	TGGCCAGTAGGTGACACTG	-	201803	Complete
TAD571	1	178270000	178280000	1	178470000	178480000									178279955	178279973	tttccagtagatggcagta	+	194262	178471053	178471071	TTGCCCCTAGGGGGCGCCC	-	189508	Complete
TAD572	1	178500000	178505000	1	178975000	178980000					178971992	178972012	ATGACCACACGGGGTCAGTG	n	178501616	178501634	ACGCCAGCAGAGGGCGCTG	+	216066	178975475	178975493	CCACCAGCAGCAGGCGACA	+	101148	Partial	47.6773	includeFeature
TAD573	1	178500000	178510000	1	179330000	179340000					179339065	179339085	ATATCCAGCAGAGGGCGATC	n	178501616	178501634	ACGCCAGCAGAGGGCGCTG	+	216066	179339066	179339084	TATCCAGCAGAGGGCGATC	-	184918	Partial	29.7381	overlap
TAD574	1	178510000	178520000	1	178690000	178700000									178511799	178511817	CGCCCGCTGGGTGGCGCTA	+	147049	178694030	178694048	TGGCCAGGCGGTGGCGGAC	+	135574	Partial	99.2811	overlap
TAD575	1	178510000	178520000	1	178730000	178740000					178737645	178737665	TCAGCCAGTAGATGGCGCTT	p	178511799	178511817	CGCCCGCTGGGTGGCGCTA	+	147049	178737646	178737664	cagccagtagatggcgctt	+	195246	Partial	92.553	overlap
TAD576	1	178730000	178740000	1	178960000	178970000	178737645	178737665	TCAGCCAGTAGATGGCGCTT	p	178971992	178972012	ATGACCACACGGGGTCAGTG	n	178737646	178737664	cagccagtagatggcgctt	+	195246	178964665	178964683	AGCCCAGCAGAGGGAGGAG	-	144098	Partial	94.3921	overlap
TAD577	1	179045000	179050000	1	179335000	179340000	179048465	179048485	GCAGCCTCTAGATGTCCCCG	p	179339065	179339085	ATATCCAGCAGAGGGCGATC	n	179048466	179048484	CAGCCTCTAGATGTCCCCG	+	105574	179339066	179339084	TATCCAGCAGAGGGCGATC	-	184918	Partial	84.678	overlap
TAD578	1	179090000	179095000	1	179165000	179170000									179090406	179090424	TGTCCAGCAGGGGTCGTTC	+	162459	179166407	179166425	taaccaccagatagaaatg	+	959016	Partial	99.75	overlap
TAD579	1	179220000	179230000	1	179330000	179340000					179339065	179339085	ATATCCAGCAGAGGGCGATC	n	179226889	179226907	gacccaggaggtggaggct	+	921311	179339066	179339084	TATCCAGCAGAGGGCGATC	-	184918	Partial	99.4233	overlap
TAD580	1	179680000	179685000	1	179775000	179780000	179675651	179675671	CTTGCTGCTAGGTGGCGCTC	p					179684850	179684868	GAACCACTAGGGGTAATAG	-	831148	179779136	179779154	AGACCACCAGGGGGCAGCA	-	227705	Complete
TAD581	1	179840000	179850000	1	180140000	180150000									179841930	179841948	CTGACAGTGGGTGGCACAA	+	124262	180148144	180148162	CTCCCAGCAGGGGTCAGGC	-	137213	Complete
TAD582	1	180060000	180065000	1	180125000	180130000					180123950	180123970	CCGCCCGCAAGGAGGAGCCA	n	180064179	180064197	TGGCCTGCAGAGGTTAGca	+	13918	180126565	180126583	GGGCCCGCAGAGGGCTGTG	+	118197	Unmatched
TAD583	1	180220000	180225000	1	180450000	180455000	180221940	180221960	ACTGGCAGCAGGGGGCGATG	p					180221941	180221959	CTGGCAGCAGGGGGCGATG	+	166721	180451752	180451770	TGACCACCAGAGGGAGCAA	-	206393	Partial	70.4498	overlap
TAD584	1	180220000	180230000	1	180380000	180390000	180221940	180221960	ACTGGCAGCAGGGGGCGATG	p	180385328	180385348	TTGGCCACTAGATGGTGACA	n	180221941	180221959	CTGGCAGCAGGGGGCGATG	+	166721	180385328	180385346	TGGCCACTAGATGGTGACA	-	183279	Complete
TAD585	1	180480000	180485000	1	181120000	181125000	180485132	180485152	TTGACCAGATGATGGCGGCA	p	181122349	181122369	ACGACCACACGGGGGCTGTA	n	180483624	180483642	agcccaggaggtggaggct	+	107213	181122349	181122367	CGACCACACGGGGGCTGTA	-	120492	Partial	51.186	includeFeature
TAD586	1	180480000	180490000	1	181050000	181060000	180485132	180485152	TTGACCAGATGATGGCGGCA	p	181053556	181053576	GTGCCCAGCAGAGGGGTGAA	p	180485133	180485151	TGACCAGATGATGGCGGCA	+	15459	181059352	181059370	CAGCCGGCAGAGGAAAGTC	-	111967	Partial	56.9224	includeFeature
TAD587	1	180485000	180490000	1	180830000	180835000	180485132	180485152	TTGACCAGATGATGGCGGCA	p	180832502	180832522	TTTGCCATCAGGTGGCAGCC	n	180485133	180485151	TGACCAGATGATGGCGGCA	+	15459	180832502	180832520	TTGCCATCAGGTGGCAGCC	-	171148	Complete
TAD588	1	180500000	180505000	1	180590000	180595000	180502811	180502831	GTCGCCACTTGGGGGCAGTC	p					180502812	180502830	TCGCCACTTGGGGGCAGTC	+	174918	180592436	180592454	GGGGCAGGAGGGGGCGGAG	-	134098	Partial	97.2526	overlap
TAD589	1	180850000	180855000	1	181130000	181135000	180851233	180851253	GTTACCAGCAGAGGGCAATC	p	181135893	181135913	TTGACCACTAGAGAGCAGTG	n	180851234	180851252	TTACCAGCAGAGGGCAATC	+	189836	181132348	181132366	CAGCAAGAAGGTGGCTGTC	-	795082	Complete
TAD590	1	181000000	181005000	1	181110000	181115000	181007741	181007761	CTTGACACAAGGGGGCAGGA	p	181111789	181111809	GCCGCCTGCAGGGGGCAGCA	n	181001812	181001830	GAGCCTCCAGAAGGAACAC	-	955738	181111790	181111808	CCGCCTGCAGGGGGCAGCA	-	205574	Partial	97.4104	overlap
TAD591	1	181005000	181010000	1	181045000	181050000	181007741	181007761	CTTGACACAAGGGGGCAGGA	p	181053556	181053576	GTGCCCAGCAGAGGGGTGAA	p	181007742	181007760	TTGACACAAGGGGGCAGGA	+	161311	181049545	181049563	ttaccagcatgtgtcacca	+	106393	Partial	94.3444	overlap
TAD592	1	181055000	181060000	1	181105000	181110000	181053556	181053576	GTGCCCAGCAGAGGGGTGAA	p	181111789	181111809	GCCGCCTGCAGGGGGCAGCA	n	181059352	181059370	CAGCCGGCAGAGGAAAGTC	-	111967	181108777	181108795	TGCCCCGCAGGAGGCACCT	-	11082	Partial	52.6422	inside
TAD593	1	181155000	181160000	1	181390000	181395000	181159181	181159201	ATGGCCACTGGGTGGCGCCC	p					181159182	181159200	TGGCCACTGGGTGGCGCCC	+	20623	181392883	181392901	CTGGCAGCAGGTGGCAGCA	-	175738	Complete
TAD594	1	182110000	182115000	1	182365000	182370000	182112476	182112496	GTGGCCACCAGAGGGCGCTA	p	182366035	182366055	AATTCCACAAGAGGGCACTA	n	182112477	182112495	TGGCCACCAGAGGGCGCTA	+	264754	182366035	182366053	ATTCCACAAGAGGGCACTA	-	175738	Complete
TAD595	1	182565000	182570000	1	182750000	182755000	182570634	182570654	CTTTCCACCAGGTGGCGCTG	p					182568683	182568701	CCACCTGCAGGGGGCCACC	+	119672	182751621	182751639	AGGCCACTGGGGGGCAGTG	-	182787	Complete
TAD596	1	182920000	182930000	1	183090000	183100000	182931795	182931815	TTGACCAGAGGAGAGCACTA	p					182928263	182928281	TATCCAGCGGGTGGTGGTC	+	126885	183098300	183098318	AACCCAGGAGGTGGAGGTT	-	914754	Partial	93.5633	overlap
TAD597	1	182925000	182930000	1	182990000	182995000	182931795	182931815	TTGACCAGAGGAGAGCACTA	p					182928263	182928281	TATCCAGCGGGTGGTGGTC	+	126885	182993190	182993208	TTGCCACCAGGTGGTGTCG	-	171967	Partial	90.5914	overlap
TAD598	1	182990000	183000000	1	183180000	183190000									182993190	182993208	TTGCCACCAGGTGGTGTCG	-	171967	183181446	183181464	TGGTCAGCAGAAGGAAGGA	-	10918	Partial	75.2154	inside
TAD599	1	183250000	183255000	1	183285000	183290000	183250778	183250798	ATGGCCACTGGAGGGCAGCA	p	183287820	183287840	GCTCTCAGCAGATGGAGCCC	n	183250780	183250798	TGGCCACTGGAGGGCAGCA	+	19918	183285771	183285789	TGCCCTCCAGAGGGAAGTA	-	157705	Partial	94.975	includeFeature
TAD600	1	183430000	183440000	1	183510000	183520000	183439399	183439419	TTTGCCGTGAGTGGGCGGCG	p	183512914	183512934	AGATCCTATAGATGGAGCCA	n	183439381	183439399	CCCTCACTAGGTGGCTCTC	+	10082	183512914	183512932	GATCCTATAGATGGAGCCA	-	883607	Partial	82.1811	includeFeature
TAD601	1	183440000	183450000	1	183590000	183600000	183439399	183439419	TTTGCCGTGAGTGGGCGGCG	p	183592523	183592543	TCTGCCTCAAGGTGGTGCTA	n	183442108	183442126	CCTCCACTCGGGGTCGCCG	-	128361	183592523	183592541	CTGCCTCAAGGTGGTGCTA	-	157869	Partial	45.7088	overlap
TAD602	1	183445000	183450000	1	183480000	183485000	183439399	183439419	TTTGCCGTGAGTGGGCGGCG	p										183481725	183481743	TTAGCAGAAGAGGTCACTT	+	862295
TAD603	1	183510000	183515000	1	183590000	183595000	183512914	183512934	AGATCCTATAGATGGAGCCA	n	183592523	183592543	TCTGCCTCAAGGTGGTGCTA	n	183512914	183512932	GATCCTATAGATGGAGCCA	-	883607	183592523	183592541	CTGCCTCAAGGTGGTGCTA	-	157869	Partial	3.68706	overlap
TAD604	1	183620000	183625000	1	183885000	183890000	183624793	183624813	ATGGCCACAAGGTGGCAGCA	p	183885287	183885307	TTAACCAGCAGGTGGCAGCA	n	183624794	183624812	TGGCCACAAGGTGGCAGCA	+	229672	183885287	183885305	TAACCAGCAGGTGGCAGCA	-	220656	Complete
TAD605	1	183900000	183910000	1	184000000	184010000									183907300	183907318	TATCCAGTAGGGGTGGGTA	-	109836	184006456	184006474	CGACCAGGCGAGGGTGGCA	+	109016	Unmatched
TAD606	1	184045000	184050000	1	184190000	184195000	184044741	184044761	TTGGACACCAGAGGGCACTG	p	184191881	184191901	ATGGCCAGCAGAGGGCAGAT	n						184191881	184191899	TGGCCAGCAGAGGGCAGAT	-	199016
TAD607	1	184050000	184055000	1	184630000	184635000	184044741	184044761	TTGGACACCAGAGGGCACTG	p	184633275	184633295	GCGGACGGCTGGGGGCGCTG	n	184050520	184050538	ccagctgcaggaggcagtt	+	808197	184633275	184633293	CGGACGGCTGGGGGCGCTG	-	132623	Complete
TAD608	1	184190000	184200000	1	184630000	184640000	184191881	184191901	ATGGCCAGCAGAGGGCAGAT	n	184633275	184633295	GCGGACGGCTGGGGGCGCTG	n	184191881	184191899	TGGCCAGCAGAGGGCAGAT	-	199016	184633275	184633293	CGGACGGCTGGGGGCGCTG	-	132623	Partial	93.7618	includeFeature
TAD609	1	184770000	184775000	1	184945000	184950000	184774884	184774904	GTGGCCGCTAGATGGCAGAA	p	184951454	184951474	TGGCCCAGCAGGTGGCACTC	n	184774885	184774903	TGGCCGCTAGATGGCAGAA	+	18541	184945271	184945289	AATACAGCAGAGGACAGAA	-	845902	Complete
TAD610	1	184770000	184780000	1	185120000	185130000	184774884	184774904	GTGGCCGCTAGATGGCAGAA	p					184774885	184774903	TGGCCGCTAGATGGCAGAA	+	18541	185127179	185127197	AGGGCAGGAGAGGGAAGCC	+	963934	Complete
TAD611	1	185690000	185700000	1	186170000	186180000	185689960	185689980	TCTGCCAGCAGAGGGCAATA	p					185699614	185699632	CACCCACTTGATGGTAGTG	+	87541	186171634	186171652	TGGTCATCAGGGGTCACTT	-	965574	Partial	11.2804	overlap
TAD612	1	185780000	185790000	1	186170000	186180000	185782696	185782716	AGTACCAGCAGGTGGAGCTG	p					185782697	185782715	GTACCAGCAGGTGGAGCTG	+	179016	186171634	186171652	TGGTCATCAGGGGTCACTT	-	965574	Complete
TAD613	1	186280000	186290000	1	186330000	186340000									186286684	186286702	TAGCCAGCAGGAAGAAGAG	-	872131	186335321	186335339	GAGGCAGAAGAGGGAGGCA	-	106066	Unmatched
TAD614	1	186370000	186375000	1	186950000	186955000									186374764	186374782	GAACCGGGAGGTGGAGGTT	-	822951
TAD615	1	186370000	186380000	1	186640000	186650000					186652063	186652083	AGCAGCAGAAGGGGGCAGTA	n	186374764	186374782	GAACCGGGAGGTGGAGGTT	-	822951	186643151	186643169	CTGTCACAAGATGGCAAAA	-	114098	Complete
TAD616	1	186450000	186455000	1	186950000	186955000									186451985	186452003	CTGTCACGTGAGGGCAGCA	+	977049
TAD617	1	186450000	186460000	1	186650000	186660000					186652063	186652083	AGCAGCAGAAGGGGGCAGTA	n	186456595	186456613	TGAACAGCAGGGGGTATGA	+	111639	186652064	186652082	GCAGCAGAAGGGGGCAGTA	-	131475	Complete
TAD618	1	186580000	186590000	1	186950000	186960000									186585085	186585103	tgggcgacagagggcgact	+	837705	186955212	186955230	GATCCACTAGGTGGCATAT	-	107705	Partial	69.4182	includeFeature
TAD619	1	191950000	191960000	1	192410000	192420000					192415166	192415186	GAAACCACAAGGTGGCGCCA	n	191957620	191957638	cagcaactgggggacactg	+	816393	192415166	192415184	AAACCACAAGGTGGCGCCA	-	193934	Partial	67.6906	includeFeature
TAD620	1	192290000	192300000	1	192410000	192420000					192415166	192415186	GAAACCACAAGGTGGCGCCA	n	192296888	192296906	ccaccacTGGAGGCCACAA	+	936066	192415166	192415184	AAACCACAAGGTGGCGCCA	-	193934	Unmatched
TAD621	1	192440000	192445000	1	192985000	192990000					192988762	192988782	TTGGACACAAGGTGGCAGCA	n	192443389	192443407	TGGCCACTTGAGGGCACTT	+	166885	192988762	192988780	TGGACACAAGGTGGCAGCA	-	188525	Complete
TAD622	1	192440000	192450000	1	192550000	192560000					192549741	192549761	CTGATCAGTGGGTGGCAGTG	n	192443389	192443407	TGGCCACTTGAGGGCACTT	+	166885	192552695	192552713	TCGACAGGAGAGGGAGGGA	-	111148	Partial	97.3692	overlap
TAD623	1	192440000	192450000	1	193080000	193090000					193091046	193091066	TCCGCCGCCAGGGGGAGCCG	n	192443389	192443407	TGGCCACTTGAGGGCACTT	+	166885	193084998	193085016	ttttcagcagggggaggga	+	127541	Complete
TAD624	1	192780000	192790000	1	192970000	192980000									192782722	192782740	TAGGCATCAGATGGTGGTG	-	822951
TAD625	1	196110000	196115000	1	196280000	196285000	196117698	196117718	TTAACCACAAGATGGTGCTG	p	196278711	196278731	TTTTTCACTAGGTGGCAGGC	n	196113920	196113938	TAAACTCTAGAGGGAGCAC	-	103279
TAD626	1	196110000	196120000	1	196630000	196640000	196117698	196117718	TTAACCACAAGATGGTGCTG	p	196630240	196630260	TACTCCACTAGATGGTGCTA	n	196117699	196117717	TAACCACAAGATGGTGCTG	+	167049	196630240	196630258	ACTCCACTAGATGGTGCTA	-	152459	Complete
TAD627	1	196310000	196320000	1	196620000	196630000					196630240	196630260	TACTCCACTAGATGGTGCTA	n	196314285	196314303	gagccactagtgggagagg	+	82623
TAD628	1	197490000	197500000	1	197880000	197890000					197885066	197885086	CCCTCCGCCCGGGGGAGCCC	n	197496085	197496103	TGTCCACTAGAGGGCACCC	+	221148	197885066	197885084	CCTCCGCCCGGGGGAGCCC	-	103934	Partial	87.115	overlap
TAD629	1	197490000	197500000	1	198430000	198440000					198434875	198434895	TGAAGCACTAGATGGCACTA	n	197496085	197496103	TGTCCACTAGAGGGCACCC	+	221148	198434875	198434893	GAAGCACTAGATGGCACTA	-	140656	Partial	40.2714	overlap
TAD630	1	197580000	197590000	1	197830000	197840000	197584475	197584495	ATGGTCACAAGATGGCATTA	p					197588347	197588365	ATGCCACTAGGAGGCATTC	+	139016	197838233	197838251	CTGCCTCTGGGAGGCAGTA	-	126393	Complete
TAD631	1	198070000	198080000	1	198430000	198440000					198434875	198434895	TGAAGCACTAGATGGCACTA	n	198074649	198074667	TTTCCATTAGGGGGCACTT	+	139836	198434875	198434893	GAAGCACTAGATGGCACTA	-	140656	Complete
TAD632	1	198430000	198440000	1	198650000	198660000	198434875	198434895	TGAAGCACTAGATGGCACTA	n					198434875	198434893	GAAGCACTAGATGGCACTA	-	140656	198655448	198655466	ATTTCAGTAGGTGGCACCA	-	139508	Partial	98.1165	overlap
TAD633	1	198730000	198735000	1	199515000	199520000														199519875	199519893	CTGCCTCTGGATGGCAGTA	-	142459
TAD634	1	199650000	199660000	1	200470000	200480000	199653975	199653995	ATATCCACTAGGTGTCAGTC	p					199653976	199653994	TATCCACTAGGTGTCAGTC	+	163607	200479436	200479454	TGGCCACTAGATGGCAGTG	-	232295	Complete
TAD635	1	200100000	200110000	1	200450000	200460000	200108955	200108975	CAGAACTCTAGGGGGCACCA	p					200108956	200108974	agaactctagggggcacca	+	155574	200457998	200458016	TCTCCACCAGGGGGTGTTG	-	159508	Complete
TAD636	1	200240000	200250000	1	200460000	200470000	200249095	200249115	AAGGCCACTAGGGGGTGGTA	p					200249097	200249115	AGGCCACTAgggggtggta	+	200492	200466635	200466653	aacccaggaggtggaagtt	+	840984	Complete
TAD637	1	200270000	200280000	1	200450000	200460000	200276793	200276813	AAGGCCGAGAGGTGGCAGCA	n					200276793	200276811	AGGCCGAGAGGTGGCAGCA	-	124754	200457998	200458016	TCTCCACCAGGGGGTGTTG	-	159508	Partial	99.0711	overlap
TAD638	1	200590000	200600000	1	200770000	200780000					200772197	200772217	GCAACCACCAGGTGGCAGAG	n	200598961	200598979	CAGCCTCCAGGTGGAGGAG	+	158525	200772197	200772215	CAACCACCAGGTGGCAGAG	-	202787	Complete
TAD639	1	200935000	200940000	1	201010000	201015000					201012212	201012232	TTGGCCAGCAGGGGGAAGCC	n	200939317	200939335	ACACCAGCAGGTGGCTGCA	-	153115	201012212	201012230	TGGCCAGCAGGGGGAAGCC	-	215082	Partial	89.2075	includeFeature
TAD640	1	200940000	200950000	1	201080000	201090000					201088533	201088553	ACCACCACACCGTGGCGCTA	n	200948885	200948903	CAGCCACTAGGGGGCGCAG	+	227705	201083424	201083442	TCTCCACCAGATGGCCTCA	-	127869	Partial	47.5773	includeFeature
TAD641	1	201220000	201230000	1	201320000	201330000	201223852	201223872	ATGACCACCAGGTGGCACCA	p					201223853	201223871	TGACCACCAGGTGGCACCA	+	249508	201324303	201324321	AGGCCACCAGGGGTTGGGG	-	14541	Complete
TAD642	1	201325000	201330000	1	201370000	201375000					201377508	201377528	CTGGCCACCAGGTGACGCCT	n	201329336	201329354	TGCTCAGCAGGTGTCAGCC	-	120656	201374650	201374668	TGGGCAGCCGGGGGCGGGG	-	125082	Partial	12.32	overlap
TAD643	1	201410000	201420000	1	201480000	201490000	201417396	201417416	TAGGCCACCAGGGGGCAGCC	p	201482287	201482307	ATGGCCACTTGGGGGAGCCG	n	201417397	201417415	AGGCCACCAGGGGGCAGCC	+	228689	201489572	201489590	TTGGCACCAGGGGGCACAG	-	180328	Partial	90.6575	overlap
TAD644	1	201435000	201440000	1	201480000	201485000					201482287	201482307	ATGGCCACTTGGGGGAGCCG	n	201437671	201437689	GTGACCGAAGGGGGCGGCG	-	101803	201482287	201482305	TGGCCACTTGGGGGAGCCG	-	178197	Partial	95.052	overlap
TAD645	1	201525000	201530000	1	201670000	201675000	201528952	201528972	GCCGCCACCAGAGGGTGCAG	p					201528953	201528971	CCGCCACCAGAGGGTGCAG	+	187705	201673500	201673518	TGGCCACAAGGGGGCGTTG	-	20918	Complete
TAD646	1	201525000	201530000	1	201755000	201760000	201528952	201528972	GCCGCCACCAGAGGGTGCAG	p	201762333	201762353	TTGGCCACTAGGTGTCAGGT	n	201528953	201528971	CCGCCACCAGAGGGTGCAG	+	187705	201757557	201757575	GGGACAGGAGAGGGAGCAG	-	110328	Partial	63.286	overlap
TAD647	1	201675000	201680000	1	201755000	201760000					201762333	201762353	TTGGCCACTAGGTGTCAGGT	n	201678778	201678796	TGGCCACCAGGGGCCACTG	+	198852	201757557	201757575	GGGACAGGAGAGGGAGCAG	-	110328	Complete
TAD648	1	201840000	201850000	1	202090000	202100000					202088258	202088278	GAGGCCACTAGGTGGAACCA	n	201845456	201845474	TCGCCAGCAGAGGGCTCTA	-	191311	202091912	202091930	TGTCCAGCAGAGGGCCCTG	+	181803	Partial	46.0608	includeFeature
TAD649	1	201865000	201870000	1	201935000	201940000					201941946	201941966	CATGCCACAGGGTGGAGCTA	n	201865197	201865215	CCACCCCCAGGTGGCGCTG	+	179508	201936705	201936723	ACTCCAGCCGGGGTCACAG	-	837705	Complete
TAD650	1	201970000	201975000	1	202090000	202095000					202088258	202088278	GAGGCCACTAGGTGGAACCA	n	201972727	201972745	TAACCTCCCGGTGGCACAT	-	980328	202091912	202091930	TGTCCAGCAGAGGGCCCTG	+	181803	Partial	94.8144	overlap
TAD651	1	202155000	202160000	1	202285000	202290000					202284916	202284936	CTGGCCCCAAGCTGGCACTA	n	202158224	202158242	TAGCCACCAGGTGGCGCTG	+	247705	202288261	202288279	ACGCCAGCAGGTGGAGGCT	+	155902	Partial	30.6726	includeFeature
TAD652	1	202155000	202160000	1	202685000	202690000					202688899	202688919	AGCAACAGAAGAGGGCAGCA	n	202158224	202158242	TAGCCACCAGGTGGCGCTG	+	247705	202688899	202688917	GCAACAGAAGAGGGCAGCA	-	132131	Partial	70.332	includeFeature
TAD653	1	202430000	202440000	1	202680000	202690000	202433485	202433505	ATGCCCATAAGATGGCAGCA	p	202688899	202688919	AGCAACAGAAGAGGGCAGCA	n	202433486	202433504	TGCCCATAAGATGGCAGCA	+	128525	202688899	202688917	GCAACAGAAGAGGGCAGCA	-	132131	Complete
TAD654	1	202460000	202470000	1	202560000	202570000	202470595	202470615	TTTATCACTAGAGGGCACAA	p					202460010	202460028	CAGCCAAAAGGTGGAAGCA	-	139016	202560485	202560503	TGGGCACCTGAGGGCAGTA	-	142787	Partial	99.7091	overlap
TAD655	1	203005000	203010000	1	203185000	203190000					203185504	203185524	AATGCCACTAGATGGCAGCA	n	203008625	203008643	CGGCCAGTAGGTGGCACCC	+	233115	203185504	203185522	ATGCCACTAGATGGCAGCA	-	197049	Complete
TAD656	1	203095000	203100000	1	203180000	203185000	203095636	203095656	TCTGCCTTTAGGGGGAGCAA	n	203185504	203185524	AATGCCACTAGATGGCAGCA	n	203097530	203097548	TGGCCGGCAGGGGTCCCAG	-	125246	203183830	203183848	agcccaggaggtggaggtt	+	107377	Partial	91.0609	inside
TAD657	1	203240000	203245000	1	203305000	203310000									203242366	203242384	TCACCGGCAGAGGGCGCCA	+	200984	203309368	203309386	TTGCCACTAGAGGGCAGAA	+	211967	Partial	93.9729	includeFeature
TAD658	1	203240000	203245000	1	203455000	203460000									203242366	203242384	TCACCGGCAGAGGGCGCCA	+	200984	203457058	203457076	CAGCCACTAGGTGGCACCG	-	229344	Partial	46.0327	includeFeature
TAD659	1	203305000	203310000	1	203410000	203415000									203309368	203309386	TTGCCACTAGAGGGCAGAA	+	211967	203413626	203413644	TCATCGCCAGGTGTCAGTA	-	110984	Partial	92.0655	includeFeature
TAD660	1	203305000	203310000	1	203450000	203455000									203309368	203309386	TTGCCACTAGAGGGCAGAA	+	211967	203452050	203452068	TGCTCTGAAGAGGGCGGGG	-	940984	Complete
TAD661	1	203310000	203320000	1	203670000	203680000					203671404	203671424	GCCAACAGCAGAGGGTGCTG	n	203315734	203315752	CTGCCACCAGGGGGTCCTT	+	13918	203671404	203671422	CCAACAGCAGAGGGTGCTG	-	148033	Partial	27.1341	overlap
TAD662	1	203410000	203415000	1	203450000	203455000									203413626	203413644	TCATCGCCAGGTGTCAGTA	-	110984	203452050	203452068	TGCTCTGAAGAGGGCGGGG	-	940984	Partial	0.88	overlap
TAD663	1	203470000	203475000	1	203670000	203675000	203473975	203473995	TCGACCACCAGAGGGCAGCC	p	203671404	203671424	GCCAACAGCAGAGGGTGCTG	n	203473976	203473994	CGACCACCAGAGGGCAGCC	+	228689	203671404	203671422	CCAACAGCAGAGGGTGCTG	-	148033	Complete
TAD664	1	203480000	203485000	1	203520000	203525000									203483489	203483507	TTCCCGGGAGGTGGCAGTG	-	132951	203523396	203523414	CAGCCAGCAGGAAGTGGCC	+	963934	Unmatched
TAD665	1	203480000	203485000	1	203595000	203600000									203483489	203483507	TTCCCGGGAGGTGGCAGTG	-	132951	203597581	203597599	CGGCCAGCAGGCGCCGGCA	-	138525	Unmatched
TAD666	1	203595000	203600000	1	203670000	203675000					203671404	203671424	GCCAACAGCAGAGGGTGCTG	n	203597581	203597599	CGGCCAGCAGGCGCCGGCA	-	138525	203671404	203671422	CCAACAGCAGAGGGTGCTG	-	148033	Unmatched
TAD667	1	203830000	203840000	1	204330000	204340000									203830559	203830577	CTCCCTCCAGGTGGCGCTG	+	183279	204336080	204336098	GCACCACCAGAGGGAGCCC	-	177049	Partial	30.7392	overlap
TAD668	1	203840000	203845000	1	204095000	204100000									203840331	203840349	TGGGCAGCAGAGGGAGTTA	+	134918	204098335	204098353	TGACCACCAGGGGGCAGGC	-	221475	Complete
TAD669	1	204130000	204135000	1	204175000	204180000	204131792	204131812	GAGGCCGCTAGGTGGCAGCA	p					204131793	204131811	AGGCCGCTAGGTGGCAGCA	+	189508	204176383	204176401	CCTCCAGCAGAGGGCGCGC	-	188689	Partial	90.168	includeFeature
TAD670	1	204135000	204140000	1	204335000	204340000	204131792	204131812	GAGGCCGCTAGGTGGCAGCA	p					204139861	204139879	gtaccaccagaagacagcc	+	11918	204336080	204336098	GCACCACCAGAGGGAGCCC	-	177049	Partial	76.4732	overlap
TAD671	1	204175000	204180000	1	204330000	204335000									204176383	204176401	CCTCCAGCAGAGGGCGCGC	-	188689	204332963	204332981	AATCCACAAGAGGGCTCCA	-	129508	Partial	94.8563	overlap
TAD672	1	204220000	204225000	1	204330000	204335000	204227682	204227702	CAGGCCACTAGAGGGCAGGT	p					204224461	204224479	CTGCCCCCAGGGGGCAGGT	-	138525	204332963	204332981	AATCCACAAGAGGGCTCCA	-	129508	Partial	93.4826	overlap
TAD673	1	204415000	204420000	1	204470000	204475000					204472460	204472480	TTTCCCACTAGAGGGCAGGC	n	204415682	204415700	GAACCACCAGAGGGCAGTG	+	19918	204472460	204472478	TTCCCACTAGAGGGCAGGC	-	167377	Complete
TAD674	1	204535000	204540000	1	204775000	204780000	204535126	204535146	TCTCCCACCAGAGGGCACCA	p	204776505	204776525	AGAGGCACTAGGTGGCGCCA	n	204535127	204535145	CTCCCACCAGAGGGCACCA	+	207213	204776245	204776263	CTGCCATTAGGGGGCAGCA	-	177541	Partial	80.9469	overlap
TAD675	1	204940000	204945000	1	205225000	205230000	204944939	204944959	ATCTTCAGCAGAGGGCAGGG	p	205225469	205225489	GTGGCCAGCAGAGGGGGACA	n	204943619	204943637	TAGCCACCAGGTGGCCCTG	-	194754	205225469	205225487	TGGCCAGCAGAGGGGGACA	-	157869	Complete
TAD676	1	205110000	205120000	1	205220000	205230000	205110938	205110958	TTAGCCAGCAGATGGCAGCA	n	205225469	205225489	GTGGCCAGCAGAGGGGGACA	n	205110938	205110956	TAGCCAGCAGATGGCAGCA	-	219836	205225469	205225487	TGGCCAGCAGAGGGGGACA	-	157869	Partial	96.4083	overlap
TAD677	1	205245000	205250000	1	205290000	205295000					205294741	205294761	TTGGTCAGAAGAGGGCAGCT	n	205249074	205249092	TGACCACCAGAGGGGTCCT	+	103607	205294742	205294760	TGGTCAGAAGAGGGCAGCT	-	145902	Complete
TAD678	1	205300000	205310000	1	205490000	205500000	205304953	205304973	TGGGCCAGCAGGTGGCAGTG	p					205304954	205304972	GGGCCAGCAGGTGGCAGTG	+	220164	205498251	205498269	TCACCACCAGGGGGCGCCG	+	247213	Partial	75.1685	includeFeature
TAD679	1	205320000	205325000	1	205455000	205460000	205323592	205323612	CTCACCAGCAGAGGGCAGAC	p					205323593	205323611	TCACCAGCAGAGGGCAGAC	+	193279	205457410	205457428	TGGCCAGGAGGTGGCAGTA	+	21459	Partial	96.4479	overlap
TAD680	1	205320000	205330000	1	205390000	205400000	205323592	205323612	CTCACCAGCAGAGGGCAGAC	p	205400114	205400134	GCATCCTGCAGACGGCGCTC	n	205323593	205323611	TCACCAGCAGAGGGCAGAC	+	193279	205392560	205392578	CAGCCAGCAGGTGGAACTG	+	199016	Complete
TAD681	1	205455000	205460000	1	205490000	205495000									205457410	205457428	TGGCCAGGAGGTGGCAGTA	+	21459	205493600	205493618	AAGCCAGCAGGTGGCACCA	-	212787	Partial	91.48	includeFeature
TAD682	1	205495000	205500000	1	205625000	205630000					205626852	205626872	GCCACCAGCAGGTGGAGGCA	n	205498251	205498269	TCACCACCAGGGGGCGCCG	+	247213	205626853	205626871	CCACCAGCAGGTGGAGGCA	-	194098	Complete
TAD683	1	205555000	205560000	1	205625000	205630000	205557992	205558012	CCGGCCAGAGGAGGGCAGTG	p	205626852	205626872	GCCACCAGCAGGTGGAGGCA	n	205557994	205558012	CGGCCAGAGGAGGGCAGTG	+	169836	205626853	205626871	CCACCAGCAGGTGGAGGCA	-	194098	Partial	88.412	includeFeature
TAD684	1	205640000	205645000	1	205675000	205680000					205680426	205680446	TCTGCCAGTAGAGGGCAGTG	n	205641815	205641833	gagccaggagagggcagtc	+	164918
TAD685	1	205760000	205765000	1	205875000	205880000	205760882	205760902	TCTCTCTCCAGGGGGAGCCA	p	205877079	205877099	GCCCCCAGAGGAGGGCACAC	n	205760883	205760901	CTCTCTCCAGGGGGAGCCA	+	11623	205879570	205879588	agatcaccagaggtcagga	+	11082	Complete
TAD686	1	205760000	205770000	1	206230000	206240000	205760882	205760902	TCTCTCTCCAGGGGGAGCCA	p	206234553	206234573	AGGACCACAAGGTGGCAGTG	p	205768531	205768549	GGGCCTCAAGGGGGAAGGC	+	123607	206234554	206234572	GGACCACAAGGTGGCAGTG	+	193934	Partial	1.17562	overlap
TAD687	1	206670000	206675000	1	206755000	206760000					206757179	206757199	GCCACCAGCAGGGGGCAGTG	n						206757180	206757198	CCACCAGCAGGGGGCAGTG	-	223279
TAD688	1	206715000	206720000	1	206755000	206760000	206718294	206718314	ATGACCACGTGGGGGAGCCA	p	206757179	206757199	GCCACCAGCAGGGGGCAGTG	n	206718295	206718313	TGACCACGTGGGGGAGCCA	+	146885	206757180	206757198	CCACCAGCAGGGGGCAGTG	-	223279	Partial	94.22	overlap
TAD689	1	206780000	206790000	1	207080000	207090000	206781638	206781658	CAGACCAGCAGGGGGCATCA	p					206781640	206781658	AGACCAGCAGGGGGCATCA	+	187705	207086024	207086042	TTACCACCAGGTGGCACCA	-	235246	Partial	60.4387	includeFeature
TAD690	1	206910000	206915000	1	207085000	207090000	206912481	206912501	GTCTCCTCTAGAGGGAGTCA	p					206914971	206914989	TACCCAGCAGAGGGCTGGG	-	127377	207086024	207086042	TTACCACCAGGTGGCACCA	-	235246	Complete
TAD691	1	206980000	206990000	1	207080000	207090000	206983016	206983036	ATTGGCACTAGATGGCACTG	p					206983018	206983036	TTGGCACTAGATGGCACTG	+	171967	207086024	207086042	TTACCACCAGGTGGCACCA	-	235246	Partial	96.6136	overlap
TAD692	1	207260000	207265000	1	207575000	207580000					207578445	207578465	CCTACCACTAGATGGAGACA	n	207263667	207263685	TGTCCACTGGAGGAAGCTC	-	112295	207578445	207578463	CTACCACTAGATGGAGACA	-	161967	Complete
TAD693	1	208000000	208005000	1	208040000	208045000	208002094	208002114	CCAGCCACCAGGCTGTGCCA	p	208042560	208042580	GCGGCCGCTGGGTGGCGCCG	n	208002096	208002114	cagccaccaggctgtgcca	+	932787	208042561	208042579	CGGCCGCTGGGTGGCGCCG	-	175738	Partial	91.0244	includeFeature
TAD694	1	208050000	208060000	1	208410000	208420000	208058582	208058602	AAGGCCAGCAGGTGGCGCCA	p					208058584	208058602	AGGCCAGCAGGTGGCGCCA	+	236066	208418760	208418778	TGGCCACGAGAGGGCAGTA	-	21918	Partial	30.6795	includeFeature
TAD695	1	208055000	208060000	1	208135000	208140000	208058582	208058602	AAGGCCAGCAGGTGGCGCCA	p	208137052	208137072	GCGGCCACGAGAGGGCAGCC	n	208058584	208058602	AGGCCAGCAGGTGGCGCCA	+	236066	208137052	208137070	CGGCCACGAGAGGGCAGCC	-	206557	Partial	92.9118	includeFeature
TAD696	1	208195000	208200000	1	208415000	208420000	208195287	208195307	GCTGCCTCCAGTTGGAGGAA	p					208195288	208195306	CTGCCTCCAGTTGGAGGAA	+	10082	208418760	208418778	TGGCCACGAGAGGGCAGTA	-	21918	Partial	50.4507	includeFeature
TAD697	1	208300000	208310000	1	208410000	208420000	208305701	208305721	AGGGCAGCCAGGGGGCGCTG	p					208305702	208305720	GGGCAGCCAGGGGGCGCTG	+	145738	208418760	208418778	TGGCCACGAGAGGGCAGTA	-	21918	Partial	94.595	includeFeature
TAD698	1	209740000	209745000	1	209795000	209800000	209742963	209742983	CTGGCCAGCAGAGGGCGATA	p	209801168	209801188	GCCTCCAGCAGGTGGCAGCA	n	209742965	209742983	TGGCCAGCAGAGGGCGATA	+	229836	209796770	209796788	TAGGAAGCAGGTGGCAGCA	+	106885	Partial	83.5967	overlap
TAD699	1	209750000	209755000	1	209865000	209870000	209750239	209750259	ACTGTCACTAGAGGGCAGTG	p	209866431	209866451	TCTGCCAGCAGAGGGAGCCC	n	209750240	209750258	CTGTCACTAGAGGGCAGTG	+	175246	209866431	209866449	CTGCCAGCAGAGGGAGCCC	-	200328	Complete
TAD700	1	210045000	210050000	1	210155000	210160000	210049066	210049086	TTCTCCAAAAGGTGGCATCA	p	210163094	210163114	TTAGCCATTAGATGGCACCA	n	210049067	210049085	TCTCCAAAAGGTGGCATCA	+	12082	210159878	210159896	aacccaggaggtggagctt	+	978689	Unmatched
TAD701	1	210300000	210310000	1	210480000	210490000					210484617	210484637	GACACCACTAGGTGGCTGCA	n	210309463	210309481	CAGACAGCAGGTGGAGAAA	+	122295	210484617	210484635	ACACCACTAGGTGGCTGCA	-	152623	Partial	88.4458	includeFeature
TAD702	1	210580000	210585000	1	211305000	211310000	210580736	210580756	TGCACCACCAGGGGGCAGCA	p					210580738	210580756	GCACCACCAGGGGGCAGCA	+	213443	211307560	211307578	AGCCCGGTAGGGGGCGCCG	-	170164	Complete
TAD703	1	210620000	210625000	1	211305000	211310000	210621818	210621838	GGGGCCAGGAGGTGGCAGTA	p					210621819	210621837	GGGCCAGGAGGTGGCAGTA	+	191475	211307560	211307578	AGCCCGGTAGGGGGCGCCG	-	170164	Complete
TAD704	1	210630000	210640000	1	210740000	210750000									210636402	210636420	TGCCCACAAGAAGGCCACA	-	931148	210740010	210740028	cggccgctagatggccaga	+	110164	Partial	15.5054	inside
TAD705	1	210750000	210755000	1	211305000	211310000														211307560	211307578	AGCCCGGTAGGGGGCGCCG	-	170164
TAD706	1	211490000	211500000	1	211640000	211650000					211649732	211649752	CTAGCCACTAGAGGGCGTGG	n	211492089	211492107	CTACCAGCAGATGGGGATA	+	121803	211649733	211649751	TAGCCACTAGAGGGCGTGG	-	177213	Partial	4.135	overlap
TAD707	1	211490000	211500000	1	211820000	211830000									211492089	211492107	CTACCAGCAGATGGGGATA	+	121803	211828723	211828741	GAACCGCAAGGTGGCGCCA	-	162459	Partial	41.3241	includeFeature
TAD708	1	211500000	211505000	1	211685000	211690000					211687491	211687511	CTCACCACAAGATGTCGCCG	n	211504790	211504808	gtgccacttggggttgctg	+	972131	211688931	211688949	CAATCAGCAGGGGGCGCCC	+	182951	Partial	23.3368	includeFeature
TAD709	1	211750000	211755000	1	211820000	211825000									211751235	211751253	CGGGCAGCAGGGGGCGTGC	+	142295	211822538	211822556	GACCCAGTGGAGGGCAGTA	-	121803	Partial	98.708	overlap
TAD710	1	211870000	211880000	1	212180000	212190000	211871996	211872016	GTAACCAGGTGGGGGCGCCC	p	212185474	212185494	GTTGCCACTAGGGGACACTG	p	211871997	211872015	TAACCAGGTGGGGGCGCCC	+	146721	212185475	212185493	ttgccactaggggacactg	+	202623	Partial	41.4684	includeFeature
TAD711	1	211870000	211880000	1	212620000	212630000	211871996	211872016	GTAACCAGGTGGGGGCGCCC	p	212629393	212629413	TTGACCACCAGGGGGCACTG	n	211871997	211872015	TAACCAGGTGGGGGCGCCC	+	146721	212629394	212629412	TGACCACCAGGGGGCACTG	-	255082	Partial	30.1422	includeFeature
TAD712	1	212235000	212240000	1	212625000	212630000					212629393	212629413	TTGACCACCAGGGGGCACTG	n	212236376	212236394	TTACCACCAGGGGGCATGT	+	154754	212629394	212629412	TGACCACCAGGGGGCACTG	-	255082	Complete
TAD713	1	212240000	212245000	1	212540000	212545000					212541509	212541529	TTCAGCACTAGAGGGCAGTC	n	212244237	212244255	AGACCAGCAGAGGGCAATA	+	188852	212541509	212541527	TCAGCACTAGAGGGCAGTC	-	158033	Complete
TAD714	1	212245000	212250000	1	212460000	212465000					212465030	212465050	ATAAGCTATAGGGGGCAGCA	n						212461582	212461600	TGATCACCTGAGGTCAGGA	-	790164
TAD715	1	212640000	212650000	1	212940000	212950000	212650662	212650682	CTGGCCACTAGAGAGCAGTA	p					212645808	212645826	CTTGCTGCAGGTGGAAGTG	-	911475	212942308	212942326	ctcccaggaggtggaggct	+	113115	Complete
TAD716	1	212650000	212660000	1	213160000	213170000	212650662	212650682	CTGGCCACTAGAGAGCAGTA	p					212650663	212650681	TGGCCACTAGAGAGCAGTA	+	179016
TAD717	1	212655000	212660000	1	212765000	212770000	212650662	212650682	CTGGCCACTAGAGAGCAGTA	p					212656660	212656678	GGGCCACTGGGTGGTGTCT	+	868852
TAD718	1	212730000	212735000	1	212765000	212770000									212732330	212732348	cggcccggcgggggcgggg	+	863934
TAD719	1	212970000	212980000	1	213170000	213180000									212979792	212979810	AGCCCAGGAGGTGGAGGTT	-	107377	213179394	213179412	tctccaccagaaggtacac	+	123115	Partial	91.241	overlap
TAD720	1	213540000	213550000	1	214290000	214300000	213547819	213547839	GCCACCACTAGGGGGTGCGC	p	214296692	214296712	GTTACCACCAGATGTCAGCA	n	213547820	213547838	CCACCACTAGGGGGTGCGC	+	171967	214296692	214296710	TTACCACCAGATGTCAGCA	-	180984	Complete
TAD721	1	214385000	214390000	1	214500000	214505000	214387453	214387473	ATGGCCAGTAGATGGCAGAA	p					214387454	214387472	TGGCCAGTAGATGGCAGAA	+	211148	214502347	214502365	CTTCCAGAAGATGGCGACA	-	159672	Partial	0.015	overlap
TAD722	1	214390000	214400000	1	214760000	214770000	214387453	214387473	ATGGCCAGTAGATGGCAGAA	p	214758684	214758704	CCTACCACTAGGTGATTCTC	n	214394227	214394245	TTACCTGTTGATGGCAATA	-	968852	214764238	214764256	CAGCCACCAGGTGGGAGGA	-	139836	Partial	69.7416	overlap
TAD723	1	214435000	214440000	1	214500000	214505000	214435024	214435044	CACGCCTCTAGAGGGCAGCA	p					214435025	214435043	ACGCCTCTAGAGGGCAGCA	+	174426	214502347	214502365	CTTCCAGAAGATGGCGACA	-	159672	Complete
TAD724	1	214500000	214510000	1	215690000	215700000									214506449	214506467	TAGCCAGCAGGGGGAGCCC	+	212951	215691113	215691131	CACCCACTAGATGCCAGTA	-	117869	Partial	59.8341	overlap
TAD725	1	214560000	214565000	1	214755000	214760000					214758684	214758704	CCTACCACTAGGTGATTCTC	n	214562134	214562152	AATCCAGCAGGGGTCACAC	+	137377	214758684	214758702	CTACCACTAGGTGATTCTC	-	932787	Partial	99.4835	overlap
TAD726	1	214830000	214835000	1	215315000	215320000	214832340	214832360	ACCAACAGCTGGTGGCAGCA	p					214832342	214832360	CCAACAGCTGGTGGCAGCA	+	12082	215317046	215317064	TGGCCACTAGAGGCAGAGG	-	107705	Partial	68.9814	overlap
TAD727	1	214830000	214835000	1	215690000	215695000	214832340	214832360	ACCAACAGCTGGTGGCAGCA	p					214832342	214832360	CCAACAGCTGGTGGCAGCA	+	12082	215691113	215691131	CACCCACTAGATGCCAGTA	-	117869	Partial	82.4288	overlap
TAD728	1	214830000	214840000	1	215250000	215260000	214832340	214832360	ACCAACAGCTGGTGGCAGCA	p	215249849	215249869	TAAGCCTGCAGGTGGAGCTC	n	214832342	214832360	CCAACAGCTGGTGGCAGCA	+	12082	215256032	215256050	GAGACAGGAGGGGGAGGAG	+	985246	Partial	64.6533	overlap
TAD729	1	214980000	214990000	1	215690000	215700000	214982380	214982400	TTAACCAATAGGTGGCACCA	p					214982382	214982400	TAACCAATAGGTGGCACCA	+	186557	215691113	215691131	CACCCACTAGATGCCAGTA	-	117869	Complete
TAD730	1	216930000	216940000	1	217830000	217840000					217834308	217834328	GATACCACCACATGGAGGTG	n	216934398	216934416	CTGTCCCCAGGGGGAGGTT	-	890164	217837419	217837437	AAAACAGTAGGTGGAACAG	+	103279	Partial	91.2229	inside
TAD731	1	218500000	218510000	1	219740000	219750000	218503564	218503584	GATACCACAAGGTGGTACTG	p	219740877	219740897	ATAGCCAAAAGGTGGCACTC	n	218503565	218503583	ATACCACAAGGTGGTACTG	+	147869	219740877	219740895	TAGCCAAAAGGTGGCACTC	-	171639	Partial	29.7724	overlap
TAD732	1	218500000	218510000	1	219830000	219840000	218503564	218503584	GATACCACAAGGTGGTACTG	p	219834568	219834588	GTACACGGCAGAGGGCGCTC	n	218503565	218503583	ATACCACAAGGTGGTACTG	+	147869	219834568	219834586	TACACGGCAGAGGGCGCTC	-	128197	Partial	34.1001	includeFeature
TAD733	1	218515000	218520000	1	219230000	219235000									218518973	218518991	AAGCCAGCAGAGGTTGGGA	+	115574	219234163	219234181	aacccacgaggtggaggtt	+	980328	Partial	29.4244	overlap
TAD734	1	218540000	218550000	1	218650000	218660000									218540816	218540834	AGAATACCAGGGGGCACAG	-	814754	218656850	218656868	AAACCACTGGGAGGCAGAG	-	104426	Partial	74.6952	inside
TAD735	1	219830000	219840000	1	219980000	219990000	219834568	219834588	GTACACGGCAGAGGGCGCTC	n					219834568	219834586	TACACGGCAGAGGGCGCTC	-	128197	219986145	219986163	TAACCACAAGAGGGCAAGA	-	158689	Partial	2.99	overlap
TAD736	1	220460000	220470000	1	220950000	220960000	220469756	220469776	TGAACCACTAGAGGGGGCAG	p	220950225	220950245	CCTACCACACGAGGGCGCTG	n	220469497	220469515	CAACCAGTAGGTGGTAGGA	-	150984	220950226	220950244	CTACCACACGAGGGCGCTG	-	15082	Partial	87.443	includeFeature
TAD737	1	220865000	220870000	1	220955000	220960000	220863619	220863639	CCCACGGCCAGGGGGCGCTG	p	220950225	220950245	CCTACCACACGAGGGCGCTG	n						220958669	220958687	AGCTCAGCAGGAGGCACGA	-	101148
TAD738	1	220980000	220990000	1	221370000	221380000	220983647	220983667	AGTGCCACAAGGCGCCGCTA	p	221376984	221377004	CCAGCCAGCAGGGGGCAGTA	n	220986481	220986499	cccactccaggaggcgctg	+	114754	221376984	221377002	CAGCCAGCAGGGGGCAGTA	-	235246	Partial	73.8245	includeFeature
TAD739	1	221045000	221050000	1	221375000	221380000	221047723	221047743	TGGTCCAGCAGGTGTCAGCA	p	221376984	221377004	CCAGCCAGCAGGGGGCAGTA	n	221047725	221047743	GGTCCAGCAGGTGTCAGCA	+	16541	221376984	221377002	CAGCCAGCAGGGGGCAGTA	-	235246	Complete
TAD740	1	221045000	221050000	1	222625000	222630000	221047723	221047743	TGGTCCAGCAGGTGTCAGCA	p					221047725	221047743	GGTCCAGCAGGTGTCAGCA	+	16541	222628643	222628661	TGGTCAGTAGGTGGCGCTA	-	205574	Partial	43.749	includeFeature
TAD741	1	221050000	221060000	1	221610000	221620000	221047723	221047743	TGGTCCAGCAGGTGTCAGCA	p					221055716	221055734	TGCCCGCCCGAGGGCGCTG	-	137377	221610016	221610034	TGGCAAGCAGAGGGCTGGG	+	104262	Partial	51.8067	includeFeature
TAD742	1	221450000	221460000	1	221600000	221610000									221458930	221458948	GATCCACTGGGTGAAGCCA	-	837705	221608941	221608959	TGACCACCAGGTGTCTATC	-	13082	Partial	99.4825	overlap
TAD743	1	221650000	221660000	1	221910000	221920000	221651557	221651577	CTGCACAGAAGAGGGTGCTC	p					221651558	221651576	TGCACAGAAGAGGGTGCTC	+	115902	221919939	221919957	gaacctgcagatggcacct	+	13541	Partial	99.4937	overlap
TAD744	1	221650000	221660000	1	222620000	222630000	221651557	221651577	CTGCACAGAAGAGGGTGCTC	p					221651558	221651576	TGCACAGAAGAGGGTGCTC	+	115902	222628643	222628661	TGGTCAGTAGGTGGCGCTA	-	205574	Complete
TAD745	1	221720000	221730000	1	222620000	222630000									221723967	221723985	ACACCACCAGGTTGCGGAG	+	12	222628643	222628661	TGGTCAGTAGGTGGCGCTA	-	205574	Complete
TAD746	1	221910000	221920000	1	222160000	222170000									221919939	221919957	gaacctgcagatggcacct	+	13541	222167093	222167111	TTTCCACCAGGGGTCTCCA	-	151311	Partial	41.4188	inside
TAD747	1	221910000	221920000	1	222340000	222350000									221919939	221919957	gaacctgcagatggcacct	+	13541	222340540	222340558	TGGCCTCCAGGTGGCGTGA	-	174918	Complete
TAD748	1	221910000	221920000	1	222790000	222800000									221919939	221919957	gaacctgcagatggcacct	+	13541	222791095	222791113	AGACCTCCAGGAGGAGGAC	-	112459	Partial	48.8524	overlap
TAD749	1	221915000	221920000	1	222625000	222630000									221919939	221919957	gaacctgcagatggcacct	+	13541	222628643	222628661	TGGTCAGTAGGTGGCGCTA	-	205574	Complete
TAD750	1	222640000	222645000	1	222805000	222810000	222638838	222638858	GTGGCCGGCGGGCGGCGCTG	p	222807937	222807957	AGTACCACAAGGGGGAGCTA	n	222643157	222643175	GCACCAGAAGGTGGCAGGA	-	15377	222807937	222807955	GTACCACAAGGGGGAGCTA	-	174098	Complete
TAD751	1	222965000	222970000	1	223260000	223265000	222968054	222968074	ACTTCCAGTTGATGGCAGTG	p	223263588	223263608	GCCTCCAGCAGGGGGAGCCT	n	222968056	222968074	cttccagttgatggcagtg	+	131639	223263589	223263607	CCTCCAGCAGGGGGAGCCT	-	170656	Complete
TAD752	1	223305000	223310000	1	223865000	223870000	223307175	223307195	GAGACCAGCAGAGGGCGCAA	p	223872092	223872112	CAGACATCTAGGGGGCAGCA	n	223307177	223307195	AGACCAGCAGAGGGCGCAA	+	206885
TAD753	1	223885000	223890000	1	223935000	223940000	223886068	223886088	TTTGCCACGTGGTGGAGCCA	p	223937014	223937034	GCGGCCACCAGGTGGCAGCG	n	223886070	223886088	TTGCCACGTGGTGGAGCCA	+	13377	223937014	223937032	CGGCCACCAGGTGGCAGCG	-	245902	Partial	95.1073	overlap
TAD754	1	224300000	224305000	1	224515000	224520000	224304013	224304033	TTTGCCACTAGGTGTCAGCA	p	224521217	224521237	ACTACCACTAGGTGGGGTTA	n	224304014	224304032	TTGCCACTAGGTGTCAGCA	+	194098	224517679	224517697	TGGCATCCAGGTGGAACTC	-	118361	Unmatched
TAD755	1	224700000	224705000	1	225035000	225040000	224701585	224701605	AGGGCCAGCAGGGGGCACCA	p					224701586	224701604	GGGCCAGCAGGGGGCACCA	+	238033	225039361	225039379	TCACCAGCAGAGGGCACTA	-	226066	Complete
TAD756	1	224700000	224710000	1	224820000	224830000	224701585	224701605	AGGGCCAGCAGGGGGCACCA	p	224832434	224832454	GTTGCCACTAGAGGGCTGAG	p	224701586	224701604	GGGCCAGCAGGGGGCACCA	+	238033	224828934	224828952	TCCCCGGCAGGTGGGGCTA	-	109016	Unmatched
TAD757	1	224700000	224710000	1	225100000	225110000	224701585	224701605	AGGGCCAGCAGGGGGCACCA	p	225110434	225110454	TTTTCCAGTAGATGGTAGTA	n	224701586	224701604	GGGCCAGCAGGGGGCACCA	+	238033	225108844	225108862	ggtactgcaggggacacaa	+	878689	Complete
TAD758	1	225500000	225510000	1	226160000	226170000	225506851	225506871	ATTACCACAAGGTGTCACTA	p	226163855	226163875	GTAACCACTAGAGGGCGCTG	n	225506852	225506870	TTACCACAAGGTGTCACTA	+	174918	226163855	226163873	TAACCACTAGAGGGCGCTG	-	229016	Partial	32.6155	includeFeature
TAD759	1	225660000	225665000	1	226100000	226105000	225662787	225662807	TCGGCCGGCAGAGGGCGCTG	p	226099203	226099223	CGCGCCGCCAGAGGGCGCCA	n	225662789	225662807	CGGCCGGCAGAGGGCGCTG	+	219016	226101846	226101864	tggccaacatggggaagcc	+	967213	Complete
TAD760	1	225660000	225665000	1	226165000	226170000	225662787	225662807	TCGGCCGGCAGAGGGCGCTG	p	226163855	226163875	GTAACCACTAGAGGGCGCTG	n	225662789	225662807	CGGCCGGCAGAGGGCGCTG	+	219016	226167858	226167876	TGGACTCCAGGTGGCCCTG	-	13918	Partial	42.8478	includeFeature
TAD761	1	225660000	225670000	1	226030000	226040000	225662787	225662807	TCGGCCGGCAGAGGGCGCTG	p	226033665	226033685	GCTGCCTCCAGGGGGCACCA	n	225662789	225662807	CGGCCGGCAGAGGGCGCTG	+	219016	226033665	226033683	CTGCCTCCAGGGGGCACCA	-	219344	Complete
TAD762	1	225665000	225670000	1	225960000	225965000	225662787	225662807	TCGGCCGGCAGAGGGCGCTG	p	225960178	225960198	GTGTCCAGTGGAGGGCAGTG	n	225668691	225668709	tgggaaccaggggtcacca	+	106885	225964814	225964832	TGGCCTGCAGGGGACACCA	-	19	Complete
TAD763	1	225840000	225845000	1	225935000	225940000									225840658	225840676	GGACCACGAGGAGGTGGGA	-	110164	225938316	225938334	TGGACAGCAGGTGACTGTC	-	111311	Partial	45.7616	inside
TAD764	1	226190000	226200000	1	226240000	226250000									226192936	226192954	aacccaggaggtggaggtt	+	914754	226242646	226242664	CTAACAGTAGGGAGCACTC	+	111803	Unmatched
TAD765	1	226250000	226260000	1	226300000	226310000									226252138	226252156	CCTCCAGTAGAGGGCGCAC	-	185574	226309332	226309350	CGGCCACCAGAGGGCGCCC	-	252131	Unmatched
TAD766	1	226310000	226320000	1	226370000	226380000									226313038	226313056	CGTCCACTAGATGGCGCCA	+	224918	226371836	226371854	gagccccgagatggcacca	+	122295	Partial	96.2057	overlap
TAD767	1	226815000	226820000	1	227625000	227630000					227625581	227625601	TTCGCCATTAGATGGTAGCA	n	226819913	226819931	TGTCCTGCGGGGGGCCCCA	-	120328	227625581	227625599	TCGCCATTAGATGGTAGCA	-	124098	Partial	64.9921	overlap
TAD768	1	226820000	226825000	1	226920000	226925000									226821991	226822009	TGGCCGCCAGGGGGCAGCA	+	229016	226924815	226924833	CCGGCAGCAGGTGGTGGCA	-	144918	Unmatched
TAD769	1	226820000	226825000	1	227015000	227020000					227015941	227015961	TCTCCCGCTAGAGGGCGCTG	n	226821991	226822009	TGGCCGCCAGGGGGCAGCA	+	229016	227015941	227015959	CTCCCGCTAGAGGGCGCTG	-	172295	Complete
TAD770	1	227310000	227320000	1	227620000	227630000					227625581	227625601	TTCGCCATTAGATGGTAGCA	n	227319111	227319129	agtccactagggggcttca	+	132131	227622874	227622892	GGACCAACAGATGGAAGCC	-	129836	Complete
TAD771	1	227940000	227950000	1	228140000	228150000	227950294	227950314	GTGGCCACAGGGTGGCAGCC	p	228141773	228141793	CTGGCCTGCAGGGGGCAGCC	n	227945981	227945999	tggccagtagaggtagccc	+	173934	228141773	228141791	TGGCCTGCAGGGGGCAGCC	-	215738	Partial	96.1824	overlap
TAD772	1	227940000	227950000	1	228280000	228290000	227950294	227950314	GTGGCCACAGGGTGGCAGCC	p	228290148	228290168	GTTTCCAGGGGAGGGCAGCA	n	227945981	227945999	tggccagtagaggtagccc	+	173934	228286016	228286034	TGGCCTCCAGGAGTCGCTG	+	169344	Partial	57.7094	overlap
TAD773	1	228875000	228880000	1	229365000	229370000	228871091	228871111	CGCGCAGGCGGGGGGCGCTG	p	229363382	229363402	ACAGCCGGCAGGGGGCGCGC	n						229367628	229367646	TGACCAGCTGTGGGCAGTG	+	123934
TAD774	1	229390000	229395000	1	229615000	229620000	229393946	229393966	GAACCCACCAGGGGGCACTA	p	229617910	229617930	GTCACCAGAAGGGGGCACCA	n	229393948	229393966	AACCCACCAGGGGGCACTA	+	196066	229617910	229617928	TCACCAGAAGGGGGCACCA	-	213279	Complete
TAD775	1	229790000	229800000	1	230440000	230450000	229797179	229797199	GCGTCCTGGTGGTGGCACTG	p	230446498	230446518	CTGCCCAGCAGAGGGCAGCA	n	229797180	229797198	CGTCCTGGTGGTGGCACTG	+	107705	230446498	230446516	TGCCCAGCAGAGGGCAGCA	-	212295	Complete
TAD776	1	230770000	230780000	1	230900000	230910000					230909064	230909084	TCTGCCAGGAGAGGGAGGCC	n	230778102	230778120	CCGCCACATGAGGGCAGCA	+	153115	230909064	230909082	CTGCCAGGAGAGGGAGGCC	-	162131	Partial	93.9264	includeFeature
TAD777	1	230930000	230940000	1	231340000	231350000	230933785	230933805	TTTACCACCAGATGGAGCAG	p	231347239	231347259	CCGACCACCGGGTGGCGGTA	n	230933787	230933805	TTACCACCAGATGGAGCAG	+	180492	231347239	231347257	CGACCACCGGGTGGCGGTA	-	202295	Complete
TAD778	1	230935000	230940000	1	231055000	231060000	230933785	230933805	TTTACCACCAGATGGAGCAG	p					230939855	230939873	aacccaggaggtggaggtt	+	914754	231058571	231058589	ctttcagcaggtggggctg	+	993443	Unmatched
TAD779	1	231060000	231070000	1	231340000	231350000					231347239	231347259	CCGACCACCGGGTGGCGGTA	n	231062001	231062019	aaaccggcagagggaagag	+	11082	231347239	231347257	CGACCACCGGGTGGCGGTA	-	202295	Complete
TAD780	1	231485000	231490000	1	231720000	231725000	231493741	231493761	GTGAACACTAGGTGGTGCTC	p					231488581	231488599	CTAACAGCAGGGGAGACCA	-	796721	231720091	231720109	GTGCCATTAGATGGCAGCA	-	13918	Complete
TAD781	1	232005000	232010000	1	232760000	232765000	232002591	232002611	CTGAACACAAGAGGGCGCTG	p					232008217	232008235	TTGGCTGCAGATGGAGTCA	+	816393	232760163	232760181	CCACCTCCAGAAGACAGTG	+	113115	Partial	39.4833	inside
TAD782	1	232765000	232770000	1	233375000	233380000									232766496	232766514	cggcccccggagggcgccc	+	151967	233377007	233377025	CTGCCACATGATGGCAGTC	-	136885	Partial	99.8241	overlap
TAD783	1	233530000	233540000	1	234200000	234210000	233530795	233530815	CTGATCACTAGATGGCACTC	p	234201765	234201785	CGTGCCACCAGGTGGCGCCA	n	233539752	233539770	TTACCACAAGGTGGCACGA	-	190656	234201765	234201783	GTGCCACCAGGTGGCGCCA	-	22918	Partial	98.8194	overlap
TAD784	1	234630000	234640000	1	234850000	234860000	234634981	234635001	GAAGCCACCAGATGGCGCGC	p					234634982	234635000	AAGCCACCAGATGGCGCGC	+	186066	234858481	234858499	TGTCCACGTGAAGGCAGCC	+	991803	Partial	97.9343	overlap
TAD785	1	234630000	234640000	1	235110000	235120000	234634981	234635001	GAAGCCACCAGATGGCGCGC	p	235114665	235114685	AGAGGCAGCAGGGGGCAGGC	p	234634982	234635000	AAGCCACCAGATGGCGCGC	+	186066	235112878	235112896	TCTCCAGCAGATGCCGCCC	-	139508	Partial	99.0304	overlap
TAD786	1	234635000	234640000	1	234740000	234745000	234634981	234635001	GAAGCCACCAGATGGCGCGC	p					234636875	234636893	tagcaaggaggtggcagag	+	106885	234742969	234742987	AGCCCACAAGAGGGCATTT	+	11082	Partial	17.9541	inside
TAD787	1	234740000	234745000	1	235110000	235115000					235114665	235114685	AGAGGCAGCAGGGGGCAGGC	p	234742969	234742987	AGCCCACAAGAGGGCATTT	+	11082	235112878	235112896	TCTCCAGCAGATGCCGCCC	-	139508	Partial	72.9896	inside
TAD788	1	234745000	234750000	1	234855000	234860000									234745297	234745315	GTGCCGGTGGGGGGCGGCG	-	137705	234858481	234858499	TGTCCACGTGAAGGCAGCC	+	991803	Partial	22.3835	inside
TAD789	1	234860000	234870000	1	235110000	235120000					235114665	235114685	AGAGGCAGCAGGGGGCAGGC	p	234868424	234868442	aggacaggagagggcacct	+	126066	235112878	235112896	TCTCCAGCAGATGCCGCCC	-	139508	Partial	50.6061	inside
TAD790	1	235400000	235410000	1	235580000	235590000					235580595	235580615	GTGTCCGACAGATGTCGCTC	n						235587713	235587731	GTGCCAGAAGGTTGCGGTG	-	119344
TAD791	1	235670000	235680000	1	235940000	235950000					235946661	235946681	AATGCCACTAGATGGCAATA	n	235677248	235677266	CTGACGGTAGGTGGCAGTA	+	147869	235946661	235946679	ATGCCACTAGATGGCAATA	-	175246	Complete
TAD792	1	236020000	236030000	1	236130000	236140000					236135209	236135229	GGGGCCACGTGAGGGCAGTA	n						236135209	236135227	GGGCCACGTGAGGGCAGTA	-	140328
TAD793	1	236270000	236280000	1	236650000	236660000	236272851	236272871	ATGTCCACTAGGTGGCGATA	p	236653382	236653402	TATTCCAGCAGGGGGCAGTA	n	236272852	236272870	TGTCCACTAGGTGGCGATA	+	210984	236653382	236653400	ATTCCAGCAGGGGGCAGTA	-	196393	Complete
TAD794	1	236710000	236715000	1	236750000	236755000									236710029	236710047	TTGGCAGCAGAGGGAGTCA	-	120492
TAD795	1	236920000	236925000	1	237030000	237035000	236922726	236922746	TTTGTCAGTAGGTGGCAGTA	p	237032345	237032365	GCCACCACAAGATGGCATGT	n	236922727	236922745	TTGTCAGTAGGTGGCAGTA	+	177541	237032345	237032363	CCACCACAAGATGGCATGT	-	108033	Complete
TAD796	1	236920000	236930000	1	237550000	237560000	236922726	236922746	TTTGTCAGTAGGTGGCAGTA	p					236922727	236922745	TTGTCAGTAGGTGGCAGTA	+	177541	237550070	237550088	AAGCCATTAGATGGCGATA	-	122295	Partial	17.5898	overlap
TAD797	1	240190000	240200000	1	240310000	240320000	240190445	240190465	CTGGTCTGTAGGTGGCAGTG	p	240312972	240312992	ATGACCAGCAGAGGGCAGAG	n	240190446	240190464	TGGTCTGTAGGTGGCAGTG	+	158361	240312972	240312990	TGACCAGCAGAGGGCAGAG	-	213934	Partial	99.92	overlap
TAD798	1	240190000	240200000	1	240770000	240780000	240190445	240190465	CTGGTCTGTAGGTGGCAGTG	p					240190446	240190464	TGGTCTGTAGGTGGCAGTG	+	158361	240772219	240772237	AGGCCAGGAGAGGGCAGCA	-	188525	Partial	72.1929	overlap
TAD799	1	240190000	240200000	1	240850000	240860000	240190445	240190465	CTGGTCTGTAGGTGGCAGTG	p					240190446	240190464	TGGTCTGTAGGTGGCAGTG	+	158361	240855579	240855597	AGTACAGCAGATGGCAGCA	-	150328	Partial	74.8887	includeFeature
TAD800	1	240195000	240200000	1	240255000	240260000	240190445	240190465	CTGGTCTGTAGGTGGCAGTG	p					240197322	240197340	tatccaaaaggtggaagca	+	122459	240256287	240256305	AGGCCGCCGGGGGACGGCG	-	123934	Partial	52.8125	inside
TAD801	1	240350000	240355000	1	240850000	240855000	240354259	240354279	TTAGTCACTAGATGGCAGTT	p					240352851	240352869	TCTCCTCCAGGGGGAGCAC	-	152131
TAD802	1	240350000	240360000	1	240760000	240770000	240354259	240354279	TTAGTCACTAGATGGCAGTT	p					240352851	240352869	TCTCCTCCAGGGGGAGCAC	-	152131	240765710	240765728	GTCCCTGTAGAGGTCACTA	-	106721	Partial	99.0329	overlap
TAD803	1	240770000	240780000	1	240850000	240860000									240772219	240772237	AGGCCAGGAGAGGGCAGCA	-	188525	240855579	240855597	AGTACAGCAGATGGCAGCA	-	150328	Partial	95.3489	overlap
TAD804	1	240890000	240900000	1	241660000	241670000	240895791	240895811	TTGACCACTAGATGTCAGAC	p	241663386	241663406	AATGTCACTAGGTGGCACTG	n	240895792	240895810	TGACCACTAGATGTCAGAC	+	161967	241663386	241663404	ATGTCACTAGGTGGCACTG	-	163443	Complete
TAD805	1	240895000	240900000	1	241110000	241115000	240895791	240895811	TTGACCACTAGATGTCAGAC	p	241110412	241110432	CTTCCCACCAGGGGGCATGT	n	240895792	240895810	TGACCACTAGATGTCAGAC	+	161967	241110412	241110430	TTCCCACCAGGGGGCATGT	-	132459	Complete
TAD806	1	241680000	241690000	1	241790000	241800000					241790975	241790995	TTCAACAGCAGGGGGCACAG	n	241682863	241682881	AGGCCGGGGGATGGCGGCC	+	101803	241790975	241790993	TCAACAGCAGGGGGCACAG	-	17459	Partial	87.8883	overlap
TAD807	1	241680000	241690000	1	241990000	242000000									241682863	241682881	AGGCCGGGGGATGGCGGCC	+	101803	241997487	241997505	AAACCAGGAGATGGGGCTA	-	965574	Partial	94.9822	includeFeature
TAD808	1	241770000	241780000	1	242160000	242170000									241774484	241774502	TGGCCACTAGATGGCCACA	+	167705	242161803	242161821	CATCCGGTAGGTGGCGCAG	-	16	Partial	57.1187	overlap
TAD809	1	241775000	241780000	1	242000000	242005000														242003051	242003069	TTACCAGGAGAGGAAGGGC	-	939344
TAD810	1	242170000	242180000	1	243480000	243490000									242175330	242175348	CTGGCAGTGGATGGCGGGA	-	995082	243484456	243484474	TGCCCACCAGAGGACATTT	-	117049	Partial	66.0563	overlap
TAD811	1	243500000	243510000	1	243910000	243920000	243507426	243507446	ATGACCTCTAGGGGGCACCA	p	243912178	243912198	GTTGCCACTAGATGTCACTC	n	243507428	243507446	TGACCTCTAGGGGGCACCA	+	220656	243912178	243912196	TTGCCACTAGATGTCACTC	-	181475	Partial	22.763	inside
TAD812	1	243500000	243510000	1	244430000	244440000	243507426	243507446	ATGACCTCTAGGGGGCACCA	p	244436507	244436527	ATGGCCACAAGATGGCAGGG	n	243507428	243507446	TGACCTCTAGGGGGCACCA	+	220656	244436507	244436525	TGGCCACAAGATGGCAGGG	-	19459	Complete
TAD813	1	243870000	243880000	1	244430000	244440000					244436507	244436527	ATGGCCACAAGATGGCAGGG	n	243870315	243870333	TTTCCAGAAGAGGAAGCTG	-	125574	244436507	244436525	TGGCCACAAGATGGCAGGG	-	19459	Partial	30.8927	inside
TAD814	1	244210000	244220000	1	244430000	244440000					244436507	244436527	ATGGCCACAAGATGGCAGGG	n	244211456	244211474	GAGCCCGCAGGCGGCGGCG	-	110492	244436507	244436525	TGGCCACAAGATGGCAGGG	-	19459	Partial	12.4655	inside
TAD815	1	244760000	244770000	1	245200000	245210000	244766900	244766920	ATTGCCACTAGATGGCACTG	p	245206144	245206164	CCTGACACAAGGGGGAGCCA	n	244766901	244766919	TTGCCACTAGATGGCACTG	+	224426	245206144	245206162	CTGACACAAGGGGGAGCCA	-	161803	Unmatched
TAD816	1	244770000	244775000	1	244955000	244960000	244766900	244766920	ATTGCCACTAGATGGCACTG	p					244772877	244772895	ATAACACCAGAGGTCAGGA	-	102951	244957263	244957281	AGACCTCCAGGTGGCTCCC	-	142131	Complete
TAD817	1	244960000	244970000	1	245200000	245210000					245206144	245206164	CCTGACACAAGGGGGAGCCA	n	244960299	244960317	CTACCACCAGGTGTCGCCA	-	201475	245206144	245206162	CTGACACAAGGGGGAGCCA	-	161803	Unmatched
TAD818	1	245000000	245010000	1	245200000	245210000					245206144	245206164	CCTGACACAAGGGGGAGCCA	n	245007868	245007886	tggccaacagggtgaaacc	+	888525	245206144	245206162	CTGACACAAGGGGGAGCCA	-	161803	Unmatched
TAD819	1	245025000	245030000	1	245130000	245135000					245134136	245134156	GGCGCCGGCAGGGGGTGCTG	p	245029022	245029040	GGTGCTCTAGGTGGCACAA	+	108361	245134137	245134155	GCGCCGGCAGGGGGTGCTG	+	157705	Unmatched
TAD820	1	245240000	245250000	1	246160000	246170000	245242513	245242533	ACGGCCTCTAGAGGACAGTG	p					245242515	245242533	CGGCCTCTAGAGGACAGTG	+	165902	246166625	246166643	GCTCCACCAGATGGCGCTG	-	19459	Partial	24.5426	includeFeature
TAD821	1	245310000	245320000	1	246160000	246170000									245316459	245316477	TAATCAACAGAGGGCGCTC	+	142951	246166625	246166643	GCTCCACCAGATGGCGCTG	-	19459	Partial	26.5402	includeFeature
TAD822	1	245310000	245320000	1	246280000	246290000					246280666	246280686	TGAAGCAGAAGGGGGCAGCA	n	245316459	245316477	TAATCAACAGAGGGCGCTC	+	142951	246280666	246280684	GAAGCAGAAGGGGGCAGCA	-	130492	Partial	23.2904	includeFeature
TAD823	1	245310000	245320000	1	246650000	246660000									245316459	245316477	TAATCAACAGAGGGCGCTC	+	142951	246656117	246656135	GACCCACGAGGTGGCAGTG	-	147049	Partial	35.6158	includeFeature
TAD824	1	245670000	245680000	1	246160000	246170000	245679665	245679685	AGAGCCACAAGATGGCGCAG	p					245679666	245679684	GAGCCACAAGATGGCGCAG	+	173279	246166625	246166643	GCTCCACCAGATGGCGCTG	-	19459	Partial	22.9442	includeFeature
TAD825	1	246170000	246180000	1	246610000	246620000									246175748	246175766	TAAACAACAGGTGGCAGTG	+	143115	246614246	246614264	TTTACACTAGGTGGTGGTA	-	140164	Complete
TAD826	1	246660000	246665000	1	246910000	246915000					246917395	246917415	GCCTCCAGCAGGTGGGGCTA	n	246660792	246660810	TGTCCACCAGAGGGAGCAT	+	168033
TAD827	1	246850000	246860000	1	246910000	246920000	246852965	246852985	CTTGCCAGTAGAGGGTGATA	p	246917395	246917415	GCCTCCAGCAGGTGGGGCTA	n	246859945	246859963	AAACCACGAGGTGGCGCTG	-	182295	246917395	246917413	CCTCCAGCAGGTGGGGCTA	-	14918	Partial	96.6514	overlap
TAD828	10	550000	560000	10	840000	850000	557124	557144	CCAGCCAGCAGGGGGCAGGA	p					557125	557143	CAGCCAGCAGGGGGCAGGA	+	213607	849647	849665	GAGCCTGCAGAGGGCACAG	-	160656	Partial	97.6997	overlap
TAD829	10	1150000	1160000	10	3080000	3090000	1156194	1156214	TTGGTCAGCAGGTGGAGCCG	p					1156195	1156213	TGGTCAGCAGGTGGAGCCG	+	178361	3085918	3085936	TCACCACAAGATGGCCCCA	-	155246	Partial	99.8049	overlap
TAD830	10	2970000	2975000	10	3085000	3090000	2970625	2970645	GCAACCAGCAGGGGGAGCCA	p					2970626	2970644	CAACCAGCAGGGGGAGCCA	+	208197	3085918	3085936	TCACCACAAGATGGCCCCA	-	155246	Complete
TAD831	10	3275000	3280000	10	3815000	3820000	3281983	3282003	ACGGTCACTAGGTGTCGCCG	p					3277223	3277241	CCTCCTCCAGGAGACGCCC	-	120984	3818656	3818674	TTGCCCCCAGGAGGAAGCC	+	116721	Complete
TAD832	10	3280000	3290000	10	4690000	4700000	3281983	3282003	ACGGTCACTAGGTGTCGCCG	p					3281984	3282002	CGGTCACTAGGTGTCGCCG	+	167705	4698960	4698978	TAGACAGTAGGGGGCGGAA	-	180492	Complete
TAD833	10	3500000	3510000	10	3810000	3820000	3504195	3504215	TGATCCTCTAGGGGGAGGCA	p					3504197	3504215	gatcctctagggggaggca	+	140984	3818656	3818674	TTGCCCCCAGGAGGAAGCC	+	116721	Complete
TAD834	10	3580000	3590000	10	3800000	3810000									3581773	3581791	AGGCCACCAGGAGGCTTCA	-	124426	3800991	3801009	CATTCACCAGGGGGCAGGG	+	14918	Partial	39.3517	inside
TAD835	10	3810000	3820000	10	4810000	4820000									3818656	3818674	TTGCCCCCAGGAGGAAGCC	+	116721	4813551	4813569	CTTCCTGTAGATGGAGCTA	-	142951	Partial	99.3787	overlap
TAD836	10	3820000	3825000	10	4700000	4705000									3824241	3824259	AGTCCTCCAGAGGACACTC	-	133279
TAD837	10	3820000	3830000	10	3930000	3940000									3824241	3824259	AGTCCTCCAGAGGACACTC	-	133279	3930479	3930497	TTACCTGCAGGGGTCAGAC	+	136885	Partial	7.83294	inside
TAD838	10	3820000	3830000	10	4380000	4390000									3824241	3824259	AGTCCTCCAGAGGACACTC	-	133279	4383145	4383163	AGGCCACCAGAGGCCTGCC	-	107869	Partial	37.2065	inside
TAD839	10	3825000	3830000	10	4285000	4290000									3827455	3827473	GAGCCAGGCGGGGGCGGAG	-	110656
TAD840	10	4280000	4290000	10	4700000	4710000
TAD841	10	4880000	4890000	10	5420000	5430000	4892012	4892032	CTGGCCACCAGGTGGCGCTG	p	5426160	5426180	TCAGCCACTGGAGGGCACTA	n	4881735	4881753	AGGCCAGCAGGTGTCATGG	-	126885	5426160	5426178	CAGCCACTGGAGGGCACTA	-	186066	Complete
TAD842	10	4890000	4895000	10	5135000	5140000	4892012	4892032	CTGGCCACCAGGTGGCGCTG	p	5137008	5137028	ATCTCCACCAGAGGGAGATG	n	4892013	4892031	TGGCCACCAGGTGGCGCTG	+	263607	5137009	5137027	TCTCCACCAGAGGGAGATG	-	166885	Complete
TAD843	10	4890000	4895000	10	5310000	5315000	4892012	4892032	CTGGCCACCAGGTGGCGCTG	p					4892013	4892031	TGGCCACCAGGTGGCGCTG	+	263607	5310358	5310376	taaacagtagagtgcagca	+	996721	Complete
TAD844	10	4890000	4900000	10	5470000	5480000	4892012	4892032	CTGGCCACCAGGTGGCGCTG	p	5476155	5476175	CACAACACAAGAGGGAGCTC	n	4892013	4892031	TGGCCACCAGGTGGCGCTG	+	263607	5476155	5476173	ACAACACAAGAGGGAGCTC	-	112131	Complete
TAD845	10	5485000	5490000	10	5665000	5670000	5484206	5484226	ATCTCGTGTAGAGGGCAGCA	p	5665280	5665300	TTGGCCACACGGGGGCACGA	n						5665281	5665299	TGGCCACACGGGGGCACGA	-	163115
TAD846	10	5855000	5860000	10	5915000	5920000					5915591	5915611	TCCACCAGCAGGTGGCAGAC	n	5855823	5855841	CTGCCTCTCGGGGGTGGCG	+	112787	5915591	5915609	CCACCAGCAGGTGGCAGAC	-	191475	Partial	93.5585	overlap
TAD847	10	5985000	5990000	10	6130000	6135000	5991516	5991536	CAAGCCAGGAGGTGGCAGCC	p					5985454	5985472	CTGTCACCAGGTGTCGCCA	-	163607	6130773	6130791	TCACCATCTGGGGGCGCTG	+	132951	Partial	95.7887	overlap
TAD848	10	6150000	6155000	10	6190000	6195000	6151064	6151084	TCCTCCACAAGGTGGCAATG	p	6193548	6193568	CTGATCGCCAGGGGTCAGTA	n	6151065	6151083	CCTCCACAAGGTGGCAATG	+	165574	6193548	6193566	TGATCGCCAGGGGTCAGTA	-	13459	Complete
TAD849	10	6150000	6155000	10	6240000	6245000	6151064	6151084	TCCTCCACAAGGTGGCAATG	p					6151065	6151083	CCTCCACAAGGTGGCAATG	+	165574	6244734	6244752	CGGCCCGCAGGGGGAGCTC	+	169672	Partial	99.0895	overlap
TAD850	10	6150000	6155000	10	6435000	6440000	6151064	6151084	TCCTCCACAAGGTGGCAATG	p					6151065	6151083	CCTCCACAAGGTGGCAATG	+	165574	6439248	6439266	TGGCCAACAGGTGAAACCC	-	138689	Partial	99.7017	overlap
TAD851	10	6260000	6270000	10	6430000	6440000									6260121	6260139	TAGACAGCAGGGTGCAGCT	+	991803	6439248	6439266	TGGCCAACAGGTGAAACCC	-	138689	Partial	90.1551	inside
TAD852	10	6705000	6710000	10	7455000	7460000	6711415	6711435	TCTGACACAAGAGGGAAGCA	p					6709826	6709844	GGGCCAGGAGGGGGAGCTA	-	182787	7459219	7459237	TTTCCAGTAGATGGCACTG	-	197541	Complete
TAD853	10	7300000	7310000	10	7450000	7460000									7309168	7309186	cctccaggagggggctctg	+	142787	7459219	7459237	TTTCCAGTAGATGGCACTG	-	197541	Partial	99.6388	overlap
TAD854	10	7560000	7570000	10	7720000	7730000					7729406	7729426	GTTTCCAGCTGATGGAAGTG	n	7567552	7567570	AACCCAGTAGATGGCGCTC	+	162131	7729437	7729455	TCTCCGCTAGATGGCGTGA	-	12	Complete
TAD855	10	7560000	7570000	10	9340000	9350000									7567552	7567570	AACCCAGTAGATGGCGCTC	+	162131	9344313	9344331	CATCCACAAGATGTCACTG	-	145246	Partial	94.09	includeFeature
TAD856	10	7910000	7920000	10	9250000	9260000	7914129	7914149	TTTACCAGTAGAGGGCACTG	p	9251340	9251360	GTCGCCACTGGATGGCAATG	n	7914130	7914148	TTACCAGTAGAGGGCACTG	+	216721	9251341	9251359	TCGCCACTGGATGGCAATG	-	150656	Complete
TAD857	10	7910000	7920000	10	9340000	9350000	7914129	7914149	TTTACCAGTAGAGGGCACTG	p					7914130	7914148	TTACCAGTAGAGGGCACTG	+	216721	9344313	9344331	CATCCACAAGATGTCACTG	-	145246	Partial	93.1638	overlap
TAD858	10	9650000	9660000	10	11070000	11080000					11078581	11078601	TACACCACCAGGTGGCAACC	n	9657264	9657282	TGAGCCCTAGGGGGCATTA	+	103279	11078581	11078599	ACACCACCAGGTGGCAACC	-	173443	Partial	99.9159	overlap
TAD859	10	11550000	11560000	10	11760000	11770000	11557793	11557813	CTCACCAGCAGAGGTCAGAA	p	11767394	11767414	TGTGTCTCTAGAGGGAACTA	p	11557794	11557812	TCACCAGCAGAGGTCAGAA	+	16459	11760430	11760448	TAGCCAAAAGGTGGAAGCA	-	142787	Partial	96.5923	overlap
TAD860	10	11575000	11580000	10	11650000	11655000									11575631	11575649	GAGCCACTAGGGGAAAATC	-	112951	11653312	11653330	CCTCCTCCAGGGGCCGGGA	+	111803	Partial	32.9242	inside
TAD861	10	11830000	11835000	10	12020000	12025000					12028781	12028801	AGCGCCACCAGGTGGTGCAA	p	11834934	11834952	gggccaccagagggctcct	+	161967
TAD862	10	12300000	12305000	10	12750000	12755000	12306328	12306348	TGGGCCACAAGATGGCGCCG	p	12753275	12753295	TTAGCCTGCAGGTGGCGCCC	n						12753276	12753294	TAGCCTGCAGGTGGCGCCC	-	205082
TAD863	10	12300000	12310000	10	12940000	12950000	12306328	12306348	TGGGCCACAAGATGGCGCCG	p	12944291	12944311	TTGGCCAGAAGAGGGCAGTG	n	12306329	12306347	GGGCCACAAGATGGCGCCG	+	206721	12944291	12944309	TGGCCAGAAGAGGGCAGTG	-	218197	Complete
TAD864	10	13200000	13205000	10	13340000	13345000	13203347	13203367	CCCGGCACCAGGGGGCGCCA	p	13344508	13344528	TTCACCAGGCGAGGGCAGAA	n	13203348	13203366	CCGGCACCAGGGGGCGCCA	+	20377	13344508	13344526	TCACCAGGCGAGGGCAGAA	-	110164	Partial	66.5124	overlap
TAD865	10	13700000	13705000	10	13815000	13820000	13702148	13702168	GTCGGCAGCAGAGGGCGCTG	p	13820166	13820186	GTCTCCACCAGGTGGCAGCC	n	13702149	13702167	TCGGCAGCAGAGGGCGCTG	+	187541	13815826	13815844	GCCCCTGCAGGAGGCAGCG	-	116066	Complete
TAD866	10	13830000	13835000	10	14135000	14140000	13829953	13829973	ACTACCAGCATGGAGCAGGG	p					13830290	13830308	agacaactagggggcagcc	+	140984	14135894	14135912	AATTCACTAGGTGGCAGTG	-	135082	Partial	54.6094	overlap
TAD867	10	13830000	13835000	10	14520000	14525000	13829953	13829973	ACTACCAGCATGGAGCAGGG	p	14520801	14520821	CCTGCCTGGGGATGGCTGCC	n	13830290	13830308	agacaactagggggcagcc	+	140984	14522862	14522880	gtgccagcaggaggtgcta	+	158852	Partial	42.6912	overlap
TAD868	10	14240000	14245000	10	14515000	14520000					14520801	14520821	CCTGCCTGGGGATGGCTGCC	n	14242836	14242854	ctgccggtagggggcgtgg	+	146721	14517128	14517146	gagacacaaggaggaggca	+	993443	Complete
TAD869	10	14540000	14545000	10	14865000	14870000	14541093	14541113	GTGCACACTAGATGGCAGCA	p					14541094	14541112	TGCACACTAGATGGCAGCA	+	162131	14865340	14865358	TGGCCACTAGAGGCCCTTG	-	959016	Complete
TAD870	10	14640000	14650000	10	14860000	14870000									14647895	14647913	GTGCCAGCAGAGGGGGAGG	-	959016	14861179	14861197	TGGCCAGAAAATGGAACCA	+	110328	Partial	98.0639	overlap
TAD871	10	15475000	15480000	10	15765000	15770000									15476246	15476264	CAGCCACCAGAGGGCAGTA	+	231311	15767907	15767925	CAGACACTAGAGGGCAGTC	-	174426	Complete
TAD872	10	15475000	15480000	10	15865000	15870000					15866704	15866724	TGTAACACTAGGTGGTGGTA	n	15476246	15476264	CAGCCACCAGAGGGCAGTA	+	231311	15866704	15866722	GTAACACTAGGTGGTGGTA	-	127705	Partial	67.0304	includeFeature
TAD873	10	15760000	15770000	10	15860000	15870000					15866704	15866724	TGTAACACTAGGTGGTGGTA	n	15767907	15767925	CAGACACTAGAGGGCAGTC	-	174426	15862193	15862211	cagcctgaaggggacagtg	+	137869	Partial	7.37182	overlap
TAD874	10	15920000	15930000	10	16820000	16830000	15921169	15921189	TCCATCAACAGGTGGTGCCA	p	16819616	16819636	TTGTCCACTAGAGGTCACTG	n	15921170	15921188	CCATCAACAGGTGGTGCCA	+	113115
TAD875	10	16870000	16880000	10	17460000	17470000	16870317	16870337	ATGCCCACCAGATGGCACTC	p					16870318	16870336	TGCCCACCAGATGGCACTC	+	208197	17468085	17468103	caggcactagaggaagctc	+	105082	Complete
TAD876	10	16885000	16890000	10	17295000	17300000	16885451	16885471	TGCACCACTAGATGGCACTG	p					16885452	16885470	GCACCACTAGATGGCACTG	+	19082	17299882	17299900	CCACCAGTAGATGTCAGTA	-	162951	Complete
TAD877	10	17000000	17010000	10	17260000	17270000					17269441	17269461	GGTGGCGGCAGGGGGTACTG	n	17000972	17000990	TCCCCACAAGAGGATGCAC	-	9	17269442	17269460	GTGGCGGCAGGGGGTACTG	-	986885	Partial	78.4446	inside
TAD878	10	17065000	17070000	10	17260000	17265000					17269441	17269461	GGTGGCGGCAGGGGGTACTG	n	17068553	17068571	accccaggaggtggagctt	+	986885
TAD879	10	17640000	17650000	10	18500000	18510000					18505612	18505632	GGAGCCAGCAGATGGCACTC	n						18505613	18505631	GAGCCAGCAGATGGCACTC	-	19459
TAD880	10	21360000	21370000	10	21550000	21560000	21367784	21367804	AGTGCCACCAAGTGGCAGCC	n					21367786	21367804	CTGCCACTTGGTGGCACTG	+	17541	21559064	21559082	TGTCCACCAGATGATGCCA	-	157541	Complete
TAD881	10	21560000	21570000	10	22020000	22030000					22021285	22021305	TCACCCAGCAGGGAGCGCTA	n	21567821	21567839	TTGCCTCCAGGGGGCGCTA	+	230656	22021285	22021303	CACCCAGCAGGGAGCGCTA	-	152131	Complete
TAD882	10	21565000	21570000	10	21780000	21785000									21567821	21567839	TTGCCTCCAGGGGGCGCTA	+	230656	21784774	21784792	GCACCTGCAGGGGGCGCTG	+	187377	Complete
TAD883	10	21780000	21790000	10	22010000	22020000					22021285	22021305	TCACCCAGCAGGGAGCGCTA	n	21784774	21784792	GCACCTGCAGGGGGCGCTG	+	187377	22014759	22014777	AACCCAGGAGGTGGAGCTT	-	978689	Complete
TAD884	10	21780000	21790000	10	22230000	22240000					22242544	22242564	AAAGCCTCTAGATGGAGCTT	n	21784774	21784792	GCACCTGCAGGGGGCGCTG	+	187377	22238653	22238671	TTGTCAATAGAGGGCAATC	-	111475	Unmatched
TAD885	10	22290000	22300000	10	22600000	22610000									22292489	22292507	GGCCCGCCAGGTGGCTGGC	+	908197	22609678	22609696	cggccggggggcggcggcc	+	870492	Partial	96.9247	overlap
TAD886	10	22290000	22300000	10	23270000	23280000									22292489	22292507	GGCCCGCCAGGTGGCTGGC	+	908197	23277983	23278001	CGGCCACTAGGGGTCAGTA	-	213279	Partial	44.4751	overlap
TAD887	10	22620000	22630000	10	22720000	22730000									22625730	22625748	GGCCCAGCCGGGGGCGCTG	-	150492	22720312	22720330	tttcctccagatggaaata	+	12459	Partial	82.1991	overlap
TAD888	10	22860000	22870000	10	23270000	23280000	22863077	22863097	AGGGCCACAAGATGGAGCCA	p					22863078	22863096	GGGCCACAAGATGGAGCCA	+	178852	23277983	23278001	CGGCCACTAGGGGTCAGTA	-	213279	Complete
TAD889	10	23600000	23605000	10	23815000	23820000	23603889	23603909	CTGGTCTCCAGAGGGCAGCA	p					23603890	23603908	TGGTCTCCAGAGGGCAGCA	+	172951	23819173	23819191	TTACCACTAGGTGGCTCAA	-	16623	Complete
TAD890	10	24280000	24285000	10	24805000	24810000	24283578	24283598	CATCCCACCAGGGGGCAGTA	p					24283579	24283597	ATCCCACCAGGGGGCAGTA	+	191311	24808110	24808128	GGACCACTAGGGGGCAGTA	-	221639	Complete
TAD891	10	24280000	24290000	10	24840000	24850000	24283578	24283598	CATCCCACCAGGGGGCAGTA	p					24283579	24283597	ATCCCACCAGGGGGCAGTA	+	191311	24846259	24846277	TGACCACCAGATGGCAGGA	-	211148	Partial	68.3449	includeFeature
TAD892	10	24480000	24490000	10	24800000	24810000	24485543	24485563	ATGGCCACTAGGGGGCGAGA	n					24485543	24485561	TGGCCACTAGGGGGCGAGA	-	218197	24808110	24808128	GGACCACTAGGGGGCAGTA	-	221639	Partial	58.4658	overlap
TAD893	10	24650000	24660000	10	24790000	24800000	24660211	24660231	AGCTCCTCTAGGTGGAACCA	p					24655617	24655635	TGGCCACTAGATTGCTCCA	-	126393	24792753	24792771	TGGCCAGCAGATGGTGCCA	-	212131	Partial	15.2913	overlap
TAD894	10	24920000	24930000	10	25270000	25280000	24931996	24932016	AGTACCACTAGGTGTCGGAC	p	25279007	25279027	TTTTTCACTAGATGGAGCTC	n	24923466	24923484	TCATCTGAAGGTGTCAGTA	-	832787	25279007	25279025	TTTTCACTAGATGGAGCTC	-	127377	Partial	22.7064	includeFeature
TAD895	10	24920000	24930000	10	25360000	25370000	24931996	24932016	AGTACCACTAGGTGTCGGAC	p	25370080	25370100	CTGTCCACTAGAGGGAGTCA	n	24923466	24923484	TCATCTGAAGGTGTCAGTA	-	832787	25363197	25363215	CAAACAGCAGATGACATCA	+	909836	Complete
TAD896	10	26890000	26900000	10	27170000	27180000	26895485	26895505	ATGACCACTAGATGGAGCAA	p					26895487	26895505	TGACCACTAGATGGAGCAA	+	19082	27179868	27179886	TTTCCAACAGAGGGCAACA	+	154262	Complete
TAD897	10	27015000	27020000	10	27165000	27170000									27015213	27015231	TGCCCACTAGGGGGCATGC	+	158689
TAD898	10	27180000	27185000	10	27640000	27645000					27649685	27649705	CCTGCCAGTAGGTGGCAGCA	n	27181507	27181525	tggcctctaggtggtagct	+	150328	27643976	27643994	TGGCCTCTAGGTGGTAGCT	-	150328	Unmatched
TAD899	10	27730000	27740000	10	28670000	28680000	27735158	27735178	CTAACCACAAGATGGCATCG	p	28670984	28671004	CGTACCAGCAGGTGGCAGTG	n	27735159	27735177	TAACCACAAGATGGCATCG	+	157049	28670984	28671002	GTACCAGCAGGTGGCAGTG	-	19623	Partial	87.6395	overlap
TAD900	10	27840000	27850000	10	28520000	28530000	27847625	27847645	TTCTCCATGAGGTGGCAGCA	p	28530906	28530926	TTGACCACTAGATGTCATGA	n	27847626	27847644	TCTCCATGAGGTGGCAGCA	+	126885	28522863	28522881	aagacagaagagggaagag	+	885246	Complete
TAD901	10	28535000	28540000	10	28665000	28670000	28530906	28530926	TTGACCACTAGATGTCATGA	n	28670984	28671004	CGTACCAGCAGGTGGCAGTG	n	28538719	28538737	CTCCCACCAGGGGAAGGTG	-	143934	28666613	28666631	AACCCAGTAGGTGGAGGTT	-	11623	Complete
TAD902	10	28920000	28930000	10	29580000	29590000					29593652	29593672	ATAGCCACAGAAGGGCAGCA	n	28924742	28924760	CTACCAGCAGGTGTACCTG	-	108033	29580642	29580660	TTCCCTGATGGTGGCACTG	+	942623	Partial	53.89	overlap
TAD903	10	28955000	28960000	10	29590000	29595000	28952953	28952973	CTCACCACAAGAGGGCGAGA	p	29593652	29593672	ATAGCCACAGAAGGGCAGCA	n	28955105	28955123	AGGGCTGCAGAGGGCAGAG	-	116885	29593652	29593670	TAGCCACAGAAGGGCAGCA	-	895082	Partial	50.9473	overlap
TAD904	10	28965000	28970000	10	29415000	29420000	28966197	28966217	GCCTCCGCAAGGGGGAGCGC	p					28966199	28966217	CCTCCGCAAGGGGGAGCGC	+	119344	29419349	29419367	aggccactaggggccattt	+	103443	Partial	69.4644	overlap
TAD905	10	29780000	29785000	10	30975000	30980000	29776938	29776958	GTGGCCACCAGGAGGCAGCC	p	30976777	30976797	ACCGCCAGCAGGGGGAGCCA	p	29782077	29782095	TCGCCTGCAGAGGGCACAT	-	16	30976778	30976796	CCGCCAGCAGGGGGAGCCA	+	218689	Partial	26.2418	includeFeature
TAD906	10	30020000	30025000	10	30145000	30150000	30024891	30024911	TGGCCCAGCAGAGGGCGCCA	n	30147554	30147574	GCCCCCTGCAGGTGGCACTG	n	30024891	30024909	GGCCCAGCAGAGGGCGCCA	-	202951	30147554	30147572	CCCCCTGCAGGTGGCACTG	-	168525	Unmatched
TAD907	10	30680000	30685000	10	30825000	30830000	30681598	30681618	ATAACCTGCAGGTGGCACCA	p	30823639	30823659	TTTGTCACTAGATGGCAGCA	n	30681599	30681617	TAACCTGCAGGTGGCACCA	+	196721
TAD908	10	30685000	30690000	10	30875000	30880000	30681598	30681618	ATAACCTGCAGGTGGCACCA	p	30880306	30880326	TTGGCCTCTAGATGGCAGTC	n	30689182	30689200	CAGTCAGCAGGTGGCAAAG	-	136393	30878116	30878134	TTACCTCCAGAAGGAGCAG	-	123607	Partial	71.2585	overlap
TAD909	10	31010000	31020000	10	32090000	32100000	31015890	31015910	GTGGCCAGCAGGTGGCGCTG	p	32097771	32097791	GTGACCACCAGATGTCACTG	n	31015891	31015909	TGGCCAGCAGGTGGCGCTG	+	257049	32097771	32097789	TGACCACCAGATGTCACTG	-	198689	Complete
TAD910	10	31030000	31040000	10	31790000	31800000	31040965	31040985	GCCACCAGCAGAGGAGGCCG	p					31039217	31039235	CCACCTGCAGATGGCTCAC	+	112623	31797133	31797151	agaccacagggtggcacat	+	112623	Partial	98.6055	overlap
TAD911	10	31070000	31080000	10	31320000	31330000	31072958	31072978	CTGGCCACACGGTGGTGCTA	p	31320596	31320616	CCGCCCAGCAGGGCGCGCTG	p	31072959	31072977	TGGCCACACGGTGGTGCTA	+	14623	31323313	31323331	GAATCACAAGGGGGAACTG	-	114426	Complete
TAD912	10	31070000	31080000	10	31420000	31430000	31072958	31072978	CTGGCCACACGGTGGTGCTA	p					31072959	31072977	TGGCCACACGGTGGTGCTA	+	14623	31422911	31422929	CAGCCTGAGGAGGGCGTTA	+	100656	Partial	99.2408	overlap
TAD913	10	31070000	31080000	10	31600000	31610000	31072958	31072978	CTGGCCACACGGTGGTGCTA	p					31072959	31072977	TGGCCACACGGTGGTGCTA	+	14623	31609752	31609770	TGTCCGCCCGGGGGCGGCG	+	152951	Partial	99.4939	overlap
TAD914	10	31320000	31330000	10	31420000	31430000	31320596	31320616	CCGCCCAGCAGGGCGCGCTG	p					31323313	31323331	GAATCACAAGGGGGAACTG	-	114426	31422911	31422929	CAGCCTGAGGAGGGCGTTA	+	100656	Partial	52.1336	overlap
TAD915	10	32140000	32150000	10	32290000	32300000					32294090	32294110	ATGACCAGCAGAGGGATCCA	n	32147505	32147523	tacccactagagatcagta	+	937705	32294090	32294108	TGACCAGCAGAGGGATCCA	-	165574	Partial	96.4344	overlap
TAD916	10	33080000	33085000	10	33295000	33300000	33084690	33084710	TTTGGCACTAGGTGGAGCCT	p	33297824	33297844	TTGTCCACTAGGTGACAGAC	n	33084691	33084709	ttggcactaggtggagcct	+	134098	33297825	33297843	TGTCCACTAGGTGACAGAC	-	158361	Complete
TAD917	10	33240000	33250000	10	33290000	33300000	33250835	33250855	GTATCCACCAGGCGGTACTG	p	33297824	33297844	TTGTCCACTAGGTGACAGAC	n	33246510	33246528	CTGCCAGGAGGCGGCCCTG	-	108852	33297825	33297843	TGTCCACTAGGTGACAGAC	-	158361	Partial	96.95	overlap
TAD918	10	33610000	33620000	10	34920000	34930000									33619586	33619604	TGACCACTAGATGGTGCTG	+	199016	34927559	34927577	TGTCCAGCAGAGGGCACTG	-	227377	Complete
TAD919	10	34810000	34820000	10	34920000	34930000	34811671	34811691	TCCTCCTCTAGAGGGCCCCA	p					34817147	34817165	AGTCCATTAGATGGCACTA	-	138852	34927559	34927577	TGTCCAGCAGAGGGCACTG	-	227377	Partial	98.1508	overlap
TAD920	10	35410000	35415000	10	35505000	35510000					35507574	35507594	ACATACACTAGGTGGCGCTG	n						35507574	35507592	CATACACTAGGTGGCGCTG	-	17541
TAD921	10	35520000	35530000	10	35840000	35850000					35852404	35852424	TTGACCACCAGACGGCGGTG	p	35529116	35529134	TGACCTCTAGAGGGAGCCA	+	186557	35843555	35843573	CTAACAGGAGGGGACAGCC	-	10459	Partial	98.2815	overlap
TAD922	10	35900000	35910000	10	37160000	37170000	35902954	35902974	CTTACCAGCAGAGGCCTCTC	p	37169991	37170011	CTTACCACTAAGCGGCAGTA	n	35900874	35900892	tggcctcgagatggcgctg	+	190984	37160273	37160291	TCCCCACTAGAGGTAACTA	-	134918	Partial	87.7774	overlap
TAD923	10	35920000	35925000	10	37065000	37070000									35924611	35924629	CTACCACCAGATGGCAGTA	+	214754
TAD924	10	35920000	35930000	10	36200000	36210000									35924611	35924629	CTACCACCAGATGGCAGTA	+	214754	36208807	36208825	AGGTCAGGCGAGGGCAGTA	+	811475	Partial	98.4897	overlap
TAD925	10	38375000	38380000	10	43055000	43060000									38375751	38375769	TGACCTTCAGAGGGTGATG	-	972131	43055510	43055528	CTAACAGCAGATGGCAGTT	-	139344	Unmatched
TAD926	10	43360000	43370000	10	43600000	43610000	43362281	43362301	GTAGCCACGAGGTGGCACCG	p	43601096	43601116	AGGCCCAGCAGGTGGCGGTC	n	43362283	43362301	TAGCCACGAGGTGGCACCG	+	208361	43601096	43601114	GGCCCAGCAGGTGGCGGTC	-	19	Complete
TAD927	10	43785000	43790000	10	43955000	43960000	43788845	43788865	CATACCAGCAGGTGTCAGCA	p					43788846	43788864	ataccagcaggtgtcagca	+	160984	43957519	43957537	TCACCACTAGAGGTCACTG	-	185082	Partial	33.8869	overlap
TAD928	10	43890000	43895000	10	43935000	43940000	43886342	43886362	CTGCCCACTAGATGCCAGTA	p					43892653	43892671	CGGCCCCGAGGAGGCGCGG	+	124262	43938901	43938919	AACCCGGTAGGGGGAGGTT	-	92459	Unmatched
TAD929	10	44165000	44170000	10	44885000	44890000					44882175	44882195	GCCGCCACCAGAGGGCGCCG	n	44167266	44167284	tgtccagcagatggcagta	+	215574	44885222	44885240	CAGCCAGCTGGTGTCTGCA	-	890164	Complete
TAD930	10	44165000	44170000	10	45360000	45365000									44167266	44167284	tgtccagcagatggcagta	+	215574	45360448	45360466	CGTCCGCCAGGGGGCAGCA	-	204918	Complete
TAD931	10	44180000	44185000	10	44800000	44805000	44185676	44185696	TGGGCCGGCAGAGGGCGCTG	p	44806624	44806644	CGGTCCAGCAGAGGGCGCGC	n	44184556	44184574	ggggcagcagatggcacac	+	140328	44802427	44802445	tgcccacaggagggcacca	+	157541	Complete
TAD932	10	44560000	44570000	10	44800000	44810000					44806624	44806644	CGGTCCAGCAGAGGGCGCGC	n	44565201	44565219	tagccaagagatggaagca	+	123607	44806625	44806643	GGTCCAGCAGAGGGCGCGC	-	184426	Partial	25.0026	inside
TAD933	10	44690000	44700000	10	44800000	44810000					44806624	44806644	CGGTCCAGCAGAGGGCGCGC	n	44694841	44694859	CAGCCACTGGATGGAAATG	+	115082	44806625	44806643	GGTCCAGCAGAGGGCGCGC	-	184426	Partial	12.0012	inside
TAD934	10	44885000	44890000	10	45355000	45360000	44882175	44882195	GCCGCCACCAGAGGGCGCCG	n					44885222	44885240	CAGCCAGCTGGTGTCTGCA	-	890164	45358943	45358961	CCCCCACCAGGTGGCTCCC	+	155246	Partial	63.1876	overlap
TAD935	10	45425000	45430000	10	45465000	45470000	45428312	45428332	ATGGGCACCAGGGGGCACCA	p	45470558	45470578	GCGGTCACCAGGGGGCGCCC	n	45428314	45428332	TGGGCACCAGGGGGCACCA	+	215246	45465480	45465498	TTGGCACAAGGTGGCTGCG	-	11541	Partial	93.42	overlap
TAD936	10	47025000	47030000	10	47060000	47065000	47025037	47025057	TGGACCACAAGGGGCAGCCC	p					47025039	47025057	GGACCACAAGGGGCAGCCC	+	113607
TAD937	10	47080000	47090000	10	47600000	47610000	47081139	47081159	GCTGCCTCCAGAGGGTGCTG	p	47600674	47600694	CAGGCCAGTAGGGGGCACTT	n	47081141	47081159	CTGCCTCCAGAGGGTGCTG	+	175902	47600675	47600693	AGGCCAGTAGGGGGCACTT	-	202623	Partial	99.8272	overlap
TAD938	10	47630000	47635000	10	47675000	47680000	47627503	47627523	CCCCCCACTAGATGGCAGCG	n										47678193	47678211	GTCCCAGCAGGGGGTGGGG	-	13082
TAD939	10	47650000	47660000	10	48350000	48360000									47659413	47659431	CACCCAGCAGGAGGAGCAG	-	130164	48352680	48352698	aacccaggaggtggaggtc	+	110492	Partial	90.408	inside
TAD940	10	49560000	49570000	10	49860000	49870000	49571740	49571760	CCATCCACTAGATGGCTCAA	p					49566124	49566142	CAGCCAAAAGGTAGCAACA	-	831148	49866485	49866503	AAGCCACGAGGTGGCGCCC	+	18623	Partial	31.6419	includeFeature
TAD941	10	49570000	49580000	10	49710000	49720000	49571740	49571760	CCATCCACTAGATGGCTCAA	p					49571741	49571759	CATCCACTAGATGGCTCAA	+	139672	49714772	49714790	TTGCCTCCAGAGGGCACCA	-	212623	Unmatched
TAD942	10	49760000	49765000	10	49860000	49865000	49760069	49760089	CTCTCCACTAGATGGCACTC	p					49760070	49760088	tctccactagatggcactc	+	197705	49864470	49864488	GGCCCGCCAGGGGGCGCCG	-	18459	Complete
TAD943	10	49860000	49870000	10	50720000	50730000					50727220	50727240	ATGACCACAGGGTGGTGCCA	n	49866485	49866503	AAGCCACGAGGTGGCGCCC	+	18623	50727221	50727239	TGACCACAGGGTGGTGCCA	-	151803	Partial	58.2459	includeFeature
TAD944	10	50180000	50185000	10	50720000	50725000					50727220	50727240	ATGACCACAGGGTGGTGCCA	n	50184436	50184454	CATCCACCAGGTGGCATCC	+	170656	50720464	50720482	AACACACTAGGGGGCACTA	-	147869	Partial	35.4127	overlap
TAD945	10	50610000	50620000	10	50720000	50730000	50615776	50615796	GCTGCCACCAGGTGGCACCA	p	50727220	50727240	ATGACCACAGGGTGGTGCCA	n	50615777	50615795	CTGCCACCAGGTGGCACCA	+	241148	50727221	50727239	TGACCACAGGGTGGTGCCA	-	151803	Partial	93.2108	includeFeature
TAD946	10	52170000	52180000	10	52380000	52390000	52176307	52176327	CTCACCACCTGAGGGGGCTT	p					52175316	52175334	TGTCAACTAGATGGTGCAG	+	996721	52385128	52385146	CCACCAGCAGGGGCCGCGG	-	149508	Partial	97.8864	overlap
TAD947	10	52750000	52760000	10	53970000	53980000	52761550	52761570	ATTACCACAAGATGGCAGCA	p	53975692	53975712	ATGGCCACTGGAGGGCACAA	n	52756820	52756838	TGTACAGGAGGTGGTAGTG	+	112623	53975692	53975710	TGGCCACTGGAGGGCACAA	-	188033	Partial	93.7002	includeFeature
TAD948	10	52820000	52830000	10	53720000	53730000	52823601	52823621	TTGGACAGTAGAGGGTGCAA	p	53720343	53720363	TTTACCAATAGGTGGCACTG	n	52823602	52823620	TGGACAGTAGAGGGTGCAA	+	154918	53720343	53720361	TTACCAATAGGTGGCACTG	-	185246	Complete
TAD949	10	52825000	52830000	10	53180000	53185000	52823601	52823621	TTGGACAGTAGAGGGTGCAA	p	53182544	53182564	ACCTCCACTAGATGGCAGCA	n						53182544	53182562	CCTCCACTAGATGGCAGCA	-	196066
TAD950	10	54060000	54070000	10	54480000	54490000	54068152	54068172	CCGGCGTCCGGGGGGAGGTG	n	54489458	54489478	CAAGACAGCAGAGGGTGCTC	n	54068116	54068134	ATTCCACCAGGAGGCAGCA	+	167705	54489458	54489476	AAGACAGCAGAGGGTGCTC	-	131148	Partial	19.9051	overlap
TAD951	10	54065000	54070000	10	54325000	54330000	54068152	54068172	CCGGCGTCCGGGGGGAGGTG	n	54326921	54326941	ATTTCCAGCAGGGGGCAGAA	n	54068116	54068134	ATTCCACCAGGAGGCAGCA	+	167705	54326921	54326939	TTTCCAGCAGGGGGCAGAA	-	202623	Complete
TAD952	10	54075000	54080000	10	54245000	54250000	54074261	54074281	ACTCCCAGCAGAGGGTGGCC	n	54248840	54248860	TCTGCCACCAGGTGGAGAAA	n	54075407	54075425	AAGGCAGCAGAGGGTAGAG	-	939344	54248840	54248858	CTGCCACCAGGTGGAGAAA	-	171639	Complete
TAD953	10	54390000	54400000	10	54480000	54490000					54489458	54489478	CAAGACAGCAGAGGGTGCTC	n						54489458	54489476	AAGACAGCAGAGGGTGCTC	-	131148
TAD954	10	54500000	54505000	10	54540000	54545000	54500786	54500806	ACTGCCAGCAGAGGGCAGAA	p					54500787	54500805	CTGCCAGCAGAGGGCAGAA	+	208689	54540041	54540059	TGGCCACAAGATGGCAGGG	-	19459	Partial	89.4556	overlap
TAD955	10	55350000	55360000	10	55470000	55480000	55361215	55361235	CATGACACTAGGGGGAGCTC	p					55350831	55350849	TGGACAAAAGAGGGAGACC	-	922951
TAD956	10	59090000	59100000	10	59820000	59830000					59825183	59825203	TTAGTCACTAGATGGCACTC	n	59099111	59099129	TTGCCACTAGGGGATAATT	+	112295	59825184	59825202	TAGTCACTAGATGGCACTC	-	169672	Unmatched
TAD957	10	59470000	59480000	10	59820000	59830000	59476842	59476862	GTTGCCTCTAGATGGTACTC	p	59825183	59825203	TTAGTCACTAGATGGCACTC	n	59476843	59476861	TTGCCTCTAGATGGTACTC	+	151148	59825184	59825202	TAGTCACTAGATGGCACTC	-	169672	Unmatched
TAD958	10	59940000	59950000	10	60040000	60050000					60051512	60051532	CTCAACACTAGGTGGCATCC	n	59947811	59947829	AGGCCAGGAGGTGGTAGAT	-	107869	60041801	60041819	AACCCAGAAGGTGGAGGTT	-	100164	Complete
TAD959	10	60170000	60180000	10	60270000	60280000	60174472	60174492	ACAAACATCAGAGGGCAGCA	p					60174473	60174491	CAAACATCAGAGGGCAGCA	+	121639	60270448	60270466	GTAGCAGAAGGGGGCAGTA	-	132295	Partial	96.2573	overlap
TAD960	10	60170000	60180000	10	60540000	60550000	60174472	60174492	ACAAACATCAGAGGGCAGCA	p	60541826	60541846	TTGGTCACTAGATGGTGCCC	p	60174473	60174491	CAAACATCAGAGGGCAGCA	+	121639	60541827	60541845	TGGTCACTAGATGGTGCCC	+	15541	Partial	98.9166	overlap
TAD961	10	60995000	61000000	10	61335000	61340000	61000529	61000549	GTGGCCACTGGAGGGCAGTA	p										61338740	61338758	tcgccacagggcggaggta	+	101148
TAD962	10	61000000	61010000	10	61370000	61380000	61000529	61000549	GTGGCCACTGGAGGGCAGTA	p	61382260	61382280	CTTCCCACTAGGTGGCGTAA	n	61000530	61000548	TGGCCACTGGAGGGCAGTA	+	199344	61370902	61370920	TGGCCTGCAGATGGCTGCC	-	152295	Partial	89.5818	overlap
TAD963	10	61590000	61600000	10	61660000	61670000	61590563	61590583	ATGGCCACAAGGGGGAGGTA	n					61590563	61590581	TGGCCACAAGGGGGAGGTA	-	214754	61666490	61666508	TGGTCACCAGACGGCGGCG	-	153607	Partial	19.6465	inside
TAD964	10	61850000	61860000	10	61960000	61970000	61860094	61860114	TTCTCCAGCAGATGGTGCTG	p					61859001	61859019	TCACCAGCAGGGGGGGCAT	+	126721	61968622	61968640	TAGACACATGGGGGCACCA	-	131803	Partial	91.7408	overlap
TAD965	10	61855000	61860000	10	62200000	62205000	61860094	61860114	TTCTCCAGCAGATGGTGCTG	p					61859001	61859019	TCACCAGCAGGGGGGGCAT	+	126721	62201468	62201486	TGAACACTAGAGGGAAGTG	-	159016	Complete
TAD966	10	61960000	61970000	10	62190000	62200000									61968622	61968640	TAGACACATGGGGGCACCA	-	131803	62199417	62199435	CAAACACTAGATGGAGGTG	+	138197	Complete
TAD967	10	62200000	62205000	10	62405000	62410000					62407159	62407179	ATAGCCAGTAGATGGCAGCA	n	62201468	62201486	TGAACACTAGAGGGAAGTG	-	159016	62407159	62407177	TAGCCAGTAGATGGCAGCA	-	212787	Complete
TAD968	10	62570000	62580000	10	62720000	62730000					62724098	62724118	GTGTCCCCTAGAGGGCAGTG	n	62576486	62576504	TGACCACTAGATGTCACTA	+	194754	62724098	62724116	TGTCCCCTAGAGGGCAGTG	-	164918	Partial	96.1375	overlap
TAD969	10	62570000	62580000	10	63040000	63050000					63044227	63044247	ATGACCACTAGATGGCACTG	n	62576486	62576504	TGACCACTAGATGTCACTA	+	194754	63044227	63044245	TGACCACTAGATGGCACTG	-	229016	Complete
TAD970	10	62570000	62580000	10	63490000	63500000					63493288	63493308	ACCTCCACAGGAGGGCACTA	n	62576486	62576504	TGACCACTAGATGTCACTA	+	194754	63493288	63493306	CCTCCACAGGAGGGCACTA	-	150492	Complete
TAD971	10	63660000	63670000	10	63800000	63810000					63798587	63798607	CTCACCACGAGAGGGCAATG	p	63664746	63664764	CCCCCTCTAGGTGCCAGCA	-	986885	63802876	63802894	TATCCTCCAGGGGAAACCA	-	129344	Partial	43.0417	inside
TAD972	10	63660000	63670000	10	63990000	64000000					64004953	64004973	TTCACCACTAGATGGCACTT	n	63664746	63664764	CCCCCTCTAGGTGCCAGCA	-	986885
TAD973	10	63850000	63860000	10	64000000	64010000					64004953	64004973	TTCACCACTAGATGGCACTT	n	63856950	63856968	cacccaacagatggcagag	+	13	64004954	64004972	TCACCACTAGATGGCACTT	-	189344	Partial	96.9869	overlap
TAD974	10	64190000	64200000	10	64910000	64920000	64197553	64197573	TCTACCACTAGGGGGTGACA	p	64918069	64918089	CTGTCCACCAGATGGCAGTG	n	64197554	64197572	CTACCACTAGGGGGTGACA	+	17459	64918069	64918087	TGTCCACCAGATGGCAGTG	-	219016	Complete
TAD975	10	64370000	64380000	10	64570000	64580000	64370586	64370606	TCGACCTAAAGAGGGAGCTG	p					64370587	64370605	CGACCTAAAGAGGGAGCTG	+	12377	64573356	64573374	TGCCCAGCAGAAGGCTGCG	-	129672	Partial	36.2524	inside
TAD976	10	64370000	64380000	10	64910000	64920000	64370586	64370606	TCGACCTAAAGAGGGAGCTG	p	64918069	64918089	CTGTCCACCAGATGGCAGTG	n	64370587	64370605	CGACCTAAAGAGGGAGCTG	+	12377	64918069	64918087	TGTCCACCAGATGGCAGTG	-	219016	Complete
TAD977	10	64560000	64570000	10	64890000	64900000														64894867	64894885	agcccaggaggtggaggtt	+	107377
TAD978	10	64925000	64930000	10	65480000	65485000	64926735	64926755	ATATCCTGCAGGTGTCAGTG	p	65479923	65479943	ACTGACACTAGATGGCGGTA	n	64926248	64926266	GGACCAGCAGGTGGTACTC	+	173934	65484863	65484881	AGGCCAGTAGGTGACATAT	-	957377	Complete
TAD979	10	65280000	65290000	10	65380000	65390000									65288062	65288080	CTGCTAGTAGGTGGAGCTG	-	110164
TAD980	10	65390000	65395000	10	65470000	65475000					65479923	65479943	ACTGACACTAGATGGCGGTA	n	65393634	65393652	GACCCACAAGAGGGCACAC	-	136885	65472368	65472386	GAGCCAGAAGGTGAAGGCA	+	119672	Partial	33.3115	inside
TAD981	10	69830000	69840000	10	69960000	69970000					69968376	69968396	TCAGCCACTGGAGGGCAGGA	n	69835066	69835084	tggccacgcgagggaggcg	+	132295	69968377	69968395	CAGCCACTGGAGGGCAGGA	-	158033	Unmatched
TAD982	10	69840000	69850000	10	70060000	70070000					70062136	70062156	ACTGCCACAAGATGGGAGTA	n						70062136	70062154	CTGCCACAAGATGGGAGTA	-	129508
TAD983	10	69845000	69850000	10	69910000	69915000					69916318	69916338	GTGACAGCCAGGAGGCGCTG	n						69913727	69913745	TCACCAGCAGAGGAAGGAG	-	134426
TAD984	10	69975000	69980000	10	70055000	70060000	69972670	69972690	TTGGCAACTAGGTGGCGTTG	p	70062136	70062156	ACTGCCACAAGATGGGAGTA	n	69977856	69977874	TGATCATGAGATGGCAGCA	-	945902	70057282	70057300	CAGACAGTAAAGGGCACAC	-	788525	Partial	62.4509	inside
TAD985	10	70520000	70530000	10	70670000	70680000														70670700	70670718	ATGCCACCTGGTGACACAG	-	10377
TAD986	10	70565000	70570000	10	70655000	70660000					70657392	70657412	CACCCCAGAAGAGGGCACCA	n	70567166	70567184	TGTCCGAGAGGTGGAGCTG	+	108197	70657393	70657411	ACCCCAGAAGAGGGCACCA	-	156557	Partial	97.4758	overlap
TAD987	10	70765000	70770000	10	70850000	70855000	70764732	70764752	TCCTCCAGAAGAGGGCACTT	p	70853226	70853246	TTCTCCAGCAGAGGGCGGTG	n	70767196	70767214	TGCCCTCTAGGTGGCTGGT	-	898361	70853227	70853245	TCTCCAGCAGAGGGCGGTG	-	213279	Complete
TAD988	10	70990000	70995000	10	71150000	71155000	70997506	70997526	GCTGCCACACGGCGGCGCTG	p	71152456	71152476	AAGGCCACTAGGTGGTGCAG	n	70990016	70990034	GAGCCAGCAGGGGTCAAGC	-	12623	71152456	71152474	AGGCCACTAGGTGGTGCAG	-	177541	Partial	94.2533	includeFeature
TAD989	10	71180000	71190000	10	71390000	71400000	71187044	71187064	AACGACACTAGAGGGCAGCC	p					71187045	71187063	ACGACACTAGAGGGCAGCC	+	154918	71399162	71399180	ATTCCACCAGGTGGCGCCA	-	208033	Partial	36.975	includeFeature
TAD990	10	71190000	71195000	10	71260000	71265000	71187044	71187064	AACGACACTAGAGGGCAGCC	p					71191505	71191523	AGCCCAGGAGGTGGAGGTT	-	107377	71263346	71263364	gtgacaccagagggcacgc	+	148525	Partial	92.1999	inside
TAD991	10	71275000	71280000	10	71395000	71400000	71275562	71275582	GTGGTCGCTAGGTGGCGCGG	p					71276197	71276215	TGGCCACCAGAGGGAGGCC	+	218525	71399162	71399180	ATTCCACCAGGTGGCGCCA	-	208033	Complete
TAD992	10	71400000	71410000	10	71470000	71480000					71476888	71476908	CCTCCCAGCAGAGGGCGCCC	n	71404481	71404499	CTGCCAGAAGGTGGCGCTA	+	219016	71476888	71476906	CTCCCAGCAGAGGGCGCCC	-	199344	Partial	91.0725	includeFeature
TAD993	10	71410000	71420000	10	71670000	71680000					71674581	71674601	GTGGCCAGCAGAGGGCGTGA	n	71410089	71410107	TGTCCGGCAGGTGGCCTCA	-	11459	71674581	71674599	TGGCCAGCAGAGGGCGTGA	-	196721	Partial	65.5741	overlap
TAD994	10	71555000	71560000	10	71670000	71675000					71674581	71674601	GTGGCCAGCAGAGGGCGTGA	n	71557277	71557295	aacccaggaggtggaggcc	+	110328	71674581	71674599	TGGCCAGCAGAGGGCGTGA	-	196721	Complete
TAD995	10	71890000	71900000	10	72120000	72130000					72124435	72124455	CTAGCCAGCAGATGGCGCCC	n	71891090	71891108	TGTCCCGCAGGTGGAGGAA	-	12918	72124435	72124453	TAGCCAGCAGATGGCGCCC	-	224918	Partial	59.7971	includeFeature
TAD996	10	71990000	71995000	10	72120000	72125000					72124435	72124455	CTAGCCAGCAGATGGCGCCC	n						72124435	72124453	TAGCCAGCAGATGGCGCCC	-	224918
TAD997	10	72220000	72230000	10	72520000	72530000					72518989	72519009	GTGGCCTCTAGATGGCGCCA	n	72221159	72221177	cccccaccagatggcaagc	+	139344	72521242	72521260	TGGCCAGAAGATGGTGCTC	+	180492	Partial	64.6458	includeFeature
TAD998	10	72305000	72310000	10	72520000	72525000	72309792	72309812	ATGGCCACCAGGTGGTGCCA	p	72518989	72519009	GTGGCCTCTAGATGGCGCCA	n	72309794	72309812	TGGCCACCAGGTGGTGCCA	+	22918	72521242	72521260	TGGCCAGAAGATGGTGCTC	+	180492	Complete
TAD999	10	72310000	72315000	10	72640000	72645000	72309792	72309812	ATGGCCACCAGGTGGTGCCA	p	72639960	72639980	TTCACCACCAGGGGGCAATC	n	72311038	72311056	TTGAAACCAGAGGGCAGAA	-	106885
TAD1000	10	72570000	72575000	10	72640000	72645000	72575588	72575608	CTGGCCGGTAGGCGGCGCGC	p	72639960	72639980	TTCACCACCAGGGGGCAATC	n	72572465	72572483	TGGCCACCAGGGGAGGAGA	-	112623
TAD1001	10	72685000	72690000	10	73040000	73045000	72685606	72685626	CTGGCCGCTGGGTGGCAGCC	p	73044996	73045016	GTAGCCACTGGGTGGCAGTG	n	72685607	72685625	TGGCCGCTGGGTGGCAGCC	+	160164	73044511	73044529	GCGGCAGCAGGTGGAGGAG	+	111311	Complete
TAD1002	10	72690000	72700000	10	72960000	72970000	72685606	72685626	CTGGCCGCTGGGTGGCAGCC	p					72698518	72698536	GGTCCAGCAGGAGGTGCCG	-	149508	72968989	72969007	GTGCCACCAGGCGGCGCGC	-	153607	Complete
TAD1003	10	72970000	72975000	10	73025000	73030000									72973120	72973138	CCGCCTCCTGGGGACGCCC	+	120656	73028306	73028324	CCACCACCAGGAGGCAGCT	-	17	Partial	97.5183	overlap
TAD1004	10	73070000	73075000	10	73330000	73335000					73329933	73329953	CCAACCAGCAGGGGGAGCTC	n	73074222	73074240	GTTCCACGAGATGGCAGCA	+	152787	73334913	73334931	TTGCCTCTAGGTAGAGATG	+	877049	Complete
TAD1005	10	73070000	73080000	10	73450000	73460000					73456648	73456668	GTGCCCACAAGGCGGCAGCA	n	73078878	73078896	GCGCCAGAAGGGGGAGCCC	+	167541	73456648	73456666	TGCCCACAAGGCGGCAGCA	-	152295	Complete
TAD1006	10	73660000	73665000	10	73800000	73805000	73656317	73656337	GTGACCGCCAGAGGGCAGTG	n					73660021	73660039	cagtcagcagggggtgaat	+	903279	73804250	73804268	TGGCCAGCAGGTGCTGCTC	-	148197	Partial	61.5041	overlap
TAD1007	10	73725000	73730000	10	73805000	73810000									73726261	73726279	TCTTCACAAGGGGGCAGGG	-	130656	73808444	73808462	TAGCCACCAGAGGGCGTGC	-	178689	Partial	98.7224	overlap
TAD1008	10	73880000	73890000	10	74090000	74100000	73886130	73886150	GTCAACACCAGAGGGAGCTA	p					73886131	73886149	TCAACACCAGAGGGAGCTA	+	167869	74097085	74097103	CAGCCAGCAGGGGGCAGAG	-	214426	Partial	43.7364	overlap
TAD1009	10	74120000	74125000	10	74590000	74595000	74124206	74124226	CTTGCCAGCAGGTGGCACTT	p	74594172	74594192	CTCACCATCAGAGGGCACAA	n	74124207	74124225	TTGCCAGCAGGTGGCACTT	+	21082	74594172	74594190	TCACCATCAGAGGGCACAA	-	15623	Complete
TAD1010	10	74450000	74460000	10	74590000	74600000	74454423	74454443	ATGTGCAGCAGATGGCAGTC	p	74594172	74594192	CTCACCATCAGAGGGCACAA	n	74454424	74454442	TGTGCAGCAGATGGCAGTC	+	154426	74594172	74594190	TCACCATCAGAGGGCACAA	-	15623	Partial	97.168	overlap
TAD1011	10	75290000	75295000	10	75400000	75405000	75289277	75289297	TCTTCCAGCAGAGGGTGCTG	p	75404088	75404108	TCTGCCAGCAGAGGGCACAT	n						75404088	75404106	CTGCCAGCAGAGGGCACAT	-	187377
TAD1012	10	75605000	75610000	10	75640000	75645000	75608957	75608977	TCTGGCACCAGGTGGCGCCA	p					75608958	75608976	CTGGCACCAGGTGGCGCCA	+	196066	75644620	75644638	aacccaggaggtggaggtt	+	914754	Partial	78.0125	includeFeature
TAD1013	10	75640000	75650000	10	75840000	75850000					75841147	75841167	TTTTCCACACGGGGGCACCA	n	75646001	75646019	TGTCCACTAGAGGCCGCCT	+	143607	75841147	75841165	TTTCCACACGGGGGCACCA	-	15	Partial	93.131	includeFeature
TAD1014	10	75645000	75650000	10	75695000	75700000					75700520	75700540	GGGGCCGCCAGAGCGATGCA	n	75646001	75646019	TGTCCACTAGAGGCCGCCT	+	143607
TAD1015	10	75895000	75900000	10	75990000	75995000
TAD1016	10	75990000	76000000	10	76990000	77000000									75995725	75995743	tgagcagaagctggcacca	+	919672	76990504	76990522	TGGCCACCAGAGGGCGCTT	-	237049	Partial	68.5049	includeFeature
TAD1017	10	76020000	76030000	10	76780000	76790000	76025937	76025957	GTGACCAGTACAGGACGCTA	p					76025948	76025966	aggacgctaggtggtgcca	+	124754	76782230	76782248	AGACCAGCAGGTGGCAGTG	-	209672	Partial	79.2682	overlap
TAD1018	10	76025000	76030000	10	76855000	76860000	76025937	76025957	GTGACCAGTACAGGACGCTA	p	76859869	76859889	TTGGCCACCAGGGGGCAGCC	n	76025948	76025966	aggacgctaggtggtgcca	+	124754	76859870	76859888	TGGCCACCAGGGGGCAGCC	-	252623	Complete
TAD1019	10	76780000	76790000	10	76990000	77000000									76782230	76782248	AGACCAGCAGGTGGCAGTG	-	209672	76990504	76990522	TGGCCACCAGAGGGCGCTT	-	237049	Partial	41.6055	overlap
TAD1020	10	76870000	76880000	10	76990000	77000000									76871194	76871212	CTACCGGCAGGGGGCGGGG	-	177541	76990504	76990522	TGGCCACCAGAGGGCGCTT	-	237049	Partial	40.2715	overlap
TAD1021	10	77050000	77060000	10	77150000	77160000	77054862	77054882	GCGGCCGGGAGGGGACGCGC	p					77054863	77054881	CGGCCGGGAGGGGACGCGC	+	129672	77155241	77155259	TGTCCACCAGGCGGCGCTG	-	197869	Partial	95.8882	overlap
TAD1022	10	77150000	77160000	10	78870000	78880000					78871818	78871838	TAAGCCACAAGATGGCAGTG	n	77155241	77155259	TGTCCACCAGGCGGCGCTG	-	197869	78871818	78871836	AAGCCACAAGATGGCAGTG	-	176393	Partial	92.1985	overlap
TAD1023	10	77160000	77170000	10	78060000	78070000									77165351	77165369	GGGCCAGTAGGGGACAGTC	+	175246	78061883	78061901	TGAGCACCTGAGGGCGCTC	-	138197	Partial	75.5016	overlap
TAD1024	10	78930000	78935000	10	79400000	79405000	78933812	78933832	CCAGCCTCTAGGGGGCACCA	p					78933813	78933831	CAGCCTCTAGGGGGCACCA	+	210656	79401749	79401767	AATCCACCAGAGGGCGCTA	-	20459	Complete
TAD1025	10	78935000	78940000	10	79470000	79475000	78933812	78933832	CCAGCCTCTAGGGGGCACCA	p	79471350	79471370	CCCGCCAGGCGGTGGCGCCA	n	78936421	78936439	AGCCCAGAAGAGGGTGCGC	-	111475	79471351	79471369	CCGCCAGGCGGTGGCGCCA	-	149344	Complete
TAD1026	10	79010000	79015000	10	79400000	79405000	79011214	79011234	CTTGCCAATAGGGGTCAGGG	p					79011215	79011233	TTGCCAATAGGGGTCAGGG	+	138033	79401749	79401767	AATCCACCAGAGGGCGCTA	-	20459	Complete
TAD1027	10	79605000	79610000	10	79730000	79735000	79606575	79606595	TTCCCCACAAGGTGGCAGCC	p	79734338	79734358	AGTCCCAGTAGGAGGCGCTG	n	79606576	79606594	TCCCCACAAGGTGGCAGCC	+	173934	79734339	79734357	GTCCCAGTAGGAGGCGCTG	-	154098	Complete
TAD1028	10	79685000	79690000	10	79730000	79735000					79734338	79734358	AGTCCCAGTAGGAGGCGCTG	n	79685910	79685928	CGGCCAGCAGGAGGGAGAA	+	126557	79734339	79734357	GTCCCAGTAGGAGGCGCTG	-	154098	Partial	99.088	overlap
TAD1029	10	79800000	79805000	10	80950000	80955000	79807213	79807233	ACTCCCACAAGGGGGCACTG	p										80951881	80951899	TGGCCAGAGGATGGCAGGG	+	143443
TAD1030	10	79800000	79810000	10	80840000	80850000	79807213	79807233	ACTCCCACAAGGGGGCACTG	p	80833227	80833247	TCTGCCTTCAGTGGGCAGTT	p	79807214	79807232	CTCCCACAAGGGGGCACTG	+	191639	80846385	80846403	GTCCCAGCAGGAGGCAGAG	-	129672	Complete
TAD1031	10	79810000	79820000	10	80410000	80420000	79807213	79807233	ACTCCCACAAGGGGGCACTG	p	80417504	80417524	CCAGCCAGTAGGGGGAGCTC	n	79818579	79818597	CACCCACCAAGGGGCAAAG	-	893443	80417504	80417522	CAGCCAGTAGGGGGAGCTC	-	202295	Complete
TAD1032	10	79970000	79980000	10	80950000	80960000	79971406	79971426	GCCTTCAGCAGGTGGCACTG	p					79971407	79971425	CCTTCAGCAGGTGGCACTG	+	162951	80956790	80956808	CAGCCAGCAGGGGGCGCTG	-	245902	Complete
TAD1033	10	80830000	80840000	10	80910000	80920000	80833227	80833247	TCTGCCTTCAGTGGGCAGTT	p					80830943	80830961	TTGGCACCAGGAGGCAGCT	-	131803	80913693	80913711	TGACCGCCAGGGGGCTGGC	+	144754	Partial	7.78795	inside
TAD1034	10	81130000	81140000	10	81360000	81370000	81134500	81134520	TCGGCCACCAGAGGGCAGCA	p	81368711	81368731	CTGACCACCAGGGGGTGCCG	n	81134501	81134519	CGGCCACCAGAGGGCAGCA	+	247049	81368711	81368729	TGACCACCAGGGGGTGCCG	-	224918	Partial	49.0513	overlap
TAD1035	10	81320000	81325000	10	81685000	81690000	81322055	81322075	CCGACCGCCAGGGGGAACCA	p	81689340	81689360	GCAACCAGCAGGGGGCAGCA	n	81322056	81322074	CGACCGCCAGGGGGAACCA	+	190984	81689340	81689358	CAACCAGCAGGGGGCAGCA	-	22541	Partial	40.7857	overlap
TAD1036	10	81915000	81920000	10	81960000	81965000					81963332	81963352	CTTACCTCTTGGTGGCAGCA	n	81916065	81916083	TGTCCAGTGGAAGGCTCAG	+	785246	81963333	81963351	TTACCTCTTGGTGGCAGCA	-	135738	Partial	63.0207	inside
TAD1037	10	82215000	82220000	10	82265000	82270000					82265495	82265515	GAAGCCACACGGTGGTGCTG	n	82217861	82217879	TGGCCTGTAGGGGCAGCCA	+	134262	82265308	82265326	CTTCCAGCAGGAGGAGGCA	+	157705	Partial	11.4528	inside
TAD1038	10	85900000	85910000	10	86290000	86300000	85907944	85907964	TATGGCAGTAGGGGGCACTC	p					85907946	85907964	ATGGCAGTAGGGGGCACTC	+	154918	86297358	86297376	TTACCACTAGATGGCAGCA	-	211311	Partial	40.7377	includeFeature
TAD1039	10	86025000	86030000	10	86130000	86135000					86134853	86134873	GTGTCCAGCAGATGGCAGCA	p	86027470	86027488	ATGCCACTGGGTGGCGCTC	+	168197	86134854	86134872	TGTCCAGCAGATGGCAGCA	+	21541	Partial	0.321818	overlap
TAD1040	10	86025000	86030000	10	86290000	86295000									86027470	86027488	ATGCCACTGGGTGGCGCTC	+	168197	86294112	86294130	GCTCCACTAGGTGGTGCCC	-	154918	Complete
TAD1041	10	86120000	86130000	10	86290000	86300000	86134853	86134873	GTGTCCAGCAGATGGCAGCA	p					86120798	86120816	aggacagaaggaggcaggg	+	106885	86297358	86297376	TTACCACTAGATGGCAGCA	-	211311	Partial	90.5283	includeFeature
TAD1042	10	86300000	86305000	10	88130000	88135000					88137159	88137179	GTTGCCGGCAGGGGGCAGCA	n	86300435	86300453	TGGCCACACGAGTGCGCCC	+	101967	88130132	88130150	TGTACACAGGGTGGAGGCC	+	913115	Unmatched
TAD1043	10	88155000	88160000	10	88345000	88350000	88159723	88159743	ACGCACTGCAGGGGGCGCTG	p	88345380	88345400	TCTGCCACTGGGTGGCACTG	n	88159725	88159743	CGCACTGCAGGGGGCGCTG	+	158361	88345381	88345399	CTGCCACTGGGTGGCACTG	-	186557	Complete
TAD1044	10	88465000	88470000	10	88655000	88660000					88659627	88659647	TATGACAACAGGGGGCAGTG	n	88468653	88468671	TGCCCAGCAGGGATCGGCA	+	127869	88659627	88659645	ATGACAACAGGGGGCAGTG	-	139016	Complete
TAD1045	10	89290000	89300000	10	89490000	89500000					89495148	89495168	TTCACCAATAGATAGAGCAA	p	89290358	89290376	CTCCCAGTAGGGGCCGACT	-	895082	89497896	89497914	TAGCCAAGAGGTGGAAGCA	-	134098	Partial	39.9267	overlap
TAD1046	10	89300000	89310000	10	89410000	89420000					89416401	89416421	ACAACCACGAGGGGGCAATA	p	89300782	89300800	CTTCCACCAGTTGAAGGTA	+	877049	89416402	89416420	CAACCACGAGGGGGCAATA	+	178361	Partial	3.205	overlap
TAD1047	10	89610000	89620000	10	90310000	90320000									89610703	89610721	TCTTCAGCAGGTGGCAGCG	+	160164	90313109	90313127	TGAACAGCATGTGGCAGTG	-	107541	Complete
TAD1048	10	89620000	89625000	10	90145000	90150000					90149394	90149414	CATTCCACCAGAGGGCACCA	n	89622263	89622281	CGGCCAAGGGGGGGCGGGG	+	123934	90149394	90149412	ATTCCACCAGAGGGCACCA	-	198689	Complete
TAD1049	10	90150000	90160000	10	90310000	90320000	90149394	90149414	CATTCCACCAGAGGGCACCA	n					90150438	90150456	TATCCCCTAGAAGGCAGTA	-	117049	90313109	90313127	TGAACAGCATGTGGCAGTG	-	107541	Unmatched
TAD1050	10	90320000	90330000	10	90680000	90690000					90692591	90692611	TTTACCACCAGGCGGCATGA	n	90325026	90325044	CACACACTAGATGGCAATA	+	120656	90686297	90686315	TGGCTTGCAGATGGCAGTC	-	106066	Partial	61.4116	includeFeature
TAD1051	10	90330000	90340000	10	90570000	90580000					90570207	90570227	TTGGCCACTAGAGGGAAGTA	n	90332925	90332943	AGGACAGTAGAAGACAGTC	-	877049	90570207	90570225	TGGCCACTAGAGGGAAGTA	-	212951	Complete
TAD1052	10	90590000	90600000	10	90970000	90980000	90595552	90595572	GTTTCCACTAGGGGGCAGCG	p					90595553	90595571	TTTCCACTAGGGGGCAGCG	+	216557	90977615	90977633	TGGCCACAAGGTGGCGCCC	-	234754	Partial	13.5249	includeFeature
TAD1053	10	90595000	90600000	10	90690000	90695000	90595552	90595572	GTTTCCACTAGGGGGCAGCG	p	90692591	90692611	TTTACCACCAGGCGGCATGA	n	90595553	90595571	TTTCCACTAGGGGGCAGCG	+	216557	90694742	90694760	GGACCACTAGAGGGAGCCA	+	19377	Complete
TAD1054	10	90700000	90705000	10	90740000	90745000	90695292	90695312	AGGACCGCCAGAGGGAGCCA	p	90746897	90746917	TCTGTCACTAGAGGGCGTCA	n	90701205	90701223	GGACAAGTAGAGGGAAGCC	+	937705
TAD1055	10	90700000	90705000	10	90970000	90975000	90695292	90695312	AGGACCGCCAGAGGGAGCCA	p					90701205	90701223	GGACAAGTAGAGGGAAGCC	+	937705	90973153	90973171	ATGCCACAAGAGGGCACTC	-	187377	Partial	17.184	overlap
TAD1056	10	90790000	90795000	10	90970000	90975000	90789773	90789793	ATGGCCACAAGGTGGCAGTG	p					90792216	90792234	CTGGCACTAGATGGAAGTG	-	13082	90973153	90973171	ATGCCACAAGAGGGCACTC	-	187377	Complete
TAD1057	10	91010000	91020000	10	91310000	91320000	91020282	91020302	ATTGCCAGCAGGGGGCAGCA	p	91323799	91323819	TTTACCGCTAGATGGCATTA	n	91015903	91015921	gagcctgcagaggtcagac	+	111311	91318229	91318247	caacctgaaggaggcaggg	+	112295	Partial	43.2445	overlap
TAD1058	10	91015000	91020000	10	91130000	91135000	91020282	91020302	ATTGCCAGCAGGGGGCAGCA	p	91129445	91129465	GAAGGCAGTAGAGGGCGCAA	n	91015903	91015921	gagcctgcagaggtcagac	+	111311	91130432	91130450	tgacctctggatgtcagta	+	113443	Partial	95.8117	overlap
TAD1059	10	91185000	91190000	10	91320000	91325000	91186189	91186209	AATTCCAGCAGATGGCAGTG	p	91323799	91323819	TTTACCGCTAGATGGCATTA	n	91186190	91186208	ATTCCAGCAGATGGCAGTG	+	174262	91323800	91323818	TTACCGCTAGATGGCATTA	-	145738	Complete
TAD1060	10	91400000	91410000	10	91450000	91460000									91404486	91404504	GGTCCAGTGGGCGGCAGCG	-	102623	91450205	91450223	CGGCCACCAGATGATACGA	-	145246	Partial	4.40434	inside
TAD1061	10	91550000	91560000	10	92350000	92360000	91553594	91553614	TTGTCCACCAGATGGAGACA	p					91553595	91553613	TGTCCACCAGATGGAGACA	+	176393	92350075	92350093	TAGCCAGCTGGTGGCACTG	-	178033	Complete
TAD1062	10	91550000	91560000	10	92540000	92550000	91553594	91553614	TTGTCCACCAGATGGAGACA	p	92547841	92547861	TTCTCCACTAGATGGTGCTA	n	91553595	91553613	TGTCCACCAGATGGAGACA	+	176393	92547842	92547860	TCTCCACTAGATGGTGCTA	-	176393	Complete
TAD1063	10	91550000	91560000	10	92610000	92620000	91553594	91553614	TTGTCCACCAGATGGAGACA	p					91553595	91553613	TGTCCACCAGATGGAGACA	+	176393	92617548	92617566	CGACCGCTGGGGGGCGCCT	+	15	Partial	93.2927	overlap
TAD1064	10	92505000	92510000	10	92620000	92625000	92511342	92511362	GAGGCCACCAGATGGCATTG	p					92508991	92509009	GCTCCAGAAGGAGGTGGAA	-	904918	92622854	92622872	TCCCCACTAGGGGGTATGC	-	10623	Partial	36.0267	overlap
TAD1065	10	92670000	92675000	10	93005000	93010000	92671494	92671514	CTGACCACCAGGGGTCTCTT	p	93011393	93011413	TTAGCCACTAGATGGTGGCA	n	92671495	92671513	TGACCACCAGGGGTCTCTT	+	148689	93007926	93007944	AGGCCAGCAGAATGTGGCA	-	844262	Complete
TAD1066	10	92760000	92770000	10	93000000	93010000	92766192	92766212	CCTACCACTAGGGGGTGGCC	p	93011393	93011413	TTAGCCACTAGATGGTGGCA	n	92766193	92766211	CTACCACTAGGGGGTGGCC	+	187869	93007926	93007944	AGGCCAGCAGAATGTGGCA	-	844262	Complete
TAD1067	10	93050000	93060000	10	93140000	93150000	93058175	93058195	ACGGCCTCCAGAGGGCGCCA	p	93149554	93149574	ACCACCACTAGAGGGCAATG	p	93058177	93058195	CGGCCTCCAGAGGGCGCCA	+	230492	93149555	93149573	CCACCACTAGAGGGCAATG	+	190328	Partial	72.176	includeFeature
TAD1068	10	93050000	93060000	10	93310000	93320000	93058175	93058195	ACGGCCTCCAGAGGGCGCCA	p	93311750	93311770	ACTGCCAGTAGATGGCAGTC	n	93058177	93058195	CGGCCTCCAGAGGGCGCCA	+	230492	93311751	93311769	CTGCCAGTAGATGGCAGTC	-	202131	Partial	26.7319	includeFeature
TAD1069	10	93050000	93060000	10	93390000	93400000	93058175	93058195	ACGGCCTCCAGAGGGCGCCA	p	93395333	93395353	GTCAACACCAGGGGGCAGGA	n	93058177	93058195	CGGCCTCCAGAGGGCGCCA	+	230492	93395334	93395352	TCAACACCAGGGGGCAGGA	-	173934	Partial	24.9971	overlap
TAD1070	10	93255000	93260000	10	93395000	93400000	93253278	93253298	CTTTCCACTAGGAGGTGCTA	p	93395333	93395353	GTCAACACCAGGGGGCAGGA	n	93257705	93257723	TAGCCTCTGGATGGTAGAA	+	895082	93395334	93395352	TCAACACCAGGGGGCAGGA	-	173934	Partial	60.3379	overlap
TAD1071	10	93840000	93850000	10	94060000	94070000	93847676	93847696	TTAGCCACATGGTGGCACGG	p					93847677	93847695	TAGCCACATGGTGGCACGG	+	139836	94063755	94063773	CAGCAAGTAGGTGGCATTT	+	87541	Partial	89.0883	includeFeature
TAD1072	10	93845000	93850000	10	94190000	94195000	93847676	93847696	TTAGCCACATGGTGGCACGG	p	94194945	94194965	TTGTCCACAAGATGGAGATA	n	93847677	93847695	TAGCCACATGGTGGCACGG	+	139836	94194945	94194963	TGTCCACAAGATGGAGATA	-	153443	Complete
TAD1073	10	94275000	94280000	10	94330000	94335000	94276943	94276963	AAAGCCACCAGATGGCGCTC	p					94276944	94276962	AAGCCACCAGATGGCGCTC	+	207705	94334274	94334292	CGCGCTCTAGAGGGAGCCC	-	993443	Complete
TAD1074	10	94450000	94460000	10	94600000	94610000									94450142	94450160	CACCCGGCAGGTGGCAGCG	+	15918	94603025	94603043	TGGCCACTTGGGGTCACCA	+	167541	Partial	4.50375	overlap
TAD1075	10	94830000	94840000	10	95250000	95260000	94840198	94840218	AGATCCACAAGGGGGCGGGC	p					94831664	94831682	CGGCCTGCAGGGGTCACAG	+	169016	95254519	95254537	AGTCCGCCAGGTGCCACCT	+	890164	Partial	50.9784	overlap
TAD1076	10	94840000	94850000	10	95050000	95060000	94840198	94840218	AGATCCACAAGGGGGCGGGC	p	95048980	95049000	CTGTCCACAAGATGGCAGCA	n	94840200	94840218	GATCCACAAGGGGGCGGGC	+	156066	95050745	95050763	AAAGCAGCAGAGGGAGGAG	+	980328	Complete
TAD1077	10	95140000	95145000	10	95240000	95245000	95136314	95136334	TTTACCACTAGGAGGCACAA	p					95144321	95144339	aacccaggaggtggaggtt	+	914754	95242502	95242520	CGTCCAGTAAGAGGCACCC	-	108525	Partial	23.8524	inside
TAD1078	10	95195000	95200000	10	95235000	95240000									95197560	95197578	GGCCCAGGAGAGGGAGAAG	-	911475	95239114	95239132	TGTCCATCAGAGGGAACAT	-	101967	Partial	10.2225	inside
TAD1079	10	95300000	95310000	10	95430000	95440000	95301933	95301953	TTCACCCAAAGGGGGCGCAG	p	95440360	95440380	TTGGACAGGAGAGGGCTCTC	n	95302970	95302988	CTGCCTGCAGATGGTAACA	+	128033	95439733	95439751	CTGTCAGTAGATGACACCT	-	100984	Partial	89.6343	overlap
TAD1080	10	95675000	95680000	10	96080000	96085000	95676504	95676524	TTTACCAGTAGATGTCACTA	p	96080219	96080239	ACTGCCACCAGGTGGCGCCA	n	95676506	95676524	TTACCAGTAGATGTCACTA	+	173934	96080219	96080237	CTGCCACCAGGTGGCGCCA	-	248525	Partial	60.7193	overlap
TAD1081	10	95830000	95835000	10	96075000	96080000	95836286	95836306	CCTACCAGTAGGTGGAAATA	p	96080219	96080239	ACTGCCACCAGGTGGCGCCA	n	95832570	95832588	AGGCCACCTGGTGACATTG	-	959016	96075103	96075121	AGACCAGATGGTGGCAGCT	+	106066	Complete
TAD1082	10	96890000	96895000	10	97125000	97130000	96892857	96892877	CATCCCACTAGGTGGCGCTG	p	97123246	97123266	TTGACCAGCAGGTGGCACTC	n	96892858	96892876	atcccactaggtggcgctg	+	186393	97125275	97125293	AGCCCACCAGATGACCCTA	-	106557	Partial	24.9921	includeFeature
TAD1083	10	96890000	96900000	10	97360000	97370000	96892857	96892877	CATCCCACTAGGTGGCGCTG	p	97361072	97361092	TCTAACGCTAGAGGGCAGTC	n	96892858	96892876	atcccactaggtggcgctg	+	186393	97361072	97361090	CTAACGCTAGAGGGCAGTC	-	134098	Partial	12.496	includeFeature
TAD1084	10	97005000	97010000	10	97120000	97125000	97006452	97006472	ATGGCCACAAGGGGGAGCTC	p	97123246	97123266	TTGACCAGCAGGTGGCACTC	n	97006454	97006472	tggcCACAAGGGGGAGCTC	+	212459	97123246	97123264	TGACCAGCAGGTGGCACTC	-	234426	Complete
TAD1085	10	97190000	97195000	10	97360000	97365000	97190309	97190329	GTAACCACTAGAGGGAGCTC	p	97361072	97361092	TCTAACGCTAGAGGGCAGTC	n	97190310	97190328	TAACCACTAGAGGGAGCTC	+	192459	97361072	97361090	CTAACGCTAGAGGGCAGTC	-	134098	Complete
TAD1086	10	97455000	97460000	10	97600000	97605000	97453928	97453948	CCTTCCGCTAGGTGGCGGTA	p	97601860	97601880	TCTGCCACTGGATGGCGCAA	n	97458195	97458213	cgttcagcagaggaaacca	+	107213	97601860	97601878	CTGCCACTGGATGGCGCAA	-	168852	Partial	87.225	inside
TAD1087	10	97800000	97810000	10	97890000	97900000									97803084	97803102	TTCGCAGTAGGTGGCGGCT	+	120164	97893010	97893028	tggccagaagattgtggtt	+	842623	Unmatched
TAD1088	10	97850000	97855000	10	97885000	97890000									97850075	97850093	TGGGCTGCTGGTGGCGGGG	+	904918
TAD1089	10	98830000	98840000	10	98960000	98970000					98970426	98970446	TCTACCACTAGATGGCGCAG	n	98832781	98832799	TTCCCACGAGGGGGCGCCA	+	197049	98969159	98969177	ctgccaccagatggctggc	+	149672	Complete
TAD1090	10	99220000	99225000	10	99305000	99310000	99223560	99223580	AACACCAGCAGAGGGCAAAG	p	99313438	99313458	AGAGCCAGCAGAGGGCAGCC	n	99223561	99223579	ACACCAGCAGAGGGCAAAG	+	152951	99306587	99306605	CCACCACCAGTGGAAGCTG	-	109344	Complete
TAD1091	10	99455000	99460000	10	99490000	99495000	99461346	99461366	TTTGTCAGTAGAGGGAGCTA	p	99491695	99491715	TCCTCCACCAGATGGCTCCC	n	99458749	99458767	tagccaaaagaaggcagga	+	115246	99491695	99491713	CCTCCACCAGATGGCTCCC	-	156393	Partial	92.3475	overlap
TAD1092	10	99670000	99680000	10	99800000	99810000	99674677	99674697	GTGGCCACTAGATGGCACTG	p					99674678	99674696	TGGCCACTAGATGGCACTG	+	238689	99801381	99801399	AAGCCACCAGGTGGCGGTC	-	211803	Partial	97.0936	overlap
TAD1093	10	99680000	99690000	10	100060000	100070000	99674677	99674697	GTGGCCACTAGATGGCACTG	p	100069500	100069520	GTGGCCATAAGAGGGCGGAA	n	99688045	99688063	TGCCCTGCAGGGGGCCAGG	+	100328	100069500	100069518	TGGCCATAAGAGGGCGGAA	-	158852	Partial	32.29	overlap
TAD1094	10	99925000	99930000	10	100065000	100070000	99930451	99930471	TTGGCCACCAGAGGGTGAAG	p	100069500	100069520	GTGGCCATAAGAGGGCGGAA	n	99927900	99927918	CTGGCGGTAGGGGGCAGGG	-	120328	100069500	100069518	TGGCCATAAGAGGGCGGAA	-	158852	Partial	32.9097	overlap
TAD1095	10	100000000	100010000	10	100060000	100070000	100002767	100002787	AATGCCACAAGATGGTGCCC	p	100069500	100069520	GTGGCCATAAGAGGGCGGAA	n	100002768	100002786	ATGCCACAAGATGGTGCCC	+	148689	100069500	100069518	TGGCCATAAGAGGGCGGAA	-	158852	Complete
TAD1096	10	100005000	100010000	10	100150000	100155000	100002767	100002787	AATGCCACAAGATGGTGCCC	p					100007654	100007672	AAATCAGAAGGGGGAACAG	-	893443	100150553	100150571	CTGGCTGTAGAGGGAGGAC	-	865574	Complete
TAD1097	10	100025000	100030000	10	100065000	100070000	100022471	100022491	CATCCCACTAGGTGGCACCA	p	100069500	100069520	GTGGCCATAAGAGGGCGGAA	n	100026751	100026769	gggacagaagagggaagga	+	104426	100069500	100069518	TGGCCATAAGAGGGCGGAA	-	158852	Partial	99.5	overlap
TAD1098	10	100220000	100230000	10	100420000	100430000	100227364	100227384	GGGGCCACTAGAGGTCACTC	p	100424397	100424417	CCATCCAGTAGATGGCGCCT	n	100227365	100227383	GGGCCACTAGAGGTCACTC	+	181148	100424397	100424415	CATCCAGTAGATGGCGCCT	-	174754	Partial	94.0929	includeFeature
TAD1099	10	100220000	100230000	10	101000000	101010000	100227364	100227384	GGGGCCACTAGAGGTCACTC	p	101006673	101006693	TCCACCAGCAGATGGCACTC	n	100227365	100227383	GGGCCACTAGAGGTCACTC	+	181148	101006673	101006691	CCACCAGCAGATGGCACTC	-	205082	Partial	57.7592	includeFeature
TAD1100	10	101190000	101195000	10	101370000	101375000	101195939	101195959	TTGAGCAGTAGAGGGCAGCA	p	101372175	101372195	TTTACCACTAGAGGGTGCTC	n	101190087	101190105	CTGCCTGAAGAGGGCGGCG	-	177049	101372175	101372193	TTACCACTAGAGGGTGCTC	-	187705	Partial	98.5951	overlap
TAD1101	10	101190000	101200000	10	101470000	101480000	101195939	101195959	TTGAGCAGTAGAGGGCAGCA	p					101190087	101190105	CTGCCTGAAGAGGGCGGCG	-	177049	101471071	101471089	GAGTCAGCAGAGGGCAGTA	-	157869	Partial	62.8969	overlap
TAD1102	10	101375000	101380000	10	101470000	101475000	101372175	101372195	TTTACCACTAGAGGGTGCTC	n					101379050	101379068	TGGCCACCTGAAGTTGGCA	-	92623	101471071	101471089	GAGTCAGCAGAGGGCAGTA	-	157869	Partial	81.076	includeFeature
TAD1103	10	101610000	101615000	10	101805000	101810000	101605743	101605763	CTGACCACTAGGTGGCAGCA	p	101805965	101805985	ACTGCCACCAGAGGGCGCTC	n	101614784	101614802	ctgacaataggaggtgctg	+	934426	101805965	101805983	CTGCCACCAGAGGGCGCTC	-	238033	Complete
TAD1104	10	101730000	101735000	10	101765000	101770000	101733132	101733152	AATGCCTGAAGAGGGCAGTA	p	101769825	101769845	CCGGCCGCCAGGGGGCGCGA	n	101733133	101733151	ATGCCTGAAGAGGGCAGTA	+	152787	101769826	101769844	CGGCCGCCAGGGGGCGCGA	-	217541	Partial	92.555	overlap
TAD1105	10	102095000	102100000	10	102265000	102270000					102268643	102268663	TTTACCACTGGAGGGCAATA	n	102098379	102098397	GGGCCACTGGGTGGCAGCA	+	178033	102268643	102268661	TTACCACTGGAGGGCAATA	-	153443	Partial	15.8097	overlap
TAD1106	10	102100000	102105000	10	102190000	102195000					102193671	102193691	TTGTCCTGCAGGGGGCATAA	n	102102293	102102311	CTGCCAACAGAGGGAGGTG	+	16623	102193671	102193689	TGTCCTGCAGGGGGCATAA	-	153115	Complete
TAD1107	10	102100000	102110000	10	102630000	102640000									102102293	102102311	CTGCCAACAGAGGGAGGTG	+	16623	102632188	102632206	TTTCCAGCAGGGGGCGACC	-	196885	Partial	38.4969	includeFeature
TAD1108	10	102190000	102195000	10	102265000	102270000	102193671	102193691	TTGTCCTGCAGGGGGCATAA	n	102268643	102268663	TTTACCACTGGAGGGCAATA	n	102193671	102193689	TGTCCTGCAGGGGGCATAA	-	153115	102268643	102268661	TTACCACTGGAGGGCAATA	-	153443	Partial	34.5838	overlap
TAD1109	10	102320000	102325000	10	102635000	102640000									102320679	102320697	CATGCAGGAGGGGGCACCA	+	136885	102638396	102638414	TGGCCACAAGATGTCAGCT	-	154098	Partial	64.9634	includeFeature
TAD1110	10	102855000	102860000	10	102900000	102905000	102855542	102855562	ATGGCCACCAGATGGCAGCC	p	102902170	102902190	GCGGCCCCTAGAGGGCGCCC	n	102855543	102855561	TGGCCACCAGATGGCAGCC	+	233607	102902171	102902189	CGGCCCCTAGAGGGCGCCC	-	189508	Partial	94.118	includeFeature
TAD1111	10	102920000	102930000	10	103500000	103510000	102921673	102921693	ATGGCCACAAGGGGGAGCTC	p					102921674	102921692	TGGCCACAAGGGGGAGCTC	+	212459	103509166	103509184	TGTGCAGCAGGGGGAAAAA	-	111475	Partial	51.8602	includeFeature
TAD1112	10	102970000	102975000	10	103050000	103055000					103051543	103051563	TGAGCCGCCAGGGGGCGGCG	n	102974637	102974655	GTACCGCTAGGTGGCGCTC	+	171639	103051544	103051562	GAGCCGCCAGGGGGCGGCG	-	194262	Partial	96.1576	overlap
TAD1113	10	102970000	102975000	10	103330000	103335000					103330128	103330148	GCCGCCAGCAGAGGGCGCGC	n	102974637	102974655	GTACCGCTAGGTGGCGCTC	+	171639	103330128	103330146	CCGCCAGCAGAGGGCGCGC	-	209016	Partial	70.5332	overlap
TAD1114	10	102970000	102975000	10	103540000	103545000					103541019	103541039	GGGACCGCCAGGTGGCACTG	n	102974637	102974655	GTACCGCTAGGTGGCGCTC	+	171639	103541020	103541038	GGACCGCCAGGTGGCACTG	-	191148	Partial	44.7732	overlap
TAD1115	10	102970000	102980000	10	103200000	103210000									102974637	102974655	GTACCGCTAGGTGGCGCTC	+	171639	103204024	103204042	CAACCAGTAGGAGGCATTG	-	146885	Partial	98.6021	overlap
TAD1116	10	103365000	103370000	10	103540000	103545000					103541019	103541039	GGGACCGCCAGGTGGCACTG	n	103368570	103368588	TGGCCTCTCGGTGTCCCCA	+	788525	103541020	103541038	GGACCGCCAGGTGGCACTG	-	191148	Complete
TAD1117	10	103600000	103605000	10	103770000	103775000									103603396	103603414	AGGCCGCCAGGGGGCGCCG	-	215738	103772288	103772306	CAGCCACAAGTGGGCACTT	-	134918	Partial	71.8394	overlap
TAD1118	10	103650000	103655000	10	103770000	103775000	103649557	103649577	CTGTCCACTAGGGGGCCCTG	p										103772288	103772306	CAGCCACAAGTGGGCACTT	-	134918
TAD1119	10	103930000	103940000	10	104110000	104120000	103929347	103929367	GGGGCCAGTAGGTGGCGATG	p	104112039	104112059	TGGCCCACTAGGTGGCACTA	n	103932449	103932467	AACCCAGGAGGTGGAGGTT	-	914754	104112039	104112057	GGCCCACTAGGTGGCACTA	-	197213	Complete
TAD1120	10	103985000	103990000	10	104110000	104115000					104112039	104112059	TGGCCCACTAGGTGGCACTA	n	103989686	103989704	AGACCACGAGGTGGCGCCG	+	198033	104112039	104112057	GGCCCACTAGGTGGCACTA	-	197213	Partial	94.4592	includeFeature
TAD1121	10	104260000	104270000	10	104350000	104360000	104263543	104263563	CCTAACACTAGGGGGAGACC	p					104263544	104263562	CTAACACTAGGGGGAGACC	+	131148	104350464	104350482	GGTCCACCAGATGACTCCA	-	12	Partial	80.807	includeFeature
TAD1122	10	104265000	104270000	10	104330000	104335000	104263543	104263563	CCTAACACTAGGGGGAGACC	p					104266960	104266978	CTCCCACAAGGTGTCACAT	-	103443
TAD1123	10	104480000	104490000	10	104810000	104820000	104489178	104489198	GTGGCCACGCGGGGGCAGCA	p	104822828	104822848	GCTACCACCAGATGTCAGTG	n	104489179	104489197	TGGCCACGCGGGGGCAGCA	+	169508	104813620	104813638	CTTTCAGCAGAGGGAAGGG	+	102787	Partial	53.4097	overlap
TAD1124	10	104485000	104490000	10	104660000	104665000	104489178	104489198	GTGGCCACGCGGGGGCAGCA	p	104661342	104661362	CTGACCACTATGTGGCACCA	n	104489179	104489197	TGGCCACGCGGGGGCAGCA	+	169508	104661342	104661360	TGACCACTATGTGGCACCA	-	157541	Complete
TAD1125	10	104500000	104505000	10	104575000	104580000									104504084	104504102	TGTCAAGGAGGTGGCAGAG	+	102459	104578607	104578625	TGGCCTCTCGGTGACACTA	+	121148	Partial	83.8625	overlap
TAD1126	10	104590000	104595000	10	104660000	104665000	104594870	104594890	ATGGCCACTAGATGGCAGCA	p	104661342	104661362	CTGACCACTATGTGGCACCA	n	104594871	104594889	TGGCCACTAGATGGCAGCA	+	235246	104661342	104661360	TGACCACTATGTGGCACCA	-	157541	Partial	95.4573	overlap
TAD1127	10	104590000	104595000	10	104830000	104835000	104594870	104594890	ATGGCCACTAGATGGCAGCA	p	104829548	104829568	TTTGCCACAAGGTGGCACCC	n	104594871	104594889	TGGCCACTAGATGGCAGCA	+	235246	104832894	104832912	GCTCCTCCAGAGGGTGGCC	+	123279	Partial	64.4547	overlap
TAD1128	10	104675000	104680000	10	104820000	104825000	104677351	104677371	GCTGCCCGCAGGTGGCGCCA	p	104822828	104822848	GCTACCACCAGATGTCAGTG	n	104677352	104677370	CTGCCCGCAGGTGGCGCCA	+	186393	104822829	104822847	CTACCACCAGATGTCAGTG	-	174262	Complete
TAD1129	10	104675000	104680000	10	105000000	105005000	104677351	104677371	GCTGCCCGCAGGTGGCGCCA	p					104677352	104677370	CTGCCCGCAGGTGGCGCCA	+	186393	105004607	105004625	CTACCACCAGGAGGCAGTA	-	198689	Complete
TAD1130	10	104840000	104850000	10	105000000	105010000	104846778	104846798	GCAACCAAGAAGGGGTTGCC	p					104840691	104840709	TGGCCTTCAGATGACAGAG	-	918033	105004607	105004625	CTACCACCAGGAGGCAGTA	-	198689	Partial	40.7713	inside
TAD1131	10	105175000	105180000	10	105235000	105240000	105176789	105176809	GTCACCACATGGGGGCAGTG	p					105176790	105176808	TCACCACATGGGGGCAGTG	+	154754	105236273	105236291	TGTGCTGCAGAGGGCGCTG	-	151967	Complete
TAD1132	10	105355000	105360000	10	105445000	105450000	105358716	105358736	GCTGTCACCAGATGGCAGCA	p	105446102	105446122	TGCGCCACTAGGGGGCACAG	n	105358718	105358736	CTGTCACCAGATGGCAGCA	+	176721	105446102	105446120	GCGCCACTAGGGGGCACAG	-	201803	Partial	96.2989	overlap
TAD1133	10	105475000	105480000	10	105615000	105620000	105472838	105472858	ATGGCCATGGGGTGGAGCCA	p	105619136	105619156	TTGGCCAGAAGAGGGCCCCA	n	105479557	105479575	AACCCAGAAGGTGGAGGTT	-	100164	105619137	105619155	TGGCCAGAAGAGGGCCCCA	-	181967	Complete
TAD1134	10	105645000	105650000	10	105880000	105885000					105883356	105883376	GACACCACTAGATGGCTTTC	n	105646981	105646999	TGACCTCTAGAAGGCAATG	+	14377	105883357	105883375	ACACCACTAGATGGCTTTC	-	100164	Complete
TAD1135	10	105650000	105660000	10	105960000	105970000					105969538	105969558	TCAGCCACAGTGGGGCAGCA	n	105653006	105653024	AATCCAGGAGGTGGAGCTT	-	109508	105969538	105969556	CAGCCACAGTGGGGCAGCA	-	890164	Complete
TAD1136	10	105800000	105805000	10	105965000	105970000	105805393	105805413	AGAACCACTAGATGCCACTG	p	105969538	105969558	TCAGCCACAGTGGGGCAGCA	n	105800933	105800951	TGCTCAGGAGGAGGCAGCA	+	108361	105969538	105969556	CAGCCACAGTGGGGCAGCA	-	890164	Complete
TAD1137	10	105800000	105810000	10	106100000	106110000	105805393	105805413	AGAACCACTAGATGCCACTG	p					105807915	105807933	GGGACAGTAGAGGGAGGAA	-	131803	106106923	106106941	TTACCAGGAGAAGGAGACA	-	107869	Partial	98.3242	overlap
TAD1138	10	106060000	106065000	10	106105000	106110000									106060629	106060647	GAGCCAGCAGATGGCAGGG	-	172131	106106923	106106941	TTACCAGGAGAAGGAGACA	-	107869	Partial	89.716	overlap
TAD1139	10	108380000	108390000	10	111610000	111620000	108384793	108384813	AGGGACAGTAGGTGGCGCTG	p	111612365	111612385	TCTGCCAGCAGATGGCAGTG	n	108384794	108384812	GGGACAGTAGGTGGCGCTG	+	185738	111612365	111612383	CTGCCAGCAGATGGCAGTG	-	214754	Partial	56.7692	includeFeature
TAD1140	10	111640000	111650000	10	111890000	111900000	111644088	111644108	TCCACCACGTGATGGCACCA	p					111647616	111647634	TGGCAAGTAGGTGGCAACA	+	14623	111896981	111896999	TGGCCACTAGAGGGAGTAA	+	16918	Partial	98.5635	overlap
TAD1141	10	111640000	111650000	10	112030000	112040000	111644088	111644108	TCCACCACGTGATGGCACCA	p	112039315	112039335	ATCTCCACCAGAGGGCACAA	n	111647616	111647634	TGGCAAGTAGGTGGCAACA	+	14623	112039315	112039333	TCTCCACCAGAGGGCACAA	-	204262	Complete
TAD1142	10	111895000	111900000	10	111970000	111975000									111896981	111896999	TGGCCACTAGAGGGAGTAA	+	16918	111974879	111974897	AACCCAGGAGGTGGAGGTT	-	914754	Partial	97.8512	overlap
TAD1143	10	111895000	111900000	10	112040000	112045000					112039315	112039335	ATCTCCACCAGAGGGCACAA	n	111896981	111896999	TGGCCACTAGAGGGAGTAA	+	16918
TAD1144	10	112070000	112075000	10	112305000	112310000					112307105	112307125	TTTACCACTAGAGGGCGGTG	n	112071294	112071312	ATTCCATTAGGTGGCAGTC	+	12	112307105	112307123	TTACCACTAGAGGGCGGTG	-	224262	Complete
TAD1145	10	112110000	112115000	10	112255000	112260000	112114238	112114258	GCGGACAGGAGAGGGCGCTG	p	112259395	112259415	CCAGTCAGCAGGAGGTGCTA	n	112114240	112114258	CGGACAGGAGAGGGCGCTG	+	178361	112257537	112257555	CGCCCTGCAGGGGGCGGGG	-	171475	Complete
TAD1146	10	112360000	112370000	10	113890000	113900000	112370219	112370239	AGAGCCACTAGAGGGGGCCC	p					112369572	112369590	CTGCCACCATGTGGCACTC	+	147705	113897323	113897341	TTTCCACTAGAGGGCGCCA	-	222951	Partial	33.9446	includeFeature
TAD1147	10	112370000	112380000	10	112640000	112650000	112370219	112370239	AGAGCCACTAGAGGGGGCCC	p					112370221	112370239	GAGCCACTAGAGGGGGCCC	+	138033	112642612	112642630	AAACCAGTAGGGGAAGAAA	+	942623	Partial	51.3968	overlap
TAD1148	10	112500000	112510000	10	112660000	112670000	112506293	112506313	CTGACCACCAGATGGTGGCA	p					112506294	112506312	TGACCACCAGATGGTGGCA	+	202623	112664113	112664131	atgccagaaggtggtaaga	+	104098	Partial	86.8506	includeFeature
TAD1149	10	112500000	112510000	10	113890000	113900000	112506293	112506313	CTGACCACCAGATGGTGGCA	p					112506294	112506312	TGACCACCAGATGGTGGCA	+	202623	113897323	113897341	TTTCCACTAGAGGGCGCCA	-	222951	Partial	37.3391	includeFeature
TAD1150	10	113940000	113945000	10	114065000	114070000														114067801	114067819	CTCCCACTAGGGGGAGCCG	-	183934
TAD1151	10	113940000	113950000	10	114200000	114210000									113945967	113945985	aaaccagaagatggtggag	+	112459	114206652	114206670	AGTCCTGGCGAGGGCGCTG	-	886885	Partial	94.4944	overlap
TAD1152	10	114230000	114240000	10	115140000	115150000	114235551	114235571	GATGGCACTAGATGGCACTG	p	115145087	115145107	TTAGACAGAAGGTGGCAGCA	n	114231815	114231833	CAACCACAAGATGGTGCTA	-	166393	115145087	115145105	TAGACAGAAGGTGGCAGCA	-	166066	Complete
TAD1153	10	115465000	115470000	10	115860000	115865000	115464999	115465019	ACAGCCACTAGATGGCAGGA	p	115863269	115863289	AATGCCACTAGATGGCGGAT	n	115465969	115465987	CACCCTCCAGGGGGCAAAG	-	136721	115863270	115863288	ATGCCACTAGATGGCGGAT	-	15918	Complete
TAD1154	10	115555000	115560000	10	115860000	115865000	115559531	115559551	ACTACCAGCAGATGGCAGAA	p	115863269	115863289	AATGCCACTAGATGGCGGAT	n	115559532	115559550	CTACCAGCAGATGGCAGAA	+	190492	115863270	115863288	ATGCCACTAGATGGCGGAT	-	15918	Complete
TAD1155	10	116060000	116070000	10	116300000	116310000	116063868	116063888	TCAGCCACCAGAGGGCAGGA	p					116063870	116063888	CAGCCACCAGAGGGCAGGA	+	209672	116308326	116308344	ttagcagtagatggcacat	+	113443	Partial	31.5804	overlap
TAD1156	10	116310000	116315000	10	116455000	116460000					116463595	116463615	TTCTCCAGTAGAGGGTGGTA	n	116310606	116310624	TTCCCACTAGGTGGCAGCA	+	199508	116455955	116455973	ATCCCTGGAGAGGGCAGCA	+	111967	Complete
TAD1157	10	116310000	116320000	10	116540000	116550000					116546362	116546382	GCCACCTGTAGGTGGCAGTC	n	116310606	116310624	TTCCCACTAGGTGGCAGCA	+	199508	116546362	116546380	CCACCTGTAGGTGGCAGTC	-	171803	Complete
TAD1158	10	116470000	116480000	10	116530000	116540000					116546362	116546382	GCCACCTGTAGGTGGCAGTC	n	116473467	116473485	TTCCCATCAGGAGGCAGCC	+	112623	116537315	116537333	GTCCCACTAGGAGGAGGCA	-	12623	Partial	25.7879	inside
TAD1159	10	116640000	116650000	10	116880000	116890000	116639506	116639526	GCAATCAGCAGGGGTCACTG	n	116889725	116889745	ATAGCCACAAGATGTCAGCC	n	116645768	116645786	CAACCTCTTGATGGCAGTG	+	116885	116889725	116889743	TAGCCACAAGATGTCAGCC	-	157213	Unmatched
TAD1160	10	117460000	117465000	10	118045000	118050000	117466175	117466195	CTGACCACCAGATGGCAAAC	p	118047597	118047617	CCAGCAGCTAGGGGGCTCTA	n						118047597	118047615	CAGCAGCTAGGGGGCTCTA	-	934426
TAD1161	10	117550000	117560000	10	118040000	118050000	117559132	117559152	GTCACCACTAGGTGGTGCCG	p	118047597	118047617	CCAGCAGCTAGGGGGCTCTA	n	117559133	117559151	TCACCACTAGGTGGTGCCG	+	194262	118047597	118047615	CAGCAGCTAGGGGGCTCTA	-	934426	Complete
TAD1162	10	118430000	118440000	10	118930000	118940000	118442012	118442032	GCGGCCACAAGGTGGCGCGT	p					118432945	118432963	ACACCTGCAGAGGGCGGGC	+	142459	118934543	118934561	CTGCCACCAGAGGGAGCTC	-	207049	Partial	20.8439	includeFeature
TAD1163	10	118445000	118450000	10	118540000	118545000	118442012	118442032	GCGGCCACAAGGTGGCGCGT	p	118547746	118547766	TCCACCACCAGAGGGCGGCG	n						118543825	118543843	TGCCCTGCAAGTGGCAGCG	+	103115
TAD1164	10	118565000	118570000	10	118930000	118935000									118568591	118568609	CTGCCTCTAGAGATCGGCA	-	100492	118934543	118934561	CTGCCACCAGAGGGAGCTC	-	207049	Complete
TAD1165	10	118975000	118980000	10	119075000	119080000	118976278	118976298	GCGGCCACCAGGTGGCGCGG	p	119079764	119079784	TTGAACAGGTGGTGGCAGCA	n	118976279	118976297	CGGCCACCAGGTGGCGCGG	+	238197	119079765	119079783	TGAACAGGTGGTGGCAGCA	-	107869	Partial	99.2286	overlap
TAD1166	10	119255000	119260000	10	120000000	120005000	119256214	119256234	TTTTCCAGCAGGTGGCAGCC	p	120000951	120000971	ATGGCCACTAGATGGCGTGT	n	119256215	119256233	TTTCCAGCAGGTGGCAGCC	+	202951	120000951	120000969	TGGCCACTAGATGGCGTGT	-	16	Complete
TAD1167	10	120325000	120330000	10	120480000	120485000	120327974	120327994	TTTGCCACAAGGTGGTGATC	p	120480713	120480733	TTGTCCAGTGGGTGGCAGCA	n	120327976	120327994	TTGCCACAAGGTGGTGATC	+	154918	120480713	120480731	TGTCCAGTGGGTGGCAGCA	-	174262	Complete
TAD1168	10	120950000	120960000	10	121200000	121210000					121205028	121205048	GTGTCCACCAGGGGGCAGCA	n	120958123	120958141	GGGCAAGTAGGGGGCGCTG	-	164426	121205028	121205046	TGTCCACCAGGGGGCAGCA	-	240984	Partial	98.1742	overlap
TAD1169	10	120965000	120970000	10	121175000	121180000	120966380	120966400	GCGGCCGGCGGGGGGCGCTC	p	121176572	121176592	CCGTCCACAAGGTGGTGCCA	n	120966382	120966400	cggccggcggggggcgcTC	+	179344	121176572	121176590	CGTCCACAAGGTGGTGCCA	-	181967	Complete
TAD1170	10	121440000	121450000	10	121610000	121620000	121446157	121446177	CTGACCAGTAGGGGGCGCGT	p	121619104	121619124	TATGCCTCTAGGTGGCAGTA	n	121446158	121446176	TGACCAGTAGGGGGCGCGT	+	202623	121619104	121619122	ATGCCTCTAGGTGGCAGTA	-	177377	Partial	96.6894	overlap
TAD1171	10	121500000	121505000	10	121605000	121610000					121619104	121619124	TATGCCTCTAGGTGGCAGTA	n	121501438	121501456	GGAGCACCAGGTGGGAGAA	-	781967
TAD1172	10	122700000	122705000	10	123490000	123495000					123494225	123494245	AAAGCCACCAGGGGGCAGAA	n	122702512	122702530	CGGGCAGCAGAGGGCAGCA	+	188033	123494225	123494243	AAGCCACCAGGGGGCAGAA	-	203934	Complete
TAD1173	10	122700000	122710000	10	123640000	123650000					123646698	123646718	TCCGCCACCAGGTGGTGGTG	n	122702512	122702530	CGGGCAGCAGAGGGCAGCA	+	188033	123646698	123646716	CCGCCACCAGGTGGTGGTG	-	200984	Partial	70.1242	includeFeature
TAD1174	10	124055000	124060000	10	124190000	124195000	124058455	124058475	CAGGCCAGCAGAGGGTGCCA	p	124194935	124194955	ATAACCAGAAGGTGGCGCTA	n	124058456	124058474	AGGCCAGCAGAGGGTGCCA	+	196721	124194935	124194953	TAACCAGAAGGTGGCGCTA	-	211475	Complete
TAD1175	10	124100000	124105000	10	124190000	124195000	124102329	124102349	CTTTCCACTAGGGGGCATGG	p	124194935	124194955	ATAACCAGAAGGTGGCGCTA	n	124102330	124102348	TTTCCACTAGGGGGCATGG	+	161639	124194935	124194953	TAACCAGAAGGTGGCGCTA	-	211475	Complete
TAD1176	10	124220000	124225000	10	124260000	124265000	124228889	124228909	GTCACCACTTGATGGAGACG	p					124220530	124220548	CGGCCGGACGAAGGCAGCG	-	868852	124263608	124263626	AGGCCTCCAGGGGACGCTG	-	177049	Partial	20.1302	inside
TAD1177	10	124610000	124620000	10	124910000	124920000									124613790	124613808	aggcaaccaggaggcaaca	+	109344	124914464	124914482	CAGCCACCCGAGGATGGCA	+	100328	Unmatched
TAD1178	10	124800000	124810000	10	125310000	125320000					125319036	125319056	TGGACCACCAGGGAGCAGCC	n	124804093	124804111	TGGACACAAGATGGCACCG	+	181311	125319036	125319054	GGACCACCAGGGAGCAGCC	-	154918	Complete
TAD1179	10	124890000	124895000	10	125310000	125315000	124892670	124892690	CTGTCCCATAGAGGGCGCTG	p	125319036	125319056	TGGACCACCAGGGAGCAGCC	n	124892671	124892689	TGTCCCATAGAGGGCGCTG	+	138689	125311678	125311696	AACCCAGGAGGTGGAGCTT	-	978689	Complete
TAD1180	10	125340000	125350000	10	125720000	125730000					125727365	125727385	ACAGCCAGCAGGGGGCAGGC	n	125343343	125343361	AGACCGCCAGGGGGCAGGC	+	165246	125727365	125727383	CAGCCAGCAGGGGGCAGGC	-	204918	Complete
TAD1181	10	125340000	125350000	10	126070000	126080000					126077971	126077991	TGGGACGGCAGGGGGCGCTG	n	125343343	125343361	AGACCGCCAGGGGGCAGGC	+	165246	126077971	126077989	GGGACGGCAGGGGGCGCTG	-	169016	Unmatched
TAD1182	10	125750000	125755000	10	126075000	126080000					126077971	126077991	TGGGACGGCAGGGGGCGCTG	n	125754300	125754318	CGGCCACCAGGGGGCAGCG	+	254426	126077971	126077989	GGGACGGCAGGGGGCGCTG	-	169016	Complete
TAD1183	10	126215000	126220000	10	126425000	126430000									126218867	126218885	GGGCCACAAGAGGGCGCCT	+	190656	126425219	126425237	CTTCAGCCAGAGGGCAGCC	+	100492	Complete
TAD1184	10	126740000	126750000	10	126840000	126850000	126749850	126749870	AGCGCCACCAGAGGGGGCCG	n					126749850	126749868	GCGCCACCAGAGGGGGCCG	-	151475	126840889	126840907	CTACCTGGAGGGGGCGGGG	-	147705	Partial	9.19	overlap
TAD1185	10	127620000	127630000	10	128190000	128200000	127623019	127623039	TTGGGCAGTAGGTGGCAATG	p	128192850	128192870	ATTAACAGCAGATGGAGTAG	n	127623020	127623038	TGGGCAGTAGGTGGCAATG	+	161803	128196227	128196245	TCACcagcagttgtcagcc	+	112951	Partial	92.0972	overlap
TAD1186	10	127665000	127670000	10	128075000	128080000									127665959	127665977	gatccagtaggtggcgctt	+	166066	128077108	128077126	CCCCCGCCAGTTGGCGGCG	+	111475	Partial	99.7986	overlap
TAD1187	10	127665000	127670000	10	128190000	128195000					128192850	128192870	ATTAACAGCAGATGGAGTAG	n	127665959	127665977	gatccagtaggtggcgctt	+	166066	128190965	128190983	TGGCCTGCAGGATGCAGAA	+	100984	Complete
TAD1188	10	127770000	127780000	10	128070000	128080000									127776827	127776845	tggcctctagagggtacac	+	15623	128077108	128077126	CCCCCGCCAGTTGGCGGCG	+	111475	Partial	40.4079	inside
TAD1189	10	129700000	129705000	10	129805000	129810000					129809770	129809790	GTGACCAGAAGGTGGCACCG	n	129704148	129704166	GAGACAGCAGGAGACAGCC	+	9	129809770	129809788	TGACCAGAAGGTGGCACCG	-	216721	Complete
TAD1190	10	129870000	129880000	10	129940000	129950000	129876933	129876953	CTGGCCAGTAGGTGGAGCAC	p	129948420	129948440	TCCGCCGCCAGGTGGCGCTA	n	129876935	129876953	TGGCCAGTAGGTGGAGCAC	+	195738	129948420	129948438	CCGCCGCCAGGTGGCGCTA	-	215574	Partial	89.99	includeFeature
TAD1191	10	134035000	134040000	10	134265000	134270000	134036777	134036797	TTTGCCAGGAGGTGGCAGCC	p					134036779	134036797	TTGCCAGGAGGTGGCAGCC	+	191475	134265773	134265791	TGGGCAGCAGAGGGCCCTA	-	152787	Partial	27.9413	includeFeature
TAD1192	10	134040000	134045000	10	134160000	134165000	134036777	134036797	TTTGCCAGGAGGTGGCAGCC	p	134166295	134166315	ACGGACACAAGGGGGCGACC	n	134041351	134041369	GGGCCTGTGGGTGGCAGAG	+	120492	134164594	134164612	AGGCCATCAGAAGGCGCCT	-	11918	Complete
TAD1193	10	134200000	134210000	10	134260000	134270000									134201635	134201653	TCACCTGCAGGTGGCGCTC	+	196393	134265773	134265791	TGGGCAGCAGAGGGCCCTA	-	152787	Partial	93.8029	includeFeature
TAD1194	10	134200000	134210000	10	134440000	134450000					134451493	134451513	ACCAACACAAGAGGGTGCTA	n	134201635	134201653	TCACCTGCAGGTGGCGCTC	+	196393	134443354	134443372	TGTCCTCCAGGGGAAGCTG	+	149672	Partial	71.2748	overlap
TAD1195	10	134270000	134275000	10	134450000	134455000					134451493	134451513	ACCAACACAAGAGGGTGCTA	n	134272179	134272197	CCACCAGCAGAGGGCACCC	+	213443	134451493	134451511	CCAACACAAGAGGGTGCTA	-	13459	Complete
TAD1196	10	134350000	134360000	10	134440000	134450000					134451493	134451513	ACCAACACAAGAGGGTGCTA	n	134350280	134350298	ATGCCTGTAGATGGAGGAG	-	115902	134443354	134443372	TGTCCTCCAGGGGAAGCTG	+	149672	Partial	57.2377	inside
TAD1197	11	300000	310000	11	450000	460000	305114	305134	GAGGCCTCCAGGTGGCAGGC	p					305116	305134	aggcctccaggtggcaggc	+	168361	451586	451604	CGGCCAGCAGTGGAAGGAA	+	106557	Partial	96.9206	overlap
TAD1198	11	310000	315000	11	350000	355000	305114	305134	GAGGCCTCCAGGTGGCAGGC	p					310716	310734	TGGACGGGAGGGGGCAGCT	-	121803	352035	352053	tgaaccccggggggcggag	+	970492	Partial	78.6287	inside
TAD1199	11	1100000	1110000	11	1540000	1550000	1108808	1108828	CCAGGCAGGAGAGGGTGCCA	p					1103956	1103974	GTGCCTGGAGGGGGTGGTG	+	122295	1542262	1542280	GGGCCAGGAGGTGGCAGAt	+	146066	Complete
TAD1200	11	1615000	1620000	11	71270000	71275000	1616860	1616880	CTCACCACTAGAGGGAGGAA	p	71274710	71274730	CGTGACTGCAGAGGGAGCTG	n	1616862	1616880	TCACCACTAGAGGGAGGAA	+	177869	71273415	71273433	cagccaaaaggtggaaaca	+	117049	Partial	4.88312	includeFeature
TAD1201	11	1670000	1680000	11	2020000	2030000	1674092	1674112	CTGGCCACCAGGTGGCACTG	p					1674093	1674111	TGGCCACCAGGTGGCACTG	+	25623	2026445	2026463	CTGCCTCCAGGTGACAGCG	-	160492	Partial	50.1144	includeFeature
TAD1202	11	1670000	1680000	11	2170000	2180000	1674092	1674112	CTGGCCACCAGGTGGCACTG	p					1674093	1674111	TGGCCACCAGGTGGCACTG	+	25623	2177859	2177877	CGACCAGCAGATGGCATCA	-	188852	Partial	62.579	includeFeature
TAD1203	11	1710000	1720000	11	2170000	2180000									1714605	1714623	CTGCCACCAGGTGGCGCTT	+	220984	2177859	2177877	CGACCAGCAGATGGCATCA	-	188852	Partial	67.9049	includeFeature
TAD1204	11	1715000	1720000	11	1840000	1845000									1715383	1715401	CGGCCCCCAGGGGGCGCTC	+	207213	1840014	1840032	AGGCCAGCAGGAGACAGAG	-	134262	Partial	93.0073	inside
TAD1205	11	1715000	1720000	11	2020000	2025000									1715383	1715401	CGGCCCCCAGGGGGCGCTC	+	207213	2020273	2020291	TGGCCGAGAGGCGGCAGTG	-	100328	Partial	53.5748	overlap
TAD1206	11	1860000	1870000	11	2020000	2030000	1859116	1859136	ATGAGCAGCAGGGGGCAGCA	p					1869628	1869646	ATGCCAGGAGAGGGCAGTG	-	171311	2026445	2026463	CTGCCTCCAGGTGACAGCG	-	160492	Partial	53.266	inside
TAD1207	11	1900000	1905000	11	2020000	2025000									1903843	1903861	CCACCAGCAGGGGGCGCTT	+	212459	2020273	2020291	TGGCCGAGAGGCGGCAGTG	-	100328	Partial	43.416	includeFeature
TAD1208	11	1900000	1910000	11	2170000	2180000									1903843	1903861	CCACCAGCAGGGGGCGCTT	+	212459	2177859	2177877	CGACCAGCAGATGGCATCA	-	188852	Complete
TAD1209	11	1915000	1920000	11	1960000	1965000									1919756	1919774	cgcccagcagagggataca	+	111148	1963276	1963294	GGGCCACCAGGAGCAGGTG	+	110656	Partial	15.6665	inside
TAD1210	11	1970000	1980000	11	2170000	2180000									1974933	1974951	CTGCCACTAGATGGCAGTC	+	208689	2177859	2177877	CGACCAGCAGATGGCATCA	-	188852	Partial	99.0805	overlap
TAD1211	11	2055000	2060000	11	2170000	2175000	2058282	2058302	CTGACCTCACGGGGGCGCAG	p					2058283	2058301	TGACCTCACGGGGGCGCAG	+	131311	2172831	2172849	TGGCCGCCAGGTGTCAGCA	-	183115	Complete
TAD1212	11	2225000	2230000	11	2445000	2450000									2227717	2227735	TTACCAGCAGGTGCCAGCA	-	156393	2449606	2449624	CAGCCACCAGAGGGCGCTA	+	245082	Complete
TAD1213	11	2315000	2320000	11	2440000	2445000									2315384	2315402	TGTCCTCCAGGAGGCGGTC	-	174426	2442106	2442124	CGGCCGGCAGGTGGCAGTA	-	210328	Partial	89.1146	includeFeature
TAD1214	11	2345000	2350000	11	2380000	2385000									2345422	2345440	TATCCAGAAGAAGGCATTG	-	113443	2381687	2381705	ctgccaccaggagacacaa	+	15623	Partial	34.5277	inside
TAD1215	11	2450000	2455000	11	2550000	2555000									2452731	2452749	TGTCCAGGAGATGGAGGTG	-	157049	2552784	2552802	TAGCCACCAGGTGGCGCAC	-	224426	Complete
TAD1216	11	2450000	2460000	11	2910000	2920000									2452731	2452749	TGTCCAGGAGATGGAGGTG	-	157049	2913465	2913483	GGGACGCCAGGGGGCAGCA	-	164754	Unmatched
TAD1217	11	2545000	2550000	11	2915000	2920000									2546055	2546073	GGGTCACCAGTGGGCACTG	+	131639	2917464	2917482	GAGCCAGCAGCTGGCGGTC	-	130656	Complete
TAD1218	11	2710000	2720000	11	2900000	2910000	2713754	2713774	CCTACCACCAGAGGGCCCTT	p					2713755	2713773	CTACCACCAGAGGGCCCTT	+	156393	2909778	2909796	TGGCCAGCAGAGGGCGCAG	-	237377	Unmatched
TAD1219	11	3060000	3065000	11	3110000	3115000	3058681	3058701	GTGACCAGCAGGCGGCGCTG	p	3113176	3113196	GCGGCCACCAGGTGGCGCCA	n	3063037	3063055	GTTGCAGCAGGTGGCACTG	-	139508	3113177	3113195	CGGCCACCAGGTGGCGCCA	-	262787	Complete
TAD1220	11	3875000	3880000	11	4090000	4095000					4094104	4094124	ATGAACACCAGATGGCGATA	n	3876274	3876292	TTCCCACCAGGGGCCGCTG	+	16	4094105	4094123	TGAACACCAGATGGCGATA	-	177049	Complete
TAD1221	11	4200000	4205000	11	4560000	4565000					4561036	4561056	CTGTCCAGGAGAGGGCACCC	n	4203498	4203516	GAGCCACAAGGTGGCACCC	+	188361	4561036	4561054	TGTCCAGGAGAGGGCACCC	-	189836	Complete
TAD1222	11	4640000	4650000	11	5400000	5410000	4647610	4647630	GTTTCCACTAGGTGGCGCTG	p	5402158	5402178	GTAGCCACCAGGGGGAGCAT	n	4647611	4647629	tttccactaggtggcgctg	+	221967	5402158	5402176	TAGCCACCAGGGGGAGCAT	-	182951	Partial	31.9886	includeFeature
TAD1223	11	4655000	4660000	11	4845000	4850000	4658297	4658317	GCGACCACAAGGTGGCAGCA	p	4847905	4847925	TTTGTCAGTAGAGGGTAGTG	n	4658298	4658316	CGACCACAAGGTGGCAGCA	+	21623	4847905	4847923	TTGTCAGTAGAGGGTAGTG	-	135082	Unmatched
TAD1224	11	4655000	4660000	11	5020000	5025000	4658297	4658317	GCGACCACAAGGTGGCAGCA	p	5025854	5025874	TTGGCCAGCAGAGGGTGCCG	n	4658298	4658316	CGACCACAAGGTGGCAGCA	+	21623	5023736	5023754	CTGCCAGCAGCTGGGGCTA	-	94918	Complete
TAD1225	11	5140000	5150000	11	5220000	5230000	5145468	5145488	ATGGCCAGGAGATGGCAGTG	p	5226192	5226212	GACACCACTAGGGGTCAGAA	p	5145470	5145488	TGGCCAGGAGATGGCAGTG	+	200984	5226193	5226211	ACACCACTAGGGGTCAGAA	+	150656	Partial	94.2033	overlap
TAD1226	11	5145000	5150000	11	5400000	5405000	5145468	5145488	ATGGCCAGGAGATGGCAGTG	p	5402158	5402178	GTAGCCACCAGGGGGAGCAT	n	5145470	5145488	TGGCCAGGAGATGGCAGTG	+	200984	5402158	5402176	TAGCCACCAGGGGGAGCAT	-	182951	Complete
TAD1227	11	5225000	5230000	11	5390000	5395000	5226192	5226212	GACACCACTAGGGGTCAGAA	p	5391291	5391311	CAAACCATAAGATGGCAGGA	n	5226193	5226211	ACACCACTAGGGGTCAGAA	+	150656	5394789	5394807	TGACCAGGAAAGGGAACTC	-	919672	Complete
TAD1228	11	5300000	5310000	11	5380000	5390000					5391291	5391311	CAAACCATAAGATGGCAGGA	n	5304817	5304835	AACCCAGGAGGTGGAGGTT	-	914754	5383504	5383522	TTACCAGCAGGGGAAACTA	+	165574	Partial	36.539	inside
TAD1229	11	5495000	5500000	11	5825000	5830000	5497630	5497650	ATGGCCACAAGGGGGCACTC	p	5829847	5829867	GCCTCCAGCAGGTGGGGCTA	n	5497631	5497649	TGGCCACAAGGGGGCACTC	+	236066	5829847	5829865	CCTCCAGCAGGTGGGGCTA	-	14918	Complete
TAD1230	11	6040000	6045000	11	6370000	6375000	6044387	6044407	ATAGCCACAAAGGGGCAATG	p	6374677	6374697	TTGGCCTCTAGGTGGCTGTG	p	6044388	6044406	TAGCCACAAAGGGGCAATG	+	119672	6374849	6374867	ATACCAGTAGATGGCACTG	-	184262	Partial	92.7469	inside
TAD1231	11	6270000	6275000	11	6370000	6375000	6272543	6272563	CTGACCAGCAGAGAGCAGAA	p	6374677	6374697	TTGGCCTCTAGGTGGCTGTG	p	6272544	6272562	TGACCAGCAGAGAGCAGAA	+	152131	6374849	6374867	ATACCAGTAGATGGCACTG	-	184262	Partial	64.3067	overlap
TAD1232	11	6395000	6400000	11	6460000	6465000	6400660	6400680	ATTTCCACAAGAGGGAGACC	p	6464816	6464836	GCGGCCTGCAGGGGGTGCTC	n	6397727	6397745	gagccacaaggtgaaagcc	+	110164	6464817	6464835	CGGCCTGCAGGGGGTGCTC	-	188525	Partial	92.1986	overlap
TAD1233	11	6550000	6560000	11	6720000	6730000					6727321	6727341	CTCACCACCAGATGGTGATA	n	6555103	6555121	GGGCAAGCAGAGGGCAGTG	-	147213	6724872	6724890	AGACCAGCAGATGGAGCTG	+	181967	Partial	86.1578	overlap
TAD1234	11	6625000	6630000	11	6700000	6705000	6625709	6625729	ATAGCCTGTGGGGGGCAGAG	p	6704747	6704767	TCGGCCGCCACAGAGCGCTC	n	6625711	6625729	tagcctgtggggggcagag	+	13623	6704773	6704791	CCCACACTAGGGGGCGCCT	-	148361	Partial	80.5362	overlap
TAD1235	11	7110000	7120000	11	7460000	7470000					7464008	7464028	ATGGCCAGGGGAGGGCAGCA	n	7119648	7119666	AGTCCACTAGATGTCACTA	+	160164	7464008	7464026	TGGCCAGGGGAGGGCAGCA	-	167869	Complete
TAD1236	11	7910000	7920000	11	8110000	8120000	7914496	7914516	GTAGCCATTAGATGGCAGTA	p					7914497	7914515	TAGCCATTAGATGGCAGTA	+	16082	8112503	8112521	GCACCAGCAGGGGGCAGTG	-	203934	Partial	45.0371	includeFeature
TAD1237	11	7920000	7925000	11	8005000	8010000	7914496	7914516	GTAGCCATTAGATGGCAGTA	p	8008611	8008631	GCTGCCGCCAGGTGGAACCA	n	7920779	7920797	ttgccacaagagtacaccg	+	105082	8008611	8008629	CTGCCGCCAGGTGGAACCA	-	177869	Partial	98.7433	overlap
TAD1238	11	8025000	8030000	11	8110000	8115000	8028103	8028123	ATGGCCACTAGAGGACACCC	p					8028104	8028122	TGGCCACTAGAGGACACCC	+	200656	8112503	8112521	GCACCAGCAGGGGGCAGTG	-	203934	Complete
TAD1239	11	8240000	8250000	11	8580000	8590000					8588331	8588351	ATTTCCACTAGAGGTCAGTC	n	8247295	8247313	CAACCACCAGGTGGCGCTG	+	234262	8588331	8588349	TTTCCACTAGAGGTCAGTC	-	163279	Partial	13.0629	overlap
TAD1240	11	8700000	8710000	11	8830000	8840000	8710408	8710428	GCGCCCACCTGGTGGCTCCA	p	8835303	8835323	CATGCCACTAGGGGGAGCAT	n	8701297	8701315	TGACCAGCAGGAAGAGGGG	-	968852	8835303	8835321	ATGCCACTAGGGGGAGCAT	-	153607	Unmatched
TAD1241	11	8740000	8750000	11	8830000	8840000					8835303	8835323	CATGCCACTAGGGGGAGCAT	n	8741557	8741575	tatccaccaggagacatta	+	115902	8835303	8835321	ATGCCACTAGGGGGAGCAT	-	153607	Unmatched
TAD1242	11	9035000	9040000	11	9155000	9160000	9037325	9037345	GCAACCACTAGGTGGCACCT	p	9159461	9159481	CCTGCCTGCAGAGGGGGTGA	n	9037326	9037344	CAACCACTAGGTGGCACCT	+	195082	9157154	9157172	tggccaacagagtgagacc	+	857377	Partial	98.3112	overlap
TAD1243	11	9590000	9600000	11	10330000	10340000					10344747	10344767	AGAAACAGCAGGTGGCAGCA	n	9595531	9595549	CTGCCGCAAGGTGCAGGCC	-	811475	10339727	10339745	GTTCCACCAGATAGAGcag	+	818033	Partial	28.6955	includeFeature
TAD1244	11	9630000	9640000	11	9770000	9780000	9635784	9635804	GCGCCCAGCAGAGGGAGCAT	p					9634887	9634905	CTGCCTGCAGGGGGCGGGA	-	192295	9779807	9779825	TCGCCGCCAGGTGGCAGGC	+	175246	Partial	93.6927	overlap
TAD1245	11	9770000	9780000	11	9990000	10000000					9994616	9994636	CTGCCCGTTAGAGGGCAGCA	n	9779807	9779825	TCGCCGCCAGGTGGCAGGC	+	175246	9995899	9995917	tatccactagatgacagta	+	158361	Partial	93.5722	includeFeature
TAD1246	11	9780000	9790000	11	10340000	10350000					10344747	10344767	AGAAACAGCAGGTGGCAGCA	n	9780418	9780436	TCTCCCGCCGAGGGCGCTG	+	104098	10344747	10344765	GAAACAGCAGGTGGCAGCA	-	156393	Partial	37.6882	overlap
TAD1247	11	9880000	9890000	11	9990000	10000000	9883853	9883873	AGGACCAGCAGAGGGCAGTA	p	9994616	9994636	CTGCCCGTTAGAGGGCAGCA	n	9883854	9883872	GGACCAGCAGAGGGCAGTA	+	211639	9995899	9995917	tatccactagatgacagta	+	158361	Partial	95.6858	overlap
TAD1248	11	10225000	10230000	11	10320000	10325000	10229788	10229808	TCTACCACTAGATGGCATAA	p	10329494	10329514	GCTGCCTGCAGGGGGCGCTA	n	10229789	10229807	CTACCACTAGATGGCATAA	+	156557	10324307	10324325	aggcagcgaggtggcagcg	+	906557	Complete
TAD1249	11	10425000	10430000	11	10755000	10760000					10757515	10757535	GGGCCCAGCAGAGGGCAGCA	n	10427848	10427866	TTATCACTAGAGGGCAGGA	+	15082	10757515	10757533	GGCCCAGCAGAGGGCAGCA	-	18918	Complete
TAD1250	11	10430000	10440000	11	10510000	10520000									10434996	10435014	ctgacaggaggtggagctc	+	129508	10517942	10517960	CCGCCTGGAGAGGACAGCA	-	122459	Partial	36.2084	inside
TAD1251	11	10535000	10540000	11	10755000	10760000	10535945	10535965	TTAACCACAAGGGGGCATAT	p	10757515	10757535	GGGCCCAGCAGAGGGCAGCA	n	10535946	10535964	TAACCACAAGGGGGCATAT	+	133934	10757515	10757533	GGCCCAGCAGAGGGCAGCA	-	18918	Complete
TAD1252	11	10810000	10815000	11	11805000	11810000	10814173	10814193	CATCCCGGCAGAGGGCGCTG	p					10814174	10814192	ATCCCGGCAGAGGGCGCTG	+	152623	11809485	11809503	TGTCCAGCAGGTGGCAGCA	-	225902	Partial	23.8324	includeFeature
TAD1253	11	10810000	10820000	11	10950000	10960000	10814173	10814193	CATCCCGGCAGAGGGCGCTG	p					10814174	10814192	ATCCCGGCAGAGGGCGCTG	+	152623	10956188	10956206	AGCCCTCCAGGTGACACTC	-	123607	Partial	59.4917	inside
TAD1254	11	10815000	10820000	11	11045000	11050000	10814173	10814193	CATCCCGGCAGAGGGCGCTG	p					10816077	10816095	aacccagtaggtggagctt	+	122623	11049813	11049831	CTGCCGGCAGGGGGCACAA	+	193279	Complete
TAD1255	11	10830000	10835000	11	10875000	10880000									10832646	10832664	AACCCAGGAGGTGGAGGCT	-	913115	10879176	10879194	CGGCCGCCCGGGGACGCGA	-	116721	Partial	19.8306	inside
TAD1256	11	10950000	10960000	11	11040000	11050000									10956188	10956206	AGCCCTCCAGGTGACACTC	-	123607	11044099	11044117	TTGCCACAAGATGGCGCTC	-	210164	Partial	94.296	overlap
TAD1257	11	10955000	10960000	11	11805000	11810000									10956188	10956206	AGCCCTCCAGGTGACACTC	-	123607	11809485	11809503	TGTCCAGCAGGTGGCAGCA	-	225902	Partial	27.8742	includeFeature
TAD1258	11	11045000	11050000	11	11805000	11810000									11049813	11049831	CTGCCGGCAGGGGGCACAA	+	193279	11809485	11809503	TGTCCAGCAGGTGGCAGCA	-	225902	Complete
TAD1259	11	11810000	11820000	11	12270000	12280000									11811473	11811491	tcaccagcaggcggcatga	+	121148	12270905	12270923	ctggcacCAGGGGACGAAG	+	114754	Partial	7.61277	includeFeature
TAD1260	11	11830000	11840000	11	12050000	12060000									11832815	11832833	CTTCCTGCAGAGGGCGAGG	+	136393	12055354	12055372	ATTCCAATAGGTGGTACCA	-	11623	Partial	15.5565	includeFeature
TAD1261	11	11830000	11840000	11	12290000	12300000					12303568	12303588	ATGACCACCAGGTGGCGATG	n	11832815	11832833	CTTCCTGCAGAGGGCGAGG	+	136393	12297540	12297558	CGGCCTCTTGGGGGAGGTG	-	137869	Partial	7.61277	includeFeature
TAD1262	11	11950000	11960000	11	12060000	12070000	11953188	11953208	TAAAGCACCAGAGGGCGCTG	p					11953189	11953207	AAAGCACCAGAGGGCGCTG	+	159672	12065962	12065980	TGGCCACAAGGTGGCACTG	-	233115	Partial	29.8167	includeFeature
TAD1263	11	12065000	12070000	11	12300000	12305000					12303568	12303588	ATGACCACCAGGTGGCGATG	n	12065962	12065980	TGGCCACAAGGTGGCACTG	-	233115	12303568	12303586	TGACCACCAGGTGGCGATG	-	225574	Complete
TAD1264	11	12070000	12075000	11	12255000	12260000					12258240	12258260	TTCACCAGAAGGTGGCACTT	n	12071115	12071133	CTGACAGCAGAAGTCGGAG	+	993443	12258241	12258259	TCACCAGAAGGTGGCACTT	-	177213	Complete
TAD1265	11	12310000	12320000	11	12910000	12920000									12310315	12310333	CCGCCCCTAGAGGGCGCTC	+	17459	12910491	12910509	GAGCCAGCAGGGGGCGATC	-	192623	Complete
TAD1266	11	12340000	12350000	11	12910000	12920000									12348891	12348909	TCTCCAGCAGGTGACAAGG	-	123443	12910491	12910509	GAGCCAGCAGGGGGCGATC	-	192623	Complete
TAD1267	11	12430000	12435000	11	12695000	12700000									12434008	12434026	GGACCACCAGGGGGCTCCG	+	187377	12696828	12696846	CCGGCGCCGGGGGGCGGCG	-	117377	Unmatched
TAD1268	11	12430000	12440000	11	12910000	12920000									12434008	12434026	GGACCACCAGGGGGCTCCG	+	187377	12910491	12910509	GAGCCAGCAGGGGGCGATC	-	192623	Complete
TAD1269	11	12700000	12705000	11	12910000	12915000									12704482	12704500	tggccaggtggtggtaatg	+	963934	12910491	12910509	GAGCCAGCAGGGGGCGATC	-	192623	Unmatched
TAD1270	11	12980000	12985000	11	13170000	13175000	12985781	12985801	ATGGACAGCAGAGGGCAGCA	p	13174475	13174495	ATGGTCACTAGGAGGCAGCA	n	12983370	12983388	AAGCCACTAGATGTCATAT	-	793443	13174475	13174493	TGGTCACTAGGAGGCAGCA	-	171639	Complete
TAD1271	11	12980000	12990000	11	13360000	13370000	12985781	12985801	ATGGACAGCAGAGGGCAGCA	p					12985783	12985801	TGGACAGCAGAGGGCAGCA	+	203115	13365860	13365878	TCTCCAGCAGGTGGCAGTC	-	202295	Partial	42.42	overlap
TAD1272	11	13230000	13235000	11	13365000	13370000	13232071	13232091	CTGGGCAGCAGGTGGCACAA	p					13232072	13232090	TGGGCAGCAGGTGGCACAA	+	182623	13365860	13365878	TCTCCAGCAGGTGGCAGTC	-	202295	Complete
TAD1273	11	13300000	13310000	11	13350000	13360000	13310746	13310766	TCTGGCTGCAGGGAGCAGCA	p					13306369	13306387	TGGCATGCAGGTGGCACCC	+	142623	13356973	13356991	TGTCCTATAGGGGGCGCGA	-	155902	Partial	95.33	overlap
TAD1274	11	13790000	13800000	11	14260000	14270000					14271070	14271090	TTGGCCACGAGAGGGCGCCC	n	13794179	13794197	TGGACAGGAGATGGCGCTC	+	168033	14261952	14261970	TAACCACTAGATGAAAAGA	+	944262	Partial	79.3021	overlap
TAD1275	11	13975000	13980000	11	14265000	14270000	13977602	13977622	ACTGTCACCAGGTGGCAGTA	p	14271070	14271090	TTGGCCACGAGAGGGCGCCC	n	13977603	13977621	CTGTCACCAGGTGGCAGTA	+	187377	14267402	14267420	CTGCCAGGAGAGTGCCCTG	-	814754	Complete
TAD1276	11	13980000	13990000	11	14160000	14170000	13977602	13977622	ACTGTCACCAGGTGGCAGTA	p	14170394	14170414	TTTACCACTAGATGGCAAGT	n	13985457	13985475	CGGCCTCCAGGGAGCAGGC	-	132131	14165490	14165508	AAGGCAGCAGGTGGCAAGG	-	107377	Complete
TAD1277	11	14310000	14315000	11	14470000	14475000					14476747	14476767	CACAACACTAGAGGGAGCTC	n	14310692	14310710	GAGGCTGTAGGGGGCACAC	+	106066
TAD1278	11	14400000	14410000	11	14470000	14480000					14476747	14476767	CACAACACTAGAGGGAGCTC	n	14404174	14404192	gtgacaggaggaggcaggg	+	847541	14476747	14476765	ACAACACTAGAGGGAGCTC	-	128197	Partial	96.4737	overlap
TAD1279	11	14540000	14550000	11	14910000	14920000									14546827	14546845	GGGGCAAAAGGTGGCAATA	-	922951	14913718	14913736	AGAGCTGAAGAGGGCGCGG	-	939344	Partial	39.9046	inside
TAD1280	11	14810000	14820000	11	14930000	14940000	14811613	14811633	TGAAACAGTAGATGGCAGGA	p	14929453	14929473	GCAGCCAGCAGGAGGCGCAC	n	14811614	14811632	GAAACAGTAGATGGCAGGA	+	117377	14930263	14930281	TCACCAGCAGATGGCAACA	+	189016	Partial	92.04	overlap
TAD1281	11	15120000	15125000	11	15230000	15235000	15122824	15122844	TTATCCACCAGAGGGCGGAC	p					15122825	15122843	TATCCACCAGAGGGCGGAC	+	195738	15230349	15230367	TATCCACCAGGGGTCGCTG	-	198525	Partial	93.8913	includeFeature
TAD1282	11	15665000	15670000	11	16630000	16635000	15671715	15671735	GCGGACGGTAGGTGGCAGCG	p					15666992	15667010	GAGCCTGCAGGGAGCAGGA	-	990164	16632004	16632022	AGGCCGCTAGCGGGAGGCA	+	990164	Complete
TAD1283	11	16810000	16815000	11	17095000	17100000									16810102	16810120	GCGCCACCAGGGGGCAGCA	+	223115	17098023	17098041	aatccaggaggtggaggtt	+	103115	Partial	94.9469	overlap
TAD1284	11	16840000	16850000	11	17080000	17090000	16842001	16842021	CCTGCCACTAGGTGGCAGGG	p	17085135	17085155	AGCCCCACCAGAGGGCAGCA	n	16842002	16842020	CTGCCACTAGGTGGCAGGG	+	203115	17085135	17085153	GCCCCACCAGAGGGCAGCA	-	180656	Complete
TAD1285	11	17250000	17260000	11	17520000	17530000	17251812	17251832	AGCTCCAGCAGAGGGAGCCA	p	17526296	17526316	CCTGGCACCAGGGGGCAGCC	n	17251813	17251831	GCTCCAGCAGAGGGAGCCA	+	168525	17526297	17526315	CTGGCACCAGGGGGCAGCC	-	182131	Complete
TAD1286	11	17405000	17410000	11	17525000	17530000					17526296	17526316	CCTGGCACCAGGGGGCAGCC	n	17405635	17405653	TGGCCAGCAGGTGGCGCTA	+	260164	17526297	17526315	CTGGCACCAGGGGGCAGCC	-	182131	Complete
TAD1287	11	17610000	17620000	11	17740000	17750000	17620671	17620691	ATGACCACTAGAGGGCAAGC	p					17615106	17615124	TGGGCGCTAGGGGGCACTT	+	148361	17741835	17741853	GCGGCGCCAGGGGGCGCGG	-	127541	Partial	87.0064	includeFeature
TAD1288	11	17615000	17620000	11	18000000	18005000	17620671	17620691	ATGACCACTAGAGGGCAAGC	p					17615106	17615124	TGGGCGCTAGGGGGCACTT	+	148361	18000415	18000433	GGGCCACCAGATGGCAGCA	-	21918	Complete
TAD1289	11	17750000	17755000	11	18000000	18005000									17752746	17752764	TGGCCACAAGATGGCACCC	+	216885	18000415	18000433	GGGCCACCAGATGGCAGCA	-	21918	Complete
TAD1290	11	19090000	19100000	11	19560000	19570000									19098716	19098734	CCTCCACAAGAGGGCGCAC	+	176066	19563357	19563375	AGGACACCAGGTGGCCCAG	-	127869	Complete
TAD1291	11	19330000	19340000	11	19920000	19930000	19333059	19333079	GGAACCAAGAGGGGGCAGCA	p	19925251	19925271	TTGGGCAGTAGGGGGCAGCA	n	19333060	19333078	GAACCAAGAGGGGGCAGCA	+	14082	19925252	19925270	TGGGCAGTAGGGGGCAGCA	-	195246	Partial	57.7312	includeFeature
TAD1292	11	19335000	19340000	11	19575000	19580000	19333059	19333079	GGAACCAAGAGGGGGCAGCA	p					19339547	19339565	GAGCCAGTAAGTGGCAGAG	-	101803	19575468	19575486	TCGCCAGCAGAGGGCAGCA	-	22918	Complete
TAD1293	11	19580000	19590000	11	20150000	20160000									19585736	19585754	CCACCAGCAGGGGGAAGCA	+	195246	20154144	20154162	TTGGCTCTAGGTGGCGCCC	-	15377	Partial	59.5664	overlap
TAD1294	11	19585000	19590000	11	19755000	19760000									19585736	19585754	CCACCAGCAGGGGGAAGCA	+	195246	19757285	19757303	CACCCACCAGATGGCTCTG	-	149672	Complete
TAD1295	11	19585000	19590000	11	19920000	19925000					19925251	19925271	TTGGGCAGTAGGGGGCAGCA	n	19585736	19585754	CCACCAGCAGGGGGAAGCA	+	195246
TAD1296	11	19750000	19760000	11	19920000	19930000					19925251	19925271	TTGGGCAGTAGGGGGCAGCA	n	19757285	19757303	CACCCACCAGATGGCTCTG	-	149672	19925252	19925270	TGGGCAGTAGGGGGCAGCA	-	195246	Partial	97.4917	overlap
TAD1297	11	19970000	19980000	11	20150000	20160000	19973204	19973224	ATGTCCACAAGGTGGAGACA	p					19973206	19973224	TGTCCACAAGGTGGAGACA	+	16377	20154144	20154162	TTGGCTCTAGGTGGCGCCC	-	15377	Partial	85.8184	overlap
TAD1298	11	20145000	20150000	11	20375000	20380000									20149972	20149990	TGGCCACAAGAGGGCAGCA	+	227705	20375567	20375585	GAAGCACAAGAGGGCGCCA	-	140328	Complete
TAD1299	11	20415000	20420000	11	20630000	20635000	20418963	20418983	AGATCCAGCAGGGGGAGCTT	p	20631838	20631858	CCTGCCGCCCGGTGGTGGGA	p	20418964	20418982	GATCCAGCAGGGGGAGCTT	+	150656	20631837	20631855	CCACCACCGGGCGGCAGGA	-	112787	Unmatched
TAD1300	11	20670000	20680000	11	22320000	22330000	20669706	20669726	GAATCCAGTAGGTGGCACTA	p	22326079	22326099	CTGACCAGCAGGTGGCAATC	n	20674425	20674443	ACAACAGGAGGGGGTAGTG	-	927869	22326079	22326097	TGACCAGCAGGTGGCAATC	-	206066	Unmatched
TAD1301	11	26000000	26005000	11	26245000	26250000	26003732	26003752	TCAGCCACAAAGTGGCAGTG	p	26248967	26248987	ATGACCAAGAGATGGTGGTA	n	26003733	26003751	cagccacaaagtggcagtg	+	129344	26248967	26248985	TGACCAAGAGATGGTGGTA	-	130984	Complete
TAD1302	11	26000000	26005000	11	26295000	26300000	26003732	26003752	TCAGCCACAAAGTGGCAGTG	p	26298558	26298578	GCAGCCACTAGAGGGCAAGC	n	26003733	26003751	cagccacaaagtggcagtg	+	129344	26298558	26298576	CAGCCACTAGAGGGCAAGC	-	171967	Complete
TAD1303	11	26310000	26320000	11	26670000	26680000	26308203	26308223	TCTCCCAGAAGATGGCGATA	p	26671509	26671529	CCTGCCACTAGGTGGCAGTG	n	26314433	26314451	gacccacgaggaggcagtc	+	114918	26671509	26671527	CTGCCACTAGGTGGCAGTG	-	224754	Unmatched
TAD1304	11	26770000	26780000	11	27510000	27520000	26775602	26775622	GAGACCACCAGATGGCAGCC	p					26775603	26775621	AGACCACCAGATGGCAGCC	+	20	27518999	27519017	TGTCCACTGGATGTCACTA	-	139508	Complete
TAD1305	11	26775000	26780000	11	27180000	27185000	26775602	26775622	GAGACCACCAGATGGCAGCC	p	27180510	27180530	CAAACCACTAGATGGAGGCC	n	26775603	26775621	AGACCACCAGATGGCAGCC	+	20	27180510	27180528	AAACCACTAGATGGAGGCC	-	153443	Complete
TAD1306	11	27205000	27210000	11	27315000	27320000	27205669	27205689	TCTGCCACTGGAGGGCGTGC	p	27318133	27318153	TTGGTCACTAGAGGGAGCCT	n	27205670	27205688	CTGCCACTGGAGGGCGTGC	+	124918	27318133	27318151	TGGTCACTAGAGGGAGCCT	-	151311	Complete
TAD1307	11	27205000	27210000	11	27510000	27515000	27205669	27205689	TCTGCCACTGGAGGGCGTGC	p					27205670	27205688	CTGCCACTGGAGGGCGTGC	+	124918	27511054	27511072	ctgacaggaggcggagctc	+	840984	Complete
TAD1308	11	27720000	27730000	11	28480000	28490000					28485429	28485449	TCTACCACTGGGTGGAACTA	p	27720673	27720691	TGGCCGGCAGAGGGCACCC	+	209672	28485430	28485448	CTACCACTGGGTGGAACTA	+	149016	Partial	99.9422	overlap
TAD1309	11	27720000	27730000	11	29350000	29360000									27720673	27720691	TGGCCGGCAGAGGGCACCC	+	209672	29350683	29350701	ATGCCACTAGATGGCTCCA	-	159016	Partial	87.6223	includeFeature
TAD1310	11	27730000	27740000	11	28110000	28120000									27738589	27738607	TGTCCTCTAGGGGAAGCTT	-	118033	28113005	28113023	CGGACAGCAAGTGGCCCTG	+	814754	Partial	96.2779	overlap
TAD1311	11	27740000	27750000	11	27950000	27960000									27745422	27745440	TAGCCAGCAGATGCTGCCC	+	121639	27953617	27953635	tgtcctccagatggcagaa	+	174098	Partial	97.9473	overlap
TAD1312	11	28850000	28860000	11	29350000	29360000									28856677	28856695	GGACCAGCAGATGTTGCTG	+	139016	29350683	29350701	ATGCCACTAGATGGCTCCA	-	159016	Partial	65.0039	overlap
TAD1313	11	29180000	29185000	11	29350000	29355000	29181306	29181326	ATGGCCATAAGGGAGCAGCA	n					29184027	29184045	tgccctccagggggcattt	+	138033	29350683	29350701	ATGCCACTAGATGGCTCCA	-	159016	Partial	0.868571	overlap
TAD1314	11	30360000	30370000	11	30870000	30880000	30367819	30367839	CTGTCCAGAAGAGGGCGATA	p					30367820	30367838	TGTCCAGAAGAGGGCGATA	+	186393	30877128	30877146	AGCCCACTAGGTGGCATAT	-	111148	Unmatched
TAD1315	11	30360000	30370000	11	30940000	30950000	30367819	30367839	CTGTCCAGAAGAGGGCGATA	p	30939605	30939625	TTTAACACAAGATGGCGCTG	n	30367820	30367838	TGTCCAGAAGAGGGCGATA	+	186393	30947434	30947452	CCTCCACCAGAGGGTAGTC	+	165738	Unmatched
TAD1316	11	31410000	31420000	11	31890000	31900000	31418976	31418996	CTAAGCAATAGGTGGCAGTA	p	31892794	31892814	GCAAACACCAGGAGGCGCCT	n	31418977	31418995	TAAGCAATAGGTGGCAGTA	+	127869	31892794	31892812	CAAACACCAGGAGGCGCCT	-	141803	Partial	98.5704	overlap
TAD1317	11	32070000	32075000	11	32190000	32195000	32073858	32073878	TCTTCCAGCAGGTGGCGCAA	p	32197928	32197948	TTGCCCACTAGAGGGCACAA	n	32073859	32073877	CTTCCAGCAGGTGGCGCAA	+	204098
TAD1318	11	32980000	32985000	11	33085000	33090000	32982306	32982326	GTGACCACTAGGTGTCACTA	p	33087313	33087333	TTGGCCAGCAGAGGGCGGGA	n	32982307	32982325	TGACCACTAGGTGTCACTA	+	205246	33087313	33087331	TGGCCAGCAGAGGGCGGGA	-	230164	Complete
TAD1319	11	33180000	33190000	11	33710000	33720000					33709619	33709639	GGATCCACCAGGTGGCAGCA	n	33187944	33187962	AATCCCCCAGGTGGCAGAC	+	11082	33713104	33713122	AGGCCTGTAGATGGAGGCT	-	123115	Partial	60.3685	includeFeature
TAD1320	11	33190000	33195000	11	33350000	33355000					33351467	33351487	ATTGCCACTAGAGGGTGTCC	n						33351467	33351485	TTGCCACTAGAGGGTGTCC	-	157377
TAD1321	11	33195000	33200000	11	33275000	33280000														33279320	33279338	GCTTCAGCAGGCGGCACCA	-	101148
TAD1322	11	33385000	33390000	11	33705000	33710000	33384087	33384107	ATGGCCAGCAGGGGGGGAAG	p	33709619	33709639	GGATCCACCAGGTGGCAGCA	n						33709619	33709637	GATCCACCAGGTGGCAGCA	-	193443
TAD1323	11	33565000	33570000	11	33705000	33710000	33564684	33564704	TCTTCCAGCAGAGGGCAGTG	p	33709619	33709639	GGATCCACCAGGTGGCAGCA	n	33567897	33567915	tctcctctgggtggcaggc	+	105246	33709619	33709637	GATCCACCAGGTGGCAGCA	-	193443	Complete
TAD1324	11	33880000	33885000	11	33985000	33990000	33879569	33879589	ATGGCCAGAAGGTGGCGCTC	p	33992750	33992770	CTGTCCTCCAGGTGGCAATG	n	33881280	33881298	CAGCAGGCAGAGGGAACTC	+	881967	33987798	33987816	TTTCCTCCATAGGGCAGTA	-	101148	Complete
TAD1325	11	34010000	34020000	11	34380000	34390000	34018713	34018733	CTTACCAGCAGGTGGAACCC	p					34018715	34018733	TTACCAGCAGGTGGAACCC	+	189016	34388255	34388273	TTCCCGGCAGGTGGCACTC	+	165574	Complete
TAD1326	11	34195000	34200000	11	34380000	34385000	34196044	34196064	TGTGCCACCAGGGGACGCCA	p					34196045	34196063	GTGCCACCAGGGGACGCCA	+	196885	34381202	34381220	TATCCATTAGAGGGCGACA	-	134262	Complete
TAD1327	11	34380000	34390000	11	34510000	34520000					34514559	34514579	GTGGCCAGAAGGTGGCGCCA	n	34388255	34388273	TTCCCGGCAGGTGGCACTC	+	165574	34514559	34514577	TGGCCAGAAGGTGGCGCCA	-	236885	Partial	96.3143	overlap
TAD1328	11	34600000	34610000	11	35430000	35440000	34607948	34607968	TATGCCACCAGATGGCAATG	p	35434049	35434069	TCACCCAACAGATGGCAGTA	n	34607949	34607967	ATGCCACCAGATGGCAATG	+	17918	35434049	35434067	CACCCAACAGATGGCAGTA	-	15082	Partial	58.6179	overlap
TAD1329	11	34605000	34610000	11	34910000	34915000	34607948	34607968	TATGCCACCAGATGGCAATG	p					34607949	34607967	ATGCCACCAGATGGCAATG	+	17918	34912574	34912592	TGTCCAGCAGAGGTCTCTG	-	145574	Complete
TAD1330	11	34945000	34950000	11	35410000	35415000	34947814	34947834	CCAGCCTGCAGATGGCAGAA	p	35413947	35413967	CTGGACACATGGGGGCGCTG	n	34947815	34947833	CAGCCTGCAGATGGCAGAA	+	168197	35413948	35413966	TGGACACATGGGGGCGCTG	-	152131	Complete
TAD1331	11	35030000	35040000	11	35160000	35170000									35034926	35034944	CCGCCACCAGAAGTCAGTG	-	156557	35164099	35164117	CTCCCAGCAGGGGGCGGAG	-	191475	Partial	44.8087	inside
TAD1332	11	35245000	35250000	11	35320000	35325000	35259852	35259872	GCATCCACTAGGGGGCGCAT	n	35327515	35327535	CTGTCCTCTAGGTGGAGCAG	n	35246205	35246223	gccccgggaggtggaggca	+	883607	35322980	35322998	TTTCCTGCAGGGAGAGCTC	+	991803	Partial	18.8087	overlap
TAD1333	11	35250000	35260000	11	35400000	35410000	35259852	35259872	GCATCCACTAGGGGGCGCAT	n	35413947	35413967	CTGGACACATGGGGGCGCTG	n	35259852	35259870	CATCCACTAGGGGGCGCAT	-	182787
TAD1334	11	35500000	35510000	11	36280000	36290000	35509273	35509293	CTCACCAGCAGGAGGCAGAC	p	36287747	36287767	ATGCCCAGCAGATGGCGCAG	n	35507425	35507443	TTCCCACTAGATGGCGCCC	-	194098	36287748	36287766	TGCCCAGCAGATGGCGCAG	-	196885	Partial	42.403	includeFeature
TAD1335	11	35510000	35520000	11	35610000	35620000	35509273	35509293	CTCACCAGCAGGAGGCAGAC	p					35518364	35518382	tagccaaaaggtggaaaca	+	12082	35615356	35615374	GAGCCTCCAGAAGGAAGCA	-	11541	Partial	32.8374	inside
TAD1336	11	35575000	35580000	11	35635000	35640000									35576814	35576832	gagccaccagatggaggga	+	158197	35637902	35637920	TGCCCACTAGGTGGCGATC	+	190656	Partial	19.4039	inside
TAD1337	11	35630000	35640000	11	36150000	36160000					36153464	36153484	ACAGACGCTAGATGGCACTA	n	35637902	35637920	TGCCCACTAGGTGGCGATC	+	190656	36153464	36153482	CAGACGCTAGATGGCACTA	-	148689	Partial	40.393	overlap
TAD1338	11	35635000	35640000	11	36275000	36280000					36287747	36287767	ATGCCCAGCAGATGGCGCAG	n	35637902	35637920	TGCCCACTAGGTGGCGATC	+	190656	36277280	36277298	GGACCTCCTGAGGGCTGTG	-	845902	Partial	33.556	overlap
TAD1339	11	35840000	35850000	11	36290000	36300000					36287747	36287767	ATGCCCAGCAGATGGCGCAG	n	35843505	35843523	CAACCTCTAGGGGGCGCAG	-	187705	36293511	36293529	CCACCAACAGGGGTCAGCA	-	15541	Partial	48.803	includeFeature
TAD1340	11	36050000	36060000	11	36270000	36280000					36287747	36287767	ATGCCCAGCAGATGGCGCAG	n	36053845	36053863	CTCACAGCAGGGGGCACTG	+	167049	36273461	36273479	TGCCCAGCAGGGGATGGGG	+	127377	Partial	94.1026	overlap
TAD1341	11	36315000	36320000	11	36495000	36500000	36314020	36314040	TTGGCCATTAGGGGGAGCTC	p	36500445	36500465	TGTGGCAGTAGGTGGCAGCA	n	36317788	36317806	TTTCCTGCAGGGGGTATCA	+	119016
TAD1342	11	36580000	36590000	11	36760000	36770000	36586094	36586114	TTGCCCACACGGTGGCACTA	p					36586095	36586113	TGCCCACACGGTGGCACTA	+	144262	36768843	36768861	TGGACACTAGGTGGCAGTA	-	204754	Partial	99.6037	overlap
TAD1343	11	36585000	36590000	11	36690000	36695000	36586094	36586114	TTGCCCACACGGTGGCACTA	p	36694560	36694580	GCCTCCACTAGATGTCGCTG	n	36586095	36586113	TGCCCACACGGTGGCACTA	+	144262	36694560	36694578	CCTCCACTAGATGTCGCTG	-	169508	Complete
TAD1344	11	36720000	36730000	11	36770000	36780000	36724343	36724363	GAAACCACAAGATGGCAATG	p					36724344	36724362	AAACCACAAGATGGCAATG	+	144754	36778595	36778613	TAGCCTCCAGAGGAAGGCA	-	140164	Partial	82.0783	overlap
TAD1345	11	37470000	37480000	11	37540000	37550000					37547082	37547102	GTAAACAGGAGAGGGAGCAC	n	37479252	37479270	TATCCAGCAAGGGGCATGA	-	859016	37547082	37547100	TAAACAGGAGAGGGAGCAC	-	102295	Unmatched
TAD1346	11	43340000	43350000	11	43430000	43440000														43438344	43438362	AGGCCACCAGAAGAAGTTA	+	940984
TAD1347	11	43910000	43915000	11	43965000	43970000					43966481	43966501	CCCACCACCAGAGGGCGCCC	n	43911551	43911569	gaaacagcaggtggaaggc	+	952459	43966482	43966500	CCACCACCAGAGGGCGCCC	-	227377	Partial	91.9033	includeFeature
TAD1348	11	43910000	43915000	11	44060000	44065000					44059100	44059120	TTTGCCAAGAGGGGTCGCTA	n	43911551	43911569	gaaacagcaggtggaaggc	+	952459	44061807	44061825	AGACCACCAGGTGATTCTA	-	103115	Complete
TAD1349	11	44150000	44155000	11	44560000	44565000	44155077	44155097	GTAGCCAGCAGAGGTCTCCA	p					44152440	44152458	CTAACAGCAGGGGGTGGCA	-	155902	44560194	44560212	TCTCCAGCAGGTGTCGCCC	-	178525	Partial	46.9292	includeFeature
TAD1350	11	44300000	44310000	11	44560000	44570000	44308032	44308052	CTGGCCACCAGGAGGCACTG	p					44308033	44308051	TGGCCACCAGGAGGCACTG	+	229672	44560194	44560212	TCTCCAGCAGGTGTCGCCC	-	178525	Partial	18.3826	overlap
TAD1351	11	44570000	44580000	11	44730000	44740000									44578372	44578390	TGGACACCAGAGGGCGATA	+	195246	44732363	44732381	TATCCCCCAGAGGACAGGG	-	936066	Partial	57.2594	overlap
TAD1352	11	44580000	44590000	11	44930000	44940000					44933053	44933073	TTGTCCACCAGGGGGCGCTC	n	44587526	44587544	GTTCCAGCAGGAGGAAGTG	+	128033	44933053	44933071	TGTCCACCAGGGGGCGCTC	-	24623	Partial	75.9981	includeFeature
TAD1353	11	44585000	44590000	11	44630000	44635000					44638592	44638612	GTGGCCAGCAGGGGGCGTGC	n	44587526	44587544	GTTCCAGCAGGAGGAAGTG	+	128033	44632810	44632828	GAGCCAGCAGAAGGCTCAG	+	111475	Partial	82.4674	inside
TAD1354	11	44640000	44645000	11	44930000	44935000	44638592	44638612	GTGGCCAGCAGGGGGCGTGC	n	44933053	44933073	TTGTCCACCAGGGGGCGCTC	n	44642857	44642875	GGACCACCAGGCGGCGCTG	+	18541	44933053	44933071	TGTCCACCAGGGGGCGCTC	-	24623	Complete
TAD1355	11	44640000	44650000	11	45120000	45130000	44638592	44638612	GTGGCCAGCAGGGGGCGTGC	n					44642857	44642875	GGACCACCAGGCGGCGCTG	+	18541	45127231	45127249	TGGCCACCAGGTGGCGGGC	-	23	Partial	55.8353	includeFeature
TAD1356	11	44750000	44755000	11	44910000	44915000	44749554	44749574	GCTCCCGCCAGGGGGCGCAC	p	44915884	44915904	CTGGCCAGGAGAGGGCGCTG	n	44754611	44754629	tggccaggaggtgacacac	+	15377	44913585	44913603	TAGGCACAAGGGGGCAGGT	-	120656	Complete
TAD1357	11	44950000	44960000	11	45310000	45320000					45315327	45315347	ACATCCTCCGGGTGGCAGCA	n	44958174	44958192	TGGCCACAAGATGGCAGCA	+	21918	45315327	45315345	CATCCTCCGGGTGGCAGCA	-	137869	Partial	41.92	includeFeature
TAD1358	11	44955000	44960000	11	45125000	45130000									44958174	44958192	TGGCCACAAGATGGCAGCA	+	21918	45127231	45127249	TGGCCACCAGGTGGCGGGC	-	23	Partial	88.6309	includeFeature
TAD1359	11	45130000	45135000	11	45315000	45320000					45315327	45315347	ACATCCTCCGGGTGGCAGCA	n	45132337	45132355	tgtccagcagatggcagta	+	215574	45315327	45315345	CATCCTCCGGGTGGCAGCA	-	137869	Complete
TAD1360	11	45130000	45140000	11	45350000	45360000					45354128	45354148	TCGTCCACTAGAGGGCAGAA	n	45132337	45132355	tgtccagcagatggcagta	+	215574	45354129	45354147	CGTCCACTAGAGGGCAGAA	-	202131	Complete
TAD1361	11	45390000	45400000	11	45670000	45680000	45392928	45392948	GAAGCCTGTAGGTGGCGCTA	p	45676975	45676995	GTGGTCACTAGAGGGCAGCA	n	45392929	45392947	AAGCCTGTAGGTGGCGCTA	+	182951	45676975	45676993	TGGTCACTAGAGGGCAGCA	-	19623	Complete
TAD1362	11	45390000	45400000	11	45790000	45800000	45392928	45392948	GAAGCCTGTAGGTGGCGCTA	p	45793662	45793682	AGCGCCGCTGGAGGGCAGCA	n	45392929	45392947	AAGCCTGTAGGTGGCGCTA	+	182951	45792946	45792964	TGTCCACAAGAAGGTGCTC	+	140164	Partial	70.0478	overlap
TAD1363	11	45985000	45990000	11	46025000	46030000	45986612	45986632	AGAACCACCAGGGGGAGCTC	p					45986613	45986631	GAACCACCAGGGGGAGCTC	+	186885	46028164	46028182	ATCCCACTAGATGGCGTTA	-	13918	Partial	96.4222	overlap
TAD1364	11	45990000	46000000	11	46340000	46350000	45986612	45986632	AGAACCACCAGGGGGAGCTC	p					45995332	45995350	GTCACACCAGATGGCGTTC	+	972131	46344506	46344524	TGGCCAGCAGGAGGTGCTC	-	187541	Complete
TAD1365	11	46260000	46265000	11	46300000	46305000					46300160	46300180	ATCTCCGCTGGGGGGCGCAC	p	46260862	46260880	CGGCCGGCAGAGGGCGCTG	+	219016	46300161	46300179	TCTCCGCTGGGGGGCGCAC	+	129508	Partial	98.5689	overlap
TAD1366	11	46260000	46270000	11	46330000	46340000									46260862	46260880	CGGCCGGCAGAGGGCGCTG	+	219016	46330269	46330287	TGGCCAGCAGGGGGCAGGG	-	230164	Complete
TAD1367	11	46410000	46420000	11	46550000	46560000	46411108	46411128	CGCACCGCTAGATGGCAATG	p					46413612	46413630	AGCCCGCGAGGGGGCGCCG	-	151967	46559560	46559578	TCTCCAGCAGGTGTCACTG	-	176885	Complete
TAD1368	11	46780000	46785000	11	46815000	46820000														46819651	46819669	AGCCCTGCAGGAGGCAATT	-	839344
TAD1369	11	46905000	46910000	11	47180000	47185000	46911338	46911358	ATGTCCAGCAGAGGGAGGAA	p										47182762	47182780	CCCCCACAAGGGGGCAGTA	-	187541
TAD1370	11	47200000	47205000	11	47280000	47285000					47281232	47281252	CCCACCCTTAGAGGGCAGCA	n	47204257	47204275	GCTCCAGAAGAGGACGCTG	-	132623	47280902	47280920	CTTCCTCCAGAGAGCAGTC	+	108689	Partial	18.2358	inside
TAD1371	11	47200000	47205000	11	47370000	47375000									47204257	47204275	GCTCCAGAAGAGGACGCTG	-	132623	47370587	47370605	GTGCCAGCAGATGGCAATC	-	167869	Partial	37.5443	inside
TAD1372	11	47660000	47670000	11	47730000	47740000	47664200	47664220	GCGCTCGCGAGGGGGCGCTG	p					47664202	47664220	CGCTCGCGAGGGGGCGCTG	+	124754	47734816	47734834	aacccaggaggtggaggtc	+	110492	Partial	16.6713	inside
TAD1373	11	47860000	47870000	11	48130000	48140000									47860179	47860197	gaacctggggggggcggag	+	860656	48131667	48131685	TGTCCATTAGGGGGCAGTA	-	17541	Partial	5.46071	overlap
TAD1374	11	47880000	47890000	11	47930000	47940000														47930695	47930713	AACCCAGGAGGTGGAAGTT	-	840984
TAD1375	11	47955000	47960000	11	48130000	48135000	47956166	47956186	ATCTCCAATAGAGGGCGGTA	p					47956167	47956185	TCTCCAATAGAGGGCGGTA	+	175902	48131667	48131685	TGTCCATTAGGGGGCAGTA	-	17541	Complete
TAD1376	11	49475000	49480000	11	88975000	88980000									49475182	49475200	CAGCCACAAAATGGTGCTA	-	983607	88975603	88975621	TGATCACCTGAGGTCAGGA	-	790164	Partial	2.81336	includeFeature
TAD1377	11	56605000	56610000	11	57020000	57025000	56608870	56608890	AAGACCAAGAGGTGGCAGCA	p					56608871	56608889	AGACCAAGAGGTGGCAGCA	+	147377	57022719	57022737	tggccagtaggagaggcag	+	931148	Complete
TAD1378	11	56895000	56900000	11	57005000	57010000									56898451	56898469	GTGCCACCAGGAGTAGGCA	+	127869	57006052	57006070	AGACCACAGGGGGTCAGGA	+	101148	Partial	96.92	overlap
TAD1379	11	57110000	57120000	11	57240000	57250000	57113285	57113305	ATGACCACTGGGTGGCAGCA	p					57117476	57117494	CTTCCACCAGGTGGCGCTG	-	225246	57247964	57247982	TGGCCAGTCGGGGGCAGCC	-	179016	Partial	18.0343	overlap
TAD1380	11	57110000	57120000	11	57410000	57420000	57113285	57113305	ATGACCACTGGGTGGCAGCA	p					57117476	57117494	CTTCCACCAGGTGGCGCTG	-	225246	57412446	57412464	ATACCACTAGGGGGCAGCA	-	206393	Partial	11.0194	includeFeature
TAD1381	11	57115000	57120000	11	57290000	57295000	57113285	57113305	ATGACCACTGGGTGGCAGCA	p	57294805	57294825	TTGGTCAACAGGTGGCGCCG	n	57117476	57117494	CTTCCACCAGGTGGCGCTG	-	225246	57294805	57294823	TGGTCAACAGGTGGCGCCG	-	175902	Partial	18.9533	overlap
TAD1382	11	57220000	57230000	11	57410000	57420000									57226317	57226335	GAACCAGCAGGGGGCACCC	+	20377	57412446	57412464	ATACCACTAGGGGGCAGCA	-	206393	Partial	17.08	includeFeature
TAD1383	11	57225000	57230000	11	57290000	57295000					57294805	57294825	TTGGTCAACAGGTGGCGCCG	n	57226317	57226335	GAACCAGCAGGGGGCACCC	+	20377	57294805	57294823	TGGTCAACAGGTGGCGCCG	-	175902	Partial	48.7371	overlap
TAD1384	11	57335000	57340000	11	57405000	57410000	57335810	57335830	AGCACCGCAAGGAGGCGCTG	p					57335812	57335830	GCACCGCAAGGAGGCGCTG	+	13377	57409162	57409180	CAACCAGCAGATGGCATCA	-	172951	Complete
TAD1385	11	57525000	57530000	11	57560000	57565000					57568327	57568347	ACAACCACTAGAGGGTGAGT	n	57528933	57528951	AGTACAGAAGAGGGAGCAA	+	100984	57564927	57564945	GGATCACCAGAGGTCGGGA	-	119016	Partial	90.4445	inside
TAD1386	11	57540000	57550000	11	57790000	57800000									57541003	57541021	AACCCAGGAGGTGGAGGTT	-	914754	57793369	57793387	AGTGCAGTAGAGGGAGGGG	-	922951	Partial	10.9996	overlap
TAD1387	11	57595000	57600000	11	58280000	58285000					58281407	58281427	ATAGCCTCAAGATGGCAGCA	n	57596289	57596307	CTGCCAGCAAAGGACACTC	-	105574	58281407	58281425	TAGCCTCAAGATGGCAGCA	-	172951	Unmatched
TAD1388	11	58335000	58340000	11	58440000	58445000	58335579	58335599	GTGGCCAGCAGGGGGAAAAG	p	58443206	58443226	TCCGCCAGCAGAGGGCAGCA	n	58335581	58335599	tggccagcagggggaaaag	+	181148	58443206	58443224	CCGCCAGCAGAGGGCAGCA	-	22541	Partial	21.4127	overlap
TAD1389	11	58935000	58940000	11	59050000	59055000					59052181	59052201	ATGAACACCAGGTGGCGATG	n	58939063	58939081	AGGCCAGCAGGGGGCGGGT	+	189016	59052181	59052199	TGAACACCAGGTGGCGATG	-	184426	Unmatched
TAD1390	11	58935000	58940000	11	59195000	59200000					59197580	59197600	ATTTCCACTAGGTGGCAGCA	n	58939063	58939081	AGGCCAGCAGGGGGCGGGT	+	189016	59197580	59197598	TTTCCACTAGGTGGCAGCA	-	211148	Unmatched
TAD1391	11	58970000	58980000	11	59050000	59060000	58974278	58974298	AGCTCCACCAGAGGGAGCTC	p	59052181	59052201	ATGAACACCAGGTGGCGATG	n	58975583	58975601	TGAGCACCAGGTGGCGATG	-	173115	59052181	59052199	TGAACACCAGGTGGCGATG	-	184426	Unmatched
TAD1392	11	59340000	59350000	11	59430000	59440000									59343894	59343912	TCACCAGAAGGAGACACCA	-	137377	59439749	59439767	tgggcaacagagggagact	+	85082	Partial	69.5415	inside
TAD1393	11	59520000	59525000	11	59565000	59570000	59521598	59521618	ATGACCACCAGGGGGCGCGG	p	59570218	59570238	ATCACCACATGGTGGCACCA	n	59521599	59521617	TGACCACCAGGGGGCGCGG	+	24082
TAD1394	11	60540000	60550000	11	60660000	60670000	60542997	60543017	TTACCCACAAGGGGGCACTA	p	60666998	60667018	TTTACCACTAGATGGCGAGG	n	60542998	60543016	TACCCACAAGGGGGCACTA	+	196885	60666998	60667016	TTACCACTAGATGGCGAGG	-	172131	Partial	52.8892	includeFeature
TAD1395	11	60600000	60605000	11	60660000	60665000	60598665	60598685	ACGGCCACCAGGTGGCGGCG	p	60666998	60667018	TTTACCACTAGATGGCGAGG	n	60600028	60600046	TCACCAGCTGAGGTCCCCA	-	872131
TAD1396	11	61100000	61105000	11	61150000	61155000									61103853	61103871	GGGCCACCAGGTGGCGGTG	+	234098	61153217	61153235	TTGTCAGCAGAGGGCACTA	-	189016	Partial	97.1545	overlap
TAD1397	11	61240000	61250000	11	61400000	61410000	61245355	61245375	GGGACCTAATGGGGGCTCTG	p	61406064	61406084	GTGGCCACGAGGGGTCTCCA	n	61245304	61245322	TGGCCGCTGGGTGTCGCCA	+	145246	61406064	61406082	TGGCCACGAGGGGTCTCCA	-	154098	Partial	97.8135	overlap
TAD1398	11	61245000	61250000	11	61280000	61285000	61245355	61245375	GGGACCTAATGGGGGCTCTG	p					61245304	61245322	TGGCCGCTGGGTGTCGCCA	+	145246	61284570	61284588	CTACCGCCAGGTGGCGCCA	-	206557	Complete
TAD1399	11	61560000	61565000	11	61715000	61720000	61564833	61564853	GTGGCCACAAGATGGCACCA	p	61715295	61715315	GTGGCCACCACAGGGAAGGC	p	61564834	61564852	TGGCCACAAGATGGCACCA	+	225574	61715283	61715301	TGGCCACTAGAGAGCGTGC	-	122623	Complete
TAD1400	11	61560000	61570000	11	61870000	61880000	61564833	61564853	GTGGCCACAAGATGGCACCA	p	61875651	61875671	AAATCCACTAGGGGGCAGTA	n	61564834	61564852	TGGCCACAAGATGGCACCA	+	225574	61875651	61875669	AATCCACTAGGGGGCAGTA	-	194262	Complete
TAD1401	11	61665000	61670000	11	61710000	61715000					61715295	61715315	GTGGCCACCACAGGGAAGGC	p	61666765	61666783	CGGCCACCAGGGGGCGCTC	+	262787	61714781	61714799	AAAGCAGAAGAGGGCGACC	+	959016	Complete
TAD1402	11	61665000	61670000	11	61870000	61875000					61875651	61875671	AAATCCACTAGGGGGCAGTA	n	61666765	61666783	CGGCCACCAGGGGGCGCTC	+	262787	61871269	61871287	TCATCTGAAGGGGGAACAG	-	837705	Complete
TAD1403	11	62160000	62170000	11	62460000	62470000	62162459	62162479	TGTGCCACAAGAGGGCAGCA	p	62462342	62462362	GCCACCAGAAGGGGGCAGCA	n	62162460	62162478	GTGCCACAAGAGGGCAGCA	+	190328	62462342	62462360	CCACCAGAAGGGGGCAGCA	-	203115	Partial	54.3287	overlap
TAD1404	11	62190000	62195000	11	62315000	62320000	62192359	62192379	GCGGCCACTAGGGGGCAGCA	p					62192361	62192379	CGGCCACTAGGGGGCAGCA	+	250492	62319457	62319475	TAACCACAAAGGGGAGCTC	+	10918	Partial	98.3292	overlap
TAD1405	11	62550000	62560000	11	62630000	62640000					62630286	62630306	GCTGCCAGGTGGGGGCAGGG	n	62554160	62554178	CTGCCGCCAGGGGGCGCGG	+	200164	62630286	62630304	CTGCCAGGTGGGGGCAGGG	-	12459	Partial	95.6978	overlap
TAD1406	11	62670000	62675000	11	62790000	62795000									62673607	62673625	TTGCCGGCAGATGGCGCTA	+	203115	62791719	62791737	TAGCCACCAGAGGGAGCAG	-	197049	Partial	97.6472	overlap
TAD1407	11	63240000	63245000	11	63395000	63400000	63246456	63246476	ATATCCACTAGAGGGCTCCC	p	63403507	63403527	TGGGCCATTGGGTGGCAGTA	n						63398797	63398815	TTACCAGCAGGAGCTGGAG	-	791803
TAD1408	11	63240000	63245000	11	63500000	63505000	63246456	63246476	ATATCCACTAGAGGGCTCCC	p	63506409	63506429	TACACCTGAAGAGGGCACTA	n
TAD1409	11	63600000	63605000	11	63710000	63715000					63713476	63713496	TCTGCCACAGGGTGGAGACA	n	63604869	63604887	TGGCCACCAGAGGGCAGAT	+	205574	63713476	63713494	CTGCCACAGGGTGGAGACA	-	121475	Partial	98.8565	overlap
TAD1410	11	63600000	63605000	11	63920000	63925000									63604869	63604887	TGGCCACCAGAGGGCAGAT	+	205574	63920709	63920727	GGGCCAGCAGGGGGAGCCC	-	205738	Partial	34.98	overlap
TAD1411	11	63605000	63610000	11	63665000	63670000									63609011	63609029	CAACCTCAAGAGGGCCCAG	-	108197	63669309	63669327	CCACCACCAGAGGGAGAGC	-	146557	Complete
TAD1412	11	63765000	63770000	11	63915000	63920000	63768048	63768068	GAGGCCGGCAGGGGGCGCAC	p					63768049	63768067	AGGCCGGCAGGGGGCGCAC	+	186066	63916286	63916304	TGCCCACCAGGGGGCAGCA	-	229344	Complete
TAD1413	11	63970000	63975000	11	64065000	64070000									63970912	63970930	TGGACTGCAGGAGGCGGCA	+	155574	64068631	64068649	TGCCCGGGAGGGGGCGCTC	-	163934	Partial	51.53	overlap
TAD1414	11	64320000	64325000	11	64415000	64420000	64321116	64321136	GTGACCGCCAGGTGGCAGAG	p	64420737	64420757	TTGGCCACAAGGGGGAAGGC	n	64321117	64321135	TGACCGCCAGGTGGCAGAG	+	190164	64417062	64417080	TTCTCAGAAGGGGGCGATG	-	120328	Complete
TAD1415	11	64615000	64620000	11	64660000	64665000	64614750	64614770	GAGGCCACACGGGGGCGCCA	p					64619647	64619665	ATACCAGCAGAGGGAAGGG	-	14082	64661903	64661921	TCACCACCAGGGGTCGCCA	-	212951	Partial	94.274	overlap
TAD1416	11	65040000	65045000	11	65080000	65085000	65042650	65042670	CTTGCAGCCAGGAGGAGCCC	p	65083211	65083231	GCGGCCGCCAGGTGGCGCGC	n	65042609	65042627	TGGTCAGCTGGTGGCAACT	-	932787	65083211	65083229	CGGCCGCCAGGTGGCGCGC	-	200328	Partial	96.5778	overlap
TAD1417	11	65130000	65135000	11	65275000	65280000									65133885	65133903	AAGACACAAGGGGACACTA	+	122951	65278407	65278425	TGTTCACTAGATGGCAGCA	-	167377	Complete
TAD1418	11	65170000	65180000	11	65280000	65290000									65174331	65174349	tacccaggaggtggaggtt	+	11541	65280308	65280326	AGACCACCTGAGGTCAGGA	-	102623	Partial	90.5075	overlap
TAD1419	11	65185000	65190000	11	65255000	65260000	65183992	65184012	GCGGCCAGCAGGGGGCAGCT	p					65189908	65189926	CCCACTCAAGAGGGCGCCC	+	110492	65259065	65259083	caaacactgggtggctctg	+	896721	Partial	79.0772	inside
TAD1420	11	65220000	65225000	11	65275000	65280000	65222684	65222704	GTGGCGAGGAGGTGGGGCTG	p					65222331	65222349	TCCCAAGTAGGTGGCCCCA	-	819672	65278407	65278425	TGTTCACTAGATGGCAGCA	-	167377	Partial	97.6817	overlap
TAD1421	11	65480000	65490000	11	65580000	65590000	65479380	65479400	GCCGCCACAAGGAGACGCCC	p	65585784	65585804	CGTTCCAGGAGGGGGCGCTG	n	65485601	65485619	CTTACAGCAGGTGACACTC	+	12377	65585784	65585802	GTTCCAGGAGGGGGCGCTG	-	176066	Complete
TAD1422	11	65650000	65655000	11	65755000	65760000	65652278	65652298	GCGGCCACCAGAGGGAGCAG	p	65756596	65756616	GCCACCAGCAGAGGTCACCC	n	65652299	65652317	TGGCCGGCAGGTGGCACTG	-	217377	65756596	65756614	CCACCAGCAGAGGTCACCC	-	176066	Partial	97.3727	overlap
TAD1423	11	66070000	66075000	11	66155000	66160000	66079427	66079447	GCCGAGGCCAGGTGGCGCCA	p	66156658	66156678	CTCATCAATAGAGGGCGCTG	n	66074820	66074838	AAAGCAACAGAGGGCACTC	-	106721	66156659	66156677	TCATCAATAGAGGGCGCTG	-	142295	Partial	26.28	includeFeature
TAD1424	11	66170000	66180000	11	66450000	66460000	66176098	66176118	TCGGCCACGCGGTGGCGCTA	p	66462298	66462318	CTTGTCAGCAGAGGGCGCTG	p	66176099	66176117	CGGCCACGCGGTGGCGCTA	+	171148	66457432	66457450	TGGGCAGCAGGTGATGCTG	-	126393	Partial	51.3176	overlap
TAD1425	11	66460000	66465000	11	66600000	66605000	66462298	66462318	CTTGTCAGCAGAGGGCGCTG	p					66462299	66462317	ttgtcagcagagggcgctg	+	193279	66601900	66601918	AAGCCACTGGGTGCCACTC	-	932787	Complete
TAD1426	11	67030000	67035000	11	67080000	67085000					67085208	67085228	ATGGACACAAGGTGGCGCGC	n	67033803	67033821	CGGCCTCCAGGGGGCGCCG	+	237869
TAD1427	11	67030000	67035000	11	67150000	67155000					67150192	67150212	GAGACCAGCAGAGGGAGACA	n	67033803	67033821	CGGCCTCCAGGGGGCGCCG	+	237869	67150193	67150211	AGACCAGCAGAGGGAGACA	-	165082	Partial	44.2848	includeFeature
TAD1428	11	67115000	67120000	11	67150000	67155000					67150192	67150212	GAGACCAGCAGAGGGAGACA	n	67118828	67118846	GGGCCACCAGGGGGCACCA	+	24459	67150193	67150211	AGACCAGCAGAGGGAGACA	-	165082	Partial	79.5	includeFeature
TAD1429	11	68020000	68030000	11	68210000	68220000	68025025	68025045	TTGCCCGCCAGGGGGAGCCC	p	68214855	68214875	ATGGCCACTAGGTGGCAGGC	n	68025026	68025044	TGCCCGCCAGGGGGAGCCC	+	171148	68214855	68214873	TGGCCACTAGGTGGCAGGC	-	215574	Complete
TAD1430	11	68670000	68675000	11	68845000	68850000					68853773	68853793	TAAGCCAGCAGGAGGCGGTG	n	68671524	68671542	CGACCGCGAGGGAGCGGCG	-	123115	68846508	68846526	CGCCCAGTAGAGGCCGGCC	-	134262	Partial	38.4694	overlap
TAD1431	11	68775000	68780000	11	68810000	68815000					68811808	68811828	ACAGCCAGAATGGGGCACGG	n	68775219	68775237	ATCCCACTAGAGGACAGGG	-	108197	68811858	68811876	GTCCCGCAAGAGGGCGCTG	-	136885	Partial	85.6125	overlap
TAD1432	11	68870000	68875000	11	69485000	69490000	68870366	68870386	AGTGCCCAAAGGTGGCGGTA	p	69485171	69485191	GCTACCACTAGGTGGCAGTC	n	68872018	68872036	CAGCCAGCGGGTGGAGGAG	-	137705	69485171	69485189	CTACCACTAGGTGGCAGTC	-	209508	Complete
TAD1433	11	69260000	69270000	11	69450000	69460000	69259342	69259362	AGCTCCGGCAGGGGGCGCTG	p	69458269	69458289	GCAGCCGCTGGAGGGCGCGC	n	69267075	69267093	tggactcaaGAGGACGATG	+	978689	69459497	69459515	GGGACAGCAGGAGGCGGCA	-	162787	Complete
TAD1434	11	69275000	69280000	11	69310000	69315000									69278608	69278626	GCACCAGGAGGGGAAGCCT	+	893443	69314776	69314794	TGGCCAGGAAGGGGCAGGA	-	12377	Partial	17.6756	inside
TAD1435	11	69500000	69510000	11	70030000	70040000	69500795	69500815	ACCGCCACCGGGGGCCGCCA	p					69500797	69500815	CCGCCACCGGGGGCCGCCA	+	145738	70037822	70037840	CCAGCACAAGGGGGCGCCC	-	162295	Partial	37.6217	includeFeature
TAD1436	11	70310000	70315000	11	70600000	70605000	70313773	70313793	AGTACCACCGGGGGGCGGCA	p	70601797	70601817	GTGGCCACTAGATGGCAGCC	n	70313775	70313793	GTACCACCGGGGGGCGGCA	+	177049	70601797	70601815	TGGCCACTAGATGGCAGCC	-	226557	Complete
TAD1437	11	71730000	71740000	11	71890000	71900000	71736320	71736340	GGAGACAGCAGGGGGAGCTC	p					71736321	71736339	GAGACAGCAGGGGGAGCTC	+	148852	71894655	71894673	GTGCCACTAGAGGGCAAGC	-	154262	Partial	93.4129	includeFeature
TAD1438	11	71730000	71740000	11	72130000	72140000	71736320	71736340	GGAGACAGCAGGGGGAGCTC	p					71736321	71736339	GAGACAGCAGGGGGAGCTC	+	148852	72136549	72136567	tcctcaccagagggcacac	+	136393	Partial	38.7322	includeFeature
TAD1439	11	71735000	71740000	11	71800000	71805000	71736320	71736340	GGAGACAGCAGGGGGAGCTC	p	71802469	71802489	ACATCCACCAGATGGCTCTC	n	71736321	71736339	GAGACAGCAGGGGGAGCTC	+	148852	71802469	71802487	CATCCACCAGATGGCTCTC	-	155738	Complete
TAD1440	11	71735000	71740000	11	71945000	71950000	71736320	71736340	GGAGACAGCAGGGGGAGCTC	p	71949358	71949378	GTGTCCAGAAGGAGGCGCTT	n	71736321	71736339	GAGACAGCAGGGGGAGCTC	+	148852	71949359	71949377	TGTCCAGAAGGAGGCGCTT	-	162459	Complete
TAD1441	11	71810000	71820000	11	72140000	72150000									71819065	71819083	CGACCCCCAGGGGGCAGGG	-	167705	72145298	72145316	CAGCCACCGGGGGGCGCCA	-	21082	Partial	24.9821	overlap
TAD1442	11	72180000	72190000	11	72280000	72290000	72182508	72182528	CTCTCCTGCAGGGGGCTCCT	p	72284570	72284590	AGGGCCACCAGGTGGTGTCC	n	72182509	72182527	tctcctgcagggggctcct	+	123279	72284570	72284588	GGGCCACCAGGTGGTGTCC	-	157541	Partial	93.1436	includeFeature
TAD1443	11	72305000	72310000	11	72355000	72360000					72354238	72354258	TGGGACGGCAGGGGGCGCAG	n	72308873	72308891	TTACCAGCAAGGGGCACCA	-	159508	72356778	72356796	CGGCCAGTAGGGGCCAGCC	-	169344	Partial	90.9527	overlap
TAD1444	11	72430000	72440000	11	72890000	72900000	72436434	72436454	ATGGTCACTAGAGGGCGCAA	p					72436435	72436453	TGGTCACTAGAGGGCGCAA	+	192459	72896880	72896898	CTCCCAGAAGGTGGAGCTG	-	152951	Partial	54.0191	includeFeature
TAD1445	11	72430000	72440000	11	73000000	73010000	72436434	72436454	ATGGTCACTAGAGGGCGCAA	p					72436435	72436453	TGGTCACTAGAGGGCGCAA	+	192459	73006663	73006681	TGGGCACTAGGAGGCGCTG	+	177541	Partial	43.7741	includeFeature
TAD1446	11	72435000	72440000	11	72495000	72500000	72436434	72436454	ATGGTCACTAGAGGGCGCAA	p	72504866	72504886	ACAACCACTAGGGGGCGGGA	n	72436435	72436453	TGGTCACTAGAGGGCGCAA	+	192459	72496120	72496138	CAGCCATCAGGGGGTAGTG	-	142623	Partial	98.1415	overlap
TAD1447	11	72535000	72540000	11	72885000	72890000									72538329	72538347	GGGACAGCAGGTGACAGGC	+	110984	72889280	72889298	TGGGCACCAGGTGGCACTG	-	20377	Partial	71.5183	includeFeature
TAD1448	11	72540000	72545000	11	72945000	72950000									72542674	72542692	CAGCCACCAGGGGTCACCA	+	210656	72948137	72948155	CTGTCACATGAGGGCGCTG	-	117213	Partial	61.9244	includeFeature
TAD1449	11	72895000	72900000	11	73000000	73005000									72896880	72896898	CTCCCAGAAGGTGGAGCTG	-	152951	73000688	73000706	TAGCCATGAGATGGCGCCA	-	149672	Complete
TAD1450	11	73005000	73010000	11	73045000	73050000					73046673	73046693	GACGCCCACAGGTGGCAGCA	n	73006663	73006681	TGGGCACTAGGAGGCGCTG	+	177541	73046674	73046692	ACGCCCACAGGTGGCAGCA	-	118197	Partial	90.1889	includeFeature
TAD1451	11	73110000	73115000	11	73370000	73375000	73114004	73114024	AGACCCAGCAGGTGGCAGCA	p	73372152	73372172	GTAGCCACCAGGGGCCGCTA	n	73114006	73114024	GACCCAGCAGGTGGCAGCA	+	175246	73372152	73372170	TAGCCACCAGGGGCCGCTA	-	193443	Complete
TAD1452	11	73335000	73340000	11	73370000	73375000	73336913	73336933	ATGGCCACAAGGGGGAAGTA	p	73372152	73372172	GTAGCCACCAGGGGCCGCTA	n	73336914	73336932	TGGCCACAAGGGGGAAGTA	+	207377	73372152	73372170	TAGCCACCAGGGGCCGCTA	-	193443	Partial	94.3525	overlap
TAD1453	11	73670000	73680000	11	74150000	74160000	73675541	73675561	GCGGCCACCAGAGGGAGTGC	p					73675542	73675560	CGGCCACCAGAGGGAGTGC	+	159836	74154323	74154341	CAGCCACAGGAGGGCTGTG	-	116066	Complete
TAD1454	11	73960000	73965000	11	74155000	74160000	73967003	73967023	TTGTCCACAAGAGGGCAGCA	p
TAD1455	11	73960000	73970000	11	74440000	74450000	73967003	73967023	TTGTCCACAAGAGGGCAGCA	p	74437789	74437809	CCCACCAGCAGAGGTCTCTG	n	73967004	73967022	TGTCCACAAGAGGGCAGCA	+	207377	74443163	74443181	AGACCTCCAGGGGAAGGCA	-	132951	Partial	55.8369	includeFeature
TAD1456	11	73965000	73970000	11	74280000	74285000	73967003	73967023	TTGTCCACAAGAGGGCAGCA	p	74281742	74281762	GTGAGCAGCAGATGGCAGAG	n	73967004	73967022	TGTCCACAAGAGGGCAGCA	+	207377	74281742	74281760	TGAGCAGCAGATGGCAGAG	-	152951	Partial	60.6347	includeFeature
TAD1457	11	74160000	74170000	11	74440000	74450000					74437789	74437809	CCCACCAGCAGAGGTCTCTG	n	74164620	74164638	TGGCCAGCAGAGGGCAGAA	+	226721	74443163	74443181	AGACCTCCAGGGGAAGGCA	-	132951	Complete
TAD1458	11	74165000	74170000	11	74280000	74285000					74281742	74281762	GTGAGCAGCAGATGGCAGAG	n	74165537	74165555	CCTCCTGGAGAGGGCAGGT	-	937705	74281742	74281760	TGAGCAGCAGATGGCAGAG	-	152951	Complete
TAD1459	11	74320000	74325000	11	74435000	74440000	74322542	74322562	AGTGCCACAAGGTTGCAGTA	p	74437789	74437809	CCCACCAGCAGAGGTCTCTG	n	74322543	74322561	GTGCCACAAGGTTGCAGTA	+	121639	74437790	74437808	CCACCAGCAGAGGTCTCTG	-	137377	Complete
TAD1460	11	74490000	74495000	11	74525000	74530000
TAD1461	11	74640000	74650000	11	74910000	74920000	74640965	74640985	ATATCCAGCAGGGGTCGCTG	p	74916160	74916180	TCTGCCTCCAGGGGGCGCCA	n	74640966	74640984	TATCCAGCAGGGGTCGCTG	+	191967	74916160	74916178	CTGCCTCCAGGGGGCGCCA	-	226721	Partial	24.4386	overlap
TAD1462	11	74640000	74650000	11	74950000	74960000	74640965	74640985	ATATCCAGCAGGGGTCGCTG	p	74959837	74959857	TCGGCCAATAGATGTCGCTG	n	74640966	74640984	TATCCAGCAGGGGTCGCTG	+	191967	74952818	74952836	AGGCCAGCAGGGGGCGTGC	-	17459	Partial	31.7312	includeFeature
TAD1463	11	74730000	74735000	11	74910000	74915000					74916160	74916180	TCTGCCTCCAGGGGGCGCCA	n	74734111	74734129	TGACCACCAGGTGGCAATC	+	212623	74911338	74911356	GCACCACCAGATGGCTGCA	-	15	Partial	34.2854	overlap
TAD1464	11	74730000	74735000	11	74955000	74960000					74959837	74959857	TCGGCCAATAGATGTCGCTG	n	74734111	74734129	TGACCACCAGGTGGCAATC	+	212623	74959838	74959856	CGGCCAATAGATGTCGCTG	-	164918	Partial	44.1478	includeFeature
TAD1465	11	74850000	74855000	11	74915000	74920000					74916160	74916180	TCTGCCTCCAGGGGGCGCCA	n	74851756	74851774	CTGCCACCAGggggcagtg	+	240328	74916160	74916178	CTGCCTCCAGGGGGCGCCA	-	226721	Partial	97.7543	overlap
TAD1466	11	74850000	74855000	11	74955000	74960000					74959837	74959857	TCGGCCAATAGATGTCGCTG	n	74851756	74851774	CTGCCACCAGggggcagtg	+	240328	74959838	74959856	CGGCCAATAGATGTCGCTG	-	164918	Complete
TAD1467	11	74985000	74990000	11	75090000	75095000	74991371	74991391	ATAGCCACCAGGTGGCAAAC	p	75095702	75095722	GGCGCCGCTAGGGGGCGGCA	n	74985549	74985567	CAGCCAgccgggtgcagtg	+	101311	75090659	75090677	ggaccacttgaggtcagga	+	963934	Partial	94.3955	overlap
TAD1468	11	75040000	75045000	11	75090000	75095000	75039915	75039935	GCCCCCAGCAGATGGCTCCA	p	75095702	75095722	GGCGCCGCTAGGGGGCGGCA	n	75042026	75042044	ATTCCAGCAGGGAGAGGCA	+	107705	75090659	75090677	ggaccacttgaggtcagga	+	963934	Partial	52.4944	inside
TAD1469	11	75150000	75155000	11	75240000	75245000	75156539	75156559	GCTGCCACTGGGGGTCAGCA	p	75243594	75243614	TCAGACAGCAGGGGGCAGCA	n	75153609	75153627	TGTCCAGAAGGGGTCAGTC	+	16541	75243595	75243613	CAGACAGCAGGGGGCAGCA	-	193934	Partial	98.7516	overlap
TAD1470	11	75510000	75515000	11	75575000	75580000	75514455	75514475	ACAGCCACAAGGGGGCACTG	p	75579007	75579027	TTGACCACCAGGTGGCAGTC	n	75514456	75514474	CAGCCACAAGGGGGCACTG	+	221967	75579007	75579025	TGACCACCAGGTGGCAGTC	-	23459	Partial	98.9714	overlap
TAD1471	11	75600000	75610000	11	76020000	76030000					76030001	76030021	ATGGACAGTAGGTGGCGCTG	n	75608059	75608077	AGTCCAGTAGATGGCAATA	+	162623	76025352	76025370	TTGCCAGCTGGTGGCAGAA	+	158689	Partial	25.91	overlap
TAD1472	11	75610000	75615000	11	75860000	75865000					75863383	75863403	CCGACCGACAGGGGGAGCCC	n	75613466	75613484	ctgacaggagggggagctc	+	138033	75863384	75863402	CGACCGACAGGGGGAGCCC	-	149672	Complete
TAD1473	11	75920000	75930000	11	76020000	76030000					76030001	76030021	ATGGACAGTAGGTGGCGCTG	n	75923844	75923862	GTGGCAGGAGGGGGCAGGG	-	108525	76025352	76025370	TTGCCAGCTGGTGGCAGAA	+	158689	Complete
TAD1474	11	76440000	76450000	11	76620000	76630000	76445098	76445118	TTATCCAGCAGAGGGCACCA	p	76630313	76630333	TAGGACAGTAGGTGGAGCCA	n	76445099	76445117	TATCCAGCAGAGGGCACCA	+	214426	76622335	76622353	AGTCCAGAAGAGGGAGGAA	-	135738	Partial	58.7289	overlap
TAD1475	11	76440000	76450000	11	76740000	76750000	76445098	76445118	TTATCCAGCAGAGGGCACCA	p	76750638	76750658	ACGCCCACCAGGAGGCAGGC	n	76445099	76445117	TATCCAGCAGAGGGCACCA	+	214426	76746669	76746687	gggccagcagaggctggca	+	125246	Partial	74.7048	overlap
TAD1476	11	76450000	76455000	11	76495000	76500000	76445098	76445118	TTATCCAGCAGAGGGCACCA	p					76451073	76451091	GGACCACGTGGGGGTGGTT	+	834426	76495043	76495061	TACCCGGCCGGGGGCGCAG	+	107705	Partial	75.9671	inside
TAD1477	11	76520000	76530000	11	76620000	76630000					76630313	76630333	TAGGACAGTAGGTGGAGCCA	n	76521443	76521461	CACTCAGCAGGGGGCGCTG	+	166393	76622335	76622353	AGTCCAGAAGAGGGAGGAA	-	135738	Complete
TAD1478	11	76760000	76765000	11	76800000	76805000					76802370	76802390	GCGGCCAGCAGAGGGTGGCA	n	76764174	76764192	AGGCCAGCAGGAGACTCTT	+	893443	76802370	76802388	CGGCCAGCAGAGGGTGGCA	-	210492	Partial	94.7933	overlap
TAD1479	11	76835000	76840000	11	77255000	77260000	76838338	76838358	GTGACCAGCAGGCGGCGCTG	p	77259495	77259515	TAAGCCTCTAGGTGGCAGTC	n	76838339	76838357	TGACCAGCAGGCGGCGCTG	+	201967	77259495	77259513	AAGCCTCTAGGTGGCAGTC	-	167049	Partial	83.9216	includeFeature
TAD1480	11	76840000	76850000	11	76890000	76900000	76838338	76838358	GTGACCAGCAGGCGGCGCTG	p					76840870	76840888	aggccaggagatggcaaga	+	136557	76899566	76899584	TGTCCGCCAGGGGGCACTC	-	206557	Complete
TAD1481	11	76900000	76910000	11	77330000	77340000					77330826	77330846	CTTACCAGCAGAGGGCACTA	n	76903272	76903290	CTACCAGCAGGTGGTGCGA	+	173443	77330826	77330844	TTACCAGCAGAGGGCACTA	-	226885	Partial	81.0607	includeFeature
TAD1482	11	76910000	76915000	11	77260000	77265000					77259495	77259515	TAAGCCTCTAGGTGGCAGTC	n	76914599	76914617	tgacctggagggggcagag	+	162295
TAD1483	11	77850000	77860000	11	78270000	78280000	77860881	77860901	CTTACCAGCAGTGAGTACCC	n	78275645	78275665	TTGGCCACTAGGTGGTGGTA	n	77851888	77851906	CAGCAAGTAGGTGACAGTG	+	104754	78275645	78275663	TGGCCACTAGGTGGTGGTA	-	215902	Partial	63.0351	includeFeature
TAD1484	11	77930000	77940000	11	78270000	78280000	77939606	77939626	GTGGCCACCAGATGGTGTTA	p	78275645	78275665	TTGGCCACTAGGTGGTGGTA	n	77939607	77939625	TGGCCACCAGATGGTGTTA	+	179016	78275645	78275663	TGGCCACTAGGTGGTGGTA	-	215902	Partial	57.6517	overlap
TAD1485	11	78130000	78140000	11	78270000	78280000					78275645	78275665	TTGGCCACTAGGTGGTGGTA	n	78131544	78131562	GTTCCGATAGATGGCGCCT	-	913115	78275645	78275663	TGGCCACTAGGTGGTGGTA	-	215902	Partial	1.18733	overlap
TAD1486	11	78355000	78360000	11	78670000	78675000					78672404	78672424	CTGTCCAGCAGAGGCCAGTC	n	78357834	78357852	TGGCCACTAGGTGGCGTTA	+	219836	78672404	78672422	TGTCCAGCAGAGGCCAGTC	-	149508	Complete
TAD1487	11	78360000	78370000	11	78800000	78810000									78365610	78365628	TAACCAGGAGGGGGCACAG	-	183115	78801390	78801408	ACACCACCTGAGGGCACAG	+	132131	Partial	36.22	includeFeature
TAD1488	11	82430000	82440000	11	83520000	83530000	82429439	82429459	GCAACCACTAGATGGCTCTT	p					82435648	82435666	caaactcaaggtgtcagca	+	914754	83527815	83527833	CAACCACTAGAGGGCAATG	-	189508	Partial	39.216	includeFeature
TAD1489	11	82610000	82615000	11	82960000	82965000	82617397	82617417	TGATCCACTAGAGGGCAGTA	p	82961219	82961239	CTGACCAGAAGGTGGCAGGA	n	82612702	82612720	CAATCAGAAGAAGGCGCCG	-	119836	82961219	82961237	TGACCAGAAGGTGGCAGGA	-	191967	Partial	8.12085	overlap
TAD1490	11	82610000	82620000	11	82780000	82790000	82617397	82617417	TGATCCACTAGAGGGCAGTA	p					82617398	82617416	GATCCACTAGAGGGCAGTA	+	18459	82782906	82782924	GCAGCAGCAGGGGGTGGAG	+	10377	Partial	16.0161	overlap
TAD1491	11	82610000	82620000	11	82900000	82910000	82617397	82617417	TGATCCACTAGAGGGCAGTA	p					82617398	82617416	GATCCACTAGAGGGCAGTA	+	18459	82904834	82904852	GTACCAGCGGAAGGCGGCC	+	11623	Partial	9.60967	overlap
TAD1492	11	83000000	83010000	11	83520000	83530000	83004176	83004196	CTTGCCACTAGGGGGAGGAT	p					83004178	83004196	TTGCCACTAGGGGGAGGAT	+	171148	83527815	83527833	CAACCACTAGAGGGCAATG	-	189508	Complete
TAD1493	11	85650000	85660000	11	86000000	86010000	85652580	85652600	ATGCCCAAGAGGTGGCAGGA	p	86003017	86003037	CTCTCCAGCAGGGGGTGCCC	n	85652582	85652600	tgcccaagaggtggcagga	+	127541	86003017	86003035	TCTCCAGCAGGGGGTGCCC	-	187049	Complete
TAD1494	11	85750000	85760000	11	85920000	85930000	85753109	85753129	CCTACCACTAGATGGCAGAC	p	85929687	85929707	CCTACCTCCAGGGGGTGCTC	n	85753110	85753128	CTACCACTAGATGGCAGAC	+	181311	85929688	85929706	CTACCTCCAGGGGGTGCTC	-	171148	Complete
TAD1495	11	86070000	86075000	11	86525000	86530000	86072000	86072020	TTCACCACCAGATGGTGCTT	p	86529700	86529720	TAAACCACTAGGGGGCAATC	n	86072001	86072019	TCACCACCAGATGGTGCTT	+	166393	86529700	86529718	AAACCACTAGGGGGCAATC	-	174262	Partial	53.9372	includeFeature
TAD1496	11	86165000	86170000	11	86315000	86320000	86167314	86167334	TTTGCCACCAGATGGCGCCA	p	86319595	86319615	TTAACCTCTAGAGGGAGCTG	n	86167316	86167334	TTGCCACCAGATGGCGCCA	+	241803	86319595	86319613	TAACCTCTAGAGGGAGCTG	-	167705	Complete
TAD1497	11	86165000	86170000	11	86525000	86530000	86167314	86167334	TTTGCCACCAGATGGCGCCA	p	86529700	86529720	TAAACCACTAGGGGGCAATC	n	86167316	86167334	TTGCCACCAGATGGCGCCA	+	241803	86529700	86529718	AAACCACTAGGGGGCAATC	-	174262	Partial	42.4452	overlap
TAD1498	11	86165000	86170000	11	86630000	86635000	86167314	86167334	TTTGCCACCAGATGGCGCCA	p	86630809	86630829	AGAACCACAAGGTGTCACTG	n	86167316	86167334	TTGCCACCAGATGGCGCCA	+	241803	86630809	86630827	GAACCACAAGGTGTCACTG	-	147049	Partial	32.9628	overlap
TAD1499	11	86320000	86330000	11	86520000	86530000	86319595	86319615	TTAACCTCTAGAGGGAGCTG	n	86529700	86529720	TAAACCACTAGGGGGCAATC	n	86321917	86321935	TGGCCAACAGTTGGTGCTG	-	12377	86529700	86529718	AAACCACTAGGGGGCAATC	-	174262	Unmatched
TAD1500	11	86570000	86580000	11	87000000	87010000	86581187	86581207	CTGACCAGCAGAGGGCAGGC	p	87001529	87001549	TGTACCAGCAGATGTCGCTA	n	86573069	86573087	ATACCACAAGGGGGTGTAC	-	100656	87001529	87001547	GTACCAGCAGATGTCGCTA	-	165246	Partial	67.1455	includeFeature
TAD1501	11	86575000	86580000	11	86630000	86635000	86581187	86581207	CTGACCAGCAGAGGGCAGGC	p	86630809	86630829	AGAACCACAAGGTGTCACTG	n	86577782	86577800	CACCCAAGAGAGGGCATCA	-	939344	86630809	86630827	GAACCACAAGGTGTCACTG	-	147049	Partial	83.8417	includeFeature
TAD1502	11	86645000	86650000	11	87000000	87005000	86650334	86650354	TTCACCACTAGGTGTCATTA	p	87001529	87001549	TGTACCAGCAGATGTCGCTA	n	86648623	86648641	GGACAACCAGAGGTCACTC	-	107541	87001529	87001547	GTACCAGCAGATGTCGCTA	-	165246	Complete
TAD1503	11	87060000	87070000	11	87130000	87140000	87063962	87063982	CTGGCCACTAGGTGGCACCC	p	87132573	87132593	TCCACCACTAGGTGTCACTG	n	87063963	87063981	TGGCCACTAGGTGGCACCC	+	243443	87132573	87132591	CCACCACTAGGTGTCACTG	-	183279	Partial	86.3162	includeFeature
TAD1504	11	87060000	87070000	11	88270000	88280000	87063962	87063982	CTGGCCACTAGGTGGCACCC	p	88277724	88277744	AGGCCCCCTAGAGGGCAGCA	n	87063963	87063981	TGGCCACTAGGTGGCACCC	+	243443	88277724	88277742	GGCCCCCTAGAGGGCAGCA	-	133115	Partial	90.6098	overlap
TAD1505	11	88060000	88070000	11	88270000	88280000					88277724	88277744	AGGCCCCCTAGAGGGCAGCA	n	88062570	88062588	aacccaggaggtggaagga	+	901639	88277724	88277742	GGCCCCCTAGAGGGCAGCA	-	133115	Partial	99.1627	overlap
TAD1506	11	92670000	92675000	11	92955000	92960000					92958989	92959009	ATTTCCACTAGGTGACAGCA	n	92672904	92672922	CTTCCTGGAGAGGTCGGAG	-	931148	92958989	92959007	TTTCCACTAGGTGACAGCA	-	170328	Partial	98.2441	overlap
TAD1507	11	92680000	92685000	11	92900000	92905000					92903311	92903331	TCTGTCTCTAGAGGGCACCA	n	92683140	92683158	ctctctgcagggggaagca	+	959016	92903311	92903329	CTGTCTCTAGAGGGCACCA	-	154262	Partial	37.3813	inside
TAD1508	11	92965000	92970000	11	93385000	93390000									92965690	92965708	GGTCCAGCAGAGAGAGGCC	+	103607	93385417	93385435	CTGCCACTAGGGGGCGGAT	-	198361	Partial	98.9786	overlap
TAD1509	11	92970000	92980000	11	93270000	93280000					93276578	93276598	CCCGGCGGCAGAGGGCGCCT	n	92970081	92970099	TAGCCAGTAGGTGGGGCTC	-	156721	93276579	93276597	CCGGCGGCAGAGGGCGCCT	-	126721	Partial	99.0306	overlap
TAD1510	11	93620000	93630000	11	94230000	94240000					94238040	94238060	ATGACCACTAGATGGAGACA	n	93620050	93620068	TTGGCCCCAGGAGGCACCA	-	110328	94238040	94238058	TGACCACTAGATGGAGACA	-	18	Partial	39.7037	includeFeature
TAD1511	11	93905000	93910000	11	94230000	94235000	93905032	93905052	GCACCCAGTAGGTGGCGCTC	p	94238040	94238060	ATGACCACTAGATGGAGACA	n	93905033	93905051	CACCCAGTAGGTGGCGCTC	+	192787	94234899	94234917	TGACCCACAGGTGGCACTG	-	150984	Complete
TAD1512	11	94250000	94255000	11	94330000	94335000					94336426	94336446	TCGCCCAGCAGGTGACAGGA	n	94252836	94252854	CATCCACTAGAGGTCGCAC	+	153934	94332732	94332750	TTGACTCCAGAGGGAGCCA	+	147869	Complete
TAD1513	11	94350000	94360000	11	94610000	94620000	94356467	94356487	TAACCCACCAGAGGGCACAC	p	94609945	94609965	AGGCCCACAAGGGGGGAGCC	n	94356468	94356486	AACCCACCAGAGGGCACAC	+	15918	94615379	94615397	CCGCCAGCAGGGGCCATCT	+	108852	Complete
TAD1514	11	94355000	94360000	11	94700000	94705000	94356467	94356487	TAACCCACCAGAGGGCACAC	p	94701718	94701738	CATACCACTAGAGGGCAATT	n	94356468	94356486	AACCCACCAGAGGGCACAC	+	15918	94701718	94701736	ATACCACTAGAGGGCAATT	-	146393	Complete
TAD1515	11	94800000	94810000	11	95490000	95500000	94803011	94803031	GCGTCCAGCAGGTGGCGAAG	p	95497638	95497658	ATTTCCACTAGGGGGAGGGC	n	94803013	94803031	CGTCCAGCAGGTGGCGAAG	+	186885	95497638	95497656	TTTCCACTAGGGGGAGGGC	-	165902	Complete
TAD1516	11	94885000	94890000	11	95495000	95500000					95497638	95497658	ATTTCCACTAGGGGGAGGGC	n	94887823	94887841	GCTCCTGCAGGTGGCAACA	+	13541	95497638	95497656	TTTCCACTAGGGGGAGGGC	-	165902	Complete
TAD1517	11	94890000	94895000	11	95435000	95440000					95438878	95438898	AGAAACAGTAGGGGGCGCTC	n	94892097	94892115	gaaccagtagggggcagag	+	178361	95438878	95438896	GAAACAGTAGGGGGCGCTC	-	163115	Complete
TAD1518	11	95780000	95790000	11	96070000	96080000									95788199	95788217	TATCCAGCAGATGGCATCT	+	138361	96074725	96074743	ggggcagcagggggcggtg	+	183607	Complete
TAD1519	11	95785000	95790000	11	95890000	95895000									95788199	95788217	TATCCAGCAGATGGCATCT	+	138361
TAD1520	11	95880000	95890000	11	96070000	96080000									95889184	95889202	GAACCAGTGGGGGGCGGTC	-	153279	96074725	96074743	ggggcagcagggggcggtg	+	183607	Partial	58.9279	inside
TAD1521	11	95960000	95970000	11	96070000	96080000									95961945	95961963	CTGCCAGCCGGAGGCAGCA	-	141639	96074725	96074743	ggggcagcagggggcggtg	+	183607	Partial	35.3567	inside
TAD1522	11	96195000	96200000	11	98885000	98890000					98886772	98886792	TCTACCACTAGATGGCACTC	n	96198073	96198091	TTACCACTAGAGGGCACTC	+	217705	98886772	98886790	CTACCACTAGATGGCACTC	-	20541	Partial	17.3852	includeFeature
TAD1523	11	100445000	100450000	11	100720000	100725000	100447328	100447348	ATCAACACTAGAGGGCATCT	p	100726383	100726403	ATAGCCACAAGGGGGTGCAC	n	100446309	100446327	TTCCCACAAGATGTCACTG	-	139016	100721168	100721186	acatcactaggtgacagga	+	872131	Complete
TAD1524	11	100445000	100450000	11	100800000	100805000	100447328	100447348	ATCAACACTAGAGGGCATCT	p					100446309	100446327	TTCCCACAAGATGTCACTG	-	139016	100801097	100801115	CTGCCTCTAGATGGCAGCA	-	186885	Complete
TAD1525	11	100450000	100460000	11	100540000	100550000	100447328	100447348	ATCAACACTAGAGGGCATCT	p					100456119	100456137	AGGCCCCCAGGGAGCAGAA	-	993443	100548262	100548280	TGGCCAACAGGGTGAAACC	-	888525	Unmatched
TAD1526	11	100545000	100550000	11	100800000	100805000									100548262	100548280	TGGCCAACAGGGTGAAACC	-	888525	100801097	100801115	CTGCCTCTAGATGGCAGCA	-	186885	Complete
TAD1527	11	100550000	100560000	11	100720000	100730000					100726383	100726403	ATAGCCACAAGGGGGTGCAC	n	100553179	100553197	TTGCCACAAGAGGGCAATA	+	191639	100726383	100726401	TAGCCACAAGGGGGTGCAC	-	172459	Complete
TAD1528	11	101325000	101330000	11	101715000	101720000	101327718	101327738	ATTACCACTTGGTGGCAGAA	p	101719183	101719203	TCCACCAGCAGGTGGCAATA	n	101327719	101327737	TTACCACTTGGTGGCAGAA	+	148525	101719184	101719202	CCACCAGCAGGTGGCAATA	-	195902	Complete
TAD1529	11	101730000	101740000	11	101870000	101880000					101878757	101878777	ATAACCACTAGAGGGCAGTC	n	101731671	101731689	ctaccacTTGGTGGCAGTA	+	162459	101878757	101878775	TAACCACTAGAGGGCAGTC	-	209672	Complete
TAD1530	11	101780000	101790000	11	101870000	101880000					101878757	101878777	ATAACCACTAGAGGGCAGTC	n	101783614	101783632	cagacacttggtggcagta	+	129344	101878757	101878775	TAACCACTAGAGGGCAGTC	-	209672	Unmatched
TAD1531	11	102160000	102165000	11	102365000	102370000					102366318	102366338	ATCGCCACATGAGGGCACCC	n	102164911	102164929	TCACCACTAGAAGGTGCTA	+	160492	102366318	102366336	TCGCCACATGAGGGCACCC	-	15459	Partial	75.0229	overlap
TAD1532	11	102260000	102270000	11	102360000	102370000	102261593	102261613	CGGGCCAGTAGGTGGAGCTT	p	102366318	102366338	ATCGCCACATGAGGGCACCC	n	102261594	102261612	gggccagtaggtggagctt	+	171311	102366318	102366336	TCGCCACATGAGGGCACCC	-	15459	Complete
TAD1533	11	102600000	102610000	11	102920000	102930000	102604181	102604201	AAAACCAGCAGAGGGCGCCA	p	102926079	102926099	TTTAGCACTAGAGGGCAGGC	n	102604182	102604200	AAACCAGCAGAGGGCGCCA	+	208525	102926079	102926097	TTAGCACTAGAGGGCAGGC	-	137213	Partial	74.123	includeFeature
TAD1534	11	102785000	102790000	11	102920000	102925000	102785677	102785697	ACAGACACCAGAGGGAGCAA	p	102926079	102926099	TTTAGCACTAGAGGGCAGGC	n	102785678	102785696	CAGACACCAGAGGGAGCAA	+	155246
TAD1535	11	103190000	103200000	11	103470000	103480000									103196856	103196874	agtccaatagatggcgctt	+	137213	103472167	103472185	TGTCCTCTAGGTGGCAGGC	-	164918	Complete
TAD1536	11	104480000	104490000	11	105730000	105740000	104480116	104480136	TGGGTCAGTAGATGGCAGTG	p					104480117	104480135	GGGTCAGTAGATGGCAGTG	+	155082	105733691	105733709	AAACCACTAGATGGCATTC	-	14377	Complete
TAD1537	11	107445000	107450000	11	107550000	107555000	107447399	107447419	TTGACCAGGAGGTGGCAGCA	p					107447400	107447418	TGACCAGGAGGTGGCAGCA	+	204754	107551745	107551763	GAGCCAAGAGATGGAGACA	-	859016	Partial	98.1036	overlap
TAD1538	11	107450000	107460000	11	107640000	107650000	107447399	107447419	TTGACCAGGAGGTGGCAGCA	p	107641920	107641940	CTGTACACTAGATGGCGGTG	n	107456752	107456770	TGACCACCAGAGGGGCCAT	+	84918	107641920	107641938	TGTACACTAGATGGCGGTG	-	178197	Partial	55.4	overlap
TAD1539	11	107985000	107990000	11	108520000	108525000	107988679	107988699	TTTGCCACTAGATGGAGGTA	p					107988681	107988699	TTGCCACTAGATGGAGGTA	+	197541
TAD1540	11	108560000	108570000	11	109560000	109570000					109568146	109568166	TGAGCCAGTAGATGGCGCTT	n	108568776	108568794	ATTCCACTAGGGGACAGCA	+	154918	109568146	109568164	GAGCCAGTAGATGGCGCTT	-	175902	Complete
TAD1541	11	109820000	109830000	11	109950000	109960000									109823798	109823816	AAACCAGAAGGTGGCCCTC	-	125902	109956797	109956815	TATCCAGAAGGAGTCAGAA	-	10541	Partial	33.1939	inside
TAD1542	11	110070000	110075000	11	110300000	110305000	110072232	110072252	TTTGCCACCAGGTGGCGGCA	p					110072233	110072251	TTGCCACCAGGTGGCGGCA	+	245902	110304668	110304686	CTACCAGTAGATGGCAATA	-	17918	Partial	99.1596	overlap
TAD1543	11	110070000	110080000	11	110240000	110250000	110072232	110072252	TTTGCCACCAGGTGGCGGCA	p					110072233	110072251	TTGCCACCAGGTGGCGGCA	+	245902	110247610	110247628	TGTCCAGTAGATGGAGCCC	-	182459	Complete
TAD1544	11	110330000	110340000	11	111100000	111110000					111101291	111101311	TAAGCCACTAGGTGGTGCCT	n	110334042	110334060	ACAGCCCCAGGTGGCGCCA	+	109836	111101291	111101309	AAGCCACTAGGTGGTGCCT	-	15459	Complete
TAD1545	11	111150000	111155000	11	111315000	111320000	111154152	111154172	GAGGCCACAAGAGGGCAGCA	p					111154153	111154171	AGGCCACAAGAGGGCAGCA	+	20377	111317459	111317477	TGTCCAGATGGTGGCACTG	-	150492	Complete
TAD1546	11	111320000	111330000	11	111710000	111720000									111325596	111325614	TTGGCAGCAGGGGGCGCTG	+	198852	111712365	111712383	TGGACACCAGGGGGCGCTG	-	230984	Complete
TAD1547	11	111435000	111440000	11	111710000	111715000	111436046	111436066	TTCACCACCAGGTGGCAGTA	p					111436048	111436066	TCACCACCAGGTGGCAGTA	+	228197	111712365	111712383	TGGACACCAGGGGGCGCTG	-	230984	Complete
TAD1548	11	111440000	111450000	11	111640000	111650000	111436046	111436066	TTCACCACCAGGTGGCAGTA	p	111648187	111648207	ATGTCCAGCAGAGGGCATCC	n	111445781	111445799	TGGCCAGAAGGAGGGGCTA	-	138689	111648187	111648205	TGTCCAGCAGAGGGCATCC	-	181803	Complete
TAD1549	11	111470000	111475000	11	111645000	111650000					111648187	111648207	ATGTCCAGCAGAGGGCATCC	n	111474734	111474752	GGACCAGCAGGGGAAGGCA	-	157541	111648187	111648205	TGTCCAGCAGAGGGCATCC	-	181803	Partial	99.2167	overlap
TAD1550	11	111745000	111750000	11	111860000	111865000	111749827	111749847	CCAACCAACAGGAGGCGCCG	p	111867631	111867651	ATGGCCATTAGATGGTGCAA	n	111749829	111749847	CAACCAACAGGAGGCGCCG	+	167541	111860730	111860748	AGGTCAGGAGATGGAGACC	-	781967	Complete
TAD1551	11	111980000	111990000	11	112040000	112050000	111984330	111984350	CTTTCCACTAGGGGGAGCAG	p	112045938	112045958	ACTGCCACTAGAGGACGCTA	n	111984331	111984349	TTTCCACTAGGGGGAGCAG	+	181803	112045938	112045956	CTGCCACTAGAGGACGCTA	-	198852	Partial	94.6186	overlap
TAD1552	11	112090000	112095000	11	112150000	112155000	112090631	112090651	TTGGACAGCAGGTGGCACTA	p					112090632	112090650	TGGACAGCAGGTGGCACTA	+	211639	112150814	112150832	GTGCCACCAGGGGGCGCCG	-	23459	Partial	94.2508	includeFeature
TAD1553	11	112090000	112095000	11	113155000	113160000	112090631	112090651	TTGGACAGCAGGTGGCACTA	p	113160485	113160505	ACGGCCACTTGGTGGCAGTC	n	112090632	112090650	TGGACAGCAGGTGGCACTA	+	211639	113159205	113159223	GGGCCTCAAGAGGGAGGGG	+	126066	Partial	49.2205	includeFeature
TAD1554	11	112150000	112160000	11	112420000	112430000					112426611	112426631	CCCACCAGCAGGGGTCACAC	n	112150814	112150832	GTGCCACCAGGGGGCGCCG	-	23459	112426611	112426629	CCACCAGCAGGGGTCACAC	-	169016	Complete
TAD1555	11	112150000	112160000	11	113150000	113160000					113160485	113160505	ACGGCCACTTGGTGGCAGTC	n	112150814	112150832	GTGCCACCAGGGGGCGCCG	-	23459	113159205	113159223	GGGCCTCAAGAGGGAGGGG	+	126066	Partial	52.1445	includeFeature
TAD1556	11	112190000	112195000	11	112235000	112240000									112191293	112191311	cagccagcaagaggcagag	+	101639
TAD1557	11	112450000	112460000	11	113150000	113160000	112459063	112459083	ATATCCACTAGATGGCAGTA	p	113160485	113160505	ACGGCCACTTGGTGGCAGTC	n	112459064	112459082	TATCCACTAGATGGCAGTA	+	19918	113159205	113159223	GGGCCTCAAGAGGGAGGGG	+	126066	Complete
TAD1558	11	112460000	112470000	11	113130000	113140000	112459063	112459083	ATATCCACTAGATGGCAGTA	p					112464380	112464398	TTAACAGGAGAAGGAGGTG	+	857377	113130505	113130523	AACCCAGGAGGTGGAGGTT	-	914754	Complete
TAD1559	11	113175000	113180000	11	113400000	113405000	113176606	113176626	TCTGCCACACGGTGGCAGTG	p	113403612	113403632	GTGACCTCCAGAGGGCGCCA	n	113176607	113176625	CTGCCACACGGTGGCAGTG	+	148689	113403612	113403630	TGACCTCCAGAGGGCGCCA	-	22459	Complete
TAD1560	11	113180000	113185000	11	113600000	113605000	113176606	113176626	TCTGCCACACGGTGGCAGTG	p					113182451	113182469	agaccagctggtgtcaatg	+	945902	113601818	113601836	GATCCTCCAGATGGCACTC	-	150492	Complete
TAD1561	11	113765000	113770000	11	114135000	114140000	113767200	113767220	GCCACCACAAGGTGGTGCTC	p	114131925	114131945	GTGCCCACTAGGTGGAGACA	n	113767201	113767219	CCACCACAAGGTGGTGCTC	+	169016	114135260	114135278	cctccagtagctgacacca	+	901639	Complete
TAD1562	11	113860000	113865000	11	114130000	114135000	113865250	113865270	GTTTCCACAAGGTGGCAGCA	p	114131925	114131945	GTGCCCACTAGGTGGAGACA	n	113860138	113860156	TCACCACCCGGGGTCTCCC	+	92459	114131926	114131944	TGCCCACTAGGTGGAGACA	-	168197	Complete
TAD1563	11	114210000	114220000	11	114630000	114640000					114633366	114633386	TGTGCCAGCAGGGAGAAGCC	n	114219114	114219132	cctccagtagagggcagca	+	198033	114630983	114631001	tcaccaccagaggacacag	+	170984	Complete
TAD1564	11	114230000	114235000	11	114270000	114275000					114266643	114266663	CTGGCCAACAGAGGGAGACT	n	114230965	114230983	TTCTCAGAAGAGGGAAGAA	-	788525	114273561	114273579	GCCCCACAAGATGTCAGTT	+	840984	Partial	9.32273	inside
TAD1565	11	115210000	115215000	11	115365000	115370000	115205802	115205822	TTTGTCACAAGATGGCAATC	p	115373941	115373961	CGGGAAAGAAGAGGGCAGTG	n	115210846	115210864	TGGACTCCAGATGTCGTCA	-	107377	115365444	115365462	CCACCACTAGGTATTGCTG	+	883607	Partial	93.7894	inside
TAD1566	11	116650000	116660000	11	117090000	117100000	116662124	116662144	GCTGCAGGCAGAGGGCGCTA	p					116653976	116653994	CTGTCACTAGGGGACAGAC	+	121639	117097331	117097349	ACTCCAGCAGAGGGCAGTA	-	185082	Partial	50.3618	includeFeature
TAD1567	11	116660000	116665000	11	116970000	116975000	116662124	116662144	GCTGCAGGCAGAGGGCGCTA	p	116976870	116976890	TCAACCAGAAGGTGTCTCTG	n	116662125	116662143	CTGCAGGCAGAGGGCGCTA	+	136885
TAD1568	11	116740000	116750000	11	117090000	117100000	116750719	116750739	AAGGCCTCTAGATGGCACTC	p					116740372	116740390	CTCCCACAAGGGGGCATGC	+	12459	117097331	117097349	ACTCCAGCAGAGGGCAGTA	-	185082	Complete
TAD1569	11	116745000	116750000	11	116970000	116975000	116750719	116750739	AAGGCCTCTAGATGGCACTC	p	116976870	116976890	TCAACCAGAAGGTGTCTCTG	n	116747912	116747930	ATGCCACCAGAAGGGGCTA	+	119672
TAD1570	11	117110000	117115000	11	117190000	117195000	117110244	117110264	ACAGACTGTAGAGGGCAGAC	p					117110192	117110210	CCGTCACTAGAAGGCAGGA	-	12082
TAD1571	11	117290000	117300000	11	117670000	117680000	117297094	117297114	GCGACCTGCAGATGGCGTGC	p	117680191	117680211	TGTGGCACTAGGGGGAGGCA	n	117291965	117291983	CGGCCCCCAGAAGGCGCCA	-	170164	117678373	117678391	TGGCCAGCAGGTGTCGCCC	+	213934	Complete
TAD1572	11	117710000	117715000	11	117815000	117820000	117714869	117714889	TCGGCCACCAGGGGTCAGAA	p	117817799	117817819	TCTGCCACTAGGTGGCGCCC	n	117714870	117714888	CGGCCACCAGGGGTCAGAA	+	202623	117817799	117817817	CTGCCACTAGGTGGCGCCC	-	232787	Partial	95.7636	overlap
TAD1573	11	118065000	118070000	11	118220000	118225000	118069172	118069192	GAAACCAGCAGGGGGCAGCA	p	118224026	118224046	TTCCCCAATAGGTGGCGCTT	n	118069173	118069191	AAACCAGCAGGGGGCAGCA	+	205246	118224026	118224044	TCCCCAATAGGTGGCGCTT	-	144918	Complete
TAD1574	11	118240000	118245000	11	118360000	118365000					118359386	118359406	TGGTCCTCCAGAGGGCGCTC	n	118244391	118244409	CATCCATCAGGTGGAACTG	+	126557	118360045	118360063	GGACCCCCAGAGGATACCA	-	906557	Partial	33.9624	inside
TAD1575	11	118270000	118280000	11	118360000	118370000					118359386	118359406	TGGTCCTCCAGAGGGCGCTC	n	118272550	118272568	TGGCCTGCAGGTGGAGGGA	+	17082	118360045	118360063	GGACCCCCAGAGGATACCA	-	906557	Partial	27.1699	inside
TAD1576	11	118560000	118565000	11	118825000	118830000					118827442	118827462	ATGACCACCAGGTGGCAGGC	n	118560949	118560967	GAGCCACCGGGGGGCAGCT	-	15	118827442	118827460	TGACCACCAGGTGGCAGGC	-	212951	Partial	18.5159	includeFeature
TAD1577	11	119080000	119090000	11	119340000	119350000									119082242	119082260	TGGGCAACAGAGGGAGCCT	-	113443	119345595	119345613	AGACCACTAGGAGGTAGCA	-	148197	Partial	48.5211	overlap
TAD1578	11	119225000	119230000	11	119340000	119345000									119227169	119227187	CGAGCTCCAGAGGGCGCTG	+	16541	119344341	119344359	TGAGCAGGAGGGGGAGGCT	+	109508	Complete
TAD1579	11	119300000	119305000	11	119340000	119345000									119302245	119302263	tggcaagtaggtggtaatg	+	105902	119344341	119344359	TGAGCAGGAGGGGGAGGCT	+	109508	Unmatched
TAD1580	11	119350000	119355000	11	119975000	119980000					119979081	119979101	ACGGCCAGCAGGTGACAGCA	n	119352242	119352260	CGGCCAGGAGGTGGCGCTG	+	221475	119979081	119979099	CGGCCAGCAGGTGACAGCA	-	201639	Partial	70.3073	overlap
TAD1581	11	119350000	119360000	11	119600000	119610000									119352242	119352260	CGGCCAGGAGGTGGCGCTG	+	221475	119600190	119600208	CGGCCGCTAGGGGTCACTG	-	184262	Partial	28.0523	overlap
TAD1582	11	119520000	119530000	11	119960000	119970000									119524126	119524144	CCTCCTGCAGGGGACACTG	-	147869	119961343	119961361	TGGGCAGCGGATGGCACTG	+	142131	Complete
TAD1583	11	120040000	120045000	11	120095000	120100000									120040175	120040193	CGGGCTGCAGAGGGCAGCG	+	15459	120097723	120097741	CGCCCAGCAGCGGGCAGTG	-	140656	Complete
TAD1584	11	120040000	120045000	11	120165000	120170000									120040175	120040193	CGGGCTGCAGAGGGCAGCG	+	15459	120169186	120169204	TTGCCTGCAGGGGGTTCTT	-	107213	Partial	49.4631	overlap
TAD1585	11	120100000	120105000	11	120165000	120170000									120100689	120100707	CTGACATCAGGTGGCAGCA	-	134918	120169186	120169204	TTGCCTGCAGGGGGTTCTT	-	107213	Partial	91.86	overlap
TAD1586	11	120205000	120210000	11	120270000	120275000	120205683	120205703	TACACCAGCAGGTGGCAATG	p					120205685	120205703	ACACCAGCAGGTGGCAATG	+	172623	120271419	120271437	GCTCCAGCAGAGGGAATGA	+	998361	Partial	99.2714	overlap
TAD1587	11	120380000	120385000	11	120555000	120560000					120555796	120555816	CTCACCGACAGATGGCAGCA	n	120381940	120381958	ATGCCACCAGGGGGCGCCC	+	228197	120555796	120555814	TCACCGACAGATGGCAGCA	-	145246	Complete
TAD1588	11	120380000	120390000	11	120670000	120680000									120381940	120381958	ATGCCACCAGGGGGCGCCC	+	228197	120679255	120679273	TGGACACCAGGGGGCCCGT	+	131803	Partial	99.4193	overlap
TAD1589	11	120380000	120390000	11	120820000	120830000					120823703	120823723	GTGGACACGAGGTGGCGGTG	n	120381940	120381958	ATGCCACCAGGGGGCGCCC	+	228197	120823703	120823721	TGGACACGAGGTGGCGGTG	-	184262	Complete
TAD1590	11	121185000	121190000	11	121460000	121465000					121462299	121462319	TTAGCCACTAGATGGCAGTG	n	121185557	121185575	ctgccacatgaaggcacag	+	10459	121462299	121462317	TAGCCACTAGATGGCAGTG	-	216393	Complete
TAD1591	11	121190000	121200000	11	122370000	122380000					122376639	122376659	TCAGCCACTGGAGGTCACTG	n	121199222	121199240	TCTCCACCAGATGACAAGA	-	122623	122376639	122376657	CAGCCACTGGAGGTCACTG	-	145574	Partial	28.3358	overlap
TAD1592	11	121320000	121330000	11	121430000	121440000									121323010	121323028	GCTACTGCAGGTGGCGCCG	-	126885	121430803	121430821	ATTCCAGCAGAGGTAGGTA	-	124918	Partial	82.8014	inside
TAD1593	11	121520000	121530000	11	122370000	122380000					122376639	122376659	TCAGCCACTGGAGGTCACTG	n	121523837	121523855	TGGCCACTGGAGGGCCCTC	+	151475	122376639	122376657	CAGCCACTGGAGGTCACTG	-	145574	Partial	0.836744	overlap
TAD1594	11	121525000	121530000	11	121970000	121975000									121526859	121526877	CCACCTGCCGAGGGCGCCG	-	136066	121972858	121972876	ACAACAGGAGAGGGAGCAA	-	878689	Partial	0.488	overlap
TAD1595	11	121525000	121530000	11	122075000	122080000					122073809	122073829	TCTCCCACAAGGGGGAGCCG	n	121526859	121526877	CCACCTGCCGAGGGCGCCG	-	136066
TAD1596	11	121970000	121975000	11	122075000	122080000					122073809	122073829	TCTCCCACAAGGGGGAGCCG	n	121972858	121972876	ACAACAGGAGAGGGAGCAA	-	878689
TAD1597	11	121970000	121980000	11	122370000	122380000					122376639	122376659	TCAGCCACTGGAGGTCACTG	n	121979098	121979116	AGACCAGTAGGGGGCAGTG	+	211148	122376639	122376657	CAGCCACTGGAGGTCACTG	-	145574	Unmatched
TAD1598	11	122085000	122090000	11	122375000	122380000	122086292	122086312	GGTGACAGCAGGTGGCGCAG	p	122376639	122376659	TCAGCCACTGGAGGTCACTG	n	122086293	122086311	GTGACAGCAGGTGGCGCAG	+	16082	122376639	122376657	CAGCCACTGGAGGTCACTG	-	145574	Complete
TAD1599	11	122470000	122480000	11	122890000	122900000									122478049	122478067	aggccaagaggtggaggtt	+	105902	122894004	122894022	TGGCCACCAGGTGGCACTT	-	231639	Complete
TAD1600	11	122500000	122505000	11	122720000	122725000									122503208	122503226	TGCCCAGTAGAGGACCCCT	-	97541	122724862	122724880	CTGCCACTAGAGGGTGCCA	-	202131	Partial	82.1381	inside
TAD1601	11	122505000	122510000	11	122645000	122650000									122507519	122507537	tgggcagcagagggaaatt	+	111311	122648730	122648748	TGGTCAGTAGAGGCCAGGC	-	936066	Complete
TAD1602	11	122660000	122670000	11	122720000	122730000	122667025	122667045	GTGGCCTCTAGGCGGCACAG	p					122667027	122667045	TGGCCTCTAGGCGGCACAG	+	155738	122724862	122724880	CTGCCACTAGAGGGTGCCA	-	202131	Partial	92.97	overlap
TAD1603	11	122735000	122740000	11	122890000	122895000	122734607	122734627	AGCGCCACTATGTGGACCCC	n					122739925	122739943	AGACCACCAGAGGATCCTA	+	10	122894004	122894022	TGGCCACCAGGTGGCACTT	-	231639	Unmatched
TAD1604	11	122970000	122980000	11	123340000	123350000									122974111	122974129	AAGCCACTAGAGGGAATCA	+	139508	123346415	123346433	AGTCCAGCAGAGGGCACTA	-	206557	Partial	46.7692	overlap
TAD1605	11	122980000	122985000	11	123120000	123125000					123118093	123118113	CTGCCCACAAGGGGGCGGTA	n	122982277	122982295	AATCCACAAGGGGGCAGAA	+	160492	123120520	123120538	gggacagcaggaggctatg	+	860656	Complete
TAD1606	11	123040000	123050000	11	123110000	123120000					123118093	123118113	CTGCCCACAAGGGGGCGGTA	n	123041101	123041119	TAGCCAAAAGGAGGAACTT	-	95082	123118093	123118111	TGCCCACAAGGGGGCGGTA	-	21377	Complete
TAD1607	11	123170000	123175000	11	123345000	123350000	123172503	123172523	GAGGCCAGCAGGTGGCGCGG	p					123172505	123172523	AGGCCAGCAGGTGGCGCGG	+	211475	123346415	123346433	AGTCCAGCAGAGGGCACTA	-	206557	Complete
TAD1608	11	123275000	123280000	11	123345000	123350000	123278258	123278278	CTGGCCACCAGAGGGCATTA	p					123278259	123278277	TGGCCACCAGAGGGCATTA	+	217541	123346415	123346433	AGTCCAGCAGAGGGCACTA	-	206557	Complete
TAD1609	11	123380000	123385000	11	123425000	123430000	123382028	123382048	CCGGCGAGCAGTGGGCGGGG	n					123382616	123382634	AGACCAGGAGATGGAAGTC	-	13082	123425791	123425809	TTGTCAGTAGAGGGCGCTA	-	189344	Partial	96.186	overlap
TAD1610	11	123380000	123390000	11	123570000	123580000	123382028	123382048	CCGGCGAGCAGTGGGCGGGG	n					123388608	123388626	TCTCCGGGAGGGGGCACCC	-	152951	123578496	123578514	CAGACACCAGATGGCGACA	-	166885	Partial	34.0665	overlap
TAD1611	11	123450000	123455000	11	123575000	123580000	123451441	123451461	GTGGCCACCAGAGGGAGCGA	p					123451443	123451461	TGGCCACCAGAGGGAGCGA	+	212131	123578496	123578514	CAGACACCAGATGGCGACA	-	166885	Complete
TAD1612	11	123510000	123520000	11	123570000	123580000	123511834	123511854	GTGACCAGGAGAGGGCGCCA	p					123511835	123511853	TGACCAGGAGAGGGCGCCA	+	216557	123578496	123578514	CAGACACCAGATGGCGACA	-	166885	Complete
TAD1613	11	123940000	123945000	11	124065000	124070000									123942233	123942251	CGGCCGGCAGATGGCACTA	+	20623	124066016	124066034	TGTCCATCAGGGGGCGATA	-	167869	Complete
TAD1614	11	124280000	124285000	11	124455000	124460000	124285427	124285447	GTAGCCACTAGGTTGTGCTG	p	124456307	124456327	GCTGCCACCAGGTGGCAGCA	n						124456307	124456325	CTGCCACCAGGTGGCAGCA	-	234754
TAD1615	11	124510000	124520000	11	124700000	124710000	124514398	124514418	CTCGCCACATGGGGGCACCG	p	124707046	124707066	CTCACCACCAGGTGGCAGAC	n	124514399	124514417	TCGCCACATGGGGGCACCG	+	170656	124707047	124707065	TCACCACCAGGTGGCAGAC	-	201803	Complete
TAD1616	11	124535000	124540000	11	124630000	124635000	124539200	124539220	TAATCCAGCAGGTGGCAGAA	p	124633217	124633237	GCGGCCGCCAGAGGGCGCAG	n	124539201	124539219	AATCCAGCAGGTGGCAGAA	+	168525	124633218	124633236	CGGCCGCCAGAGGGCGCAG	-	207869	Partial	98.443	overlap
TAD1617	11	124820000	124830000	11	125000000	125010000	124832065	124832085	TTATCCACTAGATGTCACCG	p	125011801	125011821	TCAGCCAGCAGGGGGCAGGC	n	124823145	124823163	ACGCCCCAAGGTGGAAGCA	-	104098	125002536	125002554	TTCACTCCAGAGGGAAGAA	-	845902	Partial	93.76	overlap
TAD1618	11	124960000	124965000	11	125010000	125015000	124961245	124961265	TGAGCCACTAGATGGTGACC	p	125011801	125011821	TCAGCCAGCAGGGGGCAGGC	n	124961246	124961264	GAGCCACTAGATGGTGACC	+	135574	125011801	125011819	CAGCCAGCAGGGGGCAGGC	-	204918	Partial	94.6018	overlap
TAD1619	11	125030000	125035000	11	125215000	125220000	125034494	125034514	CGGGCCGGGAGTGGGTGGGG	p					125031621	125031639	aggccacgcgagggcacag	+	12082	125215818	125215836	TGGCCTGTAGGTGGCGTCG	-	179672	Complete
TAD1620	11	125300000	125310000	11	125740000	125750000					125741485	125741505	GCCTCCAGCAGGTGGGGCTA	n	125303533	125303551	CTGTCAGGAGAGGGCAGTG	-	143934	125744593	125744611	ATTCCACTAGGTGGCGACG	-	169508	Partial	67.9647	includeFeature
TAD1621	11	125490000	125500000	11	125740000	125750000	125496397	125496417	GGGGCCTGAGGAGGGCAGAA	p	125741485	125741505	GCCTCCAGCAGGTGGGGCTA	n	125492886	125492904	tgcccaggaggtggaggtt	+	131311	125744593	125744611	ATTCCACTAGGTGGCGACG	-	169508	Partial	98.0096	overlap
TAD1622	11	125795000	125800000	11	126060000	126065000	125793102	125793122	TGTGTCACAAGAGGGCGGTA	p	126064199	126064219	GTTGCCACCGGATGGCAGCA	n	125799140	125799158	TAGCCAAGAGGGGGAACAA	-	131475	126064200	126064218	TTGCCACCGGATGGCAGCA	-	183443	Complete
TAD1623	11	126180000	126190000	11	126280000	126290000									126180554	126180572	CAGCCACAAGGTGGCAGCA	+	21	126281985	126282003	CAGCCGGTAGGGGGCGGGG	+	178525	Partial	99.7545	overlap
TAD1624	11	126310000	126320000	11	127210000	127220000	126310896	126310916	ATATCCAGTAGAGGGCGCCC	p	127215929	127215949	GGAGCCACCAGATGGCGGTG	n	126310897	126310915	TATCCAGTAGAGGGCGCCC	+	206066	127215929	127215947	GAGCCACCAGATGGCGGTG	-	207705	Partial	81.2064	includeFeature
TAD1625	11	126475000	126480000	11	126855000	126860000					126860443	126860463	TCAGCCTGATGGTGGCAGCA	n	126477359	126477377	CTTCCACTGGAGGGAGCAG	+	122951	126855413	126855431	cttccaccaggaggcaaaa	+	148361	Complete
TAD1626	11	126585000	126590000	11	126855000	126860000	126586526	126586546	CCAAACACCAGGGGGAGCTA	p	126860443	126860463	TCAGCCTGATGGTGGCAGCA	n	126586527	126586545	CAAACACCAGGGGGAGCTA	+	17377	126855413	126855431	cttccaccaggaggcaaaa	+	148361	Complete
TAD1627	11	127890000	127895000	11	128025000	128030000	127901614	127901634	AGGGGCACTAGATGGCAGCA	p	128027976	128027996	TAGACCACTAGGGGGCCGTT	n	127891726	127891744	TGCCCACTAGGTGGTAGTG	-	173443	128027712	128027730	ATTCCAGCAGGTGGAGCTG	+	167541	Partial	91.97	overlap
TAD1628	11	127890000	127900000	11	128700000	128710000	127901614	127901634	AGGGGCACTAGATGGCAGCA	p	128701239	128701259	TTGGCCAGCAGGTGGCGCCA	n	127891726	127891744	TGCCCACTAGGTGGTAGTG	-	173443	128701239	128701257	TGGCCAGCAGGTGGCGCCA	-	26	Complete
TAD1629	11	127900000	127910000	11	128150000	128160000	127901614	127901634	AGGGGCACTAGATGGCAGCA	p					127908329	127908347	ATGCCACCAGGTGGCAAAG	-	171967	128157029	128157047	GGACCAGAAGTGGGCAGGA	-	114918	Partial	99.5223	overlap
TAD1630	11	128040000	128045000	11	128695000	128700000	128042377	128042397	TGGGCCAAAAGGTGGCGCTG	p	128701239	128701259	TTGGCCAGCAGGTGGCGCCA	n	128042378	128042396	GGGCCAAAAGGTGGCGCTG	+	177377	128697170	128697188	TGGCCCCTAGGGGGTGGGA	-	147213	Complete
TAD1631	11	128040000	128050000	11	128150000	128160000	128042377	128042397	TGGGCCAAAAGGTGGCGCTG	p					128042378	128042396	GGGCCAAAAGGTGGCGCTG	+	177377	128157029	128157047	GGACCAGAAGTGGGCAGGA	-	114918	Partial	98.175	overlap
TAD1632	11	128045000	128050000	11	128495000	128500000	128042377	128042397	TGGGCCAAAAGGTGGCGCTG	p										128497626	128497644	TGACCACCAGAAGGAGCAT	+	143607
TAD1633	11	128150000	128160000	11	128700000	128710000					128701239	128701259	TTGGCCAGCAGGTGGCGCCA	n	128157029	128157047	GGACCAGAAGTGGGCAGGA	-	114918	128701239	128701257	TGGCCAGCAGGTGGCGCCA	-	26	Complete
TAD1634	11	128155000	128160000	11	128495000	128500000									128157029	128157047	GGACCAGAAGTGGGCAGGA	-	114918	128497626	128497644	TGACCACCAGAAGGAGCAT	+	143607	Complete
TAD1635	11	128160000	128170000	11	128320000	128330000									128160652	128160670	AGACCAGAAGGGGTTGCCT	-	109344	128329712	128329730	GGAGCACTAGGAGGCACTT	+	112787	Complete
TAD1636	11	128500000	128510000	11	128690000	128700000					128701239	128701259	TTGGCCAGCAGGTGGCGCCA	n	128500444	128500462	TGGCCTTCAGGGGGCGCCA	-	186066	128697170	128697188	TGGCCCCTAGGGGGTGGGA	-	147213	Partial	73.651	overlap
TAD1637	11	128640000	128645000	11	128690000	128695000					128701239	128701259	TTGGCCAGCAGGTGGCGCCA	n						128690972	128690990	TTTCCTgccgggggcggtg	+	134262
TAD1638	11	128750000	128760000	11	129200000	129210000	128754778	128754798	TCAAACACTAGATGGTGCTG	p	129201884	129201904	AGCTCCACCAGATGGCAGTA	n	128754780	128754798	CAAACACTAGATGGTGCTG	+	138197	129201884	129201902	GCTCCACCAGATGGCAGTA	-	183934	Partial	15.6926	includeFeature
TAD1639	11	128755000	128760000	11	128805000	128810000	128754778	128754798	TCAAACACTAGATGGTGCTG	p					128756459	128756477	atcccagggggtggcactg	+	103115	128808633	128808651	TGACCTCCAGGGGCAGCTC	+	129672	Partial	76.1921	inside
TAD1640	11	128985000	128990000	11	129200000	129205000	128987668	128987688	CTACACACTAGATGGCGGTA	p	129201884	129201904	AGCTCCACCAGATGGCAGTA	n	128987669	128987687	TACACACTAGATGGCGGTA	+	15377	129201884	129201902	GCTCCACCAGATGGCAGTA	-	183934	Complete
TAD1641	11	129235000	129240000	11	129615000	129620000	129234218	129234238	CTGTCCGGTAGAGGGCAGTA	p	129620875	129620895	TCTGCCGCCAGGGGGCGCCG	n	129239255	129239273	CACCCACTGGGTGACAGCA	-	108689	129618615	129618633	ATGCCACCAGGGGATAGCT	-	117213	Complete
TAD1642	11	129795000	129800000	11	130000000	130005000	129793366	129793386	GTCAACGCTAGAGGGAGCCA	p	130002319	130002339	TTTTCCTAAAGAGGGTGCTG	n						130002726	130002744	TTGGCAACAGAGGGAACCA	-	119508
TAD1643	11	130080000	130085000	11	130295000	130300000	130083137	130083157	ACGGCCACACGGTGGCGATG	p					130083138	130083156	CGGCCACACGGTGGCGATG	+	148361	130298149	130298167	aggccaccggggggcggcg	+	197049	Partial	98.675	overlap
TAD1644	11	130080000	130090000	11	130730000	130740000	130083137	130083157	ACGGCCACACGGTGGCGATG	p	130732002	130732022	GAGGCCGGAAGGTGGCGCTG	n	130083138	130083156	CGGCCACACGGTGGCGATG	+	148361	130732002	130732020	AGGCCGGAAGGTGGCGCTG	-	177705	Complete
TAD1645	11	130300000	130310000	11	130700000	130710000					130697870	130697890	AGTTCCAGGAGGTGGCAGCC	n	130304543	130304561	TGGCCAGGAGGTGGCACTG	+	217869	130708713	130708731	CAGCCAGAAGGAGTCACAA	-	128361	Complete
TAD1646	11	130305000	130310000	11	130720000	130725000									130305012	130305030	TAACCAGCAGGTGGGAGTG	+	145902	130723304	130723322	TTTCCAGAAGTGGGTGGAA	-	870492	Complete
TAD1647	11	130790000	130795000	11	131545000	131550000	130793371	130793391	ATAGCCACCAGAGGGCAGCA	p	131544029	131544049	ATGGCCACGCGAGGGCGCCC	n	130793372	130793390	tagccaccagagggcagca	+	234918	131549522	131549540	AAGCCATCAGAGGGAAATG	-	963934	Partial	77.4875	includeFeature
TAD1648	11	130790000	130800000	11	130840000	130850000	130793371	130793391	ATAGCCACCAGAGGGCAGCA	p	130849463	130849483	ATGTCCACCTGGTGGCAGCT	p	130793372	130793390	tagccaccagagggcagca	+	234918	130849464	130849482	TGTCCACCTGGTGGCAGCT	+	149016	Partial	94.7383	overlap
TAD1649	11	130930000	130940000	11	131080000	131090000	130934454	130934474	TCGATCGCTAGATGGAGCCC	p					130934455	130934473	CGATCGCTAGATGGAGCCC	+	116066	131087361	131087379	AGCCCACTAGATGGCAACC	-	148689	Partial	32.8447	inside
TAD1650	11	130930000	130940000	11	131540000	131550000	130934454	130934474	TCGATCGCTAGATGGAGCCC	p	131544029	131544049	ATGGCCACGCGAGGGCGCCC	n	130934455	130934473	CGATCGCTAGATGGAGCCC	+	116066	131544030	131544048	TGGCCACGCGAGGGCGCCC	-	164098	Partial	72.9129	overlap
TAD1651	11	131560000	131570000	11	131990000	132000000					131997036	131997056	CGATCCACCAGAGGGCAGAG	n	131564890	131564908	CTGCCACCAGAGGGCAGTG	+	229836	131997036	131997054	GATCCACCAGAGGGCAGAG	-	17082	Complete
TAD1652	11	131610000	131620000	11	131730000	131740000	131618242	131618262	CTCACCGGCAGGGGTCAGTG	p					131618243	131618261	TCACCGGCAGGGGTCAGTG	+	157377	131737745	131737763	CCACCAGCAGATGGAGCTG	+	187049	Partial	93.8623	overlap
TAD1653	11	131620000	131630000	11	131990000	132000000	131618242	131618262	CTCACCGGCAGGGGTCAGTG	p	131997036	131997056	CGATCCACCAGAGGGCAGAG	n	131625864	131625882	TGGCCAGGAGATATCACTG	+	105082	131997036	131997054	GATCCACCAGAGGGCAGAG	-	17082	Complete
TAD1654	11	131735000	131740000	11	131995000	132000000					131997036	131997056	CGATCCACCAGAGGGCAGAG	n	131737745	131737763	CCACCAGCAGATGGAGCTG	+	187049	131997036	131997054	GATCCACCAGAGGGCAGAG	-	17082	Complete
TAD1655	11	131780000	131790000	11	131990000	132000000					131997036	131997056	CGATCCACCAGAGGGCAGAG	n	131780973	131780991	GTACCAGAAGGGGACGGGG	-	126557	131997036	131997054	GATCCACCAGAGGGCAGAG	-	17082	Partial	20.4879	inside
TAD1656	11	133910000	133920000	11	134090000	134100000	133920545	133920565	GCCGCCACACGGTGGCGCAG	p					133914933	133914951	CGGCCTCAAGGTGGGGGAG	+	110492
TAD1657	11	133915000	133920000	11	134010000	134015000	133920545	133920565	GCCGCCACACGGTGGCGCAG	p	134009841	134009861	ATGTCCAGTAGATGGTGCCC	n	133915814	133915832	GCACCACCAGGTGCCAGGC	-	108852
TAD1658	12	420000	430000	12	470000	480000									429438	429456	ggaccacttgaggtcagga	+	963934
TAD1659	12	555000	560000	12	645000	650000									557290	557308	AACCCAGGAGGTGGAGCTT	-	978689	645123	645141	GGACCTCTTGAGGGCAGGG	-	100328	Partial	92.5821	overlap
TAD1660	12	670000	680000	12	1200000	1210000									679832	679850	GGGCCAGGGGAGGGCGGCA	-	152131	1209093	1209111	AACCCAGGAGGTGGAGGTT	-	914754	Partial	37.1185	includeFeature
TAD1661	12	680000	685000	12	920000	925000					923534	923554	TTAACCACTAGAGGGCTACC	n	684770	684788	TGGGCAGCAGAAGGAGCCG	-	136393	923535	923553	TAACCACTAGAGGGCTACC	-	143115	Complete
TAD1662	12	685000	690000	12	860000	865000					860588	860608	ACGAGCACCAGGGTGCACCA	n	685437	685455	TGTCCACCAGGGGGCGCCA	+	254754	860589	860607	CGAGCACCAGGGTGCACCA	-	130984	Complete
TAD1663	12	1225000	1230000	12	1695000	1700000	1227327	1227347	AGGGTCAGAAGAGGGTGCCA	p					1227328	1227346	GGGTCAGAAGAGGGTGCCA	+	126885	1697359	1697377	TGGCCCCCAGGGACCACTG	-	783607	Complete
TAD1664	12	1755000	1760000	12	1895000	1900000														1896312	1896330	TTCCCTCAAGGAGGAAGTG	-	92623
TAD1665	12	1755000	1760000	12	2045000	2050000					2049345	2049365	CCGACCACCAGGTGGCAGTG	n						2049345	2049363	CGACCACCAGGTGGCAGTG	-	236393
TAD1666	12	1900000	1905000	12	2045000	2050000					2049345	2049365	CCGACCACCAGGTGGCAGTG	n	1900462	1900480	AGGACAGCAGGTGGCAGCC	-	172459	2049345	2049363	CGACCACCAGGTGGCAGTG	-	236393	Complete
TAD1667	12	1910000	1920000	12	2130000	2140000									1914378	1914396	AGGCCAGGAGGAGGAGGTC	+	131803	2132687	2132705	TAGCCAATAGGAGGAAGTT	-	104754	Complete
TAD1668	12	2160000	2170000	12	2690000	2700000					2692362	2692382	CGCAACGCCAGGGGGCGCCG	n	2166548	2166566	CTTCCAGTAGGTGGCGCCA	+	21459	2697700	2697718	CAGCCAGCAGAGTGCACTC	-	151639	Complete
TAD1669	12	2165000	2170000	12	2390000	2395000									2166548	2166566	CTTCCAGTAGGTGGCGCCA	+	21459	2394131	2394149	CGCCCACCAGAGGGCAGGC	-	184918	Complete
TAD1670	12	2390000	2400000	12	2690000	2700000					2692362	2692382	CGCAACGCCAGGGGGCGCCG	n	2394131	2394149	CGCCCACCAGAGGGCAGGC	-	184918	2697700	2697718	CAGCCAGCAGAGTGCACTC	-	151639	Partial	97.6206	overlap
TAD1671	12	2790000	2800000	12	2890000	2900000	2792253	2792273	CTGCCCAGAAGAGGGCACTG	p	2893345	2893365	ATTGCCAGGAGAGGGCAGCA	n	2792255	2792273	TGCCCAGAAGAGGGCACTG	+	192623	2893345	2893363	TTGCCAGGAGAGGGCAGCA	-	198197	Partial	94.1636	overlap
TAD1672	12	2960000	2970000	12	3140000	3150000	2962954	2962974	GTGGCCGGGAGGGGGAGCTG	p					2962955	2962973	TGGCCGGGAGGGGGAGCTG	+	170492	3143498	3143516	TCACCTCCGGGTGGCACCA	-	159508	Complete
TAD1673	12	3180000	3185000	12	3380000	3385000	3182747	3182767	TTCGCCACTAGGTGTCGCAA	p	3384784	3384804	ACGGCCACTAGGTGGCGCTC	n	3182748	3182766	TCGCCACTAGGTGTCGCAA	+	189508	3384784	3384802	CGGCCACTAGGTGGCGCTC	-	247213	Complete
TAD1674	12	3240000	3245000	12	3380000	3385000	3244801	3244821	TTGACCACTAGATGGCAGCA	p	3384784	3384804	ACGGCCACTAGGTGGCGCTC	n	3244802	3244820	TGACCACTAGATGGCAGCA	+	225574	3384784	3384802	CGGCCACTAGGTGGCGCTC	-	247213	Complete
TAD1675	12	3240000	3250000	12	3310000	3320000	3244801	3244821	TTGACCACTAGATGGCAGCA	p	3312320	3312340	CCGGCCAGCAGGTGGCAGGG	n	3244802	3244820	TGACCACTAGATGGCAGCA	+	225574	3312321	3312339	CGGCCAGCAGGTGGCAGGG	-	217869	Partial	90.73	overlap
TAD1676	12	3400000	3410000	12	3910000	3920000					3913220	3913240	GCAGACGCTAGGTGGCAGCA	n	3409225	3409243	CAGCCAGCAGGGGGCGAGC	+	190328	3913220	3913238	CAGACGCTAGGTGGCAGCA	-	152623	Complete
TAD1677	12	3760000	3770000	12	3880000	3890000					3886554	3886574	TCTACCTCTAGATGGGGCTC	n	3767707	3767725	AAGCCTCCAGAGGGCGCTA	+	19459	3886554	3886572	CTACCTCTAGATGGGGCTC	-	110656	Partial	97.5531	overlap
TAD1678	12	3990000	3995000	12	4145000	4150000	3994841	3994861	TCTAACACAAGATGGCGCTG	p					3994843	3994861	CTAACACAAGATGGCGCTG	+	161148	4147026	4147044	TGGCCACCAGAGGGCTCCT	-	185082	Complete
TAD1679	12	3990000	4000000	12	4380000	4390000	3994841	3994861	TCTAACACAAGATGGCGCTG	p	4386277	4386297	TCTTCCACTAGATGGCAGCA	n	3994843	3994861	CTAACACAAGATGGCGCTG	+	161148	4386277	4386295	CTTCCACTAGATGGCAGCA	-	196885	Partial	10.618	includeFeature
TAD1680	12	4215000	4220000	12	4385000	4390000	4216722	4216742	TCTGCCAGTAGATGGCGGTC	p	4386277	4386297	TCTTCCACTAGATGGCAGCA	n	4216723	4216741	CTGCCAGTAGATGGCGGTC	+	209508	4386277	4386295	CTTCCACTAGATGGCAGCA	-	196885	Unmatched
TAD1681	12	4410000	4420000	12	4630000	4640000	4417144	4417164	AAGTCCACTAGGTGGTACTA	p	4636314	4636334	TTATCCACTAGAGGGAACAT	n	4417145	4417163	AGTCCACTAGGTGGTACTA	+	170656	4636314	4636332	TATCCACTAGAGGGAACAT	-	137705	Unmatched
TAD1682	12	4960000	4970000	12	5180000	5190000					5183215	5183235	ATTTCCACCAGATGGCAGTA	p	4967052	4967070	CTGCCACTAGGGGGAACCA	+	211639	5183216	5183234	TTTCCACCAGATGGCAGTA	+	207869	Partial	25.4443	overlap
TAD1683	12	4965000	4970000	12	5105000	5110000					5112363	5112383	CTCGCCACTAGAGGACAGAG	n	4967052	4967070	CTGCCACTAGGGGGAACCA	+	211639	5109932	5109950	AGGCCACCCGAGGGCAGCA	-	166885	Complete
TAD1684	12	5200000	5205000	12	5545000	5550000	5205624	5205644	ATGAGCACTTGGTGGCAGCA	p										5548708	5548726	TTGCCAGCAGGTGGCTAGA	-	144098
TAD1685	12	5290000	5300000	12	5530000	5540000									5290060	5290078	CAAACAGAAGGTGTCAGTC	+	106721	5539544	5539562	GGGCCAGAAGAGGCTGCCG	-	10541	Partial	92.207	inside
TAD1686	12	5535000	5540000	12	5900000	5905000									5539544	5539562	GGGCCAGAAGAGGCTGCCG	-	10541	5900685	5900703	TTAACACTAGAGGGCTGGA	+	112787	Partial	13.6724	overlap
TAD1687	12	5540000	5550000	12	5750000	5760000									5548708	5548726	TTGCCAGCAGGTGGCTAGA	-	144098	5758588	5758606	TGGCCACAAGATGTAGTTA	-	124918	Partial	5.44636	overlap
TAD1688	12	5540000	5550000	12	6150000	6160000									5548708	5548726	TTGCCAGCAGGTGGCTAGA	-	144098	6159320	6159338	ctacctccagagggccctc	+	145082	Partial	47.6056	includeFeature
TAD1689	12	6090000	6095000	12	6390000	6395000	6097911	6097931	GCGGCCGGCAGATGGCACTG	p					6094153	6094171	CTAGCCCCAGGGGGCACCA	-	131967	6394349	6394367	CTACCACCAGAGGGCACTG	-	226557	Partial	29.4482	includeFeature
TAD1690	12	6105000	6110000	12	6145000	6150000														6149359	6149377	CCACCACTAGGTGACAGCA	-	176393
TAD1691	12	6170000	6175000	12	6290000	6295000									6172474	6172492	CTGCCACAGGAGGGAGGCA	+	141475	6293410	6293428	CAGCCTCCAGAGGGGAACA	-	107049	Unmatched
TAD1692	12	6170000	6180000	12	6570000	6580000									6176924	6176942	CCACCACTAGATGGAGATG	+	158197	6575163	6575181	CCACCTGAGGAGGGCACAG	+	103443	Partial	35.2524	overlap
TAD1693	12	6175000	6180000	12	6385000	6390000									6176924	6176942	CCACCACTAGATGGAGATG	+	158197	6388042	6388060	TGGCCGCGAGGGGGCGCGG	-	186393	Complete
TAD1694	12	6310000	6315000	12	6385000	6390000	6305006	6305026	CTTACCACCAGGGGGGGCAC	p					6313798	6313816	tcatcaccagatggggctg	+	109016	6388042	6388060	TGGCCGCGAGGGGGCGCGG	-	186393	Partial	97.855	overlap
TAD1695	12	6445000	6450000	12	6480000	6485000	6445022	6445042	GCCGCAAACAGGGGAAGCCA	p					6447874	6447892	GGCCCAGGAGGTGGAGGTT	-	108197	6480293	6480311	CCACCAGCAGAGGGAGAGG	-	145574	Partial	18.873	inside
TAD1696	12	6530000	6540000	12	6640000	6650000	6532875	6532895	TCTGCCACAAGAGGGCACCC	p	6647208	6647228	CCAGCCACCAGAGGGCGCCA	n	6532876	6532894	CTGCCACAAGAGGGCACCC	+	207377	6647208	6647226	CAGCCACCAGAGGGCGCCA	-	244918	Complete
TAD1697	12	6535000	6540000	12	6570000	6575000	6532875	6532895	TCTGCCACAAGAGGGCACCC	p										6573222	6573240	TGGCCACTGGTAGGAGCTA	-	95082
TAD1698	12	6680000	6690000	12	6790000	6800000	6679613	6679633	AGCTCCTGCAGATGGCGCCA	p	6793996	6794016	CACAACTCTAGGGGGCGCCA	n	6684679	6684697	CTTACTGTAGGGGTCAGCA	-	100492	6793997	6794015	ACAACTCTAGGGGGCGCCA	-	147869	Partial	89.0294	inside
TAD1699	12	6860000	6865000	12	6930000	6935000									6862932	6862950	TGGCCGCCAGATGGCGCTC	+	215246	6934929	6934947	TGTCCAGTAGGGGGCACTC	-	225246	Partial	37.964	overlap
TAD1700	12	6970000	6980000	12	7070000	7080000	6978745	6978765	ATGTCCACTAGGGGGCAGTA	p					6978747	6978765	TGTCCACTAGGGGGCAGTA	+	234098	7074410	7074428	GTGCCAGCAGGGGGCGCAA	-	213607	Partial	24.0191	overlap
TAD1701	12	7370000	7375000	12	7605000	7610000	7372424	7372444	CTAAACAGCAGATGGCGCCA	p	7613395	7613415	CTCAGCACTAGGGGGAACCC	n	7372425	7372443	TAAACAGCAGATGGCGCCA	+	182787	7606876	7606894	gatccagcagaagaaagta	+	781967	Complete
TAD1702	12	7370000	7375000	12	7795000	7800000	7372424	7372444	CTAAACAGCAGATGGCGCCA	p					7372425	7372443	TAAACAGCAGATGGCGCCA	+	182787	7795631	7795649	tgtcctctagggggagctc	+	177869	Complete
TAD1703	12	8010000	8020000	12	8060000	8070000	8012695	8012715	TTGGCCACCAGGTGGCAGTG	p	8059896	8059916	CGCACCGATAGAGGGCAGCA	n	8012696	8012714	TGGCCACCAGGTGGCAGTG	+	249836	8064868	8064886	GGATCACTAGAGGTCAGGA	-	10459	Partial	36.6829	inside
TAD1704	12	8010000	8020000	12	8140000	8150000	8012695	8012715	TTGGCCACCAGGTGGCAGTG	p	8147993	8148013	TTGGCCACCAGGTGGCAGTG	n	8012696	8012714	TGGCCACCAGGTGGCAGTG	+	249836	8147993	8148011	TGGCCACCAGGTGGCAGTG	-	249836	Complete
TAD1705	12	8085000	8090000	12	8120000	8125000	8085927	8085947	AATCCCAGTAGGTGGCAGCA	p					8085929	8085947	ATCCCAGTAGGTGGCAGCA	+	169016	8120340	8120358	AATCCAGGAGGTGGAAGTT	-	957377	Partial	98.295	overlap
TAD1706	12	8195000	8200000	12	8230000	8235000	8198774	8198794	ACGACCACGAGGGGGCAGCA	p	8231159	8231179	CCCACCACCGGGGGGTAGTA	n	8198775	8198793	CGACCACGAGGGGGCAGCA	+	216066	8231159	8231177	CCACCACCGGGGGGTAGTA	-	150984	Unmatched
TAD1707	12	8830000	8835000	12	9040000	9045000	8834823	8834843	CGGGACACGAGAGGGCAACA	p	9043333	9043353	CTGACCAGAAGGTGGCGCCT	n	8833310	8833328	TGGACTGCAGAGGGCACTG	+	17623	9043333	9043351	TGACCAGAAGGTGGCGCCT	-	199508	Complete
TAD1708	12	9785000	9790000	12	9850000	9855000	9786964	9786984	GTTCCCAGAAGAGGGCGCTG	p					9786965	9786983	TTCCCAGAAGAGGGCGCTG	+	185738
TAD1709	12	9900000	9910000	12	10070000	10080000					10078583	10078603	ATGACCACCAGATGGCAACA	n	9903509	9903527	TAACCACTAGATGGCACTG	+	213115	10078583	10078601	TGACCACCAGATGGCAACA	-	210656	Complete
TAD1710	12	9900000	9910000	12	10290000	10300000					10292801	10292821	CGAAGCAGCAGATGGCACCG	n	9903509	9903527	TAACCACTAGATGGCACTG	+	213115	10292801	10292819	GAAGCAGCAGATGGCACCG	-	137869	Partial	34.3825	overlap
TAD1711	12	10150000	10155000	12	10190000	10195000					10186568	10186588	ATGGCCACAAGGAGGAGACA	p	10150951	10150969	ACGCCACCAGGAGGAGGAT	+	118361	10191730	10191748	ACACCACCAGGAGGAGGAA	-	136393	Partial	72.2889	overlap
TAD1712	12	10180000	10190000	12	10290000	10300000	10186568	10186588	ATGGCCACAAGGAGGAGACA	p	10292801	10292821	CGAAGCAGCAGATGGCACCG	n	10186569	10186587	TGGCCACAAGGAGGAGACA	+	157541	10292801	10292819	GAAGCAGCAGATGGCACCG	-	137869	Partial	94.6933	overlap
TAD1713	12	10385000	10390000	12	10900000	10905000	10388540	10388560	CTGGCCACCAGGTGGCAGGC	p	10902976	10902996	GTGCTCAAAAGAGGGCGCCC	n	10388541	10388559	TGGCCACCAGGTGGCAGGC	+	222623	10902976	10902994	TGCTCAAAAGAGGGCGCCC	-	113279	Complete
TAD1714	12	10390000	10400000	12	10710000	10720000	10388540	10388560	CTGGCCACCAGGTGGCAGGC	p	10715098	10715118	TAGGCCACCAGATGGCATCA	n	10395046	10395064	TATCCACCAGATGGTACAG	-	154426	10715098	10715116	AGGCCACCAGATGGCATCA	-	184918	Complete
TAD1715	12	10470000	10480000	12	10700000	10710000					10715098	10715118	TAGGCCACCAGATGGCATCA	n	10472901	10472919	caggcagtggatggaggcc	+	796721	10702647	10702665	TGGCCAGCAGTGGCCGGCA	-	13377	Partial	94.0662	overlap
TAD1716	12	10920000	10925000	12	11350000	11355000	10923915	10923935	TTTACCACAGGGTGACACCC	p	11352724	11352744	ATTGTCAGTAGGTGGCACTC	n	10923916	10923934	TTACCACAGGGTGACACCC	+	118033	11352724	11352742	TTGTCAGTAGGTGGCACTC	-	175246	Partial	99.1457	overlap
TAD1717	12	10925000	10930000	12	11640000	11645000	10923915	10923935	TTTACCACAGGGTGACACCC	p	11639678	11639698	TGAGCCAGCAGGTGGTGCTG	n						11641520	11641538	tgcccagtaggtggccaaa	+	122131
TAD1718	12	11730000	11740000	12	12180000	12190000	11734285	11734305	ATGCCCAGCAGGTGGCAGCA	p					11734286	11734304	TGCCCAGCAGGTGGCAGCA	+	214262	12186450	12186468	TGGTCACCAGGTGGCGCTA	-	21918	Complete
TAD1719	12	11730000	11740000	12	12480000	12490000	11734285	11734305	ATGCCCAGCAGGTGGCAGCA	p					11734286	11734304	TGCCCAGCAGGTGGCAGCA	+	214262	12487503	12487521	CAGCCACCAGGGGGCGTTG	-	212623	Complete
TAD1720	12	11800000	11810000	12	12030000	12040000									11801611	11801629	GATCCTGCAGGGGGAGGAA	-	123934	12031777	12031795	CAAGCAGCAGATGGCCCCC	+	106066	Unmatched
TAD1721	12	12190000	12200000	12	12850000	12860000					12857774	12857794	GTGGCCACAGGAGGACAGAA	n	12190076	12190094	tgagcagcagaaggaagca	+	116066	12852704	12852722	ATGCCAGTAGATGGAGGCA	-	166885	Partial	28.0339	includeFeature
TAD1722	12	12230000	12235000	12	12480000	12485000	12234860	12234880	TTAGTCAAGAGGTGGCAGTA	p					12234861	12234879	TAGTCAAGAGGTGGCAGTA	+	117705	12480922	12480940	TGAGCACTAGAGGGCAGTA	-	181803	Unmatched
TAD1723	12	12525000	12530000	12	12855000	12860000	12529741	12529761	TTTACCACTAGATGTCACTA	p	12857774	12857794	GTGGCCACAGGAGGACAGAA	n	12529742	12529760	TTACCACTAGATGTCACTA	+	180492	12857774	12857792	TGGCCACAGGAGGACAGAA	-	124754	Partial	56.0678	includeFeature
TAD1724	12	12970000	12980000	12	13130000	13140000														13136566	13136584	TCGCCACTTGATGTCACTG	-	130492
TAD1725	12	13060000	13070000	12	13250000	13260000	13069331	13069351	GTTTCCACTAGATGGCGCTG	p	13251143	13251163	ACGACGAGGAGATAGCGCCA	n	13069332	13069350	TTTCCACTAGATGGCGCTG	+	211475	13253959	13253977	TTTCCAGGAGAGGAAGCCG	+	116721	Partial	95.443	overlap
TAD1726	12	13065000	13070000	12	13360000	13365000	13069331	13069351	GTTTCCACTAGATGGCGCTG	p					13069332	13069350	TTTCCACTAGATGGCGCTG	+	211475	13361559	13361577	CAGCCAGAAGGAGGGGCTG	-	115902	Complete
TAD1727	12	13070000	13075000	12	13130000	13135000	13069331	13069351	GTTTCCACTAGATGGCGCTG	p										13131487	13131505	CTGCCAGCAGAGGGATCCT	-	129508
TAD1728	12	13150000	13160000	12	13360000	13370000	13154413	13154433	AGCGCCACACGGCGGCGCAG	p					13150295	13150313	atgccagcaggggacagag	+	155082	13365193	13365211	CCACCACTAGAGGTCAGAG	-	157213	Complete
TAD1729	12	13250000	13255000	12	13360000	13365000	13251143	13251163	ACGACGAGGAGATAGCGCCA	n					13253959	13253977	TTTCCAGGAGAGGAAGCCG	+	116721	13361559	13361577	CAGCCAGAAGGAGGGGCTG	-	115902	Complete
TAD1730	12	13430000	13440000	12	13680000	13690000	13431270	13431290	GCGGCCGCCAGGGGTCGCAG	p	13687893	13687913	TCTGCCAATAGAGGGCGCCA	n	13431271	13431289	CGGCCGCCAGGGGTCGCAG	+	180984	13687893	13687911	CTGCCAATAGAGGGCGCCA	-	199508	Complete
TAD1731	12	14410000	14420000	12	14510000	14520000	14409644	14409664	TTGGCCAGCAGAGGGAGACC	p					14411389	14411407	CTGGCACTTGGGGGAGGGG	-	798361	14512041	14512059	aacccaggaggtggagctt	+	978689	Partial	30.3184	inside
TAD1732	12	14995000	15000000	12	15150000	15155000	14998389	14998409	AAGACCACTGGAGGGCAGCA	p	15148937	15148957	ATATCCACAAGATGGCAGTC	n	14998390	14998408	AGACCACTGGAGGGCAGCA	+	165574	15150167	15150185	CCACCTCCTGAGGGCAACT	+	865574	Partial	96.445	overlap
TAD1733	12	15420000	15430000	12	15730000	15740000	15429196	15429216	TTGGCCACAAGATGGCAGGA	p	15737563	15737583	ATGGCCAAAAGGGGGCACTC	n	15429198	15429216	TGGCCACAAGATGGCAGGA	+	197705	15737563	15737581	TGGCCAAAAGGGGGCACTC	-	196066	Partial	0.719375	overlap
TAD1734	12	15430000	15435000	12	15675000	15680000	15429196	15429216	TTGGCCACAAGATGGCAGGA	p					15431052	15431070	TTCCCAACTGGTGGTGGTG	-	778689	15675703	15675721	AGGCCACAAGATGTCACTA	-	164426	Complete
TAD1735	12	15430000	15440000	12	16000000	16010000	15429196	15429216	TTGGCCACAAGATGGCAGGA	p	16009482	16009502	TCAGCCACCAGATGGCAATC	n	15439119	15439137	attacagcagatggaaatg	+	801639	16009482	16009500	CAGCCACCAGATGGCAATC	-	192131	Partial	46.0197	overlap
TAD1736	12	15685000	15690000	12	15735000	15740000	15685498	15685518	ACACCCTCAAGGGGGCACTA	p	15737563	15737583	ATGGCCAAAAGGGGGCACTC	n	15685500	15685518	caccctcaagggggcacta	+	162787	15737563	15737581	TGGCCAAAAGGGGGCACTC	-	196066	Complete
TAD1737	12	15745000	15750000	12	16005000	16010000					16009482	16009502	TCAGCCACCAGATGGCAATC	n	15746069	15746087	TGACCACAAGGGGTAGCTC	+	16541	16009482	16009500	CAGCCACCAGATGGCAATC	-	192131	Complete
TAD1738	12	17915000	17920000	12	18000000	18005000														18003984	18004002	TGGACACCAGAGGGTGAGT	-	108525
TAD1739	12	18400000	18410000	12	19330000	19340000					19339843	19339863	TCAACCACCAGAGGGCAGAA	n	18403430	18403448	TTTCCAGAAGGTGGCGCTG	+	199344	19339844	19339862	CAACCACCAGAGGGCAGAA	-	203934	Complete
TAD1740	12	19890000	19900000	12	20360000	20370000	19892315	19892335	TAGGCCAGCAGATGGCACTC	p					19892316	19892334	AGGCCAGCAGATGGCACTC	+	209672	20362928	20362946	catccagcagttggaactt	+	916393	Partial	62.7871	overlap
TAD1741	12	19890000	19900000	12	20520000	20530000	19892315	19892335	TAGGCCAGCAGATGGCACTC	p					19892316	19892334	AGGCCAGCAGATGGCACTC	+	209672	20522638	20522656	CATCCAGAAGAAGGCACAC	-	12623	Complete
TAD1742	12	20620000	20630000	12	20740000	20750000									20629507	20629525	ATGCCACAAGATGGAATAG	-	959016	20742723	20742741	aacccaggaggtggagctt	+	978689	Partial	94.0298	inside
TAD1743	12	21650000	21660000	12	21800000	21810000									21654694	21654712	TCGCCAATAGGAAGCGCTC	+	104426	21801560	21801578	GGGCCACCAGACGGAGATG	+	125246	Partial	41.6655	inside
TAD1744	12	21850000	21860000	12	22140000	22150000	21850942	21850962	TTCACCACCAGATGGCAGTG	p	22142932	22142952	CTCAGCACTAGAGGGAGCAA	n	21850943	21850961	TCACCACCAGATGGCAGTG	+	21459	22142932	22142950	TCAGCACTAGAGGGAGCAA	-	131803	Complete
TAD1745	12	21850000	21860000	12	22590000	22600000	21850942	21850962	TTCACCACCAGATGGCAGTG	p	22596516	22596536	ATAATCACACGGTGGCGCTG	n	21850943	21850961	TCACCACCAGATGGCAGTG	+	21459	22590548	22590566	CTGCCAGGAGGTGGCACTT	-	175246	Partial	48.5164	overlap
TAD1746	12	22235000	22240000	12	22485000	22490000					22488648	22488668	GCGACCGCTAGGAGGTACCC	n	22236295	22236313	TGGCCACTGGGTGTCATCA	+	130328	22488948	22488966	CTGCCGGTGGAGGGCAGTA	-	142459	Complete
TAD1747	12	22250000	22260000	12	22590000	22600000	22254058	22254078	TGATCCAGTAGGTGGCGCTT	p	22596516	22596536	ATAATCACACGGTGGCGCTG	n	22254059	22254077	gatccagtaggtggcgctt	+	166066	22590548	22590566	CTGCCAGGAGGTGGCACTT	-	175246	Complete
TAD1748	12	22480000	22490000	12	22590000	22600000	22488648	22488668	GCGACCGCTAGGAGGTACCC	n	22596516	22596536	ATAATCACACGGTGGCGCTG	n	22488948	22488966	CTGCCGGTGGAGGGCAGTA	-	142459	22590548	22590566	CTGCCAGGAGGTGGCACTT	-	175246	Partial	31.825	inside
TAD1749	12	22690000	22700000	12	22770000	22780000														22778448	22778466	CTGCCGGGAGGGGGCCCTG	+	130492
TAD1750	12	23010000	23020000	12	23350000	23360000	23009215	23009235	TTGTCCACTAGATGTCAGTA	p	23358306	23358326	ATGACCACTAGATGGCAGAT	p	23015997	23016015	CCAACAGAAGAGGGAGGCT	+	100164	23358307	23358325	TGACCACTAGATGGCAGAT	+	180328	Unmatched
TAD1751	12	23360000	23370000	12	24930000	24940000	23358306	23358326	ATGACCACTAGATGGCAGAT	p					23363713	23363731	GGGGCAGCAGGTGGCGGCG	-	174918	24931690	24931708	CTGCCAGAAGATGTTGCTC	-	125082	Unmatched
TAD1752	12	24260000	24265000	12	24710000	24715000	24262551	24262571	ATATCCACTAGGGGGATCAT	p					24262552	24262570	TATCCACTAGGGGGATCAT	+	10377
TAD1753	12	24260000	24270000	12	24920000	24930000	24262551	24262571	ATATCCACTAGGGGGATCAT	p					24265373	24265391	TCTCCAATAGGGGTCAACA	-	119508	24924544	24924562	TGACCACCAGCAGGCAGAG	-	120492	Unmatched
TAD1754	12	25140000	25145000	12	25280000	25285000	25144590	25144610	CTTACCAGCAGAGGGTGCTA	p	25283810	25283830	TTTGCCACTAGAGGGCTCTT	n	25144591	25144609	TTACCAGCAGAGGGTGCTA	+	196885	25283810	25283828	TTGCCACTAGAGGGCTCTT	-	163934	Complete
TAD1755	12	25140000	25150000	12	25540000	25550000	25144590	25144610	CTTACCAGCAGAGGGTGCTA	p	25540565	25540585	TTTGACAGCAGGGGGAGCTC	n	25144591	25144609	TTACCAGCAGAGGGTGCTA	+	196885	25540566	25540584	TTGACAGCAGGGGGAGCTC	-	173607	Partial	43.1659	includeFeature
TAD1756	12	25390000	25395000	12	25535000	25540000	25394296	25394316	TTGACCAGTAGAGGGCACTC	p	25540565	25540585	TTTGACAGCAGGGGGAGCTC	n	25394297	25394315	TGACCAGTAGAGGGCACTC	+	22541
TAD1757	12	25580000	25590000	12	26110000	26120000	25589434	25589454	TTTACCACTAGAGGGCATTG	p					25589435	25589453	TTACCACTAGAGGGCATTG	+	183443	26112780	26112798	GCAACACCAGGCGGCTCTA	-	804918	Complete
TAD1758	12	25590000	25595000	12	26180000	26185000	25589434	25589454	TTTACCACTAGAGGGCATTG	p	26182335	26182355	TTAGCCACCAGAGGTCACCC	n						26182335	26182353	TAGCCACCAGAGGTCACCC	-	195246
TAD1759	12	26250000	26260000	12	26800000	26810000	26250161	26250181	TCTTACACTAGGGGGCAGCA	p	26804699	26804719	TCTGACAGGAGGGGGCGATG	n	26250162	26250180	CTTACACTAGGGGGCAGCA	+	174754	26804699	26804717	CTGACAGGAGGGGGCGATG	-	14623	Complete
TAD1760	12	27170000	27180000	12	27440000	27450000	27168804	27168824	GCTAGCAGAAGAGGGCGCTC	p					27175153	27175171	TAAACACGAGAGGGTACGA	+	998361	27447360	27447378	aacccaggaggtggaggtt	+	914754	Complete
TAD1761	12	27480000	27485000	12	27530000	27535000					27537111	27537131	ATGGCCACAAGGGGGCGTAT	n	27483232	27483250	AACCCAGGAGGGGGAGGTT	-	10	27530394	27530412	TGTACAGCAGAGGAAGGGG	-	937705	Partial	39.2753	inside
TAD1762	12	27570000	27580000	12	27790000	27800000	27577728	27577748	GTGGCCACTAGGTGCCACTT	p	27788484	27788504	TAAACCACTAGATGGCACTT	n	27577729	27577747	TGGCCACTAGGTGCCACTT	+	158689	27797089	27797107	AGCCCAGGAGGTGGAGGCT	-	107213	Complete
TAD1763	12	27880000	27890000	12	28090000	28100000	27886170	27886190	AGTGCTACCAGGTGGCGTGA	p	28093910	28093930	GTGACCACGAGGTGGCAGCA	n	27885403	27885421	CAGCCAGCAGGTGGGGTGC	-	985246	28093910	28093928	TGACCACGAGGTGGCAGCA	-	211311	Partial	97.3291	overlap
TAD1764	12	27880000	27890000	12	28320000	28330000	27886170	27886190	AGTGCTACCAGGTGGCGTGA	p	28325553	28325573	TGGCTCACCAGAGGGCAGTG	n	27885403	27885421	CAGCCAGCAGGTGGGGTGC	-	985246	28325553	28325571	GGCTCACCAGAGGGCAGTG	-	145246	Partial	99.0616	overlap
TAD1765	12	27885000	27890000	12	29025000	29030000	27886170	27886190	AGTGCTACCAGGTGGCGTGA	p	29025794	29025814	CTTGCCAGTAGGGGTAGCTG	n	27885403	27885421	CAGCCAGCAGGTGGGGTGC	-	985246	29025794	29025812	TTGCCAGTAGGGGTAGCTG	-	175902	Partial	73.2002	inside
TAD1766	12	28120000	28130000	12	28330000	28340000	28123219	28123239	GTCGCAAAGAGGTGGCGCCC	p	28325553	28325573	TGGCTCACCAGAGGGCAGTG	n	28122354	28122372	CGCCCGCAGGAGGGCACCG	+	118361	28338806	28338824	TGGCCACAAGATGTTGTTC	-	109836	Partial	93.535	overlap
TAD1767	12	30840000	30850000	12	30900000	30910000					30907960	30907980	AGCACCGGAAGGAGGCGGTG	n	30848039	30848057	CCGACAGGAGGAGGCGGTG	+	132295	30909203	30909221	GCGCCGGCAGGGGGCAAAC	-	136066	Partial	5.57499	inside
TAD1768	12	30990000	31000000	12	31380000	31390000	31000293	31000313	CTGTCCTCTAGGGGGAGCTC	p					30997651	30997669	TTTCCACTAGGTGGCGCTA	-	225082	31388098	31388116	TGAGCTGCAGATGGCGGTG	+	147705	Unmatched
TAD1769	12	31555000	31560000	12	31785000	31790000	31556228	31556248	CAGACCACTAGATGTCACTG	p	31789757	31789777	TTGGCCACCAGGGGGCACCA	n	31556229	31556247	AGACCACTAGATGTCACTG	+	167705	31789757	31789775	TGGCCACCAGGGGGCACCA	-	267705	Complete
TAD1770	12	31830000	31835000	12	32460000	32465000	31835232	31835252	GTGACCACAAGGTGGCAGTG	p					31832977	31832995	cacccgggaggtggaggtt	+	793443	32461288	32461306	CAGCCACTAGTTGACAGTC	+	114262	Complete
TAD1771	12	32205000	32210000	12	32455000	32460000	32213689	32213709	TTGCCCTCTAGAGGGCAGTA	p					32209910	32209928	CAAACTCGAGGGGGCAGAG	-	108033	32458273	32458291	TGGTCAAAAGGGGGCACTG	-	154098	Complete
TAD1772	12	32515000	32520000	12	32810000	32815000									32517053	32517071	TAGGCAGCAGGGGGAAAAA	-	115902	32810368	32810386	GTGCCACTGGGTGACAGAG	-	102295	Partial	68.853	overlap
TAD1773	12	32605000	32610000	12	32810000	32815000	32608637	32608657	TTGGCCTCTAGGAGGCAGCA	p					32608638	32608656	TGGCCTCTAGGAGGCAGCA	+	188852	32810368	32810386	GTGCCACTGGGTGACAGAG	-	102295	Complete
TAD1774	12	32910000	32915000	12	34170000	34175000	32909326	32909346	TCTTCCAGGAGGTGGCAGTC	p	34175123	34175143	CTTACCAGAAGGTGGCGACG	n	32911647	32911665	cacccacgaggtggaggtt	+	118197	34170068	34170086	TTTCCGCTAGAGGGTGTTG	-	110492	Complete
TAD1775	12	38530000	38540000	12	38710000	38720000	38532685	38532705	TTGTCCACTAGATGTCGCTC	p	38710301	38710321	CTTACCAGAAGGTGGCGACG	n	38532686	38532704	TGTCCACTAGATGTCGCTC	+	182787	38710302	38710320	TTACCAGAAGGTGGCGACG	-	181475	Partial	95.1026	overlap
TAD1776	12	40405000	40410000	12	40500000	40505000	40405135	40405155	ATGCCCACTAGGGGGCAAAA	p	40501511	40501531	CTCACCACCAGGGGGCGCAG	n	40405136	40405154	tgcccactagggggcaaaa	+	182787	40501511	40501529	TCACCACCAGGGGGCGCAG	-	229672	Complete
TAD1777	12	40410000	40420000	12	40480000	40490000	40405135	40405155	ATGCCCACTAGGGGGCAAAA	p					40412994	40413012	CAGGCTCAAGGTGGAAGCA	+	962295	40487495	40487513	ttcccagcagaggaaaccg	+	129508	Unmatched
TAD1778	12	40540000	40545000	12	40705000	40710000	40546774	40546794	AGGTCCACAAGGGGGCACTC	p	40706974	40706994	AGAACCACCAGATGGCAAAC	n	40543845	40543863	ccacctccagatgtcattt	+	85082	40706974	40706992	GAACCACCAGATGGCAAAC	-	14541	Partial	94.4682	includeFeature
TAD1779	12	41010000	41020000	12	41310000	41320000	41016232	41016252	GCTGCCACCAGATGGCAGCA	p	41315550	41315570	CTGACCACTAGAGGTCAGTC	n	41016233	41016251	CTGCCACCAGATGGCAGCA	+	224262	41315550	41315568	TGACCACTAGAGGTCAGTC	-	188197	Unmatched
TAD1780	12	41330000	41340000	12	42410000	42420000	41340606	41340626	TTAACCACTAAGGGGCAACC	p	42418181	42418201	ACGGACAGCAGATGGCGCTG	n	41330632	41330650	AGGCCAGTAGAGATCACTG	-	114426	42418181	42418199	CGGACAGCAGATGGCGCTG	-	201639	Partial	69.7679	includeFeature
TAD1781	12	42520000	42530000	12	42950000	42960000	42523593	42523613	ACAAACATCAGAGGGCAGCA	p	42959636	42959656	GCAGCTCCCAGAGGGCAGTG	n	42520910	42520928	CTGGCACCAGGGGGCCCTT	-	124098	42952360	42952378	AAGCCAGCTGGGGGACCCA	-	890164	Partial	55.2282	includeFeature
TAD1782	12	42525000	42530000	12	42720000	42725000	42523593	42523613	ACAAACATCAGAGGGCAGCA	p	42726294	42726314	TTGGCCACCAGAGGCCACCC	n
TAD1783	12	42870000	42880000	12	43730000	43740000	42876755	42876775	TAGGCCGCGAGGGGGCGCCC	p					42876756	42876774	AGGCCGCGAGGGGGCGCCC	+	178361	43734304	43734322	tgatcaccaggtggaccta	+	125574	Partial	10.001	includeFeature
TAD1784	12	42880000	42890000	12	42950000	42960000	42876755	42876775	TAGGCCGCGAGGGGGCGCCC	p	42959636	42959656	GCAGCTCCCAGAGGGCAGTG	n	42882613	42882631	TTTCCAGGGGAGGGCAGAT	+	880328	42952360	42952378	AAGCCAGCTGGGGGACCCA	-	890164	Partial	91.9445	inside
TAD1785	12	42970000	42980000	12	43720000	43730000	42982864	42982884	GACGCCAGTAGGTGACAGGC	p					42973753	42973771	AACCCAGGAGGTGGAGGTT	-	914754	43723906	43723924	ctgccagcaggtgtggcca	+	132787	Complete
TAD1786	12	42980000	42990000	12	43670000	43680000	42982864	42982884	GACGCCAGTAGGTGACAGGC	p	43676121	43676141	GTGGACAAGAGAGGGCAGTC	n	42984591	42984609	TGGACTGCAGAGGGCAGAC	+	146557	43676121	43676139	TGGACAAGAGAGGGCAGTC	-	129344	Complete
TAD1787	12	43675000	43680000	12	43725000	43730000	43676121	43676141	GTGGACAAGAGAGGGCAGTC	n					43676121	43676139	TGGACAAGAGAGGGCAGTC	-	129344	43725373	43725391	CTGCCAGGAGAAGGAGAGA	-	922951	Unmatched
TAD1788	12	44170000	44180000	12	44270000	44280000	44170492	44170512	ATATCCAGGAGGGGGCAGAA	p	44276556	44276576	TATACCACCAGAAGGTGCCC	n	44170493	44170511	tatccaggagggggcagaa	+	16918	44276556	44276574	ATACCACCAGAAGGTGCCC	-	135574	Complete
TAD1789	12	44340000	44350000	12	45320000	45330000	44351727	44351747	AGAGCCACTTGATGGCAGCA	p	45324974	45324994	TATTCCACAAGATGGCGCTG	n	44343521	44343539	AGGGCAGGAGAGGGCCCTC	-	883607	45324974	45324992	ATTCCACAAGATGGCGCTG	-	171475	Complete
TAD1790	12	45570000	45580000	12	45770000	45780000					45782523	45782543	CCAACCAGAAGGTGGAGCAG	n	45571102	45571120	TATCCTCTAGGTGAAACTT	-	862295	45776139	45776157	ATGCCTGTAGGTGTCAAAG	+	906557	Complete
TAD1791	12	45610000	45620000	12	45770000	45780000					45782523	45782543	CCAACCAGAAGGTGGAGCAG	n	45613041	45613059	CAGCTACTAGAGGGCACAT	-	944262	45776139	45776157	ATGCCTGTAGGTGTCAAAG	+	906557	Partial	69.0559	overlap
TAD1792	12	46540000	46550000	12	46740000	46750000									46547231	46547249	ATTCCAGATGGTGGTGCTG	+	822951	46749004	46749022	CGGCCTCCAGATGGCAAAG	-	165574	Partial	39.1233	inside
TAD1793	12	46780000	46785000	12	46945000	46950000	46777747	46777767	GCTGCCAACAGGGCGTGCCC	n										46949077	46949095	GGACCGGAAGGAGGAAGCG	+	97377
TAD1794	12	46780000	46790000	12	46860000	46870000	46777747	46777767	GCTGCCAACAGGGCGTGCCC	n					46789286	46789304	AAATCACCAGGTGGTACTT	-	972131	46868335	46868353	AACCCAGGAGGTGGAGGTT	-	914754	Partial	16.7671	inside
TAD1795	12	46780000	46790000	12	47050000	47060000	46777747	46777767	GCTGCCAACAGGGCGTGCCC	n	47055350	47055370	GTTACCACTAGGGGACACTG	n	46789286	46789304	AAATCACCAGGTGGTACTT	-	972131	47055350	47055368	TTACCACTAGGGGACACTG	-	192951	Partial	98.4371	overlap
TAD1796	12	46950000	46960000	12	47050000	47060000					47055350	47055370	GTTACCACTAGGGGACACTG	n	46956796	46956814	TTTCCACTTGATGTCACAC	-	877049	47055350	47055368	TTACCACTAGGGGACACTG	-	192951	Partial	96.0218	overlap
TAD1797	12	46980000	46990000	12	47040000	47050000					47055350	47055370	GTTACCACTAGGGGACACTG	n	46984761	46984779	tcaccagcagaggctgcat	+	847541	47042975	47042993	tcttcacaaggtggcagTG	+	14377	Partial	13.0411	inside
TAD1798	12	47070000	47080000	12	47320000	47330000									47071750	47071768	CCTCCAGTAGATGGCTCAC	-	125246	47327937	47327955	CTAACAGTAGATGTCAGCA	-	122459	Complete
TAD1799	12	47070000	47080000	12	47410000	47420000									47071750	47071768	CCTCCAGTAGATGGCTCAC	-	125246	47415188	47415206	CAGCCACTAGATGGCACAC	-	195738	Complete
TAD1800	12	47420000	47430000	12	48070000	48080000					48080612	48080632	GATAGCAGCAGATGGTGCTA	n	47426531	47426549	AAGCCACTAGATGGCCCTA	+	156393	48073792	48073810	TGACCTCTAGGGGCCTCAG	-	896721	Partial	55.3979	includeFeature
TAD1801	12	47425000	47430000	12	47700000	47705000									47426531	47426549	AAGCCACTAGATGGCCCTA	+	156393	47701140	47701158	aacccaccagaaggaagaa	+	954098	Complete
TAD1802	12	48100000	48110000	12	48340000	48350000					48343415	48343435	CCTTCCGCCAGGGGGCGTGG	n	48109258	48109276	AGAACGCCAGGGGGCAGCA	+	154262	48345412	48345430	CGGCCTGGAGAGGGTGGCA	-	148361	Complete
TAD1803	12	48110000	48115000	12	48170000	48175000									48111469	48111487	TGACCTCTAGAGGTCGCTC	+	171639	48173258	48173276	CAGCCACCAGAGGGCGCTC	-	236393	Complete
TAD1804	12	48110000	48115000	12	48230000	48235000									48111469	48111487	TGACCTCTAGAGGTCGCTC	+	171639	48231556	48231574	TGGCCACCAGGGGGCAGGT	-	212131	Complete
TAD1805	12	48180000	48185000	12	48230000	48235000									48184887	48184905	CCTGCTGCAGGGGGCACCT	+	111475	48231556	48231574	TGGCCACCAGGGGGCAGGT	-	212131	Partial	96.0564	overlap
TAD1806	12	48930000	48940000	12	49010000	49020000	48936274	48936294	CTGGCCAGGAGACGGCGCTC	p	49012412	49012432	ACAAACACTAGGTGGAACTC	n	48936275	48936293	TGGCCAGGAGACGGCGCTC	+	16377	49012412	49012430	CAAACACTAGGTGGAACTC	-	142131	Partial	85.0178	includeFeature
TAD1807	12	49245000	49250000	12	49280000	49285000	49247196	49247216	AAAAGCACGAGAGGGCGCTC	p	49284635	49284655	GCAGCCAGCAGGGGGCAGAA	n	49247197	49247215	AAAGCACGAGAGGGCGCTC	+	122295	49284635	49284653	CAGCCAGCAGGGGGCAGAA	-	217541	Partial	94.7175	includeFeature
TAD1808	12	49245000	49250000	12	49330000	49335000	49247196	49247216	AAAAGCACGAGAGGGCGCTC	p					49247197	49247215	AAAGCACGAGAGGGCGCTC	+	122295	49330350	49330368	TGTCCAGCAGGGGGCAGTA	-	23459	Partial	42.0967	includeFeature
TAD1809	12	49455000	49460000	12	49625000	49630000	49457877	49457897	TTGGCCACTAGAGGGTGGTG	p	49629115	49629135	GCGTCCAGCAGATGGCGCCC	n	49457879	49457897	TGGCCACTAGAGGGTGGTG	+	21082	49629116	49629134	CGTCCAGCAGATGGCGCCC	-	216721	Partial	24.2274	includeFeature
TAD1810	12	49575000	49580000	12	49625000	49630000					49629115	49629135	GCGTCCAGCAGATGGCGCCC	n	49575223	49575241	aagtcaacaggtggaagca	+	944262	49629116	49629134	CGTCCAGCAGATGGCGCCC	-	216721	Unmatched
TAD1811	12	49760000	49765000	12	49900000	49905000					49908044	49908064	AGAACCAGCAGATGGCAGTA	n	49763782	49763800	GGGCCTGAGGGAGGAGCCA	+	813115
TAD1812	12	50035000	50040000	12	50100000	50105000					50101498	50101518	GAGGCCGCCAGGGAGCGCTC	n	50038500	50038518	TGCCCAGCAGAGGGCACTA	+	218852	50101498	50101516	AGGCCGCCAGGGAGCGCTC	-	14541	Partial	90.6629	includeFeature
TAD1813	12	50160000	50170000	12	50440000	50450000					50449938	50449958	GCAGCCACTGGGTGGCAGCC	n	50169790	50169808	CAGCCCCCAGGTGACTCCA	-	986885	50449938	50449956	CAGCCACTGGGTGGCAGCC	-	172787	Partial	65.2259	overlap
TAD1814	12	50170000	50175000	12	50230000	50235000					50232970	50232990	GTGACCCCTGGAGGGCACTG	n	50172103	50172121	TGTCCTCCAGGGGGAGCCA	-	193443	50232970	50232988	TGACCCCTGGAGGGCACTG	-	137377	Complete
TAD1815	12	50170000	50180000	12	50360000	50370000									50172103	50172121	TGTCCTCCAGGGGGAGCCA	-	193443	50361387	50361405	TGGCCAGCAGGGGTCGCTG	+	228197	Partial	54.5775	overlap
TAD1816	12	50260000	50265000	12	50460000	50465000	50261068	50261088	GCAGCCACTGGAGGGCAGCA	p	50464452	50464472	GTTCCCACTAGAGGGCACTG	n	50261069	50261087	CAGCCACTGGAGGGCAGCA	+	179508	50464453	50464471	TTCCCACTAGAGGGCACTG	-	200984	Complete
TAD1817	12	50260000	50270000	12	50330000	50340000	50261068	50261088	GCAGCCACTGGAGGGCAGCA	p	50339505	50339525	TGCTCCAGCAGGGGGCGTCC	p	50261069	50261087	CAGCCACTGGAGGGCAGCA	+	179508	50339506	50339524	gctccagcagggggcgtcc	+	161475	Partial	98.9437	overlap
TAD1818	12	50360000	50365000	12	50445000	50450000					50449938	50449958	GCAGCCACTGGGTGGCAGCC	n	50361387	50361405	TGGCCAGCAGGGGTCGCTG	+	228197	50449938	50449956	CAGCCACTGGGTGGCAGCC	-	172787	Complete
TAD1819	12	50610000	50620000	12	50700000	50710000	50616429	50616449	CCACCCGGCAGAGGGAGAGG	p	50708659	50708679	GACAACAGGAGAGGGAGCTC	n	50616430	50616448	CACCCGGCagagggagagg	+	901639	50708659	50708677	ACAACAGGAGAGGGAGCTC	-	968852	Partial	98.885	overlap
TAD1820	12	50895000	50900000	12	51030000	51035000	50898668	50898688	CTTCCCAGTAGAGGGCGCCG	p	51031852	51031872	ATATCCACTAGAGGTCACCA	n	50898670	50898688	TTCCCAGTAGAGGGCGCCG	+	201639	51031852	51031870	TATCCACTAGAGGTCACCA	-	176557	Complete
TAD1821	12	51220000	51230000	12	51380000	51390000	51219321	51219341	GTGTCCACTAGATGGCAACC	p	51380925	51380945	GAGACCAGATGGTGGAGCTC	n	51222980	51222998	gtgccagctggtgtcacct	+	944262	51389015	51389033	aacccaggaggtggaggca	+	119016	Complete
TAD1822	12	51430000	51440000	12	51730000	51740000	51441679	51441699	GGCACCATTAGAGGGCGCCG	p	51735356	51735376	CCCACCAGCAGATGCTGCTG	n	51436061	51436079	TACCCAGGAGGTGGAGGTT	-	11541	51733704	51733722	GCCCCAGTAGGAGGAGCTG	+	122295	Complete
TAD1823	12	51470000	51480000	12	51730000	51740000					51735356	51735376	CCCACCAGCAGATGCTGCTG	n	51473529	51473547	tgggcaacagagggagacc	+	104098	51733704	51733722	GCCCCAGTAGGAGGAGCTG	+	122295	Partial	98.3619	overlap
TAD1824	12	51665000	51670000	12	51730000	51735000	51663486	51663506	CCATCCACCAGGTGTCAGGA	p	51735356	51735376	CCCACCAGCAGATGCTGCTG	n	51666704	51666722	CCACCTCCAGGGTGCAAAA	-	921311	51733704	51733722	GCCCCAGTAGGAGGAGCTG	+	122295	Complete
TAD1825	12	51810000	51820000	12	52210000	52220000					52217899	52217919	CTTTCCAGAAGGTGGCAGTA	n	51818953	51818971	GGGACACCAGGGGGCGCTC	+	202295	52217900	52217918	TTTCCAGAAGGTGGCAGTA	-	188689	Complete
TAD1826	12	51810000	51820000	12	52360000	52370000									51818953	51818971	GGGACACCAGGGGGCGCTC	+	202295
TAD1827	12	51815000	51820000	12	51920000	51925000					51925869	51925889	TCCTCCAGCAGAGGGCAGGC	n	51818953	51818971	GGGACACCAGGGGGCGCTC	+	202295	51922742	51922760	AGAGCAGCAGATGTCACCA	-	118689	Complete
TAD1828	12	51815000	51820000	12	52265000	52270000					52269205	52269225	TCAGCCAGCAGGTGGCAGGT	n	51818953	51818971	GGGACACCAGGGGGCGCTC	+	202295	52265145	52265163	tgcccaccagagggcaacc	+	188197	Complete
TAD1829	12	52285000	52290000	12	52365000	52370000	52288912	52288932	TTTTCCAGCAGAGGGAGCCT	p					52288914	52288932	TTTCCAGCAGAGGGAGCCT	+	164754
TAD1830	12	52415000	52420000	12	52475000	52480000	52419606	52419626	GTTACCAGCAGAGGGCACCA	p	52477368	52477388	CTGGCCACAGGGGGGCAGCC	n	52419608	52419626	TTACCAGCAGAGGGCACCA	+	226721	52477368	52477386	TGGCCACAGGGGGGCAGCC	-	184918	Partial	93.6277	overlap
TAD1831	12	52540000	52550000	12	53370000	53380000									52546029	52546047	CAGCCGGCAGGGGGCGGTG	+	207213	53374773	53374791	AGGCCACCAGGGGGCAGAG	-	216721	Partial	21.6285	overlap
TAD1832	12	52545000	52550000	12	53270000	53275000									52546029	52546047	CAGCCGGCAGGGGGCGGTG	+	207213	53273886	53273904	CATCCACTAGGAGGCAGCA	-	17918	Partial	24.2026	overlap
TAD1833	12	52550000	52555000	12	52710000	52715000									52550728	52550746	TGGTCAGCAGGGGGCGCTC	+	212459	52714083	52714101	CAACCACCATGTGGCAGTG	-	135574	Complete
TAD1834	12	52555000	52560000	12	52600000	52605000					52607371	52607391	TGAGCCAGCAGGTGGCACAG	n	52557877	52557895	CGGCCAGCAGAGGGCAGAG	+	219836	52600145	52600163	GGGCAGGCAGGGGGAGCAG	+	904918	Partial	94.73	overlap
TAD1835	12	52760000	52770000	12	53370000	53380000									52766511	52766529	TGGCCAGAAGAGGGCAGCA	+	221148	53374773	53374791	AGGCCACCAGGGGGCAGAG	-	216721	Partial	21.7708	includeFeature
TAD1836	12	52770000	52775000	12	53255000	53260000									52774170	52774188	GCGCCTGTAGGTGGCGATC	+	147541	53259291	53259309	CCACCTGCAGGGGGAGTCA	-	138852	Complete
TAD1837	12	52970000	52980000	12	53370000	53380000									52976401	52976419	CTTCCTGGAGGAGGCGGTA	-	126721	53374773	53374791	AGGCCACCAGGGGGCAGAG	-	216721	Partial	16.5132	includeFeature
TAD1838	12	52980000	52985000	12	53270000	53275000									52981438	52981456	CTTGCGGTAGGTGGCGATC	+	929508	53273886	53273904	CATCCACTAGGAGGCAGCA	-	17918	Unmatched
TAD1839	12	53275000	53280000	12	53370000	53375000									53278761	53278779	TGCCCTCCAGGGGGCGCCA	+	212787	53374773	53374791	AGGCCACCAGGGGGCAGAG	-	216721	Complete
TAD1840	12	53455000	53460000	12	53585000	53590000	53459889	53459909	GTGACCACCAGAGGGCGTGC	p					53459891	53459909	TGACCACCAGAGGGCGTGC	+	184918	53589598	53589616	CCACCAGCTGGAGGAGCCC	+	109508	Partial	27.4141	overlap
TAD1841	12	53605000	53610000	12	53680000	53685000	53607253	53607273	GCAGACGCCAGGGGGCGCCC	p	53681681	53681701	TGTGACAGCAGGTGGCGTAG	n	53607255	53607273	CAGACGCCAGGGGGCGCCC	+	173279	53681681	53681699	GTGACAGCAGGTGGCGTAG	-	120984	Partial	99.225	overlap
TAD1842	12	53750000	53755000	12	53810000	53815000	53746554	53746574	ACTACCACCAGGTGGCAGAA	p	53815532	53815552	ATCACCACCAGAGGTCAGCA	n	53753905	53753923	agcccaggaggtggaggct	+	107213	53811597	53811615	AACCCAGGAGGTGGAGGTT	-	914754	Partial	93.6478	inside
TAD1843	12	53930000	53935000	12	54065000	54070000					54070017	54070037	TCGAACGCCAGGTGGAGCAA	n	53932016	53932034	TGGCCACTGGAGAGCTGTG	+	868852
TAD1844	12	54095000	54100000	12	54135000	54140000	54095740	54095760	GCAGCCAGCAGGGGTCGCCG	p					54095741	54095759	CAGCCAGCAGGGGTCGCCG	+	208361	54137562	54137580	CTGCCACAAGGTGGCAGCC	-	202951	Complete
TAD1845	12	54390000	54400000	12	54760000	54770000	54399902	54399922	ATGGACGCGAGGTGGCGCTG	p					54397993	54398011	CGGCCACCAGGGAGCACCC	-	190328	54762620	54762638	ACTCCACAAGGCGGCGCCA	-	138689	Partial	53.2303	includeFeature
TAD1846	12	54400000	54405000	12	54585000	54590000	54399902	54399922	ATGGACGCGAGGTGGCGCTG	p	54585515	54585535	GAGGCCGATAGATGGCGCTC	n	54400801	54400819	AGAACAGTAGGGGTCAGGA	-	114098	54585515	54585533	AGGCCGATAGATGGCGCTC	-	144262	Complete
TAD1847	12	54615000	54620000	12	54670000	54675000														54673302	54673320	TCTCCAAAAGAGGGAGGTC	-	120164
TAD1848	12	54615000	54620000	12	54760000	54765000														54762620	54762638	ACTCCACAAGGCGGCGCCA	-	138689
TAD1849	12	54685000	54690000	12	54720000	54725000									54688170	54688188	TGCCCAGCAGAGGGAGCCG	+	191967
TAD1850	12	54685000	54690000	12	54755000	54760000									54688170	54688188	TGCCCAGCAGAGGGAGCCG	+	191967	54757354	54757372	CCTGCAGAAGGTGGCACCG	+	134754	Complete
TAD1851	12	54795000	54800000	12	54830000	54835000	54793250	54793270	GTGGCCACTAGATGGCGCCA	p					54798364	54798382	ATTCCAACAGAGGGCGCTG	-	163115	54833597	54833615	TGTCCAGTAGGTGGAGATA	-	173443	Complete
TAD1852	12	55140000	55150000	12	55350000	55360000	55143163	55143183	GTGACCTGCAGATGGCAGTA	p	55352029	55352049	TTGTCCAGCAGATGTCAGCC	n	55143164	55143182	TGACCTGCAGATGGCAGTA	+	195902	55352029	55352047	TGTCCAGCAGATGTCAGCC	-	169344	Complete
TAD1853	12	55240000	55250000	12	55350000	55360000					55352029	55352049	TTGTCCAGCAGATGTCAGCC	n	55247899	55247917	ATTCCCCTAGGGGGAGACA	+	945902	55352029	55352047	TGTCCAGCAGATGTCAGCC	-	169344	Partial	93.5542	overlap
TAD1854	12	55385000	55390000	12	55460000	55465000	55387196	55387216	ATGACCACCAGGTGGCAGCC	p					55387197	55387215	TGACCACCAGGTGGCAGCC	+	234426	55462386	55462404	CAGCCACTAGGTGGATACC	-	12	Complete
TAD1855	12	55590000	55600000	12	56000000	56010000														56005831	56005849	TAGCCAGCAGGTGAGGATG	-	100164
TAD1856	12	56130000	56135000	12	56330000	56335000	56132748	56132768	TCTACCATCAGATGGCAGTC	p	56334203	56334223	CTGACCTCTAGGTGGCACCA	n	56131154	56131172	CTGCCAGCAGGAGGCACCA	-	208033	56334203	56334221	TGACCTCTAGGTGGCACCA	-	212131	Partial	6.85171	includeFeature
TAD1857	12	56130000	56140000	12	56420000	56430000	56132748	56132768	TCTACCATCAGATGGCAGTC	p	56423661	56423681	CAAACCAGCAGGGGGAGCAG	n	56131154	56131172	CTGCCAGCAGGAGGCACCA	-	208033	56423661	56423679	AAACCAGCAGGGGGAGCAG	-	167377	Partial	4.682	includeFeature
TAD1858	12	56210000	56215000	12	56330000	56335000	56214657	56214677	TGGTCCAGTAGGAGGTGCCC	p	56334203	56334223	CTGACCTCTAGGTGGCACCA	n	56214659	56214677	GGTCCAGTAGGAGGTGCCC	+	136885	56334203	56334221	TGACCTCTAGGTGGCACCA	-	212131	Partial	11.2368	includeFeature
TAD1859	12	56385000	56390000	12	56420000	56425000	56390076	56390096	CCGGCCTCTAGAGGGCAGTG	p	56423661	56423681	CAAACCAGCAGGGGGAGCAG	n						56423661	56423679	AAACCAGCAGGGGGAGCAG	-	167377
TAD1860	12	56440000	56450000	12	56500000	56510000									56444368	56444386	AACCCAGGAGATGGAGGTT	-	809836	56503708	56503726	AGACCAGCAGAAGTAGGTG	+	111639	Partial	53.34	overlap
TAD1861	12	56510000	56515000	12	56615000	56620000					56618171	56618191	GCAGCCCGCAGGGGGAGCCA	n	56512062	56512080	GGACCGGCAGGCGGCAGCA	+	135738	56617923	56617941	CCACCACTAGAAGGCGCAC	-	167705	Partial	67.5109	overlap
TAD1862	12	56905000	56910000	12	56960000	56965000	56907689	56907709	TTACCCAGGAGGTGGCAGCG	p	56967336	56967356	ATTGCCAGCAGGTGGTGCTA	n	56907690	56907708	TACCCAGGAGGTGGCAGCG	+	163443	56963278	56963296	CTTCCAGCAGGTGGCTGGT	+	114262	Complete
TAD1863	12	57150000	57155000	12	57380000	57385000	57157056	57157076	CTTACCACAAGAGGGAGGTG	p	57381485	57381505	AGAACCACCAGGGGGCGCGC	n	57151458	57151476	ATGCCACTGGGAGGCAGTA	+	136557	57381485	57381503	GAACCACCAGGGGGCGCGC	-	19623	Complete
TAD1864	12	57150000	57160000	12	57450000	57460000	57157056	57157076	CTTACCACAAGAGGGAGGTG	p					57157058	57157076	TTACCACAAGAGGGAGGTG	+	177213	57454963	57454981	TTACCACAAGGTGGTGCAA	-	16459	Complete
TAD1865	12	57400000	57410000	12	57500000	57510000	57406926	57406946	CCAGCCAGCAGAGGGAGAGC	p	57506273	57506293	TCAGGCACCAGGGGGCAGCA	n	57406928	57406946	CAGCCAGCAGAGGGAGAGC	+	148852	57506274	57506292	CAGGCACCAGGGGGCAGCA	-	18918	Partial	39.3645	includeFeature
TAD1866	12	57405000	57410000	12	57445000	57450000	57406926	57406946	CCAGCCAGCAGAGGGAGAGC	p					57406928	57406946	CAGCCAGCAGAGGGAGAGC	+	148852	57445207	57445225	ttaccagtggaggaaacag	+	82623	Unmatched
TAD1867	12	57460000	57465000	12	57505000	57510000					57506273	57506293	TCAGGCACCAGGGGGCAGCA	n	57463392	57463410	CACCCACAAGGGGTCTCTA	+	111311	57506274	57506292	CAGGCACCAGGGGGCAGCA	-	18918	Partial	86.602	includeFeature
TAD1868	12	57460000	57465000	12	57570000	57575000									57463392	57463410	CACCCACAAGGGGTCTCTA	+	111311	57571642	57571660	GCCCCAGCAGAGGGAACAG	-	128852	Partial	42.713	includeFeature
TAD1869	12	57515000	57520000	12	57570000	57575000									57518226	57518244	TGACCACTAGGTGGTGCTA	+	212623	57571642	57571660	GCCCCAGCAGAGGGAACAG	-	128852	Partial	81.8667	includeFeature
TAD1870	12	57700000	57710000	12	57840000	57850000	57701711	57701731	AGCTCCAGTAGATGGCAGCA	p					57701712	57701730	GCTCCAGTAGATGGCAGCA	+	170164	57846864	57846882	TGTCCACCATGTGGCAGTG	-	14459	Complete
TAD1871	12	57980000	57985000	12	58015000	58020000	57977248	57977268	TTTGCCACTAGGGGTCACTG	p	58015692	58015712	CACTCCACCAGGGGGCGGCA	n	57982804	57982822	TAGCCATTAGGGGCCACTA	-	120328	58015693	58015711	ACTCCACCAGGGGGCGGCA	-	209344	Partial	89.9025	overlap
TAD1872	12	58190000	58200000	12	58300000	58310000	58197259	58197279	CTGGCAGGCAGGGGGAGCCC	p	58299262	58299282	CTGGCCACCAGATGGTTCCC	n	58197260	58197278	TGGCAGGCAGGGGGAGCCC	+	125574	58308617	58308635	CGACCTGTGGAGGGTGGAG	-	981967	Partial	91.2883	overlap
TAD1873	12	58230000	58235000	12	58285000	58290000	58225329	58225349	GTGGCCAGGAGGTGGCACTG	p	58290103	58290123	ACACCCAGCAGGGGGGAGAG	n	58233421	58233439	gacccaggaggtggagctt	+	986885	58289425	58289443	TTTCCTCCAGGTGACAACA	+	125082	Partial	80.6343	inside
TAD1874	12	58370000	58380000	12	59480000	59490000	58377094	58377114	GCCAGCAGCAGAGGGCACTA	p	59481043	59481063	GCAGACAGAAGGGGGCATTG	n	58377095	58377113	CCAGCAGCAGAGGGCACTA	+	169836	59481044	59481062	CAGACAGAAGGGGGCATTG	-	134426	Partial	41.1438	includeFeature
TAD1875	12	58730000	58740000	12	59550000	59560000	58740007	58740027	CTTTCCACTAGAGGTCACTG	p					58733078	58733096	agcccggtaggtgtcagcc	+	104918	59559087	59559105	CATCCAGTAGGTGGCAGTC	-	190656	Partial	12.9772	overlap
TAD1876	12	58735000	58740000	12	59480000	59485000	58740007	58740027	CTTTCCACTAGAGGTCACTG	p	59481043	59481063	GCAGACAGAAGGGGGCATTG	n	58738943	58738961	TGGCCAGTAAGTGGAAAAG	-	878689	59481044	59481062	CAGACAGAAGGGGGCATTG	-	134426	Partial	13.6948	overlap
TAD1877	12	58750000	58760000	12	58930000	58940000					58934442	58934462	AGCTCCTGTAGATGGCAGTG	p	58751860	58751878	TGGACAGCAGATGCCGCAG	-	121803	58934443	58934461	GCTCCTGTAGATGGCAGTG	+	136885	Partial	46.1637	overlap
TAD1878	12	58820000	58830000	12	58910000	58920000									58820361	58820379	ctcccagcaggggtcgaca	+	152787	58913969	58913987	TGGACACCAGGAGACACAT	-	10541	Partial	17.711	overlap
TAD1879	12	58930000	58940000	12	59280000	59290000	58934442	58934462	AGCTCCTGTAGATGGCAGTG	p					58934443	58934461	GCTCCTGTAGATGGCAGTG	+	136885	59289345	59289363	ccgccgggagatgacagca	+	111967	Unmatched
TAD1880	12	58930000	58940000	12	59480000	59490000	58934442	58934462	AGCTCCTGTAGATGGCAGTG	p	59481043	59481063	GCAGACAGAAGGGGGCATTG	n	58934443	58934461	GCTCCTGTAGATGGCAGTG	+	136885	59481044	59481062	CAGACAGAAGGGGGCATTG	-	134426	Complete
TAD1881	12	58930000	58940000	12	59540000	59550000	58934442	58934462	AGCTCCTGTAGATGGCAGTG	p					58934443	58934461	GCTCCTGTAGATGGCAGTG	+	136885	59543961	59543979	TATCCAACAGAGGGCAGTA	-	174754	Partial	6.86935	overlap
TAD1882	12	58960000	58970000	12	59150000	59160000									58966996	58967014	GAGACACAAGAGGGAATTG	-	801639
TAD1883	12	59310000	59320000	12	59470000	59480000					59481043	59481063	GCAGACAGAAGGGGGCATTG	n	59314084	59314102	CTTCCAGCCGAGGGTGCAC	+	960656	59475060	59475078	AAACCAGGAGGTGGAGGTT	-	11377	Unmatched
TAD1884	12	62830000	62835000	12	63185000	63190000	62832087	62832107	CTAGCCAGCAGGGGGCAGGA	p					62832089	62832107	TAGCCAGCAGGGGGCAGGA	+	217377	63187933	63187951	CAGCCGGCAGGTGGCAATA	-	172459	Complete
TAD1885	12	62970000	62980000	12	63450000	63460000	62975738	62975758	TTGACCACTAGATGTCTCTC	p					62975739	62975757	TGACCACTAGATGTCTCTC	+	141639	63456900	63456918	TCACCCCAAGGTGACGGTG	-	112951	Partial	47.3231	includeFeature
TAD1886	12	62975000	62980000	12	63185000	63190000	62975738	62975758	TTGACCACTAGATGTCTCTC	p					62975739	62975757	TGACCACTAGATGTCTCTC	+	141639	63187933	63187951	CAGCCGGCAGGTGGCAATA	-	172459	Complete
TAD1887	12	63190000	63200000	12	63450000	63460000									63193092	63193110	TGTCCACTAGAGGCCAATG	-	132623	63456900	63456918	TCACCCCAAGGTGACGGTG	-	112951	Partial	6.44778	overlap
TAD1888	12	63810000	63820000	12	64190000	64200000	63814081	63814101	GTGACCACGAGGTGGCAGTA	p	64195967	64195987	GTAACCACTGGGTGGCATAA	n	63814082	63814100	tgaccacgaggtggcagta	+	211475	64195967	64195985	TAACCACTGGGTGGCATAA	-	12459	Complete
TAD1889	12	64215000	64220000	12	64795000	64800000									64216995	64217013	TAACCTGAAGGAGGTGCTG	-	114098	64796866	64796884	TGGCTACAAGATGTCGCTA	-	104918	Partial	97.6774	overlap
TAD1890	12	64235000	64240000	12	64645000	64650000					64650132	64650152	ATCACCACCAGAGGGCATAG	n	64237797	64237815	CGGCCTCCTGGGGGCAGCA	+	171475
TAD1891	12	64510000	64520000	12	64640000	64650000					64650132	64650152	ATCACCACCAGAGGGCATAG	n	64510699	64510717	tttccacaggaaggcatca	+	8	64644172	64644190	GAACCTGGAGGTGGAGGTT	-	842623	Partial	47.0493	overlap
TAD1892	12	64940000	64945000	12	65085000	65090000	64943539	64943559	AAAGCCACCAGAGGGAGCTC	p	65091983	65092003	AGCCCCTCCAGGGGGCAGTG	n	64943540	64943558	AAGCCACCAGAGGGAGCTC	+	185246
TAD1893	12	64950000	64955000	12	65000000	65005000									64951501	64951519	catcctgaagatggcactc	+	140164	65002158	65002176	GTGACCCGAGGTGGCGCCA	-	100656	Partial	36.9237	inside
TAD1894	12	65005000	65010000	12	65080000	65085000					65091983	65092003	AGCCCCTCCAGGGGGCAGTG	n	65007147	65007165	TTTCCACCAGGTGGTACAG	-	166557	65081334	65081352	AAACCAGAAGGTGGAGGTT	-	122459	Partial	53.7071	inside
TAD1895	12	65280000	65290000	12	65500000	65510000	65284840	65284860	CTGACCACTAGATGTCACTA	p	65500939	65500959	GTAACCAGCAGATGGCAATG	n	65284841	65284859	TGACCACTAGATGTCACTA	+	194754	65500939	65500957	TAACCAGCAGATGGCAATG	-	185246	Partial	97.9943	overlap
TAD1896	12	65710000	65720000	12	65960000	65970000	65707674	65707694	TTTTCCAGTAGATGGCACTA	p					65719543	65719561	AGGCCTGCAGATGGTCCTA	-	105082	65963793	65963811	GGCCCAACAGAGGACAGAC	+	886885	Partial	23.7836	inside
TAD1897	12	65710000	65720000	12	66230000	66240000	65707674	65707694	TTTTCCAGTAGATGGCACTA	p					65719543	65719561	AGGCCTGCAGATGGTCCTA	-	105082	66239764	66239782	CCTCCACCAGATGGGGGGC	+	108525	Partial	54.6281	overlap
TAD1898	12	66380000	66390000	12	66470000	66480000	66377610	66377630	TTGACCAGAAGAGGGCAGAG	n	66481334	66481354	TCGGCCAGTAGATGGCACCC	n	66380024	66380042	TCTCCAGAAGATGGCATCC	-	135082	66478701	66478719	ctgccacatggtggtgcac	+	106066	Partial	20.5999	inside
TAD1899	12	66660000	66670000	12	66800000	66810000					66803252	66803272	ATCTCCATTAGGGGGCACCC	n	66667092	66667110	gtaccaccagatggagcag	+	157377	66803252	66803270	TCTCCATTAGGGGGCACCC	-	157869	Unmatched
TAD1900	12	67660000	67670000	12	67820000	67830000									67663838	67663856	GCCCCACCAGGAGGCGATT	+	113934	67821943	67821961	GAGGCAGCAGGGGAAGCAG	-	845902	Partial	47.2953	overlap
TAD1901	12	67750000	67755000	12	67825000	67830000	67749797	67749817	TCTTCCAGGAGGTGGCGATA	p										67827184	67827202	aacccaggagatggaggtt	+	809836
TAD1902	12	67750000	67755000	12	68335000	68340000	67749797	67749817	TCTTCCAGGAGGTGGCGATA	p	68337265	68337285	TCGGTCACTAGGTGTCGCTA	n						68337265	68337283	CGGTCACTAGGTGTCGCTA	-	170984
TAD1903	12	67825000	67830000	12	68040000	68045000									67827184	67827202	aacccaggagatggaggtt	+	809836	68042821	68042839	cggccgggaggcggcggcg	+	137213	Partial	37.4208	inside
TAD1904	12	67840000	67850000	12	68330000	68340000	67851840	67851860	CTGCCCACTAGGGGAAAGGA	p	68337265	68337285	TCGGTCACTAGGTGTCGCTA	n	67841807	67841825	TTTCCAGAAGGTGGAAAGC	+	10541	68337265	68337283	CGGTCACTAGGTGTCGCTA	-	170984	Partial	99.501	overlap
[truncated: 6,136 more rows]
