# Supplementary material for: Disruption of NIPBL/Scc2 in Cornelia de Lange Syndrome provokes cohesin genome-wide redistribution with an impact in the transcriptome
Source: Nat Commun. 2021 Jul 27;12:4551. doi: 10.1038/s41467-021-24808-z (PMC8316422; doi:10.1038/s41467-021-24808-z)
Supplement: Supplementary file 14 — Dataset 11 [file 41467_2021_24808_MOESM14_ESM.xlsx]

## Sheet: (a) Summary_TAD_matches
Supplementary Data 11. List of TADs predicted from the conrol and patients-derived fibroblast ChIP-seq data using the intra-TAD prediction tool.
	Summary of number of TAD matches among experiments
	Control against Patients TADs
	Experiment	Initial	Matching Case
			Complete	Partial	Unmatch
	Control	17461	12846	1940	2675
	Patients	17766	12775	2097	2894
	Control against IMR90 (Rao et al.)
	Experiment	Initial	Matching Case
			Complete	Partial	Unmatch
	Control	17461	3809	9514	4138
	IMR90 (Rao)	7268	2825	3846	597
	Match key terms and meaning used in following sheets (See Methods section)
	Complete Match	TADs reciprocally overlapped in a 95% minimum
	Partial Match	Three scenarios with three types of overlapping feature: a) TAD is included in other TAD, labelled as INSIDE b) TAD includes another TAD, labelled as INCLUDE_FEATURE c) TAD partially overlaps with other TAD, labelled as OVERLAP
	Unmatch	TADs did not show any overlap
	For partial matches, in case one TAD partially matches with more than one TAD in the other list, the highest percentage of overlapping and corresponding overlapping feature is reported. In INSIDE cases, the percentage reflects the % covered regarding the wider TAD. In INCLUDE_FEATURE cases, the percentage reflects the % covered.

## Sheet: (b) CONTROL_TADs
TAD.chr	TAD.start	TAD.end	TAD.boundary.x	TAD.boundary.y	TAD.Coh.Score	TAD.CTCF.Score	TAD.Combined.Score	Rao.IMR90.Match	Rao.Ovlp.Perc	Rao.Ovlp.Type	Patients.Match	Pats.Ovlp.Perc	Pats.Ovlp.Type
chr1	521393	714460	521393-521606	713922-714460	234	1576	607.3	Unmatched			Unmatched
chr1	521393	793564	521393-521606	793340-793564	329	1159	617.5	Unmatched			Unmatched
chr1	805148	856775	805148-805490	856420-856775	248	1877	682.3	Partial	32.49	overlap	Unmatched
chr1	805148	873856	805148-805490	873466-873856	272	1962	730.5	Partial	49.27	overlap	Complete
chr1	805148	887098	805148-805490	886796-887098	165	1916	562.3	Partial	57.47	overlap	Unmatched
chr1	839904	856775	839904-840363	856420-856775	258	1995	717.4	Partial	99.43	overlap	Unmatched
chr1	839904	873856	839904-840363	873466-873856	283	2085	768.2	Partial	99.71	overlap	Complete
chr1	839904	887098	839904-840363	886796-887098	172	2036	591.8	Partial	99.79	overlap	Unmatched
chr1	968293	999603	968293-968675	999166-999603	266	1793	690.6	Unmatched			Unmatched
chr1	1057397	1166511	1057397-1057873	1166088-1166511	285	1324	614.3	Partial	57.43	inside	Unmatched
chr1	1057397	1185844	1057397-1057873	1185640-1185844	424	1120	689.1	Partial	67.6	inside	Unmatched
chr1	1057397	1227589	1057397-1057873	1227233-1227589	459	1530	838	Partial	89.57	inside	Complete
chr1	1790060	1838093	1790060-1790406	1837599-1838093	112	1226	370.6	Unmatched			Unmatched
chr1	1875393	1978265	1875393-1875797	1977898-1978265	184	1702	559.6	Complete			Complete
chr1	1875393	2071796	1875393-1875797	2071164-2071796	213	1612	586	Partial	92.56	overlap	Complete
chr1	1875393	2106202	1875393-1875797	2105704-2106202	406	1922	883.4	Partial	86.65	includeFeature	Complete
chr1	1891455	1976666	1891455-1891867	1976217-1976666	191	1698	569.5	Partial	42.61	inside	Complete
chr1	1891455	2071796	1891455-1891867	2071164-2071796	221	1674	608.2	Partial	90.17	inside	Complete
chr1	1891455	2106202	1891455-1891867	2105704-2106202	422	1995	917.5	Partial	92.45	overlap	Complete
chr1	2126354	2246968	2126354-2127032	2246582-2246968	251	1264	563.3	Partial	58.04	includeFeature	Complete
chr1	2126354	2313625	2126354-2127032	2313152-2313625	892	1852	1285.3	Complete			Complete
chr1	2242910	2313625	2242910-2243306	2313152-2313625	391	1659	805.4	Unmatched			Unmatched
chr1	2345771	2479846	2345771-2346216	2479387-2479846	928	2274	1452.7	Partial	96.85	overlap	Complete
chr1	2738704	3200905	2738704-2738812	3200562-3200905	146	853	352.9	Partial	46.22	inside	Complete
chr1	2738704	3236907	2738704-2738812	3236496-3236907	167	1079	424.5	Partial	49.82	inside	Partial	94.39	inside
chr1	2738704	3327064	2738704-2738812	3326708-3327064	212	1106	484.2	Partial	58.84	inside	Complete
chr1	2738704	3341651	2738704-2738812	3341219-3341651	152	1304	445.2	Partial	60.29	inside	Complete
chr1	2929180	3200905	2929180-2929371	3200562-3200905	242	735	421.7	Partial	27.17	inside	Partial	66.54	inside
chr1	2929180	3236907	2929180-2929371	3236496-3236907	278	929	508.2	Partial	30.77	inside	Partial	88.3	overlap
chr1	2929180	3327064	2929180-2929371	3326708-3327064	352	953	579.2	Partial	39.79	inside	Complete
chr1	2982746	3200905	2982746-2983075	3200562-3200905	134	951	357	Partial	21.82	inside	Partial	53.43	inside
chr1	2982746	3236907	2982746-2983075	3236496-3236907	154	1202	430.2	Partial	25.42	inside	Partial	85.83	overlap
chr1	2982746	3327064	2982746-2983075	3326708-3327064	195	1233	490.3	Partial	34.43	inside	Partial	82.41	overlap
chr1	2982746	3341651	2982746-2983075	3341219-3341651	140	1453	451	Partial	35.89	inside	Partial	95.94	overlap
chr1	3407736	3532095	3407736-3408202	3531671-3532095	415	1704	840.9	Partial	45.91	overlap	Complete
chr1	3407736	3538056	3407736-3408202	3537647-3538056	492	1661	904	Complete			Complete
chr1	3407736	3566776	3407736-3408202	3566438-3566776	145	1164	410.8	Partial	40.87	includeFeature	Unmatched
chr1	3481756	3532095	3481756-3482193	3531671-3532095	583	1909	1055	Partial	77.44	inside	Complete
chr1	3481756	3536058	3481756-3482193	3535526-3536058	692	1965	1166.1	Partial	83.54	inside	Complete
chr1	3481756	3538056	3481756-3482193	3537647-3538056	617	1860	1071.3	Partial	86.62	inside	Complete
chr1	3481756	3566776	3481756-3482193	3566438-3566776	204	1303	515.6	Partial	68.51	overlap	Unmatched
chr1	3612138	3641355	3612138-3612586	3640965-3641355	280	1754	700.8	Unmatched			Complete
chr1	3612138	3718329	3612138-3612586	3718098-3718329	244	1231	548.1	Unmatched			Unmatched
chr1	4712600	5806232	4712600-4713023	5805862-5806232	230	1841	650.7	Unmatched			Complete
chr1	4712600	5976459	4712600-4713023	5975721-5976459	181	1675	550.6	Unmatched			Complete
chr1	4712600	6035612	4712600-4713023	6035220-6035612	188	1423	517.2	Unmatched			Complete
chr1	4716383	5806232	4716383-4716689	5805862-5806232	230	850	442.2	Unmatched			Complete
chr1	5569882	5806232	5569882-5570380	5805862-5806232	453	2281	1016.5	Unmatched			Complete
chr1	5569882	5976459	5569882-5570380	5975721-5976459	357	2075	860.7	Complete			Unmatched
chr1	5569882	6035612	5569882-5570380	6035220-6035612	370	1762	807.4	Complete			Complete
chr1	6101518	6231933	6101518-6101864	6231626-6231933	201	1720	588	Unmatched			Partial	48.34	includeFeature
chr1	6101518	6305514	6101518-6101864	6305087-6305514	413	2103	932	Partial	2.7	overlap	Partial	66.97	includeFeature
chr1	6306737	6403893	6306737-6307179	6403466-6403893	650	1929	1119.8	Complete			Complete
chr1	6407998	6465116	6407998-6408379	6464701-6465116	151	1834	526.2	Partial	78.78	includeFeature	Unmatched
chr1	6423161	6465116	6423161-6423433	6464701-6465116	780	1655	1136.2	Partial	99.72	overlap	Complete
chr1	6545940	6614972	6545940-6546097	6614218-6614972	454	901	639.6	Unmatched			Complete
chr1	6546505	6614972	6546505-6546908	6614218-6614972	454	2032	960.5	Unmatched			Complete
chr1	6779917	6950339	6779917-6780476	6949938-6950339	768	2057	1256.9	Partial	99.95	overlap	Complete
chr1	6854218	6950339	6854218-6854619	6949938-6950339	468	1740	902.4	Partial	88.43	includeFeature	Complete
chr1	7102720	7130845	7102720-7103149	7130368-7130845	162	2147	589.8	Partial	6.54	inside	Complete
chr1	7102720	7278700	7102720-7103149	7278276-7278700	140	1680	485	Partial	40.93	inside	Complete
chr1	7514123	7707697	7514123-7514505	7707257-7707697	258	1951	709.5	Partial	31.73	inside	Partial	32	inside
chr1	7727547	7813291	7727547-7728027	7812757-7813291	773	1909	1214.8	Complete			Complete
chr1	7727547	7963187	7727547-7728027	7962776-7963187	666	1740	1076.5	Complete			Complete
chr1	7729473	7963187	7729473-7729915	7962776-7963187	666	1857	1112.1	Complete			Complete
chr1	8035283	8299341	8035283-8035738	8299007-8299341	281	1334	612.3	Partial	71.95	includeFeature	Complete
chr1	8035283	8376181	8035283-8035738	8375881-8376181	557	888	703.3	Complete			Complete
chr1	8035283	8412112	8035283-8035738	8411729-8412112	366	1567	757.3	Partial	50.42	includeFeature	Complete
chr1	8035283	8731760	8035283-8035738	8731330-8731760	400	1442	759.5	Partial	39.02	overlap	Complete
chr1	8035283	8909351	8035283-8035738	8908895-8909351	598	1744	1021.2	Partial	51.41	overlap	Complete
chr1	8042336	8299341	8042336-8042838	8299007-8299341	317	1566	704.6	Partial	73.93	includeFeature	Complete
chr1	8042336	8376181	8042336-8042838	8375881-8376181	629	1043	810	Complete			Complete
chr1	8042336	8412112	8042336-8042838	8411729-8412112	414	1839	872.6	Partial	51.38	includeFeature	Complete
chr1	8042336	8731760	8042336-8042838	8731330-8731760	400	1692	822.7	Partial	39.42	overlap	Complete
chr1	8042336	8909351	8042336-8042838	8908895-8909351	598	2047	1106.4	Partial	51.83	overlap	Complete
chr1	8075027	8299341	8075027-8075518	8299007-8299341	162	1429	481.1	Partial	84.7	includeFeature	Complete
chr1	8075027	8376181	8075027-8075518	8375881-8376181	321	952	552.8	Complete			Complete
chr1	8075027	8412112	8075027-8075518	8411729-8412112	211	1678	595	Partial	56.37	includeFeature	Complete
chr1	8075027	8731760	8075027-8075518	8731330-8731760	204	1544	561.2	Partial	41.38	overlap	Complete
chr1	8075027	8909351	8075027-8075518	8908895-8909351	305	1868	754.8	Partial	53.86	overlap	Complete
chr1	8091254	8299341	8091254-8091647	8299007-8299341	160	1309	457.6	Partial	90.7	overlap	Complete
chr1	8091254	8376181	8091254-8091647	8375881-8376181	316	872	524.9	Partial	66.24	overlap	Complete
chr1	8091254	8412112	8091254-8091647	8411729-8412112	208	1538	565.6	Partial	58.83	overlap	Complete
chr1	8091254	8731760	8091254-8091647	8731330-8731760	201	1415	533.3	Partial	42.43	overlap	Complete
chr1	8091254	8909351	8091254-8091647	8908895-8909351	305	1711	722.4	Partial	54.93	overlap	Complete
chr1	8978131	9048503	8978131-8978548	9048066-9048503	314	1260	629	Partial	74.08	inside	Complete
chr1	8978131	9065574	8978131-8978548	9065141-9065574	249	1058	513.3	Partial	92.05	inside	Complete
chr1	9070089	9161981	9070089-9070445	9161581-9161981	231	1754	636.5	Partial	91.89	inside	Unmatched
chr1	9170774	9256893	9170774-9171211	9256460-9256893	261	1513	628.4	Complete			Complete
chr1	9202278	9256893	9202278-9202679	9256460-9256893	144	1475	460.9	Partial	39.01	inside	Complete
chr1	9241308	9256893	9241308-9241727	9256460-9256893	192	1524	540.9	Partial	11.13	inside	Complete
chr1	9294399	9327559	9294399-9294837	9327147-9327559	287	1386	630.7	Partial	47.04	overlap	Complete
chr1	9349041	9516251	9349041-9349453	9515797-9516251	444	1468	807.3	Partial	83.61	inside	Complete
chr1	9349041	9551519	9349041-9349453	9551092-9551519	556	1710	975.1	Complete			Complete
chr1	9675635	9750493	9675635-9676016	9750162-9750493	67	1075	268.4	Unmatched			Unmatched
chr1	9686971	9750493	9686971-9687485	9750162-9750493	603	1666	1002.3	Unmatched			Unmatched
chr1	9686971	9927937	9686971-9687485	9927521-9927937	1167	2315	1643.7	Complete			Complete
chr1	9785027	9927937	9785027-9785473	9927521-9927937	473	2039	982.1	Complete			Complete
chr1	9934893	10003033	9934893-9935329	10002367-10003033	332	1643	738.6	Partial	90.85	inside	Complete
chr1	9934893	10093028	9934893-9935329	10092476-10093028	450	2136	980.4	Partial	44.33	overlap	Complete
chr1	10010352	10093028	10010352-10010771	10092476-10093028	312	1871	764	Unmatched			Complete
chr1	10269869	10398498	10269869-10270783	10398079-10398498	236	1887	667.3	Unmatched			Unmatched
chr1	10269869	10488523	10269869-10270783	10488084-10488523	389	2178	920.5	Partial	26.76	overlap	Complete
chr1	10490107	10555520	10490107-10491000	10554667-10555520	312	1837	757.1	Partial	50.32	inside	Complete
chr1	10490107	10927566	10490107-10491000	10927158-10927566	319	1784	754.4	Partial	15.98	overlap	Complete
chr1	10490107	11002412	10490107-10491000	11001962-11002412	556	1799	1000.1	Partial	13.64	overlap	Complete
chr1	10574487	10854121	10574487-10574883	10854013-10854121	85	737	250.3	Unmatched			Partial	70.64	inside
chr1	10574487	10927566	10574487-10574883	10927158-10927566	205	1242	504.6	Complete			Complete
chr1	10574487	11002412	10574487-10574883	11001962-11002412	357	1253	668.8	Complete			Complete
chr1	10579026	10854121	10579026-10579275	10854013-10854121	85	581	222.2	Unmatched			Partial	69.5	inside
chr1	10579026	10927566	10579026-10579275	10927158-10927566	96	980	306.7	Complete			Complete
chr1	10579026	11002412	10579026-10579275	11001962-11002412	167	988	406.2	Complete			Complete
chr1	11301734	11710857	11301734-11302143	11710392-11710857	203	1583	566.9	Complete			Complete
chr1	11397571	11710857	11397571-11397932	11710392-11710857	311	1554	695.2	Partial	99.73	overlap	Complete
chr1	11397571	11780241	11397571-11397932	11779743-11780241	335	1794	775.2	Partial	81.64	overlap	Complete
chr1	11724050	11771510	11724050-11724429	11771125-11771510	143	1351	439.5	Partial	73.02	inside	Partial	19.65	inside
chr1	11724050	11780241	11724050-11724429	11779743-11780241	282	1561	663.5	Partial	86.45	inside	Complete
chr1	11845185	11954387	11845185-11845612	11953970-11954387	384	2156	909.9	Partial	49.8	overlap	Complete
chr1	11845185	12140028	11845185-11845612	12139617-12140028	324	1961	797.1	Partial	20.35	includeFeature	Complete
chr1	11898700	11954387	11898700-11899123	11953970-11954387	427	2228	975.4	Partial	97.66	overlap	Complete
chr1	11898700	12140028	11898700-11899123	12139617-12140028	361	2027	855.4	Partial	24.86	includeFeature	Complete
chr1	12178631	12269311	12178631-12179041	12268857-12269311	511	2163	1051.3	Unmatched			Complete
chr1	12184809	12269311	12184809-12185284	12268857-12269311	1286	1762	1505.3	Complete			Complete
chr1	12186499	12269311	12186499-12186643	12268857-12269311	1286	927	1091.8	Complete			Complete
chr1	12289658	12336710	12289658-12290258	12336322-12336710	106	1287	369.4	Unmatched			Partial	2.73	overlap
chr1	12289658	12680262	12289658-12290258	12679804-12680262	192	1434	524.7	Partial	79.43	overlap	Complete
chr1	12289658	12719417	12289658-12290258	12718962-12719417	185	1796	576.4	Partial	81.31	overlap	Complete
chr1	12466110	12680262	12466110-12466352	12679804-12680262	200	979	442.5	Partial	67.98	inside	Complete
chr1	12466110	12719417	12466110-12466352	12718962-12719417	194	1226	487.7	Partial	86.41	overlap	Complete
chr1	12467458	12680262	12467458-12467869	12679804-12680262	200	1463	540.9	Partial	67.56	inside	Complete
chr1	12467458	12719417	12467458-12467869	12718962-12719417	194	1832	596.2	Partial	86.34	overlap	Complete
chr1	13992091	14052736	13992091-13992586	14052359-14052736	328	1440	687.3	Partial	35.67	inside	Complete
chr1	13992091	14140492	13992091-13992586	14140108-14140492	397	1791	843.2	Partial	87.29	inside	Complete
chr1	13992091	14287342	13992091-13992586	14286815-14287342	572	1781	1009.3	Partial	56.87	overlap	Complete
chr1	14292302	15373434	14292302-14292659	15372994-15373434	342	1604	740.7	Partial	9.71	includeFeature	Complete
chr1	15105625	15354392	15105625-15106013	15353966-15354392	381	1934	858.4	Partial	41.96	overlap	Complete
chr1	15105625	15373434	15105625-15106013	15372994-15373434	392	1951	874.5	Complete			Complete
chr1	15109514	15354392	15109514-15109824	15353966-15354392	381	1070	638.5	Partial	42.63	overlap	Complete
chr1	15241817	15354392	15241817-15242234	15353966-15354392	242	1635	629	Partial	92.73	overlap	Complete
chr1	15241817	15373434	15241817-15242234	15372994-15373434	249	1649	640.8	Partial	79.78	includeFeature	Complete
chr1	15454979	15599441	15454979-15455416	15598986-15599441	317	1814	758.3	Partial	82.68	overlap	Complete
chr1	15478775	15599441	15478775-15479284	15598986-15599441	308	1411	659.2	Complete			Complete
chr1	15649835	15758080	15649835-15650419	15757585-15758080	824	2223	1353.4	Partial	92.38	includeFeature	Complete
chr1	15649835	15828295	15649835-15650419	15827905-15828295	552	2000	1050.7	Partial	61.73	overlap	Complete
chr1	15921589	16068244	15921589-15921978	16067837-16068244	288	1651	689.6	Complete			Complete
chr1	16118485	16302264	16118485-16118903	16301973-16302264	137	1412	439.8	Unmatched			Unmatched
chr1	16118485	16321412	16118485-16118903	16321018-16321412	509	1672	922.5	Unmatched			Complete
chr1	16141981	16302264	16141981-16142394	16301973-16302264	143	1290	429.5	Unmatched			Unmatched
chr1	16141981	16321412	16141981-16142394	16321018-16321412	531	1528	900.8	Unmatched			Complete
chr1	16335478	16359721	16335478-16335897	16359290-16359721	859	1520	1142.7	Unmatched			Complete
chr1	16335478	16382979	16335478-16335897	16382543-16382979	512	1657	921.1	Unmatched			Complete
chr1	16399972	16690228	16399972-16400372	16689846-16690228	400	1524	780.8	Complete			Partial	28.1	includeFeature
chr1	16405338	16481530	16405338-16405836	16481133-16481530	656	1647	1039.4	Unmatched			Complete
chr1	16405338	16514659	16405338-16405836	16514215-16514659	1212	2150	1614.2	Complete			Complete
chr1	16405338	16571272	16405338-16405836	16570870-16571272	502	1809	953	Complete			Complete
chr1	16405338	16690228	16405338-16405836	16689846-16690228	424	1825	879.7	Unmatched			Partial	26.74	overlap
chr1	16408787	16481530	16408787-16409224	16481133-16481530	695	1804	1119.7	Unmatched			Complete
chr1	16408787	16514659	16408787-16409224	16514215-16514659	1285	2354	1739.2	Unmatched			Complete
chr1	16408787	16571272	16408787-16409224	16570870-16571272	532	1981	1026.6	Complete			Complete
chr1	16408787	16690228	16408787-16409224	16689846-16690228	424	1998	920.4	Unmatched			Partial	25.85	overlap
chr1	16766900	16948092	16766900-16767611	16947473-16948092	220	1856	639	Partial	59.66	overlap	Complete
chr1	16766900	17011601	16766900-16767611	17011355-17011601	237	1949	679.6	Partial	70.13	overlap	Unmatched
chr1	16918257	16948092	16918257-16918646	16947473-16948092	409	1759	848.2	Partial	0.01	inside	Complete
chr1	16918257	17011601	16918257-16918646	17011355-17011601	440	1848	901.7	Partial	0.04	inside	Unmatched
chr1	16951371	17011601	16951371-16951809	17011355-17011601	182	1403	505.3	Partial	0.03	inside	Unmatched
chr1	16951371	17030161	16951371-16951809	17029602-17030161	159	1296	453.9	Partial	0.04	inside	Unmatched
chr1	16971008	17011601	16971008-16971480	17011355-17011601	101	1346	368.7	Partial	0.02	inside	Unmatched
chr1	16971008	17030161	16971008-16971480	17029602-17030161	89	1244	332.7	Partial	0.03	inside	Complete
chr1	17033796	17287543	17033796-17034170	17287114-17287543	269	1656	667.4	Partial	0.12	inside	Complete
chr1	17033796	17372983	17033796-17034170	17372501-17372983	279	1682	685	Partial	24.46	overlap	Unmatched
chr1	17036221	17287543	17036221-17036685	17287114-17287543	269	1534	642.4	Partial	0.12	inside	Complete
chr1	17036221	17372983	17036221-17036685	17372501-17372983	279	1558	659.3	Partial	24.64	overlap	Unmatched
chr1	17278018	17372983	17278018-17278549	17372501-17372983	226	1664	613.2	Partial	87.38	overlap	Unmatched
chr1	17289959	17372983	17289959-17290293	17372501-17372983	152	1217	430.1	Partial	99.95	overlap	Unmatched
chr1	17452212	17563984	17452212-17452673	17563501-17563984	1678	2211	1926.2	Complete			Complete
chr1	17452212	17601081	17452212-17452673	17600690-17601081	506	1938	990.3	Partial	75.76	overlap	Unmatched
chr1	17452212	17662982	17452212-17452673	17662581-17662982	932	2141	1412.6	Partial	91.64	inside	Complete
chr1	17452212	17733095	17452212-17452673	17732666-17733095	717	2174	1248.5	Complete			Complete
chr1	17820698	17933733	17820698-17821133	17933316-17933733	359	2073	862.7	Complete			Complete
chr1	17828782	17933733	17828782-17829187	17933316-17933733	855	1814	1245.4	Complete			Complete
chr1	17980232	18023342	17980232-17980638	18022932-18023342	170	1288	467.9	Partial	9.37	inside	Partial	81.98	overlap
chr1	17980232	18152978	17980232-17980638	18152580-18152978	522	2051	1034.7	Complete			Complete
chr1	17980232	18236534	17980232-17980638	18236155-18236534	188	1982	610.4	Partial	55.72	inside	Partial	96.97	overlap
chr1	17987998	18023342	17987998-17988471	18022932-18023342	175	1348	485.7	Partial	7.68	inside	Complete
chr1	17987998	18152978	17987998-17988471	18152580-18152978	538	2145	1074.2	Partial	35.87	inside	Complete
chr1	17987998	18236534	17987998-17988471	18236155-18236534	193	2074	632.7	Partial	54.03	inside	Partial	56.55	inside
chr1	18249354	18427506	18249354-18249715	18426867-18427506	143	1581	475.5	Partial	68.52	inside	Partial	65.37	includeFeature
chr1	18923849	19147658	18923849-18924287	19147225-19147658	413	1753	850.9	Complete			Complete
chr1	18923849	19202109	18923849-18924287	19201699-19202109	197	1723	582.6	Complete			Complete
chr1	19210597	19239994	19210597-19211029	19239334-19239994	241	1214	540.9	Partial	0.01	inside	Partial	22.54	includeFeature
chr1	19210597	19299342	19210597-19211029	19299013-19299342	144	986	376.8	Partial	66.87	overlap	Partial	19.28	includeFeature
chr1	19233367	19299342	19233367-19233962	19299013-19299342	237	1560	608	Partial	89.94	overlap	Complete
chr1	19667944	19909107	19667944-19668362	19908772-19909107	167	1274	461.3	Partial	0.11	inside	Complete
chr1	19667944	19986696	19667944-19668362	19986261-19986696	110	1129	352.4	Complete			Unmatched
chr1	19670822	19909107	19670822-19671220	19908772-19909107	167	1634	522.4	Partial	0.11	inside	Complete
chr1	19670822	19986696	19670822-19671220	19986261-19986696	144	1448	456.6	Complete			Unmatched
chr1	19717614	19909107	19717614-19718247	19908772-19909107	306	1681	717.2	Partial	0.09	inside	Complete
chr1	19717614	19980576	19717614-19718247	19980143-19980576	264	1808	690.9	Complete			Unmatched
chr1	19717614	19986696	19717614-19718247	19986261-19986696	202	1490	548.6	Complete			Unmatched
chr1	19722250	19909107	19722250-19722506	19908772-19909107	93	926	293.5	Partial	0.09	inside	Complete
chr1	19722250	19980576	19722250-19722506	19980143-19980576	264	995	512.5	Complete			Unmatched
chr1	19722250	19986696	19722250-19722506	19986261-19986696	202	820	407	Complete			Unmatched
chr1	20042057	20138108	20042057-20042527	20137697-20138108	386	2171	915.4	Partial	0.04	inside	Complete
chr1	20088661	20138108	20088661-20089076	20137697-20138108	182	2207	633.8	Partial	0.02	inside	Complete
chr1	20208532	20427779	20208532-20209174	20427409-20427779	174	1440	500.6	Partial	85.65	overlap	Complete
chr1	20208532	20479240	20208532-20209174	20478791-20479240	256	1990	713.8	Partial	88.38	overlap	Complete
chr1	20208532	20522062	20208532-20209174	20521668-20522062	181	1631	543.3	Partial	89.96	overlap	Complete
chr1	20244458	20427779	20244458-20244887	20427409-20427779	363	1407	714.7	Partial	31.07	inside	Complete
chr1	20244458	20479240	20244458-20244887	20478791-20479240	534	1944	1018.9	Complete			Complete
chr1	20244458	20522062	20244458-20244887	20521668-20522062	378	1594	776.2	Partial	47.05	inside	Complete
chr1	20301270	20427779	20301270-20301659	20427409-20427779	304	1002	551.9	Partial	21.44	inside	Complete
chr1	20301270	20479240	20301270-20301659	20478791-20479240	447	1385	786.8	Partial	30.16	inside	Complete
chr1	20301270	20522062	20301270-20301659	20521668-20522062	316	1135	598.9	Partial	37.42	inside	Complete
chr1	20539254	20757282	20539254-20539749	20756885-20757282	187	2166	636.4	Partial	36.95	inside	Complete
chr1	20539254	20821069	20539254-20539749	20820243-20821069	467	2060	980.8	Complete			Complete
chr1	20688266	20757282	20688266-20688682	20756885-20757282	306	2036	789.3	Partial	11.7	inside	Complete
chr1	20688266	20821069	20688266-20688682	20820243-20821069	764	1936	1216.2	Complete			Complete
chr1	20703361	20757282	20703361-20703789	20756885-20757282	231	1656	618.5	Partial	9.14	inside	Complete
chr1	20703361	20821069	20703361-20703789	20820243-20821069	578	1574	953.8	Partial	19.95	inside	Complete
chr1	20848703	21522056	20848703-20849212	21521619-21522056	841	2013	1301.1	Partial	17.82	includeFeature	Complete
chr1	20901705	21522056	20901705-20902116	21521619-21522056	698	2003	1182.4	Partial	11.01	overlap	Complete
chr1	20959621	21522056	20959621-20960110	21521619-21522056	716	1699	1102.9	Partial	1.85	overlap	Complete
chr1	20966564	21522056	20966564-20967040	21521619-21522056	716	1789	1131.8	Partial	0.62	overlap	Complete
chr1	21022861	21522056	21022861-21023708	21521619-21522056	458	2184	1000.1	Partial	0.23	inside	Complete
chr1	21028933	21522056	21028933-21029295	21521619-21522056	458	1734	891.2	Partial	0.23	inside	Complete
chr1	21558445	21597110	21558445-21558847	21596672-21597110	468	1942	953.3	Partial	70.11	overlap	Complete
chr1	21558445	21661606	21558445-21558847	21660846-21661606	482	1859	946.6	Partial	88.8	overlap	Complete
chr1	21558445	21695364	21558445-21558847	21694939-21695364	710	2096	1219.9	Partial	94.43	inside	Complete
chr1	21581657	21597110	21581657-21582099	21596672-21597110	737	1938	1195.1	Partial	17.17	inside	Complete
chr1	21581657	21661606	21581657-21582099	21660846-21661606	758	1855	1185.8	Partial	88.83	inside	Complete
chr1	21581657	21695364	21581657-21582099	21694939-21695364	1118	2091	1529	Partial	78.42	inside	Complete
chr1	21697012	21795490	21697012-21697498	21795137-21795490	388	1881	854.3	Partial	44.76	inside	Unmatched
chr1	21697012	21817675	21697012-21697498	21817299-21817675	1155	1996	1518.3	Partial	54.85	inside	Complete
chr1	21835514	21900951	21835514-21835909	21900542-21900951	495	1948	982	Partial	54.94	overlap	Complete
chr1	21835514	21922416	21835514-21835909	21921993-21922416	414	1875	881.1	Partial	97.22	overlap	Complete
chr1	21835514	21986036	21835514-21835909	21985553-21986036	336	1639	742.1	Partial	73.08	includeFeature	Complete
chr1	21835514	22290861	21835514-21835909	22290456-22290861	448	1675	866.3	Partial	33.93	overlap	Complete
chr1	22029640	22290861	22029640-22030181	22290456-22290861	139	1392	439.9	Partial	0.12	inside	Unmatched
chr1	22029640	22332020	22029640-22030181	22331784-22332020	69	1033	267	Partial	0.14	inside	Unmatched
chr1	22431990	22743556	22431990-22432521	22743039-22743556	317	1904	776.9	Complete			Unmatched
chr1	22458384	22743556	22458384-22458762	22743039-22743556	232	2105	698.8	Partial	53.17	overlap	Complete
chr1	22746905	22968970	22746905-22747346	22968479-22968970	1192	1775	1454.6	Partial	94.5	inside	Complete
chr1	22992225	23058714	22992225-22992639	23058377-23058714	147	1381	450.6	Partial	0.03	inside	Complete
chr1	22992225	23188977	22992225-22992639	23188533-23188977	93	1286	345.8	Partial	0.09	inside	Complete
chr1	22992225	23257197	22992225-22992639	23256780-23257197	345	1594	741.6	Complete			Complete
chr1	22992225	23291080	22992225-22992639	23290693-23291080	183	1881	586.7	Partial	0.14	inside	Complete
chr1	23000619	23058714	23000619-23001039	23058377-23058714	346	1642	753.7	Partial	0.03	inside	Complete
chr1	23000619	23188977	23000619-23001039	23188533-23188977	218	1529	577.3	Partial	0.09	inside	Complete
chr1	23000619	23257197	23000619-23001039	23256780-23257197	810	1894	1238.6	Complete			Complete
chr1	23000619	23291080	23000619-23001039	23290693-23291080	430	2236	980.6	Partial	0.13	inside	Complete
chr1	23030893	23058714	23030893-23031375	23058377-23058714	275	1534	649.5	Partial	0.01	inside	Complete
chr1	23030893	23188977	23030893-23031375	23188533-23188977	174	1428	498.5	Partial	0.07	inside	Complete
chr1	23030893	23257197	23030893-23031375	23256780-23257197	644	1770	1067.7	Partial	0.1	inside	Complete
chr1	23030893	23291080	23030893-23031375	23290693-23291080	342	2089	845.2	Partial	0.12	inside	Complete
chr1	23302888	23511570	23302888-23303563	23511125-23511570	332	1711	753.7	Complete			Complete
chr1	23425157	23511570	23425157-23425606	23511125-23511570	608	2030	1111	Partial	43.21	inside	Complete
chr1	23543187	23730835	23543187-23543599	23730395-23730835	267	1918	715.6	Partial	35.6	overlap	Complete
chr1	23823523	23866696	23823523-23823946	23866223-23866696	574	2095	1096.6	Partial	71.95	inside	Complete
chr1	23871158	23964322	23871158-23871792	23963881-23964322	1039	1775	1358	Complete			Complete
chr1	23871158	23992085	23871158-23871792	23991731-23992085	222	1162	507.9	Partial	57.58	inside	Partial	77.04	overlap
chr1	24098592	24195154	24098592-24099021	24194722-24195154	307	1662	714.3	Partial	0.04	inside	Complete
chr1	24098592	24243685	24098592-24099021	24243301-24243685	183	1536	530.2	Partial	0.07	inside	Unmatched
chr1	24136189	24195154	24136189-24136610	24194722-24195154	199	1790	596.8	Partial	0.03	inside	Unmatched
chr1	24136189	24243685	24136189-24136610	24243301-24243685	119	1654	443.7	Partial	0.05	inside	Unmatched
chr1	24137254	24195154	24137254-24137642	24194722-24195154	199	1709	583.2	Partial	0.03	inside	Unmatched
chr1	24137254	24243685	24137254-24137642	24243301-24243685	119	1580	433.6	Partial	0.05	inside	Unmatched
chr1	24397299	24439393	24397299-24397724	24439027-24439393	492	1428	838.2	Partial	0.02	inside	Complete
chr1	24476825	24719221	24476825-24477329	24718785-24719221	198	1511	547	Partial	82.19	overlap	Complete
chr1	24476825	24854054	24476825-24477329	24853703-24854054	130	1895	496.3	Partial	88.55	overlap	Complete
chr1	24525722	24719221	24525722-24526186	24718785-24719221	493	1570	879.8	Complete			Complete
chr1	24525722	24854054	24525722-24526186	24853703-24854054	394	1970	881	Partial	74.62	inside	Complete
chr1	24528315	24719221	24528315-24528852	24718785-24719221	598	1559	965.5	Complete			Complete
chr1	24528315	24854054	24528315-24528852	24853703-24854054	394	1956	877.9	Partial	74.03	inside	Complete
chr1	24920000	24962127	24920000-24920352	24961709-24962127	145	1290	432.5	Partial	94.95	overlap	Partial	17.42	inside
chr1	25174369	25224974	25174369-25174807	25224590-25224974	301	1762	728.3	Partial	0.02	inside	Complete
chr1	25174369	25364566	25174369-25174807	25363641-25364566	229	1883	656.7	Partial	57.61	overlap	Complete
chr1	25174369	25428311	25174369-25174807	25427885-25428311	410	1947	893.5	Complete			Complete
chr1	25174369	25847396	25174369-25174807	25846940-25847396	356	2063	857	Partial	26.74	includeFeature	Partial	2.54	includeFeature
chr1	25258721	25366058	25258721-25259132	25365720-25366058	155	1113	415.3	Complete			Complete
chr1	25258721	25428311	25258721-25259132	25427885-25428311	278	1710	689.5	Partial	94.22	inside	Complete
chr1	25566326	25616879	25566326-25566822	25616641-25616879	191	1318	501.7	Partial	0.02	inside	Unmatched
chr1	25566326	25847396	25566326-25566822	25846940-25847396	315	1875	768.5	Partial	0.13	inside	Complete
chr1	25935070	26022129	25935070-25935465	26021620-26022129	265	1715	674.1	Partial	65.62	overlap	Unmatched
chr1	25935070	26070963	25935070-25935465	26070606-26070963	268	1621	659.1	Partial	69.91	includeFeature	Complete
chr1	25935070	26124867	25935070-25935465	26124493-26124867	542	1740	971.1	Complete			Complete
chr1	25935070	26137733	25935070-25935465	26137298-26137733	314	1643	718.3	Partial	46.88	includeFeature	Complete
chr1	25937384	26022129	25937384-25937778	26021620-26022129	61	1345	286.4	Partial	67.41	overlap	Unmatched
chr1	25937384	26070963	25937384-25937778	26070606-26070963	268	1271	583.6	Partial	71.12	includeFeature	Complete
chr1	25937384	26124867	25937384-25937778	26124493-26124867	542	1364	859.8	Complete			Complete
chr1	25937384	26137733	25937384-25937778	26137298-26137733	314	1289	636.2	Partial	47.42	includeFeature	Complete
chr1	25942564	26022129	25942564-25942951	26021620-26022129	98	987	311	Partial	71.8	overlap	Unmatched
chr1	25942564	26070963	25942564-25942951	26070606-26070963	99	933	303.9	Partial	73.99	includeFeature	Complete
chr1	25942564	26124867	25942564-25942951	26124493-26124867	201	1001	448.6	Complete			Complete
chr1	25942564	26137733	25942564-25942951	26137298-26137733	239	946	475.5	Partial	48.68	includeFeature	Complete
chr1	25945532	26022129	25945532-25945921	26021620-26022129	202	1553	560.1	Partial	74.58	overlap	Unmatched
chr1	25945532	26070963	25945532-25945921	26070606-26070963	204	1467	547.1	Partial	75.74	includeFeature	Complete
chr1	25945532	26124867	25945532-25945921	26124493-26124867	413	1575	806.5	Partial	52.97	includeFeature	Complete
chr1	25945532	26137733	25945532-25945921	26137298-26137733	239	1487	596.1	Partial	49.43	includeFeature	Complete
chr1	26221797	26325068	26221797-26222327	26324567-26325068	1108	1925	1460.4	Partial	93.88	inside	Complete
chr1	26361834	26472004	26361834-26362025	26471524-26472004	361	988	597.2	Partial	91.81	inside	Complete
chr1	26362413	26472004	26362413-26362842	26471524-26472004	361	1908	829.9	Partial	91.33	inside	Complete
chr1	26431403	26472004	26431403-26431844	26471524-26472004	549	2021	1053.3	Partial	91.14	overlap	Complete
chr1	26601992	26648433	26601992-26602704	26648004-26648433	551	1685	963.6	Partial	92.88	inside	Complete
chr1	26601992	26690775	26601992-26602704	26690284-26690775	507	1884	977.3	Partial	54.07	overlap	Complete
chr1	26601992	26718361	26601992-26602704	26717958-26718361	531	1741	961.5	Partial	41.25	overlap	Complete
chr1	26601992	26743948	26601992-26602704	26743522-26743948	298	1857	743.9	Partial	33.82	overlap	Complete
chr1	26611544	26648433	26611544-26611934	26648004-26648433	352	1975	833.8	Partial	73.78	inside	Complete
chr1	26611544	26690775	26611544-26611934	26690284-26690775	324	2208	845.8	Partial	48.54	overlap	Complete
chr1	26611544	26718361	26611544-26611934	26717958-26718361	339	2040	831.6	Partial	36	overlap	Complete
chr1	26611544	26743948	26611544-26611934	26743522-26743948	190	2177	643.1	Partial	29.04	overlap	Complete
chr1	26826644	27004376	26826644-26827076	27004014-27004376	79	1456	339.2	Partial	47.47	overlap	Unmatched
chr1	26826644	27116056	26826644-26827076	27115614-27116056	260	1637	652.4	Partial	67.74	overlap	Complete
chr1	26928830	27004376	26928830-26929262	27004014-27004376	166	1426	486.5	Partial	78.59	overlap	Unmatched
chr1	26928830	27116056	26928830-26929262	27115614-27116056	544	1604	934.1	Complete			Complete
chr1	26946691	27004376	26946691-26947370	27004014-27004376	118	1455	414.4	Partial	76.91	inside	Unmatched
chr1	26946691	27116056	26946691-26947370	27115614-27116056	385	1636	793.6	Partial	58.4	inside	Complete
chr1	27136520	27204835	27136520-27136895	27204439-27204835	278	1944	735.1	Partial	23.56	inside	Complete
chr1	27179571	27204835	27179571-27179967	27204439-27204835	258	2080	732.6	Partial	8.71	inside	Complete
chr1	27324096	27424295	27324096-27324512	27423851-27424295	654	2259	1215.5	Partial	91.09	inside	Complete
chr1	27370986	27424295	27370986-27371422	27423851-27424295	752	2072	1248.3	Complete			Complete
chr1	27372383	27424295	27372383-27372810	27423851-27424295	677	2281	1242.7	Partial	47.19	inside	Complete
chr1	27429148	27611555	27429148-27429580	27611142-27611555	316	1944	783.8	Partial	55.29	overlap	Complete
chr1	27524400	27611555	27524400-27524793	27611142-27611555	435	1916	912.9	Partial	6.42	overlap	Complete
chr1	27623181	27715301	27623181-27623563	27714901-27715301	251	2033	714.3	Complete			Complete
chr1	27627191	27715301	27627191-27627676	27714901-27715301	556	1992	1052.4	Partial	28.42	inside	Complete
chr1	27659238	27715301	27659238-27659634	27714901-27715301	286	1614	679.4	Partial	18.08	inside	Complete
chr1	27683964	27715301	27683964-27684379	27714901-27715301	325	2258	856.7	Partial	10.11	inside	Complete
chr1	27728836	27902201	27728836-27729183	27901841-27902201	150	1580	486.8	Partial	61.92	inside	Partial	4.14	overlap
chr1	27728836	27933274	27728836-27729183	27932404-27933274	415	1944	898.2	Complete			Complete
chr1	27728836	27990063	27728836-27729183	27989639-27990063	500	2207	1050.5	Partial	93.3	inside	Complete
chr1	27729500	27902201	27729500-27729787	27901841-27902201	150	775	341	Partial	61.68	inside	Partial	4.16	overlap
chr1	27742979	27902201	27742979-27743397	27901841-27902201	139	1414	443.3	Partial	56.87	inside	Partial	4.51	overlap
chr1	27742979	27933274	27742979-27743397	27932404-27933274	383	1739	816.1	Partial	67.96	inside	Complete
chr1	27742979	27990063	27742979-27743397	27989639-27990063	461	1974	953.9	Partial	88.24	inside	Complete
chr1	27883227	27902201	27883227-27883632	27901841-27902201	111	1255	373.2	Partial	37.95	inside	Partial	37.87	overlap
chr1	27883227	27933274	27883227-27883632	27932404-27933274	308	1544	689.6	Partial	93.46	overlap	Complete
chr1	27883227	27990063	27883227-27883632	27989639-27990063	371	1753	806.5	Partial	51.48	includeFeature	Complete
chr1	27995592	28306568	27995592-27996029	28306111-28306568	355	1608	755.5	Partial	1.42	overlap	Complete
chr1	28417682	28535768	28417682-28418146	28535337-28535768	467	1805	918.1	Complete			Complete
chr1	28574958	28908586	28574958-28575447	28907733-28908586	131	1370	423.6	Partial	0.15	inside	Complete
chr1	28574958	28929781	28574958-28575447	28929322-28929781	197	1889	610	Partial	0.16	inside	Partial	62.7	includeFeature
chr1	28736219	28908586	28736219-28736614	28907733-28908586	91	1272	340.2	Partial	0.08	inside	Partial	77.47	inside
chr1	28736219	28929781	28736219-28736614	28929322-28929781	137	1754	490.2	Complete			Partial	89.05	overlap
chr1	28844305	28908586	28844305-28845262	28907733-28908586	169	1292	467.3	Partial	0.03	inside	Complete
chr1	28844305	28929781	28844305-28845262	28929322-28929781	255	1782	674.1	Complete			Partial	75.2	overlap
chr1	29062841	29204109	29062841-29063551	29203527-29204109	185	1700	560.8	Partial	70.16	overlap	Complete
chr1	29111479	29204109	29111479-29111983	29203527-29204109	491	1956	980	Partial	92.63	inside	Complete
chr1	29208459	29360784	29208459-29209008	29360330-29360784	576	1736	1000	Partial	35.42	inside	Complete
chr1	29208459	29448060	29208459-29209008	29447679-29448060	255	1651	648.8	Partial	55.72	inside	Complete
chr1	29208459	29529783	29208459-29209008	29529337-29529783	641	2112	1163.5	Complete			Complete
chr1	29220247	29360784	29220247-29220581	29360330-29360784	265	1284	583.3	Partial	32.68	inside	Complete
chr1	29220247	29448060	29220247-29220581	29447679-29448060	117	1221	378	Partial	52.98	inside	Complete
chr1	29562731	30322329	29562731-29563163	30321924-30322329	170	2013	585	Partial	99.04	overlap	Complete
chr1	29839764	30322329	29839764-29840185	30321924-30322329	184	1630	547.6	Partial	70.51	overlap	Complete
chr1	30265818	30322329	30265818-30266286	30321924-30322329	308	1939	772.8	Partial	14.68	inside	Complete
chr1	31191676	31252835	31191676-31192656	31252275-31252835	1022	2463	1586.6	Partial	87.37	inside	Complete
chr1	31255160	31384622	31255160-31256088	31384132-31384622	724	1918	1178.4	Partial	68.14	inside	Complete
chr1	31255160	31402614	31255160-31256088	31402182-31402614	254	1669	651.1	Partial	91.44	overlap	Complete
chr1	31274433	31384622	31274433-31274982	31384132-31384622	1529	1899	1704	Complete			Complete
chr1	31274433	31402614	31274433-31274982	31402182-31402614	537	1652	941.9	Partial	90.16	overlap	Complete
chr1	31656762	31808243	31656762-31657207	31807865-31808243	243	1784	658.4	Partial	97.86	overlap	Unmatched
chr1	31658512	31808243	31658512-31658898	31807865-31808243	243	1697	642.2	Partial	99.01	overlap	Unmatched
chr1	31867444	31896204	31867444-31867853	31895374-31896204	583	1953	1067.1	Partial	0.01	inside	Complete
chr1	31867444	32015093	31867444-31867853	32014426-32015093	418	2203	959.6	Partial	0.07	inside	Complete
chr1	31869462	31896204	31869462-31869836	31895374-31896204	463	1661	877	Partial	0.01	inside	Complete
chr1	31869462	32015093	31869462-31869836	32014426-32015093	418	1875	885.3	Partial	0.07	inside	Complete
chr1	31932903	32015093	31932903-31933250	32014426-32015093	166	1571	510.7	Partial	0.04	inside	Complete
chr1	32029630	32059975	32029630-32030047	32059574-32059975	694	1793	1115.5	Partial	75.86	inside	Complete
chr1	32029630	32084167	32029630-32030047	32083709-32084167	217	1414	553.9	Partial	64.85	overlap	Complete
chr1	32053368	32059975	32053368-32053732	32059574-32059975	349	1843	802	Partial	16.52	inside	Unmatched
chr1	32053368	32084167	32053368-32053732	32083709-32084167	109	1454	398.1	Partial	37.76	overlap	Unmatched
chr1	32129399	32173707	32129399-32129817	32173397-32173707	213	1616	586.7	Partial	14.29	inside	Complete
chr1	32179933	32211634	32179933-32180316	32211185-32211634	275	1677	679.1	Partial	10.23	inside	Complete
chr1	32254679	32422047	32254679-32255259	32421656-32422047	233	1524	595.9	Complete			Complete
chr1	32254679	32430093	32254679-32255259	32429664-32430093	470	1458	827.8	Complete			Complete
chr1	32281515	32422047	32281515-32281943	32421656-32422047	355	1686	773.6	Partial	45.33	inside	Complete
chr1	32281515	32430093	32281515-32281943	32429664-32430093	714	1614	1073.5	Partial	99.94	overlap	Complete
chr1	32405411	32422047	32405411-32405791	32421656-32422047	168	1804	550.5	Partial	5.37	inside	Complete
chr1	32405411	32430093	32405411-32405791	32429664-32430093	337	1727	762.9	Partial	99.62	overlap	Complete
chr1	32681181	32879936	32681181-32681623	32879553-32879936	410	1860	873.3	Partial	59.78	overlap	Complete
chr1	32800684	32879936	32800684-32801217	32879553-32879936	404	1912	878.9	Partial	25.15	overlap	Partial	34.49	includeFeature
chr1	32866390	32879936	32866390-32866815	32879553-32879936	442	1879	911.3	Partial	3.47	inside	Complete
chr1	32913932	33239007	32913932-32914257	33238577-33239007	478	1865	944.2	Partial	83.35	inside	Complete
chr1	32913932	33338617	32913932-32914257	33338213-33338617	257	1869	693.1	Partial	79.13	overlap	Complete
chr1	32985998	33239007	32985998-32986410	33238577-33239007	324	1848	773.8	Partial	64.87	inside	Unmatched
chr1	32985998	33338617	32985998-32986410	33338213-33338617	174	1851	567.5	Partial	74.87	overlap	Unmatched
chr1	33177732	33239007	33177732-33178184	33238577-33239007	881	2241	1405.1	Partial	15.71	inside	Complete
chr1	33177732	33338617	33177732-33178184	33338213-33338617	474	2245	1031.6	Partial	44.92	overlap	Complete
chr1	33342237	33521147	33342237-33342603	33520710-33521147	250	2057	717.1	Partial	73.3	overlap	Complete
chr1	33342237	33552423	33342237-33342603	33551929-33552423	223	2178	696.9	Partial	66.61	includeFeature	Complete
chr1	33399015	33473238	33399015-33399411	33472757-33473238	221	1230	521.4	Partial	92.78	inside	Complete
chr1	33399015	33521147	33399015-33399411	33520710-33521147	212	1606	583.5	Partial	87.24	inside	Complete
chr1	33399015	33552423	33399015-33399411	33551929-33552423	189	1701	567	Partial	85.38	overlap	Complete
chr1	33560589	33593314	33560589-33561006	33592749-33593314	123	1765	465.9	Partial	11.69	inside	Unmatched
chr1	33684253	33764647	33684253-33684676	33764253-33764647	168	1285	464.6	Partial	28.71	inside	Partial	4.46	includeFeature
chr1	33684253	33833773	33684253-33684676	33833336-33833773	382	1857	842.2	Partial	53.4	inside	Partial	2.4	includeFeature
chr1	33684253	33921819	33684253-33684676	33921395-33921819	268	1608	656.5	Partial	65.56	overlap	Partial	1.51	includeFeature
chr1	33684253	33936503	33684253-33684676	33936047-33936503	168	1456	494.6	Partial	66.38	inside	Partial	1.42	includeFeature
chr1	33684253	34078884	33684253-33684676	34078478-34078884	99	1596	397.5	Partial	64.81	overlap	Partial	0.91	includeFeature
chr1	33761059	33833773	33761059-33761481	33833336-33833773	977	2301	1499.4	Complete			Complete
chr1	33761059	33921819	33761059-33761481	33921395-33921819	684	1993	1167.6	Partial	57.11	overlap	Complete
chr1	33761059	33936503	33761059-33761481	33936047-33936503	430	1804	880.7	Complete			Complete
chr1	33761059	34078884	33761059-33761481	34078478-34078884	253	1977	707.2	Complete			Partial	1.13	includeFeature
chr1	34098371	35063870	34098371-34099134	35063530-35063870	282	1773	707.1	Partial	0.44	inside	Complete
chr1	34098371	35208670	34098371-34099134	35208254-35208670	268	1748	684.4	Partial	0.51	inside	Unmatched
chr1	34106716	34479821	34106716-34107038	34479736-34479821	85	476	201.1	Partial	0.17	inside	Unmatched
chr1	34106716	35063870	34106716-34107038	35063530-35063870	282	1052	544.7	Partial	0.44	inside	Complete
chr1	34106716	35208670	34106716-34107038	35208254-35208670	268	1038	527.4	Partial	0.51	inside	Unmatched
chr1	34119890	34479821	34119890-34120205	34479736-34479821	118	515	246.5	Partial	0.17	inside	Unmatched
chr1	34119890	35063870	34119890-34120205	35063530-35063870	147	1140	409.4	Partial	0.43	inside	Complete
chr1	34119890	35208670	34119890-34120205	35208254-35208670	268	1124	548.8	Partial	0.5	inside	Unmatched
chr1	34201245	34479821	34201245-34201544	34479736-34479821	88	465	202.3	Partial	0.13	inside	Complete
chr1	34201245	35063870	34201245-34201544	35063530-35063870	110	1028	336.3	Partial	0.4	inside	Complete
chr1	34201245	35208670	34201245-34201544	35208254-35208670	105	1014	326.3	Partial	0.46	inside	Unmatched
chr1	35252032	35318766	35252032-35252454	35318110-35318766	184	1558	535.4	Partial	0.03	inside	Complete
chr1	35252032	35332338	35252032-35252454	35331591-35332338	353	1956	830.9	Partial	0.04	inside	Complete
chr1	35916600	36030644	35916600-35917091	36030193-36030644	298	1800	732.4	Partial	99.43	overlap	Complete
chr1	36034492	36181465	36034492-36034929	36181058-36181465	293	1889	744	Partial	52.49	inside	Complete
chr1	36034492	36192843	36034492-36034929	36192412-36192843	430	1934	911.9	Complete			Complete
chr1	36348479	36600787	36348479-36348901	36600310-36600787	251	1747	662.2	Partial	18.15	overlap	Complete
chr1	36554164	36600787	36554164-36554607	36600310-36600787	254	1469	610.8	Partial	98.2	overlap	Partial	76.36	overlap
chr1	36565186	36600787	36565186-36565958	36600310-36600787	722	2195	1258.9	Partial	86.48	overlap	Complete
chr1	36615016	36654181	36615016-36615522	36653385-36654181	590	1589	968.3	Partial	43.52	inside	Complete
chr1	36615016	36683600	36615016-36615522	36683263-36683600	180	1397	501.5	Partial	65.59	overlap	Partial	57.1	overlap
chr1	36615016	36751464	36615016-36615522	36751033-36751464	251	1624	638.5	Partial	68.22	inside	Partial	28.7	overlap
chr1	36808308	36834995	36808308-36808701	36834559-36834995	293	1849	736	Partial	8.09	inside	Complete
chr1	36808308	36886811	36808308-36808701	36886384-36886811	431	1814	884.2	Complete			Complete
chr1	37041624	37643216	37041624-37042044	37642894-37643216	109	1449	397.4	Partial	0.28	inside	Unmatched
chr1	37041624	37900442	37041624-37042044	37899866-37900442	258	2099	735.9	Complete			Unmatched
chr1	37169246	37643216	37169246-37169673	37642894-37643216	130	1437	432.2	Partial	0.22	inside	Unmatched
chr1	37169246	37900442	37169246-37169673	37899866-37900442	306	2081	798	Partial	0.34	inside	Unmatched
chr1	37920366	37953498	37920366-37920903	37952851-37953498	732	1820	1154.2	Partial	82.83	inside	Complete
chr1	38068699	38148516	38068699-38069104	38147986-38148516	573	1945	1055.7	Complete			Complete
chr1	38384976	38441070	38384976-38385330	38440657-38441070	50	1290	254	Partial	0.03	inside	Unmatched
chr1	38384976	38456233	38384976-38385330	38455513-38456233	65	1383	299.8	Partial	0.03	inside	Unmatched
chr1	38492261	38537928	38492261-38492668	38537544-38537928	125	1547	439.7	Partial	0.02	inside	Unmatched
chr1	38492261	39053091	38492261-38492668	39052730-39053091	112	1411	397.5	Partial	0.26	inside	Complete
chr1	38492261	39284203	38492261-38492668	39283801-39284203	115	1822	457.7	Complete			Complete
chr1	38503377	39053091	38503377-38503679	39052730-39053091	112	1016	337.3	Partial	0.25	inside	Complete
chr1	39595155	39657667	39595155-39595541	39657226-39657667	246	1421	591.2	Partial	69.46	inside	Partial	66.93	inside
chr1	39595155	39724738	39595155-39595541	39724249-39724738	252	1657	646.2	Partial	78.54	inside	Partial	48.24	overlap
chr1	39595155	39877022	39595155-39595541	39876524-39877022	242	1483	599.1	Partial	62.64	inside	Partial	22.18	overlap
chr1	39657912	39724738	39657912-39658540	39724249-39724738	239	1810	657.7	Partial	40.5	inside	Complete
chr1	39657912	39853591	39657912-39658540	39853192-39853591	132	1756	481.4	Partial	43.48	inside	Complete
chr1	39657912	39877022	39657912-39658540	39876524-39877022	230	1620	610.4	Partial	48.69	inside	Complete
chr1	39657912	40005269	39657912-39658540	40004818-40005269	103	1881	440.2	Partial	77.19	inside	Unmatched
chr1	40071761	40119624	40071761-40072238	40119163-40119624	443	2293	1007.9	Complete			Complete
chr1	40282433	40368283	40282433-40282843	40367829-40368283	761	1889	1199	Complete			Complete
chr1	40385159	40439612	40385159-40385567	40439124-40439612	627	1893	1089.5	Complete			Complete
chr1	40385159	40498337	40385159-40385567	40497944-40498337	311	1733	734.1	Complete			Complete
chr1	40544189	40781344	40544189-40544592	40780895-40781344	189	1373	509.4	Partial	0.11	inside	Complete
chr1	40544189	40804890	40544189-40544592	40804313-40804890	216	1394	548.7	Partial	0.12	inside	Complete
chr1	40544189	40870890	40544189-40544592	40870420-40870890	192	1542	544.1	Partial	0.15	inside	Complete
chr1	40544189	40904462	40544189-40544592	40904092-40904462	164	1434	484.9	Partial	0.17	inside	Unmatched
chr1	40550352	40781344	40550352-40550715	40780895-40781344	241	1554	612	Partial	0.11	inside	Complete
chr1	40550352	40804890	40550352-40550715	40804313-40804890	275	1578	658.7	Partial	0.12	inside	Complete
chr1	40550352	40870890	40550352-40550715	40870420-40870890	192	1745	578.8	Partial	0.15	inside	Complete
chr1	40550352	40904462	40550352-40550715	40904092-40904462	164	1622	515.8	Partial	0.16	inside	Unmatched
chr1	40609655	40781344	40609655-40610056	40780895-40781344	248	1659	641.4	Partial	0.08	inside	Complete
chr1	40609655	40804890	40609655-40610056	40804313-40804890	283	1685	690.5	Complete			Complete
chr1	40609655	40870890	40609655-40610056	40870420-40870890	198	1864	607.5	Complete			Complete
chr1	40609655	40904462	40609655-40610056	40904092-40904462	169	1733	541.2	Partial	0.14	inside	Unmatched
chr1	40618670	40781344	40618670-40619187	40780895-40781344	271	1256	583.4	Partial	0.07	inside	Unmatched
chr1	40618670	40804890	40618670-40619187	40804313-40804890	309	1276	627.9	Complete			Complete
chr1	40618670	40870890	40618670-40619187	40870420-40870890	216	1411	552.1	Partial	0.12	inside	Complete
chr1	40618670	40904462	40618670-40619187	40904092-40904462	185	1312	492.7	Partial	0.13	inside	Unmatched
chr1	40998497	41134952	40998497-40998870	41134550-41134952	164	1294	460.7	Partial	0.06	inside	Unmatched
chr1	41077922	41134952	41077922-41078326	41134550-41134952	188	1490	529.3	Partial	0.03	inside	Complete
chr1	41096176	41134952	41096176-41096544	41134550-41134952	190	1463	527.2	Partial	0.02	inside	Unmatched
chr1	41239844	41316087	41239844-41240274	41315656-41316087	154	1604	497	Partial	7.98	overlap	Complete
chr1	41239844	41415002	41239844-41240274	41414560-41415002	221	1879	644.4	Partial	59.95	overlap	Complete
chr1	41239844	41418609	41239844-41240274	41418106-41418609	461	2014	963.6	Partial	60.75	overlap	Complete
chr1	41239844	41469831	41239844-41240274	41469398-41469831	214	1858	630.6	Partial	47.83	includeFeature	Complete
chr1	41314190	41415002	41314190-41314668	41414560-41415002	398	1537	782.1	Partial	91.65	inside	Complete
chr1	41314190	41418609	41314190-41314668	41418106-41418609	830	1647	1169.2	Partial	94.93	inside	Complete
chr1	41314190	41469831	41314190-41314668	41469398-41469831	386	1519	765.7	Partial	67.98	overlap	Complete
chr1	41733800	41883196	41733800-41734296	41882677-41883196	634	2043	1138.1	Complete			Complete
chr1	41733800	41898806	41733800-41734296	41898367-41898806	442	2150	974.8	Partial	0.08	inside	Complete
chr1	41748334	41883196	41748334-41748754	41882677-41883196	513	1541	889.1	Partial	0.06	inside	Complete
chr1	41748334	41898806	41748334-41748754	41898367-41898806	358	1622	762	Partial	0.07	inside	Complete
chr1	41979075	42261437	41979075-41979351	42261035-42261437	402	979	627.3	Partial	0.13	inside	Complete
chr1	41981714	42261437	41981714-41982244	42261035-42261437	402	1561	792.2	Partial	0.13	inside	Complete
chr1	42039731	42261437	42039731-42040200	42261035-42261437	393	1318	719.7	Complete			Complete
chr1	42277152	42639387	42277152-42278040	42638926-42639387	283	2011	754.4	Partial	0.17	inside	Complete
chr1	42501211	42639387	42501211-42501646	42638926-42639387	254	1936	701.2	Partial	0.06	inside	Complete
chr1	42612512	42639387	42612512-42612947	42638926-42639387	289	2045	768.8	Partial	0.01	inside	Complete
chr1	42642557	43231949	42642557-42643162	43231510-43231949	103	1139	342.5	Partial	0.27	inside	Partial	70.09	includeFeature
chr1	43243519	43539721	43243519-43243922	43539242-43539721	225	1463	573.7	Complete			Complete
chr1	43379010	43539721	43379010-43379452	43539242-43539721	614	1323	901.3	Partial	0.07	inside	Complete
chr1	43388589	43539721	43388589-43389039	43539242-43539721	512	1660	921.9	Complete			Complete
chr1	43396669	43540269	43396669-43397060	43540075-43540269	235	878	454.2	Partial	0.07	inside	Complete
chr1	43692862	43880685	43692862-43693326	43880287-43880685	329	1850	780.2	Complete			Partial	69.87	includeFeature
chr1	43692862	44400845	43692862-43693326	44399842-44400845	838	2322	1394.9	Partial	0.32	inside	Complete
chr1	43703717	43880685	43703717-43704173	43880287-43880685	260	1344	591.1	Partial	0.08	inside	Partial	68.02	includeFeature
chr1	43994751	44400845	43994751-43995190	44399842-44400845	534	1716	957.3	Partial	0.19	inside	Complete
chr1	44229053	44400845	44229053-44229730	44399842-44400845	735	1929	1190.7	Complete			Complete
chr1	44471186	44496724	44471186-44471717	44496381-44496724	236	1578	610.3	Partial	63.84	inside	Unmatched
chr1	44471186	44502618	44471186-44471717	44502228-44502618	800	1860	1219.8	Partial	78.58	inside	Complete
chr1	44471186	44514044	44471186-44471717	44513291-44514044	275	1830	709.4	Partial	90.56	overlap	Complete
chr1	44683337	44760762	44683337-44683849	44760386-44760762	193	1476	533.7	Partial	20.11	inside	Complete
chr1	44843771	45061261	44843771-44844244	45060802-45061261	572	2162	1112.1	Complete			Complete
chr1	45037773	45061261	45037773-45038057	45060802-45061261	260	1479	620.1	Partial	8.39	inside	Complete
chr1	45075040	45118990	45075040-45075506	45118507-45118990	739	1569	1076.8	Partial	90.92	overlap	Complete
chr1	45173561	45770032	45173561-45173927	45769427-45770032	170	1451	496.7	Partial	48.62	overlap	Complete
chr1	45180620	45770032	45180620-45181106	45769427-45770032	170	1647	529.1	Partial	49.21	overlap	Complete
chr1	45194905	45770032	45194905-45195320	45769427-45770032	168	1497	501.5	Partial	50.43	overlap	Complete
chr1	45196891	45770032	45196891-45197328	45769427-45770032	168	1746	541.6	Partial	50.6	overlap	Complete
chr1	45251725	45770032	45251725-45252222	45769427-45770032	86	1252	328.1	Partial	55.96	overlap	Complete
chr1	45265310	45770032	45265310-45266218	45769427-45770032	211	1212	505.7	Partial	57.46	overlap	Complete
chr1	45301486	45770032	45301486-45301899	45769427-45770032	296	1509	668.3	Partial	61.9	overlap	Complete
chr1	45301486	45959185	45301486-45301899	45958680-45959185	418	1722	848.4	Partial	72.86	overlap	Complete
chr1	45480104	45770032	45480104-45480553	45769427-45770032	268	1650	665	Complete			Complete
chr1	45480104	45959185	45480104-45480553	45958680-45959185	486	1883	956.6	Complete			Complete
chr1	45484271	45770032	45484271-45484697	45769427-45770032	344	1421	699.2	Complete			Complete
chr1	45825456	45959185	45825456-45825970	45958680-45959185	263	1637	656.1	Partial	89.15	inside	Complete
chr1	45978238	46036127	45978238-45978660	46035705-46036127	236	1920	673.1	Partial	98.05	overlap	Complete
chr1	45978238	46309639	45978238-45978660	46309276-46309639	110	1474	402.7	Partial	18.64	overlap	Unmatched
chr1	45978238	46347640	45978238-45978660	46347239-46347640	137	1718	485.1	Partial	16.72	overlap	Unmatched
chr1	46502665	46645631	46502665-46503121	46645174-46645631	1039	2328	1555.2	Complete			Complete
chr1	46502665	46689719	46502665-46503121	46689102-46689719	841	2210	1363.3	Partial	0.09	inside	Complete
chr1	46502665	46814170	46502665-46503121	46813729-46814170	687	2015	1176.6	Partial	0.14	inside	Complete
chr1	46907945	46994560	46907945-46908681	46993657-46994560	644	1964	1124.6	Partial	66.63	inside	Unmatched
chr1	46912484	46994560	46912484-46912919	46993657-46994560	988	2099	1440.1	Partial	66.47	overlap	Complete
chr1	46943060	46994560	46943060-46943476	46993657-46994560	1666	2107	1873.6	Partial	93.64	inside	Complete
chr1	47644754	47728892	47644754-47645238	47728501-47728892	229	1923	663.6	Partial	32.36	inside	Complete
chr1	47658526	47728892	47658526-47658985	47728501-47728892	206	1927	630	Partial	27.06	inside	Complete
chr1	47854398	47890534	47854398-47854840	47890025-47890534	367	1717	793.8	Partial	80.3	inside	Complete
chr1	47897950	48176563	47897950-47898468	48176120-48176563	234	1446	581.7	Complete			Complete
chr1	47897950	48192368	47897950-47898468	48191909-48192368	192	1694	570.3	Complete			Complete
chr1	47902083	48176563	47902083-47903846	48176120-48176563	290	1830	728.5	Partial	83.18	inside	Complete
chr1	47902083	48192368	47902083-47903846	48191909-48192368	192	2144	641.6	Complete			Complete
chr1	48463258	48527212	48463258-48463656	48526852-48527212	643	1774	1068	Partial	0.03	inside	Complete
chr1	48463258	48964533	48463258-48463656	48963742-48964533	768	1968	1229.4	Partial	0.23	inside	Complete
chr1	48575067	48668264	48575067-48575490	48667816-48668264	173	1808	559.3	Partial	0.04	inside	Complete
chr1	48575067	48702906	48575067-48575490	48702536-48702906	126	1444	426.5	Partial	0.06	inside	Complete
chr1	48575067	48964533	48575067-48575490	48963742-48964533	294	1822	731.9	Partial	0.18	inside	Complete
chr1	49038332	49163224	49038332-49038693	49162705-49163224	268	1807	695.9	Partial	18.59	overlap	Complete
chr1	49038332	49283568	49038332-49038693	49283201-49283568	114	1252	377.8	Partial	58.54	overlap	Complete
chr1	49038332	49382568	49038332-49038693	49381817-49382568	156	1216	435.5	Partial	70.47	overlap	Complete
chr1	49142967	49163224	49142967-49143381	49162705-49163224	219	1666	604	Partial	1.21	inside	Complete
chr1	49142967	49283568	49142967-49143381	49283201-49283568	93	1155	327.7	Partial	8.42	inside	Complete
chr1	49142967	49382568	49142967-49143381	49381817-49382568	127	1121	377.3	Partial	14.35	inside	Complete
chr1	50833983	51170134	50833983-50834554	51169504-51170134	168	1444	492.5	Complete			Complete
chr1	51240414	51510856	51240414-51240933	51510554-51510856	220	1406	556.2	Partial	0.12	inside	Partial	61.08	inside
chr1	51240414	51658395	51240414-51240933	51657857-51658395	308	1721	728.1	Complete			Complete
chr1	51240414	51762916	51240414-51240933	51762320-51762916	370	1879	833.8	Partial	0.24	inside	Complete
chr1	51240414	52235111	51240414-51240933	52234617-52235111	406	1879	873.4	Partial	14.59	overlap	Complete
chr1	51395047	51510856	51395047-51395440	51510554-51510856	226	1284	538.7	Partial	0.05	inside	Partial	26.16	inside
chr1	51395047	51658395	51395047-51395440	51657857-51658395	317	1572	705.9	Complete			Complete
chr1	51395047	51762916	51395047-51395440	51762320-51762916	380	1716	807.5	Partial	0.17	inside	Complete
chr1	51395047	52235111	51395047-51395440	52234617-52235111	417	1716	845.9	Partial	17.27	overlap	Complete
chr1	52093350	52235111	52093350-52093745	52234617-52235111	259	1432	609	Partial	94.51	inside	Unmatched
chr1	52362325	52392219	52362325-52362976	52391873-52392219	267	1459	624.1	Partial	0.01	inside	Unmatched
chr1	52362325	52468378	52362325-52362976	52467929-52468378	380	1033	626.5	Complete			Complete
chr1	52593067	52762397	52593067-52593493	52761716-52762397	346	1650	755.6	Complete			Complete
chr1	52593067	53152283	52593067-52593493	53151866-53152283	368	1582	763	Partial	50.48	overlap	Complete
chr1	52593067	53651769	52593067-52593493	53651310-53651769	244	1583	621.5	Partial	33.23	overlap	Complete
chr1	53166472	53214165	53166472-53166925	53213819-53214165	99	1225	348.2	Partial	0.02	inside	Unmatched
chr1	53166472	53387632	53166472-53166925	53387224-53387632	127	1232	395.6	Partial	39.62	overlap	Complete
chr1	53166472	53651769	53166472-53166925	53651310-53651769	196	1428	529	Partial	72.49	overlap	Complete
chr1	53743815	53859424	53743815-53744356	53858877-53859424	891	1936	1313.4	Complete			Complete
chr1	53935716	54220853	53935716-53936186	54220330-54220853	333	1810	776.4	Partial	1.5	overlap	Complete
chr1	53951097	54148115	53951097-53951546	54147837-54148115	343	1418	697.4	Partial	0.09	inside	Partial	64.61	inside
chr1	53951097	54220853	53951097-53951546	54220330-54220853	746	2122	1258.2	Complete			Complete
chr1	53951776	54148115	53951776-53952037	54147837-54148115	343	788	519.9	Partial	0.09	inside	Partial	64.39	inside
chr1	54104895	54148115	54104895-54105223	54147837-54148115	69	737	225.5	Partial	0.02	inside	Partial	14.17	inside
chr1	54181135	54220853	54181135-54181523	54220330-54220853	179	2182	625	Partial	0.02	inside	Partial	13.03	inside
chr1	54572823	54741296	54572823-54573195	54740963-54741296	127	1165	384.6	Partial	95.74	overlap	Complete
chr1	54587192	54741296	54587192-54587616	54740963-54741296	245	1303	565	Partial	40.55	inside	Complete
chr1	54591364	54741296	54591364-54591696	54740963-54741296	182	1459	515.3	Partial	39.46	inside	Complete
chr1	54776646	54955477	54776646-54777069	54954958-54955477	122	1760	463.4	Partial	74.51	inside	Complete
chr1	55410667	55462570	55410667-55411211	55462018-55462570	646	2047	1149.9	Partial	91.65	overlap	Complete
chr1	55410667	55488155	55410667-55411211	55487595-55488155	619	2148	1153.1	Partial	64.53	includeFeature	Complete
chr1	55416112	55462570	55416112-55416834	55462018-55462570	566	1908	1039.2	Partial	92.92	inside	Complete
chr1	55416112	55488155	55416112-55416834	55487595-55488155	542	2002	1041.7	Partial	67.86	overlap	Complete
chr1	55438786	55462570	55438786-55439184	55462018-55462570	333	1479	701.8	Partial	47.57	inside	Unmatched
chr1	55438786	55488155	55438786-55439184	55487595-55488155	319	1552	703.6	Partial	53.1	overlap	Unmatched
chr1	55606170	55743599	55606170-55606666	55743137-55743599	668	1851	1112	Complete			Complete
chr1	55841310	56314990	55841310-55841825	56314588-56314990	141	1351	436.5	Partial	36.44	inside	Complete
chr1	55841310	57051053	55841310-55841825	57050289-57051053	260	1521	628.9	Partial	99.91	overlap	Complete
chr1	55841310	57287187	55841310-55841825	57286646-57287187	261	1839	692.8	Partial	93.28	inside	Complete
chr1	55844152	56314990	55844152-55844594	56314588-56314990	141	1164	405.1	Partial	36.22	inside	Complete
chr1	55844152	57051053	55844152-55844594	57050289-57051053	260	1311	583.8	Partial	99.91	overlap	Complete
chr1	55844152	57287187	55844152-55844594	57286646-57287187	261	1585	643.2	Partial	93.1	inside	Complete
chr1	55944391	56314990	55944391-55944790	56314588-56314990	109	1257	370.2	Partial	28.51	inside	Complete
chr1	55944391	57051053	55944391-55944790	57050289-57051053	202	1415	534.6	Partial	99.9	overlap	Complete
chr1	55944391	57287187	55944391-55944790	57286646-57287187	202	1711	587.9	Partial	92.02	overlap	Complete
chr1	57297496	57434308	57297496-57298315	57433918-57434308	430	2041	936.8	Partial	0.06	inside	Complete
chr1	57888241	58513312	57888241-57888732	58512908-58513312	376	1394	724	Partial	0.29	inside	Complete
chr1	57888241	58629070	57888241-57888732	58628623-58629070	425	1344	755.8	Partial	0.34	inside	Complete
chr1	57890054	58513312	57890054-57890569	58512908-58513312	376	1845	832.9	Partial	0.29	inside	Complete
chr1	57890054	58629070	57890054-57890569	58628623-58629070	425	1777	869	Partial	0.34	inside	Complete
chr1	57890054	59012838	57890054-57890569	59012290-59012838	432	1375	770.7	Partial	0.51	inside	Complete
chr1	57890054	59118662	57890054-57890569	59118239-59118662	445	1832	902.9	Partial	0.56	inside	Complete
chr1	58981318	59012838	58981318-58981925	59012290-59012838	221	1153	504.8	Partial	0.01	inside	Complete
chr1	58981318	59118662	58981318-58981925	59118239-59118662	227	1535	590.3	Partial	0.06	inside	Complete
chr1	59205508	59235333	59205508-59206127	59234892-59235333	433	1915	910.6	Partial	0.01	inside	Complete
chr1	59205508	60165362	59205508-59206127	60164714-60165362	398	1722	827.9	Complete			Complete
chr1	59205508	60225537	59205508-59206127	60225082-60225537	406	1887	875.3	Complete			Complete
chr1	59247354	59542592	59247354-59247813	59542249-59542592	129	778	316.8	Partial	0.14	inside	Unmatched
chr1	59250032	59542592	59250032-59251268	59542249-59542592	129	1156	386.2	Partial	0.13	inside	Unmatched
chr1	59250032	60165362	59250032-59251268	60164714-60165362	244	1305	564.3	Partial	60.13	overlap	Complete
chr1	59250032	60225537	59250032-59251268	60225082-60225537	248	1430	595.5	Complete			Complete
chr1	60436999	61509049	60436999-60437448	61508606-61509049	581	2091	1102.2	Partial	0.49	inside	Complete
chr1	60442428	61509049	60442428-60442854	61508606-61509049	581	1877	1044.3	Partial	0.49	inside	Complete
chr1	60622591	61509049	60622591-60622886	61508606-61509049	265	1403	609.7	Partial	0.41	inside	Complete
chr1	60747026	61509049	60747026-60747391	61508606-61509049	290	1513	662.4	Partial	0.35	inside	Complete
chr1	61314214	61509049	61314214-61314647	61508606-61509049	524	1793	969.3	Partial	0.09	inside	Complete
chr1	61444631	61509049	61444631-61445028	61508606-61509049	596	1668	997.1	Partial	0.03	inside	Unmatched
chr1	61515492	61919455	61515492-61515956	61918978-61919455	414	1609	816.2	Partial	0.19	inside	Complete
chr1	61515492	62319771	61515492-61515956	62319198-62319771	281	1509	651.2	Partial	0.37	inside	Partial	78.78	inside
chr1	61803872	61919455	61803872-61804246	61918978-61919455	271	1080	541	Partial	0.05	inside	Complete
chr1	61803872	62319771	61803872-61804246	62319198-62319771	184	1012	431.5	Partial	0.24	inside	Partial	70.42	inside
chr1	62548243	62597183	62548243-62548788	62596781-62597183	280	1836	717	Partial	0.02	inside	Unmatched
chr1	62641231	62873471	62641231-62641621	62873040-62873471	379	1845	836.2	Complete			Complete
chr1	62973827	63212744	62973827-62974218	63212131-63212744	117	1654	439.9	Partial	93.23	overlap	Complete
chr1	62996188	63212744	62996188-62996567	63212131-63212744	95	1324	354.7	Partial	94.15	inside	Unmatched
chr1	63307248	63615095	63307248-63307662	63614603-63615095	114	1877	462.6	Partial	0.14	inside	Unmatched
chr1	63377662	63615095	63377662-63378070	63614603-63615095	192	1709	572.8	Partial	0.11	inside	Complete
chr1	64386370	64603220	64386370-64386879	64602744-64603220	310	1615	707.6	Partial	58.61	inside	Complete
chr1	64386370	64630067	64386370-64386879	64629665-64630067	145	1226	421.6	Partial	91.77	overlap	Complete
chr1	64386370	64712452	64386370-64386879	64711998-64712452	289	1654	691.4	Complete			Complete
chr1	64734729	65141885	64734729-64735160	65141411-65141885	313	1898	770.8	Complete			Partial	73.29	inside
chr1	64734729	65541453	64734729-64735160	65541032-65541453	437	1700	861.9	Partial	69.45	overlap	Complete
chr1	65152382	65290266	65152382-65152956	65289826-65290266	215	1446	557.6	Partial	99.81	overlap	Complete
chr1	65525595	65541453	65525595-65526072	65541032-65541453	195	1297	502.9	Partial	2.48	inside	Complete
chr1	65525595	65675361	65525595-65526072	65674934-65675361	123	1253	392.6	Complete			Complete
chr1	65681258	66153801	65681258-65681645	66153203-66153801	122	1707	456.3	Complete			Complete
chr1	66183509	66708882	66183509-66183895	66708266-66708882	575	1356	883	Complete			Complete
chr1	66424480	66708882	66424480-66424946	66708266-66708882	604	1763	1031.9	Complete			Complete
chr1	66718978	66912509	66718978-66719421	66911972-66912509	500	1347	820.7	Partial	38.75	includeFeature	Complete
chr1	66718978	66969945	66718978-66719421	66969526-66969945	246	1049	508	Partial	80.1	overlap	Complete
chr1	66718978	67192141	66718978-66719421	67191696-67192141	252	1402	594.4	Partial	42.48	overlap	Complete
chr1	67230595	67615267	67230595-67231264	67614790-67615267	228	1288	541.9	Partial	0.18	inside	Complete
chr1	67230595	67677657	67230595-67231264	67677328-67677657	98	1621	398.6	Partial	0.2	inside	Complete
chr1	67461669	67615267	67461669-67462138	67614790-67615267	828	1459	1099.1	Partial	0.07	inside	Complete
chr1	67461669	67677657	67461669-67462138	67677328-67677657	356	1837	808.7	Partial	0.1	inside	Complete
chr1	67680073	67966528	67680073-67680426	67966055-67966528	343	1929	813.4	Complete			Complete
chr1	67813330	67966528	67813330-67813766	67966055-67966528	570	2104	1095.1	Complete			Complete
chr1	67998043	68227725	67998043-67998508	68227573-68227725	275	969	516.2	Complete			Complete
chr1	68001036	68227725	68001036-68001471	68227573-68227725	275	862	486.9	Complete			Complete
chr1	68027287	68227725	68027287-68027733	68227573-68227725	277	822	477.2	Partial	66.21	overlap	Complete
chr1	68231778	68476177	68231778-68232174	68475778-68476177	236	1373	569.2	Complete			Partial	65.65	overlap
chr1	68315722	68476177	68315722-68316230	68475778-68476177	334	1630	737.8	Complete			Partial	97.78	overlap
chr1	68319280	68476177	68319280-68319771	68475778-68476177	493	1379	824.5	Complete			Partial	33.53	inside
chr1	68517269	68787159	68517269-68517627	68786777-68787159	232	1115	508.6	Partial	74.9	overlap	Partial	57.68	inside
chr1	68517269	68812276	68517269-68517627	68811891-68812276	248	1161	536.6	Partial	99.23	overlap	Partial	91.49	overlap
chr1	68517269	68850576	68517269-68517627	68850144-68850576	72	861	249	Partial	87.83	overlap	Partial	88.51	overlap
chr1	68577470	68787159	68577470-68577917	68786777-68787159	463	1317	780.9	Complete			Complete
chr1	68577470	68812276	68577470-68577917	68811891-68812276	494	1372	823.3	Complete			Complete
chr1	68577470	68850576	68577470-68577917	68850144-68850576	143	1017	381.4	Partial	97.24	overlap	Partial	85.98	overlap
chr1	68582281	68787159	68582281-68582731	68786777-68787159	527	1969	1018.7	Complete			Complete
chr1	68582281	68812276	68582281-68582731	68811891-68812276	462	2051	973.4	Complete			Complete
chr1	68582281	68850576	68582281-68582731	68850144-68850576	163	1521	497.9	Partial	98.99	overlap	Partial	85.72	overlap
chr1	68585789	68787159	68585789-68586261	68786777-68787159	527	1616	922.8	Complete			Complete
chr1	68585789	68812276	68585789-68586261	68811891-68812276	563	1683	973.4	Complete			Complete
chr1	68585789	68850576	68585789-68586261	68850144-68850576	163	1248	451	Partial	84.68	overlap	Partial	85.54	overlap
chr1	70598600	70976162	70598600-70599012	70975648-70976162	103	1662	413.7	Partial	15.89	includeFeature	Complete
chr1	70902294	70976162	70902294-70902634	70975648-70976162	104	1254	361.1	Partial	0.03	inside	Complete
chr1	72059229	72504004	72059229-72059485	72503438-72504004	90	824	272.3	Partial	0.2	inside	Partial	52.85	inside
chr1	72652383	75155985	72652383-72652849	75155456-75155985	177	1831	569.3	Partial	1.15	inside	Unmatched
chr1	75237568	75669881	75237568-75238230	75669279-75669881	205	1785	604.9	Complete			Complete
chr1	75241451	75669881	75241451-75241698	75669279-75669881	205	776	398.8	Complete			Complete
chr1	75698992	78000007	75698992-75699389	77999159-78000007	231	1745	634.9	Partial	11.3	overlap	Complete
chr1	75698992	78580523	75698992-75699389	78579952-78580523	402	1737	835.6	Partial	9.37	includeFeature	Complete
chr1	75731363	76098434	75731363-75731774	76098018-76098434	121	1534	430.8	Partial	0.17	inside	Complete
chr1	75731363	78000007	75731363-75731774	77999159-78000007	231	1821	648.6	Partial	11.46	overlap	Complete
chr1	75731363	78580523	75731363-75731774	78579952-78580523	402	1813	853.7	Partial	9.48	includeFeature	Complete
chr1	76308223	77609629	76308223-76308462	77609228-77609629	226	1296	541.2	Partial	0.6	inside	Partial	69.29	inside
chr1	76457175	77609629	76457175-76457606	77609228-77609629	150	1920	536.7	Partial	0.53	inside	Complete
chr1	76457175	78000007	76457175-76457606	77999159-78000007	316	1971	789.2	Partial	16.85	overlap	Complete
chr1	76457175	78580523	76457175-76457606	78579952-78580523	551	1963	1040	Partial	12.72	includeFeature	Complete
chr1	76500806	77609629	76500806-76501108	77609228-77609629	103	1078	333.2	Partial	0.51	inside	Complete
chr1	76619774	77609629	76619774-76620228	77609228-77609629	248	1695	648.4	Partial	0.45	inside	Complete
chr1	76619774	78000007	76619774-76620228	77999159-78000007	523	1740	953.9	Partial	18.84	overlap	Complete
chr1	76619774	78580523	76619774-76620228	78579952-78580523	909	1733	1255.1	Partial	13.77	includeFeature	Complete
chr1	76796666	77592325	76796666-76797073	77591873-77592325	192	1217	483.4	Partial	0.36	inside	Complete
chr1	76796666	78000007	76796666-76797073	77999159-78000007	404	1763	844	Partial	21.61	overlap	Complete
chr1	76796666	78580523	76796666-76797073	78579952-78580523	703	1756	1111.1	Partial	15.14	includeFeature	Complete
chr1	77366654	77592325	77366654-77367238	77591873-77592325	167	1088	426.3	Partial	0.1	inside	Complete
chr1	77613870	78000007	77613870-77614315	77999159-78000007	270	1591	655.4	Complete			Complete
chr1	77613870	78149472	77613870-77614315	78149002-78149472	139	1159	401.4	Complete			Complete
chr1	77613870	78580523	77613870-77614315	78579952-78580523	470	1584	862.8	Partial	27.93	includeFeature	Complete
chr1	78596423	79073453	78596423-78596862	79072882-79073453	365	1784	806.9	Complete			Complete
chr1	78610717	79073453	78610717-78611139	79072882-79073453	550	1725	974	Complete			Complete
chr1	79083185	79142463	79083185-79083609	79142039-79142463	323	2016	806.9	Partial	95.84	overlap	Complete
chr1	79154380	79663510	79154380-79154744	79663125-79663510	123	1555	437.3	Partial	71.4	overlap	Unmatched
chr1	79154380	79819336	79154380-79154744	79818882-79819336	118	1624	437.8	Partial	64.67	includeFeature	Unmatched
chr1	79305361	79663510	79305361-79305810	79663125-79663510	231	1830	650.2	Complete			Complete
chr1	79305361	79819336	79305361-79305810	79818882-79819336	220	1911	648.4	Partial	82.62	overlap	Unmatched
chr1	80683028	82226559	80683028-80683450	82226190-82226559	141	1514	462	Partial	0.71	inside	Complete
chr1	80683028	84588906	80683028-80683450	84588472-84588906	315	1794	751.7	Partial	1.79	inside	Complete
chr1	80683028	84900014	80683028-80683450	84899360-84900014	317	1684	730.6	Partial	7.11	overlap	Complete
chr1	80683798	82226559	80683798-80684211	82226190-82226559	141	1310	429.8	Partial	0.71	inside	Complete
chr1	82015209	82226559	82015209-82015651	82226190-82226559	120	1560	432.7	Partial	0.1	inside	Complete
chr1	82015209	84588906	82015209-82015651	84588472-84588906	269	1849	705.3	Partial	1.18	inside	Complete
chr1	82015209	84900014	82015209-82015651	84899360-84900014	270	1736	684.6	Partial	10.4	overlap	Complete
chr1	84397277	84588906	84397277-84397751	84588472-84588906	265	1582	647.5	Complete			Complete
chr1	84397277	84900014	84397277-84397751	84899360-84900014	267	1485	629.7	Complete			Complete
chr1	84606831	84900014	84606831-84607237	84899360-84900014	148	1164	415.1	Partial	47.29	inside	Partial	43.54	inside
chr1	84907778	85070631	84907778-84908461	85070003-85070631	255	1256	565.9	Partial	26.27	inside	Complete
chr1	84907778	85086983	84907778-84908461	85086352-85086983	416	1338	746.1	Partial	28.9	inside	Complete
chr1	84907778	85219630	84907778-84908461	85219149-85219630	381	1281	698.6	Complete			Complete
chr1	84907778	85238422	84907778-84908461	85237977-85238422	289	1464	650.5	Partial	94.43	overlap	Complete
chr1	84907778	85248504	84907778-84908461	85248183-85248504	215	1277	524	Partial	91.63	overlap	Complete
chr1	84907778	85402319	84907778-84908461	85401835-85402319	209	1341	529.4	Complete			Complete
chr1	85410331	85725821	85410331-85411029	85725234-85725821	267	1646	662.9	Complete			Complete
chr1	85575049	85720833	85575049-85575475	85720424-85720833	184	1162	462.4	Partial	92.6	includeFeature	Complete
chr1	85575049	85725821	85575049-85575475	85725234-85725821	245	1599	625.9	Partial	89.54	includeFeature	Complete
chr1	85773707	86047408	85773707-85774309	86046026-86047408	247	1617	632	Complete			Complete
chr1	85773707	86350703	85773707-85774309	86350237-86350703	461	1657	874	Partial	67.59	includeFeature	Complete
chr1	85773707	86484387	85773707-85774309	86483972-86484387	380	1968	864.8	Partial	70.97	overlap	Complete
chr1	85809922	86047408	85809922-85810310	86046026-86047408	158	1677	514.7	Partial	67.4	overlap	Complete
chr1	85809922	86350703	85809922-85810310	86350237-86350703	296	1719	713.3	Partial	68.55	overlap	Complete
chr1	85809922	86484387	85809922-85810310	86483972-86484387	244	2041	705.7	Partial	74.78	overlap	Complete
chr1	86078742	86158895	86078742-86079201	86158370-86158895	85	1087	304	Partial	89.06	inside	Partial	26.02	inside
chr1	86885005	86968127	86885005-86885299	86967893-86968127	162	585	307.8	Partial	59.37	inside	Unmatched
chr1	86885005	86974070	86885005-86885299	86973675-86974070	310	841	510.6	Partial	63.62	inside	Complete
chr1	86939723	86968127	86939723-86940110	86967893-86968127	134	815	330.5	Partial	20.29	inside	Unmatched
chr1	86939723	86974070	86939723-86940110	86973675-86974070	257	1171	548.6	Partial	24.53	inside	Complete
chr1	87246598	87431378	87246598-87246991	87430899-87431378	404	1668	820.9	Partial	75.77	includeFeature	Complete
chr1	87299253	87431378	87299253-87299684	87430899-87431378	682	2179	1219	Partial	98.96	overlap	Complete
chr1	87586566	88419864	87586566-87586766	88419237-88419864	448	1224	740.5	Partial	99.59	overlap	Complete
chr1	87586566	88527654	87586566-87586766	88527152-88527654	380	1146	659.9	Partial	99.63	overlap	Complete
chr1	87597380	88419864	87597380-87597820	88419237-88419864	448	1922	927.9	Partial	69.12	inside	Complete
chr1	87597380	88545067	87597380-87597820	88544752-88545067	380	1769	819.9	Partial	79.64	inside	Complete
chr1	87758590	88419864	87758590-87759034	88419237-88419864	327	1936	795.7	Partial	55.57	inside	Complete
chr1	87758590	88527654	87758590-87759034	88527152-88527654	277	1812	708.5	Complete			Complete
chr1	87791642	88419864	87791642-87792090	88419237-88419864	205	1442	543.7	Partial	52.79	inside	Complete
chr1	87791642	88527654	87791642-87792090	88527152-88527654	174	1349	484.5	Complete			Complete
chr1	87800133	88419864	87800133-87800390	88419237-88419864	205	942	439.4	Partial	52.08	inside	Unmatched
chr1	87800133	88527654	87800133-87800390	88527152-88527654	174	882	391.7	Complete			Unmatched
chr1	87800941	88419864	87800941-87801310	88419237-88419864	205	1510	556.4	Partial	52.01	inside	Unmatched
chr1	87800941	88527654	87800941-87801310	88527152-88527654	174	1413	495.8	Complete			Unmatched
chr1	88646168	89343457	88646168-88646602	89342850-89343457	232	1988	679.1	Partial	19.19	overlap	Unmatched
chr1	88768793	89343457	88768793-88769180	89342850-89343457	106	1474	395.3	Partial	1.95	overlap	Unmatched
chr1	89121248	89343457	89121248-89121782	89342850-89343457	144	1906	523.9	Complete			Unmatched
chr1	89551456	89615300	89551456-89551859	89614950-89615300	234	1614	614.6	Partial	17.26	inside	Partial	17.73	inside
chr1	89551456	89824243	89551456-89551859	89823798-89824243	478	1658	890.2	Partial	73.73	inside	Complete
chr1	89551456	89921098	89551456-89551859	89920603-89921098	236	1668	627.4	Partial	75.35	overlap	Complete
chr1	89948749	90065132	89948749-89949287	90064380-90065132	315	1750	742.5	Partial	89.53	inside	Complete
chr1	89948749	90228996	89948749-89949287	90228468-90228996	697	2007	1182.7	Complete			Complete
chr1	90098109	90228996	90098109-90099030	90228468-90228996	213	1324	531	Partial	90.27	inside	Complete
chr1	90270114	90453194	90270114-90270609	90452656-90453194	501	1888	972.6	Complete			Complete
chr1	90308773	90453194	90308773-90309216	90452656-90453194	445	1731	877.7	Partial	39.03	inside	Complete
chr1	91186933	91631207	91186933-91187357	91630815-91631207	259	1707	664.9	Partial	54.71	overlap	Partial	42.27	inside
chr1	91631654	91867892	91631654-91632065	91867523-91867892	218	1929	648.5	Partial	47.98	overlap	Unmatched
chr1	91631654	91967296	91631654-91632065	91966801-91967296	127	1682	462.2	Partial	33.77	overlap	Complete
chr1	91748234	91867892	91748234-91748641	91867523-91867892	186	1641	552.5	Partial	0.2	inside	Unmatched
chr1	91748234	91967296	91748234-91748641	91966801-91967296	108	1432	393.3	Partial	3.33	overlap	Complete
chr1	91976934	92166277	91976934-91977356	92165927-92166277	88	1396	350.5	Partial	23.67	inside	Complete
chr1	91976934	92349367	91976934-91977356	92348905-92349367	113	1247	375.4	Partial	46.55	inside	Unmatched
chr1	91976934	92393302	91976934-91977356	92392819-92393302	170	1817	555.8	Complete			Complete
chr1	91978740	92166277	91978740-91979113	92165927-92166277	88	1227	328.6	Partial	23.44	inside	Complete
chr1	91978740	92349367	91978740-91979113	92348905-92349367	113	1096	351.9	Partial	46.33	inside	Unmatched
chr1	91978740	92393302	91978740-91979113	92392819-92393302	170	1597	521	Complete			Complete
chr1	92351058	92393302	92351058-92351854	92392819-92393302	191	1426	521.9	Partial	5.28	inside	Unmatched
chr1	92463153	92757425	92463153-92463565	92756922-92757425	170	1309	471.7	Complete			Complete
chr1	92463153	93065096	92463153-92463565	93064745-93065096	120	1348	402.2	Partial	49.31	overlap	Unmatched
chr1	92463153	93284292	92463153-92463565	93283923-93284292	286	1395	631.6	Partial	36.15	overlap	Complete
chr1	93214560	93284292	93214560-93214956	93283923-93284292	279	1542	655.9	Partial	0.12	inside	Complete
chr1	93324198	93426342	93324198-93325026	93425869-93426342	558	1556	931.8	Partial	0.17	inside	Complete
chr1	93324198	93460173	93324198-93325026	93459607-93460173	655	1952	1130.7	Partial	0.23	inside	Complete
chr1	93433995	93460173	93433995-93434392	93459607-93460173	229	1944	667.2	Partial	0.04	inside	Complete
chr1	93770144	94279957	93770144-93770611	94279507-94279957	640	1841	1085.5	Partial	0.85	inside	Complete
chr1	93770144	94316651	93770144-93770611	94316282-94316651	225	1802	636.7	Partial	0.91	inside	Complete
chr1	93770144	94375566	93770144-93770611	94374945-94375566	258	1969	712.7	Partial	1.01	inside	Complete
chr1	93903455	94279957	93903455-93903918	94279507-94279957	436	1612	838.4	Partial	0.63	inside	Unmatched
chr1	93903455	94316651	93903455-93903918	94316282-94316651	153	1578	491.4	Complete			Unmatched
chr1	93903455	94375566	93903455-93903918	94374945-94375566	175	1724	549.3	Partial	0.79	inside	Unmatched
chr1	94095004	94279957	94095004-94095476	94279507-94279957	698	1650	1073.2	Partial	0.31	inside	Complete
chr1	94095004	94316651	94095004-94095476	94316282-94316651	245	1614	628.8	Partial	0.37	inside	Complete
chr1	94095004	94375566	94095004-94095476	94374945-94375566	282	1764	705.3	Partial	0.47	inside	Complete
chr1	94097222	94279957	94097222-94097531	94279507-94279957	698	1239	930	Partial	0.31	inside	Complete
chr1	94097222	94316651	94097222-94097531	94316282-94316651	245	1213	545.1	Partial	0.37	inside	Complete
chr1	94097222	94375566	94097222-94097531	94374945-94375566	282	1325	611.3	Partial	0.47	inside	Complete
chr1	94147166	94279957	94147166-94147553	94279507-94279957	293	1503	663.6	Partial	0.22	inside	Unmatched
chr1	94147166	94316651	94147166-94147553	94316282-94316651	103	1471	389.2	Partial	0.28	inside	Unmatched
chr1	94147166	94375566	94147166-94147553	94374945-94375566	118	1607	435.5	Partial	0.38	inside	Unmatched
chr1	94491395	94801853	94491395-94491845	94801318-94801853	618	1669	1015.6	Partial	61.2	includeFeature	Complete
chr1	94491395	94929662	94491395-94491845	94929268-94929662	214	1386	544.6	Partial	43.35	includeFeature	Unmatched
chr1	94505043	94795908	94505043-94505437	94795486-94795908	463	1454	820.5	Complete			Complete
chr1	94505043	94801853	94505043-94505437	94801318-94801853	463	1702	887.7	Complete			Complete
chr1	94505043	94929662	94505043-94505437	94929268-94929662	160	1414	475.6	Partial	44.75	includeFeature	Unmatched
chr1	94511015	94795908	94511015-94511663	94795486-94795908	211	1248	513.2	Complete			Complete
chr1	94511015	94801853	94511015-94511663	94801318-94801853	393	1461	757.7	Complete			Complete
chr1	94511015	94929662	94511015-94511663	94929268-94929662	160	1214	440.7	Partial	45.38	includeFeature	Unmatched
chr1	94526924	94795908	94526924-94527394	94795486-94795908	405	1193	695.1	Partial	68.06	overlap	Complete
chr1	94526924	94801853	94526924-94527394	94801318-94801853	753	1397	1025.6	Partial	66.59	overlap	Complete
chr1	94526924	94929662	94526924-94527394	94929268-94929662	261	1160	550.2	Partial	45.46	overlap	Unmatched
chr1	94528905	94795908	94528905-94529236	94795486-94795908	405	857	589.1	Partial	67.82	overlap	Complete
chr1	94528905	94801853	94528905-94529236	94801318-94801853	753	1003	869.1	Partial	66.35	overlap	Complete
chr1	94528905	94929662	94528905-94529236	94929268-94929662	261	833	466.3	Partial	45.19	overlap	Unmatched
chr1	94947021	95271792	94947021-94947451	95271357-95271792	215	1785	619.5	Partial	89.85	overlap	Complete
chr1	94979653	95271792	94979653-94980060	95271357-95271792	321	1538	702.6	Complete			Complete
chr1	94987861	95271792	94987861-94988266	95271357-95271792	348	1450	710.4	Complete			Complete
chr1	94992945	95271792	94992945-94993244	95271357-95271792	348	945	573.5	Complete			Complete
chr1	95285652	95509369	95285652-95286001	95508693-95509369	222	1568	590	Complete			Partial	52.84	includeFeature
chr1	95318356	95509369	95318356-95318670	95508693-95509369	494	1365	821.2	Complete			Complete
chr1	95319905	95509369	95319905-95320384	95508693-95509369	494	1949	981.2	Complete			Complete
chr1	95550135	95699924	95550135-95550502	95699501-95699924	167	1863	557.8	Partial	0.25	inside	Complete
chr1	96701602	98520080	96701602-96702154	98519516-98520080	364	1940	840.3	Partial	3.04	inside	Complete
chr1	96701602	98934074	96701602-96702154	98933650-98934074	234	1785	646.3	Partial	18.77	overlap	Complete
chr1	97432058	97516410	97432058-97432514	97516022-97516410	194	1738	580.7	Partial	0.14	inside	Complete
chr1	97432058	97991495	97432058-97432514	97991073-97991495	315	1686	728.8	Partial	0.94	inside	Complete
chr1	97432058	98520080	97432058-97432514	98519516-98520080	493	2199	1041.2	Partial	1.82	inside	Complete
chr1	97432058	98934074	97432058-97432514	98933650-98934074	317	2022	800.6	Complete			Complete
chr1	98134539	98520080	98134539-98134859	98519516-98520080	226	1506	583.4	Partial	1.32	overlap	Complete
chr1	98134539	98934074	98134539-98134859	98933650-98934074	145	1386	448.3	Partial	52.41	overlap	Complete
chr1	99257835	99947376	99257835-99258076	99946929-99947376	191	994	435.7	Partial	44.58	overlap	Complete
chr1	99259812	99947376	99259812-99260265	99946929-99947376	191	1860	596	Partial	44.7	overlap	Complete
chr1	99643053	99947376	99643053-99643374	99946929-99947376	480	1207	761.2	Complete			Complete
chr1	99645805	99947376	99645805-99646243	99946929-99947376	480	1837	939	Partial	57.99	inside	Complete
chr1	100274027	100929668	100274027-100274646	100929250-100929668	257	1313	580.9	Complete			Complete
chr1	100274027	101334413	100274027-100274646	101333737-101334413	215	1636	593.1	Complete			Unmatched
chr1	101072004	101334413	101072004-101072423	101333737-101334413	196	1231	491.2	Complete			Complete
chr1	101137157	101334413	101137157-101137499	101333737-101334413	93	1076	316.3	Partial	0.33	inside	Complete
chr1	101386636	101704712	101386636-101387061	101704253-101704712	354	1449	716.2	Complete			Complete
chr1	101386636	101754434	101386636-101387061	101753947-101754434	209	2053	655	Complete			Complete
chr1	101774778	101823348	101774778-101775331	101822880-101823348	344	1781	782.7	Complete			Complete
chr1	103571846	107685097	103571846-103572272	107684702-107685097	294	1747	716.7	Partial	12.11	overlap	Complete
chr1	103571846	108072541	103571846-103572272	108072127-108072541	325	1639	729.8	Partial	11.07	overlap	Complete
chr1	104331024	106151702	104331024-104331344	106151390-106151702	56	1009	237.7	Partial	3.05	inside	Unmatched
chr1	104331024	106336552	104331024-104331344	106336189-106336552	89	1244	332.7	Partial	3.36	inside	Unmatched
chr1	105323109	106151702	105323109-105323512	106151390-106151702	91	1080	313.5	Partial	1.39	inside	Unmatched
chr1	105323109	106336552	105323109-105323512	106336189-106336552	143	1331	436.3	Partial	1.7	inside	Unmatched
chr1	106564935	107685097	106564935-106565272	107684702-107685097	165	1526	501.8	Partial	1.87	inside	Unmatched
chr1	107819613	108072541	107819613-107819944	108072127-108072541	395	1356	731.9	Partial	0.42	inside	Complete
chr1	107819613	108293397	107819613-107819944	108292980-108293397	256	1587	637.4	Partial	0.79	inside	Complete
chr1	107973281	108072541	107973281-107973631	108072127-108072541	121	1356	405.1	Partial	0.17	inside	Complete
chr1	107973281	108293397	107973281-107973631	108292980-108293397	78	1587	351.8	Partial	0.54	inside	Complete
chr1	108324791	108668560	108324791-108325307	108668110-108668560	90	1928	416.6	Complete			Complete
chr1	109055084	109186559	109055084-109055495	109186131-109186559	310	1486	678.7	Partial	0.22	inside	Complete
chr1	109642443	109655676	109642443-109642996	109654666-109655676	328	1571	717.8	Partial	0.02	inside	Complete
chr1	109743705	109826344	109743705-109744136	109825815-109826344	159	1568	499.3	Partial	31.88	overlap	Unmatched
chr1	109743705	109942643	109743705-109744136	109941916-109942643	202	1744	593.5	Partial	71.7	overlap	Unmatched
chr1	109782068	109826344	109782068-109782434	109825815-109826344	90	1456	362	Partial	59.5	overlap	Unmatched
chr1	109782068	109942643	109782068-109782434	109941916-109942643	114	1620	429.7	Partial	88.83	overlap	Unmatched
chr1	109806097	109826344	109806097-109806728	109825815-109826344	372	1621	776.5	Partial	7.23	inside	Unmatched
chr1	109806097	109942643	109806097-109806728	109941916-109942643	472	1803	922.5	Complete			Complete
chr1	109819989	109942643	109819989-109820450	109941916-109942643	372	1806	819.7	Partial	43.8	inside	Complete
chr1	110033192	110075862	110033192-110033614	110074878-110075862	640	1955	1118.6	Partial	93.74	includeFeature	Complete
chr1	110040890	110075862	110040890-110041298	110074878-110075862	386	1628	792.7	Partial	97.53	overlap	Complete
chr1	110088773	110316698	110088773-110089287	110316251-110316698	515	2082	1035.5	Complete			Unmatched
chr1	110182828	110316698	110182828-110183239	110316251-110316698	465	1680	883.9	Complete			Complete
chr1	110185920	110316698	110185920-110186341	110316251-110316698	432	1504	806.1	Complete			Complete
chr1	110319414	110420448	110319414-110319859	110419995-110420448	544	1812	992.8	Partial	29.29	inside	Unmatched
chr1	110319414	110527475	110319414-110319859	110526945-110527475	1129	2293	1609	Complete			Complete
chr1	110334639	110420448	110334639-110335055	110419995-110420448	114	1185	367.5	Partial	24.87	inside	Unmatched
chr1	110466072	110523630	110466072-110466389	110523272-110523630	179	1613	537.3	Partial	16.68	inside	Unmatched
chr1	110466072	110527475	110466072-110466389	110526945-110527475	399	1882	866.6	Partial	17.8	inside	Unmatched
chr1	110466072	110554601	110466072-110466389	110554211-110554601	113	1566	420.7	Partial	72.21	overlap	Unmatched
chr1	110572185	110649142	110572185-110572580	110648713-110649142	300	1844	743.8	Partial	0.13	inside	Complete
chr1	110572185	110659461	110572185-110572580	110659060-110659461	183	1777	570.3	Partial	0.15	inside	Complete
chr1	110596425	110649142	110596425-110596856	110648713-110649142	387	1967	872.5	Complete			Complete
chr1	110596425	110659461	110596425-110596856	110659060-110659461	236	1896	668.9	Partial	0.11	inside	Complete
chr1	110630686	110649142	110630686-110631089	110648713-110649142	191	1578	549	Partial	0.03	inside	Complete
chr1	110630686	110659461	110630686-110631089	110659060-110659461	117	1521	421.8	Partial	0.05	inside	Complete
chr1	110739504	110855607	110739504-110739912	110855141-110855607	533	1932	1014.8	Partial	99.57	overlap	Complete
chr1	110745562	110855607	110745562-110746010	110855141-110855607	794	2089	1287.9	Complete			Complete
chr1	110750333	110855607	110750333-110750800	110855141-110855607	1620	2079	1835.2	Complete			Complete
chr1	110955114	111003291	110955114-110955521	111002846-111003291	1014	1970	1413.4	Partial	93.17	overlap	Complete
chr1	110955114	111039083	110955114-110955521	111038597-111039083	595	2154	1132.1	Partial	53.45	overlap	Complete
chr1	111161927	111309092	111161927-111162363	111308652-111309092	235	1896	667.5	Partial	0.25	inside	Complete
chr1	111173330	111309092	111173330-111173757	111308652-111309092	363	1779	803.6	Complete			Complete
chr1	111765412	111877176	111765412-111765957	111876788-111877176	314	1579	704.1	Partial	19.96	inside	Complete
chr1	111765412	111942829	111765412-111765957	111942436-111942829	603	2155	1139.9	Partial	31.68	inside	Complete
chr1	112024235	112199444	112024235-112024689	112198997-112199444	171	1140	441.5	Partial	99.56	overlap	Complete
chr1	112050211	112199444	112050211-112051234	112198997-112199444	339	1849	791.7	Complete			Complete
chr1	112257449	112290342	112257449-112257874	112289788-112290342	237	1565	609	Partial	82.23	inside	Complete
chr1	112257449	112298707	112257449-112257874	112297687-112298707	326	1995	806.5	Partial	91.01	overlap	Complete
chr1	112841193	112879951	112841193-112841567	112879585-112879951	125	1165	381.6	Partial	0.06	inside	Complete
chr1	112901372	112912711	112901372-112901809	112912252-112912711	563	1707	980.3	Partial	0.02	inside	Complete
chr1	112933391	113009223	112933391-112933944	113008693-113009223	474	1770	916	Complete			Complete
chr1	113044406	113157476	113044406-113044929	113157073-113157476	181	987	422.7	Partial	94.22	inside	Partial	32.4	inside
chr1	113044406	113250332	113044406-113044929	113249875-113250332	357	1263	671.5	Partial	99.84	overlap	Complete
chr1	113258850	113347196	113258850-113259347	113346779-113347196	679	1347	956.4	Complete			Complete
chr1	113261252	113347196	113261252-113261694	113346779-113347196	488	1408	828.9	Complete			Complete
chr1	113351758	113499175	113351758-113352247	113497865-113499175	417	1466	781.9	Partial	44.67	inside	Complete
chr1	113351758	113585665	113351758-113352247	113585116-113585665	367	1423	722.7	Complete			Complete
chr1	113423553	113499175	113423553-113423950	113497865-113499175	616	1854	1068.7	Partial	22.92	inside	Complete
chr1	113423553	113585665	113423553-113423950	113585116-113585665	542	1801	988	Complete			Complete
chr1	113615087	114220908	113615087-113616442	114220466-114220908	312	1475	678.4	Partial	1.01	inside	Complete
chr1	113683108	114220908	113683108-113683529	114220466-114220908	153	1558	488.2	Complete			Complete
chr1	114378323	114448086	114378323-114378704	114447201-114448086	703	1785	1120.2	Partial	0.12	inside	Complete
chr1	114521150	114762410	114521150-114522397	114762162-114762410	190	1023	440.9	Partial	0.4	inside	Unmatched
chr1	114521150	114825837	114521150-114522397	114825412-114825837	329	1737	756	Complete			Complete
chr1	114575947	114825837	114575947-114576242	114825412-114825837	119	996	344.3	Partial	0.42	inside	Unmatched
chr1	114889024	114971104	114889024-114889600	114970724-114971104	429	1742	864.5	Partial	0.14	inside	Unmatched
chr1	115521899	115595623	115521899-115522342	115595097-115595623	362	1843	816.8	Partial	11.89	inside	Complete
chr1	115521899	115655814	115521899-115522342	115655378-115655814	563	1970	1053.1	Complete			Complete
chr1	115681480	116012769	115681480-115681996	116012268-116012769	645	1553	1000.8	Complete			Complete
chr1	115681480	116019622	115681480-115681996	116019237-116019622	164	935	391.6	Complete			Complete
chr1	115681480	116050215	115681480-115681996	116049761-116050215	351	1463	716.6	Partial	59.47	inside	Complete
chr1	115681480	116138908	115681480-115681996	116138404-116138908	453	1774	896.4	Complete			Complete
chr1	115685198	116012769	115685198-115685561	116012268-116012769	645	1408	953	Complete			Complete
chr1	115685198	116019622	115685198-115685561	116019237-116019622	164	848	372.9	Complete			Complete
chr1	115685198	116050215	115685198-115685561	116049761-116050215	351	1326	682.2	Partial	58.87	inside	Complete
chr1	116088392	116138908	116088392-116089163	116138404-116138908	278	1664	680.1	Partial	8.15	inside	Complete
chr1	116150729	116249825	116150729-116151177	116249411-116249825	261	1663	658.8	Complete			Unmatched
chr1	116350106	116524393	116350106-116350737	116524015-116524393	250	1825	675.5	Partial	0.29	inside	Complete
chr1	116681605	116711376	116681605-116682092	116710960-116711376	726	2114	1238.9	Partial	0.05	inside	Complete
chr1	116681605	117028310	116681605-116682092	117027779-117028310	909	2332	1455.9	Complete			Complete
chr1	116694591	116711376	116694591-116695085	116710960-116711376	503	1567	887.8	Partial	0.03	inside	Complete
chr1	116903414	117028310	116903414-116903758	117027779-117028310	237	1832	658.9	Partial	0.21	inside	Unmatched
chr1	116903414	117042090	116903414-116903758	117041616-117042090	103	1127	340.7	Partial	0.23	inside	Unmatched
chr1	117112892	117139241	117112892-117113400	117138882-117139241	135	1250	410.8	Partial	0.04	inside	Unmatched
chr1	117117209	117139241	117117209-117117718	117138882-117139241	168	1776	546.2	Partial	0.04	inside	Complete
chr1	117267373	117598339	117267373-117267767	117597899-117598339	200	1574	561.1	Complete			Complete
chr1	117279883	117598339	117279883-117280275	117597899-117598339	339	1614	739.7	Complete			Complete
chr1	117610311	117671611	117610311-117610835	117671097-117671611	381	1814	831.3	Partial	0.1	inside	Complete
chr1	117610311	117827627	117610311-117610835	117827205-117827627	438	1693	861.1	Complete			Complete
chr1	117664330	117827627	117664330-117665170	117827205-117827627	214	1761	613.9	Partial	0.27	inside	Complete
chr1	118055317	118217532	118055317-118055809	118217170-118217532	102	1045	326.5	Partial	90.95	overlap	Unmatched
chr1	118055317	118302021	118055317-118055809	118301148-118302021	268	1721	679.1	Partial	94.05	overlap	Complete
chr1	118055317	118438565	118055317-118055809	118438102-118438565	199	1634	570.2	Complete			Complete
chr1	118077593	118217532	118077593-118078071	118217170-118217532	181	1442	510.9	Partial	58.31	inside	Unmatched
chr1	118077593	118302021	118077593-118078071	118301148-118302021	477	2376	1064.6	Partial	93.51	inside	Complete
chr1	118077593	118438565	118077593-118078071	118438102-118438565	354	2256	893.7	Partial	64.38	overlap	Complete
chr1	118619888	119551702	118619888-118620316	119551279-119551702	171	1569	518	Partial	1.56	inside	Unmatched
chr1	118619888	119910565	118619888-118620316	119910115-119910565	301	1952	766.5	Partial	2.16	inside	Complete
chr1	118693866	119551702	118693866-118694355	119551279-119551702	140	1283	423.8	Partial	1.44	inside	Unmatched
chr1	118693866	119910565	118693866-118694355	119910115-119910565	247	1596	627.9	Partial	2.04	inside	Complete
chr1	119818000	119910565	119818000-119818422	119910115-119910565	276	1870	718.4	Partial	0.15	inside	Complete
chr1	119829254	119910565	119829254-119829619	119910115-119910565	315	1568	702.8	Partial	0.14	inside	Complete
chr1	120092257	120206186	120092257-120092634	120205769-120206186	162	1162	433.9	Partial	0.19	inside	Unmatched
chr1	120092257	120218589	120092257-120092634	120218016-120218589	205	1900	624.1	Partial	0.21	inside	Unmatched
chr1	120154225	120206186	120154225-120154594	120205769-120206186	275	1052	537.9	Partial	0.09	inside	Complete
chr1	120154225	120218589	120154225-120154594	120218016-120218589	348	1720	773.7	Partial	0.11	inside	Complete
chr1	120156382	120206186	120156382-120156790	120205769-120206186	379	1216	678.9	Partial	0.08	inside	Complete
chr1	120156382	120218589	120156382-120156790	120218016-120218589	479	1989	976.1	Partial	0.1	inside	Complete
chr1	120286575	120510980	120286575-120287102	120510608-120510980	184	2011	608.3	Partial	0.38	inside	Complete
chr1	120286575	120688758	120286575-120287102	120688375-120688758	331	1763	763.9	Partial	0.67	inside	Complete
chr1	120286575	120874674	120286575-120287102	120874462-120874674	258	1544	631.2	Partial	0.98	inside	Unmatched
chr1	120351523	120510980	120351523-120352015	120510608-120510980	251	2268	754.5	Partial	0.27	inside	Complete
chr1	120351523	120688758	120351523-120352015	120688375-120688758	449	1989	945	Partial	0.56	inside	Complete
chr1	120351523	120874674	120351523-120352015	120874462-120874674	351	1741	781.7	Partial	0.88	inside	Complete
chr1	120413498	120510980	120413498-120413922	120510608-120510980	372	1831	825.3	Partial	0.16	inside	Complete
chr1	120413498	120688758	120413498-120413922	120688375-120688758	667	1606	1035	Partial	0.46	inside	Complete
chr1	120413498	120874674	120413498-120413922	120874462-120874674	521	1406	855.9	Partial	0.77	inside	Complete
chr1	120428758	120510980	120428758-120429231	120510608-120510980	233	2273	727.7	Partial	0.14	inside	Complete
chr1	120428758	120688758	120428758-120429231	120688375-120688758	417	1994	911.9	Partial	0.44	inside	Complete
chr1	120428758	120874674	120428758-120429231	120874462-120874674	326	1745	754.2	Partial	0.75	inside	Complete
chr1	120491211	120510980	120491211-120491665	120510608-120510980	268	1907	714.9	Partial	0.03	inside	Complete
chr1	120491211	120688758	120491211-120491665	120688375-120688758	480	1672	895.9	Partial	0.33	inside	Complete
chr1	120491211	120874674	120491211-120491665	120874462-120874674	375	1464	740.9	Partial	0.64	inside	Complete
chr1	120925414	144615250	120925414-120926214	144615075-144615250	442	1200	728.3	Complete			Complete
chr1	144917949	145059883	144917949-144918381	145058479-145059883	893	1678	1224.1	Partial	91.57	inside	Complete
chr1	145014403	145059883	145014403-145015308	145058479-145059883	584	1322	878.7	Partial	29.34	inside	Complete
chr1	145126826	145293880	145126826-145127116	145293275-145293880	413	1728	844.8	Partial	4.05	inside	Complete
chr1	145126826	145299950	145126826-145127116	145299733-145299950	571	1663	974.5	Partial	4.2	inside	Complete
chr1	145139755	145293880	145139755-145139966	145293275-145293880	510	1061	735.6	Partial	3.74	inside	Complete
chr1	145139755	145299950	145139755-145139966	145299733-145299950	705	1021	848.4	Partial	3.89	inside	Complete
chr1	145427392	145457613	145427392-145427808	145457167-145457613	461	1822	916.5	Partial	75.55	inside	Complete
chr1	145524633	145543270	145524633-145525208	145542557-145543270	296	1604	689	Partial	14.34	inside	Complete
chr1	145524633	145585679	145524633-145525208	145585329-145585679	146	1629	487.7	Partial	41.55	overlap	Unmatched
chr1	145524633	145589770	145524633-145525208	145589120-145589770	429	2232	978.5	Partial	38.94	overlap	Complete
chr1	146644019	146715282	146644019-146644529	146713806-146715282	494	2006	995.5	Partial	89.08	inside	Complete
chr1	146966766	147099693	146966766-146967209	147099296-147099693	529	1613	923.7	Partial	94.95	inside	Complete
chr1	147112523	147365234	147112523-147112943	147364739-147365234	222	2053	675.1	Complete			Unmatched
chr1	147112523	147553861	147112523-147112943	147553474-147553861	171	1876	566.4	Partial	10.71	inside	Unmatched
chr1	147172028	147365234	147172028-147172446	147364739-147365234	209	1654	588	Partial	4.69	inside	Complete
chr1	147172028	147553861	147172028-147172446	147553474-147553861	160	1511	491.7	Partial	9.27	inside	Unmatched
chr1	147172028	147727671	147172028-147172446	147727123-147727671	114	1507	414.5	Partial	13.49	inside	Unmatched
chr1	147817800	148248200	147817800-147818112	148247583-148248200	261	923	490.8	Partial	10.45	inside	Unmatched
chr1	147817800	148532233	147817800-147818112	148531850-148532233	389	1491	761.6	Partial	17.34	inside	Unmatched
chr1	148000132	148248200	148000132-148000842	148247583-148248200	296	801	486.9	Partial	6.02	inside	Unmatched
chr1	148000132	148532233	148000132-148000842	148531850-148532233	443	1294	757.1	Partial	12.92	inside	Complete
chr1	149204062	149298047	149204062-149204652	149297659-149298047	340	1126	618.7	Partial	27.6	overlap	Complete
chr1	149204062	149379852	149204062-149204652	149379149-149379852	781	1905	1219.8	Partial	14.75	overlap	Complete
chr1	149431128	149683441	149431128-149431416	149683253-149683441	82	784	253.6	Partial	0.12	inside	Unmatched
chr1	149431128	149764788	149431128-149431416	149763977-149764788	282	2053	760.9	Partial	0.15	inside	Unmatched
chr1	149859878	150141571	149859878-149860382	150141151-150141571	260	2043	728.8	Partial	75.11	overlap	Complete
chr1	149933881	150141571	149933881-149934559	150141151-150141571	360	1755	794.9	Partial	90.3	inside	Complete
chr1	150045039	150138585	150045039-150045462	150138187-150138585	128	1297	407.5	Partial	40.67	inside	Partial	41.37	inside
chr1	150045039	150141571	150045039-150045462	150141151-150141571	168	1494	501	Complete			Partial	42.69	inside
chr1	150227735	150254146	150227735-150228668	150253598-150254146	175	1625	533.3	Partial	0.01	inside	Complete
chr1	150533344	150594370	150533344-150534251	150593994-150594370	161	1942	559.2	Partial	89.09	overlap	Complete
chr1	150533344	150785967	150533344-150534251	150785563-150785967	100	1453	381.2	Complete			Complete
chr1	150533344	150895341	150533344-150534251	150894924-150895341	185	1628	548.8	Partial	15.29	overlap	Complete
chr1	150533344	150952468	150533344-150534251	150951802-150952468	271	1955	727.9	Partial	14.32	includeFeature	Complete
chr1	151030246	151128871	151030246-151030722	151128463-151128871	159	917	381.8	Partial	59.69	overlap	Partial	57.42	includeFeature
chr1	151031950	151128871	151031950-151032408	151128463-151128871	159	1448	479.8	Partial	60.74	overlap	Partial	58.43	includeFeature
chr1	151042830	151128871	151042830-151043920	151128463-151128871	330	2060	824.5	Partial	68.42	overlap	Partial	65.81	includeFeature
chr1	151273321	151313748	151273321-151273736	151313310-151313748	472	1539	852.3	Partial	80.85	inside	Complete
chr1	151416296	151707928	151416296-151416728	151707368-151707928	270	1409	616.8	Complete			Unmatched
chr1	151416296	151809277	151416296-151416728	151808927-151809277	102	1492	390.1	Partial	0.18	inside	Unmatched
chr1	151506982	151707928	151506982-151507560	151707368-151707928	731	1902	1179.1	Complete			Complete
chr1	151506982	151809277	151506982-151507560	151808927-151809277	275	2014	744.2	Partial	0.14	inside	Unmatched
chr1	151566600	151707928	151566600-151567004	151707368-151707928	803	2011	1270.8	Partial	0.06	inside	Complete
chr1	151566600	151809277	151566600-151567004	151808927-151809277	302	2130	802	Partial	0.11	inside	Unmatched
chr1	151665526	151707928	151665526-151665918	151707368-151707928	593	1739	1015.5	Partial	0.02	inside	Complete
chr1	151665526	151809277	151665526-151665918	151808927-151809277	223	1842	640.9	Partial	0.07	inside	Unmatched
chr1	151861460	151969676	151861460-151861789	151969282-151969676	132	1070	375.8	Partial	55.14	overlap	Unmatched
chr1	151861460	151974595	151861460-151861789	151974155-151974595	145	1412	452.5	Partial	53.03	includeFeature	Unmatched
chr1	151861460	151986498	151861460-151861789	151986127-151986498	55	1306	268	Complete			Unmatched
chr1	151861460	152007735	151861460-151861789	152006946-152007735	81	1397	336.4	Partial	41.02	includeFeature	Unmatched
chr1	151906451	151969676	151906451-151906920	151969282-151969676	482	1296	790.4	Partial	94.39	overlap	Complete
chr1	151906451	151974595	151906451-151906920	151974155-151974595	529	1710	951.1	Partial	88.05	includeFeature	Complete
chr1	151906451	151986498	151906451-151906920	151986127-151986498	200	1582	562.5	Partial	74.96	includeFeature	Complete
chr1	151906451	152007735	151906451-151906920	152006946-152007735	297	1692	708.9	Partial	59.24	includeFeature	Unmatched
chr1	151940423	151969676	151940423-151940829	151969282-151969676	405	1104	668.7	Partial	48.76	inside	Complete
chr1	151940423	151974595	151940423-151940829	151974155-151974595	445	1456	804.9	Partial	86.55	overlap	Complete
chr1	151940423	151986498	151940423-151940829	151986127-151986498	168	1347	475.7	Partial	64.19	overlap	Complete
chr1	151940423	152007735	151940423-151940829	152006946-152007735	249	1441	599	Partial	43.94	overlap	Unmatched
chr1	152024990	152158472	152024990-152025434	152158015-152158472	286	1680	693.2	Partial	96.25	overlap	Complete
chr1	152114430	152158472	152114430-152114838	152158015-152158472	512	1609	907.6	Partial	11.29	inside	Complete
chr1	152161045	152320001	152161045-152161485	152319597-152320001	216	1715	608.6	Partial	40.76	inside	Complete
chr1	152161045	152413764	152161045-152161485	152413327-152413764	207	2020	646.6	Partial	64.8	inside	Complete
chr1	152162106	152320001	152162106-152162767	152319597-152320001	216	1608	589.3	Partial	40.49	inside	Complete
chr1	152162106	152413764	152162106-152162767	152413327-152413764	207	1894	626.1	Partial	64.53	inside	Complete
chr1	153324875	153467809	153324875-153325307	153467354-153467809	407	2228	952.3	Partial	0.07	inside	Complete
chr1	153326119	153467809	153326119-153326395	153467354-153467809	407	1594	805.5	Partial	0.06	inside	Complete
chr1	153327973	153467809	153327973-153328312	153467354-153467809	273	2005	739.8	Partial	0.06	inside	Complete
chr1	153438187	153467809	153438187-153438640	153467354-153467809	411	1871	876.9	Partial	0.01	inside	Complete
chr1	153482215	153522209	153482215-153482623	153521896-153522209	80	1155	304	Partial	57.13	inside	Unmatched
chr1	153482215	153541465	153482215-153482623	153540938-153541465	401	1902	873.3	Partial	84.64	inside	Complete
chr1	153482215	153590451	153482215-153482623	153590059-153590451	334	1742	762.8	Partial	83.26	inside	Complete
chr1	153482215	153600429	153482215-153482623	153599755-153600429	149	1459	466.3	Partial	90.93	inside	Unmatched
chr1	153483361	153522209	153483361-153483798	153521896-153522209	170	1127	437.7	Partial	55.5	inside	Unmatched
chr1	153483361	153541465	153483361-153483798	153540938-153541465	842	1855	1249.8	Partial	83.01	inside	Complete
chr1	153483361	153590451	153483361-153483798	153590059-153590451	334	1699	753.3	Partial	82.38	inside	Complete
chr1	153483361	153600429	153483361-153483798	153599755-153600429	149	1423	460.5	Partial	90.05	inside	Unmatched
chr1	153505560	153522209	153505560-153506113	153521896-153522209	206	1167	490.3	Partial	41.62	inside	Unmatched
chr1	153505560	153541465	153505560-153506113	153540938-153541465	1022	1921	1401.2	Partial	89.76	inside	Complete
chr1	153505560	153590451	153505560-153506113	153590059-153590451	406	1760	845.3	Partial	65.3	inside	Complete
chr1	153505560	153600429	153505560-153506113	153599755-153600429	180	1474	515.1	Partial	72.98	inside	Unmatched
chr1	153650129	153722310	153650129-153650584	153721862-153722310	645	1592	1013.3	Complete			Complete
chr1	153769622	153919438	153769622-153770075	153919020-153919438	364	1712	789.4	Partial	80.1	includeFeature	Complete
chr1	153769622	153959611	153769622-153770075	153959055-153959611	264	1867	702.1	Complete			Complete
chr1	153793779	153919438	153793779-153794150	153919020-153919438	329	1449	690.4	Partial	84.53	overlap	Complete
chr1	153793779	153959611	153793779-153794150	153959055-153959611	239	1580	614.5	Partial	64.05	overlap	Complete
chr1	154296985	154307933	154296985-154297745	154307481-154307933	288	1701	699.9	Partial	0.01	inside	Partial	85.01	overlap
chr1	154296985	154318095	154296985-154297745	154317716-154318095	152	1553	485.9	Partial	0.01	inside	Complete
chr1	154296985	154326441	154296985-154297745	154326091-154326441	92	1156	326.1	Partial	0.01	inside	Partial	94.43	overlap
chr1	154452259	154519275	154452259-154452699	154518886-154519275	111	1194	364.1	Partial	95.91	overlap	Complete
chr1	154531914	154725323	154531914-154532432	154725191-154725323	86	821	265.7	Partial	47.17	inside	Complete
chr1	154531914	154733265	154531914-154532432	154732859-154733265	142	1410	447.5	Complete			Complete
chr1	154531914	154851340	154531914-154532432	154850931-154851340	264	1410	610.1	Complete			Complete
chr1	154531914	154916635	154531914-154532432	154916196-154916635	139	1539	462.5	Complete			Complete
chr1	154531914	154972006	154531914-154532432	154971541-154972006	207	1558	567.9	Partial	74.55	overlap	Partial	5.91	includeFeature
chr1	154531914	154990548	154531914-154532432	154989729-154990548	375	1638	783.7	Partial	71.54	overlap	Partial	5.67	includeFeature
chr1	154642140	154721874	154642140-154642549	154721585-154721874	225	1176	514.4	Partial	19.45	inside	Complete
chr1	154642140	154733265	154642140-154642549	154732859-154733265	373	1527	754.7	Partial	22.23	inside	Complete
chr1	154642140	154851340	154642140-154642549	154850931-154851340	691	1527	1027.2	Partial	51.02	inside	Complete
chr1	154642140	154916635	154642140-154642549	154916196-154916635	364	1666	778.7	Partial	79.37	overlap	Complete
chr1	154642140	154972006	154642140-154642549	154971541-154972006	542	1687	956.2	Partial	66.04	overlap	Complete
chr1	154642140	154990548	154642140-154642549	154989729-154990548	980	1773	1318.2	Partial	62.53	overlap	Complete
chr1	154974289	154990548	154974289-154974752	154989729-154990548	347	1593	743.5	Partial	4.37	overlap	Unmatched
chr1	155017358	155034426	155017358-155017780	155033945-155034426	481	1963	971.7	Partial	0.01	inside	Complete
chr1	155035135	155057834	155035135-155035506	155057127-155057834	242	1809	661.6	Partial	0.01	inside	Unmatched
chr1	155035135	155058915	155035135-155035506	155058516-155058915	181	2003	602.1	Partial	0.01	inside	Unmatched
chr1	155063867	155140714	155063867-155064300	155139822-155140714	520	2116	1049	Partial	98.52	overlap	Complete
chr1	155066429	155140714	155066429-155067229	155139822-155140714	323	1980	799.7	Partial	92.86	inside	Complete
chr1	155149061	155163696	155149061-155149473	155163205-155163696	485	2145	1020	Partial	0.01	inside	Complete
chr1	155176614	155196780	155176614-155177037	155196392-155196780	184	1543	532.8	Partial	0.01	inside	Unmatched
chr1	155176614	155277542	155176614-155177037	155277205-155277542	334	1876	791.6	Partial	32.24	overlap	Unmatched
chr1	155176614	155295280	155176614-155177037	155294928-155295280	496	1742	929.5	Partial	37.92	includeFeature	Complete
chr1	155176614	155561970	155176614-155177037	155561598-155561970	291	1905	744.6	Partial	11.68	includeFeature	Unmatched
chr1	155176614	155959563	155176614-155177037	155959028-155959563	616	1873	1074.1	Partial	7.61	overlap	Complete
chr1	155220375	155277542	155220375-155220903	155277205-155277542	291	1792	722.1	Partial	56.92	overlap	Unmatched
chr1	155220375	155293465	155220375-155220903	155293005-155293465	432	1839	891.3	Partial	61.57	includeFeature	Complete
chr1	155220375	155295280	155220375-155220903	155294928-155295280	210	1664	591.1	Partial	60.08	includeFeature	Complete
chr1	155220375	155561970	155220375-155220903	155561598-155561970	253	1819	678.4	Complete			Unmatched
chr1	155220375	155959563	155220375-155220903	155959028-155959563	536	1789	979.2	Partial	8.06	overlap	Complete
chr1	155246958	155277542	155246958-155247399	155277205-155277542	290	1584	677.8	Partial	67.96	inside	Unmatched
chr1	155246958	155293465	155246958-155247399	155293005-155293465	430	1626	836.2	Partial	92.55	overlap	Complete
chr1	155246958	155295280	155246958-155247399	155294928-155295280	210	1471	555.8	Partial	89.07	overlap	Complete
chr1	155246958	155561970	155246958-155247399	155561598-155561970	252	1608	636.6	Partial	13.66	overlap	Unmatched
chr1	155246958	155959563	155246958-155247399	155959028-155959563	534	1581	918.8	Partial	8.36	overlap	Complete
chr1	155907937	155959563	155907937-155908304	155959028-155959563	262	1386	602.6	Partial	36.88	inside	Complete
chr1	155931777	155959563	155931777-155932143	155959028-155959563	374	1469	741.2	Partial	19.85	inside	Unmatched
chr1	155995677	156100503	155995677-155996056	156100083-156100503	204	1546	561.6	Partial	42.28	overlap	Complete
chr1	156060489	156100503	156060489-156060885	156100083-156100503	367	1963	848.8	Partial	88.72	overlap	Complete
chr1	156066370	156100503	156066370-156066801	156100083-156100503	682	1862	1126.9	Partial	85.33	inside	Complete
chr1	156115749	156195598	156115749-156116162	156195203-156195598	263	1531	634.5	Complete			Unmatched
chr1	156355351	156414575	156355351-156355784	156414230-156414575	313	2078	806.5	Complete			Complete
chr1	156355351	156416006	156355351-156355784	156415588-156416006	1066	1912	1427.7	Complete			Complete
chr1	156355351	156426575	156355351-156355784	156426186-156426575	598	1494	945.2	Partial	30.97	inside	Complete
chr1	156450501	156579224	156450501-156450870	156578900-156579224	248	1497	609.3	Partial	55.97	inside	Complete
chr1	156553808	156578256	156553808-156554206	156577852-156578256	231	1178	521.6	Partial	10.63	inside	Complete
chr1	156595606	156627640	156595606-156596006	156627219-156627640	175	1749	553.2	Partial	80.08	inside	Complete
chr1	156597188	156627640	156597188-156597559	156627219-156627640	237	1888	668.9	Partial	76.13	inside	Complete
chr1	156629652	156648228	156629652-156630234	156647731-156648228	1332	1901	1591.3	Partial	1.87	overlap	Complete
chr1	156658770	156676137	156658770-156659690	156675717-156676137	211	1979	646.2	Partial	0.01	inside	Complete
chr1	156658770	156696002	156658770-156659690	156695533-156696002	1098	1941	1459.9	Partial	0.02	inside	Complete
chr1	156658770	156860297	156658770-156659690	156859872-156860297	531	1872	997	Partial	0.15	overlap	Complete
chr1	156808669	156830249	156808669-156809060	156829848-156830249	293	1368	633.1	Partial	0.01	inside	Complete
chr1	156808669	156860297	156808669-156809060	156859872-156860297	254	1589	635.3	Partial	0.57	overlap	Complete
chr1	156862023	156890569	156862023-156862427	156890163-156890569	747	1772	1150.5	Partial	71.36	inside	Complete
chr1	156862023	156897958	156862023-156862427	156897573-156897958	409	1666	825.5	Partial	89.84	inside	Complete
chr1	156862023	157044409	156862023-156862427	157044027-157044409	299	1619	695.8	Partial	20.82	overlap	Partial	9.83	includeFeature
chr1	157059748	157126356	157059748-157060360	157125775-157126356	1059	2430	1604.2	Complete			Complete
chr1	157163415	157466443	157163415-157163795	157465801-157466443	441	1786	887.5	Complete			Complete
chr1	157166722	157466443	157166722-157167003	157465801-157466443	441	1477	807.1	Complete			Complete
chr1	157333359	157460779	157333359-157333719	157460361-157460779	241	1849	667.5	Partial	0.06	inside	Complete
chr1	157333359	157466443	157333359-157333719	157465801-157466443	148	1689	500	Partial	0.06	inside	Complete
chr1	157339692	157460779	157339692-157340102	157460361-157460779	295	1786	725.9	Partial	0.06	inside	Complete
chr1	157339692	157466443	157339692-157340102	157465801-157466443	181	1631	543.3	Partial	0.06	inside	Complete
chr1	157347068	157460779	157347068-157347403	157460361-157460779	475	1617	876.4	Partial	0.05	inside	Complete
chr1	157347068	157466443	157347068-157347403	157465801-157466443	291	1477	655.6	Complete			Complete
chr1	157549964	157661479	157549964-157550349	157661139-157661479	57	1403	282.8	Partial	0.05	inside	Complete
chr1	157549964	157918711	157549964-157550349	157918364-157918711	112	1569	419.2	Partial	0.17	inside	Partial	19.21	includeFeature
chr1	157933396	158006333	157933396-157933837	158005705-158006333	659	1934	1128.9	Partial	70.38	overlap	Complete
chr1	157933396	158057625	157933396-157933837	158057057-158057625	863	1866	1269	Partial	82.61	overlap	Complete
chr1	157939494	158006333	157939494-157939960	158005705-158006333	388	1547	774.7	Partial	76.8	overlap	Complete
chr1	157939494	158057625	157939494-157939960	158057057-158057625	508	1492	870.6	Partial	86.87	overlap	Complete
chr1	157961668	158006333	157961668-157962183	158005705-158006333	455	1442	810	Partial	40.6	inside	Complete
chr1	157961668	158057625	157961668-157962183	158057057-158057625	596	1391	910.5	Partial	87.23	inside	Complete
chr1	158065537	158083683	158065537-158065924	158083187-158083683	190	1732	573.7	Partial	11	inside	Complete
chr1	158173600	159059342	158173600-158174022	159059018-159059342	256	1460	611.4	Complete			Unmatched
chr1	158476181	159042334	158476181-158476537	159041749-159042334	136	1455	444.8	Partial	87.22	overlap	Unmatched
chr1	159130697	159168163	159130697-159131418	159167755-159168163	699	1361	975.4	Partial	0.02	inside	Complete
chr1	159130697	159181706	159130697-159131418	159181306-159181706	211	1465	556	Partial	0.02	inside	Complete
chr1	159130697	159184334	159130697-159131418	159183944-159184334	371	1422	726.3	Partial	0.02	inside	Complete
chr1	159768567	159791645	159768567-159769119	159791286-159791645	849	1712	1205.6	Partial	23.08	inside	Complete
chr1	159768567	159861803	159768567-159769119	159861054-159861803	1208	1979	1546.2	Partial	93.24	inside	Complete
chr1	159906142	159915761	159906142-159906620	159915410-159915761	355	1777	794.3	Partial	4.18	inside	Partial	11.53	inside
chr1	159906142	159977789	159906142-159906620	159977350-159977789	775	1847	1196.4	Complete			Complete
chr1	160132075	160189761	160132075-160132443	160189307-160189761	133	1338	421.8	Partial	0.03	inside	Complete
chr1	160132075	160222134	160132075-160132443	160221699-160222134	153	1321	449.6	Partial	0.04	inside	Complete
chr1	160162821	160189761	160162821-160163343	160189307-160189761	338	1922	806	Partial	0.01	inside	Complete
chr1	160162821	160222134	160162821-160163343	160221699-160222134	388	1898	858.2	Partial	0.03	inside	Complete
chr1	160804752	160921538	160804752-160805160	160921169-160921538	242	2051	704.5	Partial	0.05	inside	Unmatched
chr1	160804752	160960471	160804752-160805160	160960030-160960471	118	2117	499.8	Partial	0.07	inside	Unmatched
chr1	160963350	161068361	160963350-160963740	161067353-161068361	333	1826	779.8	Complete			Complete
chr1	160967090	161068361	160967090-160967477	161067353-161068361	464	1963	954.4	Complete			Complete
chr1	161011261	161068361	161011261-161011649	161067353-161068361	447	1664	862.4	Partial	0.03	inside	Complete
chr1	161162244	161195930	161162244-161162712	161195302-161195930	398	1273	711.8	Partial	2.76	overlap	Complete
chr1	161197116	161711661	161197116-161197522	161711188-161711661	415	2088	930.9	Partial	30.68	overlap	Complete
chr1	161454444	161711661	161454444-161454781	161711188-161711661	272	1673	674.6	Partial	0.12	inside	Complete
chr1	161456767	161711661	161456767-161457195	161711188-161711661	425	2015	925.4	Partial	0.12	inside	Complete
chr1	161536001	161711661	161536001-161536319	161711188-161711661	290	1472	653.4	Partial	0.08	inside	Complete
chr1	161617392	161708935	161617392-161617703	161708487-161708935	329	1298	653.5	Partial	0.04	inside	Complete
chr1	161617392	161711661	161617392-161617703	161711188-161711661	210	1472	556	Partial	0.04	inside	Complete
chr1	161762387	161994367	161762387-161762870	161993987-161994367	202	1197	491.7	Partial	0.11	inside	Complete
chr1	161762387	162010795	161762387-161762870	162010411-162010795	350	1313	677.9	Complete			Complete
chr1	161834388	161994367	161834388-161834752	161993987-161994367	156	993	393.6	Partial	0.07	inside	Partial	28.88	inside
chr1	161834388	162007119	161834388-161834752	162006711-162007119	270	1187	566.1	Partial	0.08	inside	Partial	31.18	inside
chr1	162025721	162362275	162025721-162026211	162361868-162362275	185	1301	490.6	Complete			Partial	65.65	includeFeature
chr1	162327475	162362275	162327475-162327838	162361868-162362275	82	1067	295.8	Partial	0.02	inside	Unmatched
chr1	162583433	162770413	162583433-162583918	162770025-162770413	243	1461	595.8	Partial	0.09	inside	Complete
chr1	162817427	163285999	162817427-162818053	163285435-163285999	198	1751	588.8	Complete			Complete
chr1	162823994	163145080	162823994-162824414	163144440-163145080	505	2036	1014	Complete			Complete
chr1	162823994	163285999	162823994-162824414	163285435-163285999	198	1748	588.3	Complete			Complete
chr1	163041255	163141257	163041255-163042009	163140865-163141257	449	1416	797.4	Partial	90.91	inside	Complete
chr1	163041255	163145080	163041255-163042009	163144440-163145080	745	1609	1094.9	Partial	94.39	inside	Complete
chr1	163041255	163285999	163041255-163042009	163285435-163285999	292	1381	635	Complete			Complete
chr1	163498531	164587489	163498531-163498914	164587055-164587489	243	1679	638.7	Partial	3.44	overlap	Complete
chr1	163498531	164757105	163498531-163498914	164756401-164757105	360	1958	839.6	Partial	15.1	includeFeature	Complete
chr1	163498531	165045383	163498531-163498914	165045024-165045383	273	1582	657.2	Partial	12.28	includeFeature	Complete
chr1	163505634	164587489	163505634-163505923	164587055-164587489	243	1178	535	Partial	3.47	overlap	Complete
chr1	163531416	164587489	163531416-163531690	164587055-164587489	127	1178	386.8	Partial	3.55	overlap	Complete
chr1	163790050	164587489	163790050-163790354	164587055-164587489	83	986	286.1	Partial	4.7	overlap	Complete
chr1	164479652	164587489	164479652-164480046	164587055-164587489	85	1273	328.9	Partial	34.76	overlap	Complete
chr1	165362093	165562583	165362093-165362528	165562117-165562583	323	1604	719.8	Complete			Complete
chr1	165570814	165797483	165570814-165571241	165796898-165797483	116	1116	359.8	Partial	87.12	overlap	Complete
chr1	165570814	165883845	165570814-165571241	165883112-165883845	343	1438	702.3	Partial	86.25	includeFeature	Complete
chr1	165687116	165797483	165687116-165687638	165796898-165797483	137	923	355.6	Partial	61.14	overlap	Complete
chr1	165687116	165883845	165687116-165687638	165883112-165883845	404	1190	693.4	Partial	92.96	overlap	Complete
chr1	165893920	166134472	165893920-165894335	166134115-166134472	108	1449	395.6	Partial	97.47	overlap	Complete
chr1	165897315	166134472	165897315-165897760	166134115-166134472	108	1309	376	Partial	98.87	overlap	Complete
chr1	166853526	167028793	166853526-166853924	167028352-167028793	373	1750	807.9	Partial	84.89	overlap	Complete
chr1	167035822	167190199	167035822-167036262	167189677-167190199	218	1238	519.5	Partial	40.63	inside	Complete
chr1	167237056	167411781	167237056-167237471	167411361-167411781	492	2036	1000.9	Complete			Complete
chr1	167237056	167503426	167237056-167237471	167503024-167503426	146	1435	457.7	Partial	66.8	overlap	Complete
chr1	167237056	167525748	167237056-167237471	167525348-167525748	231	2132	701.8	Partial	94.54	overlap	Complete
chr1	167569288	167657550	167569288-167569640	167657120-167657550	443	1055	683.6	Complete			Complete
chr1	168053955	168543841	168053955-168054401	168543583-168543841	305	1468	669.1	Partial	74.27	overlap	Complete
chr1	168062271	168543841	168062271-168062581	168543583-168543841	305	954	539.4	Partial	75.55	overlap	Complete
chr1	168204460	168543841	168204460-168204862	168543583-168543841	140	1145	400.4	Partial	41.25	includeFeature	Partial	39.74	overlap
chr1	168311903	168543841	168311903-168312331	168543583-168543841	239	1453	589.3	Partial	60.36	includeFeature	Partial	58.15	overlap
chr1	168408966	168543841	168408966-168409387	168543583-168543841	338	1190	634.2	Partial	97.15	overlap	Complete
chr1	168515216	168543841	168515216-168515525	168543583-168543841	244	1271	556.9	Partial	86.58	overlap	Complete
chr1	168572708	169318069	168572708-168573113	169317579-169318069	342	1619	744.1	Partial	31.94	overlap	Complete
chr1	169435470	169516023	169435470-169435881	169515524-169516023	380	1849	838.2	Partial	0.57	inside	Unmatched
chr1	169435470	169681556	169435470-169435881	169680802-169681556	161	1544	498.6	Partial	1.75	inside	Partial	45.19	includeFeature
chr1	169435470	169779141	169435470-169435881	169778731-169779141	105	1675	419.4	Partial	2.44	inside	Partial	60.75	includeFeature
chr1	170640454	170851471	170640454-170640874	170851014-170851471	119	1314	395.4	Partial	1.5	inside	Unmatched
chr1	170640454	170899397	170640454-170640874	170898836-170899397	229	1451	576.4	Partial	1.84	inside	Unmatched
chr1	170658584	170851471	170658584-170659060	170851014-170851471	74	1545	338.1	Partial	1.37	inside	Complete
chr1	170658584	170899397	170658584-170659060	170898836-170899397	144	1706	495.6	Partial	1.71	inside	Complete
chr1	170734745	170851471	170734745-170735269	170851014-170851471	126	1045	362.9	Partial	0.83	inside	Complete
chr1	170734745	170899397	170734745-170735269	170898836-170899397	243	1154	529.5	Partial	1.17	inside	Complete
chr1	170936146	171158208	170936146-170936629	171157803-171158208	55	1874	321	Partial	98.26	overlap	Complete
chr1	170936146	171196304	170936146-170936629	171195874-171196304	106	1494	397.9	Partial	98.52	overlap	Complete
chr1	171050353	171158208	171050353-171050779	171157803-171158208	78	1859	380.8	Complete			Unmatched
chr1	171050353	171196304	171050353-171050779	171195874-171196304	151	1482	473.1	Complete			Complete
chr1	171214612	171283365	171214612-171215020	171282758-171283365	184	1215	472.8	Partial	0.49	inside	Partial	42.97	inside
chr1	171454171	171685405	171454171-171455122	171685038-171685405	79	1157	302.3	Partial	1.64	inside	Unmatched
chr1	171454171	171954443	171454171-171455122	171953990-171954443	156	1698	514.7	Partial	3.55	inside	Unmatched
chr1	171614021	171685405	171614021-171614447	171685038-171685405	105	1099	339.7	Partial	0.51	inside	Complete
chr1	171614021	171954443	171614021-171614447	171953990-171954443	208	1613	579.2	Complete			Complete
chr1	171624645	171685405	171624645-171625001	171685038-171685405	155	1282	445.8	Partial	0.43	inside	Complete
chr1	171624645	171954443	171624645-171625001	171953990-171954443	306	1881	758.7	Partial	2.34	inside	Complete
chr1	171770520	171954443	171770520-171770940	171953990-171954443	212	1976	647.2	Complete			Complete
chr1	171971863	172371285	171971863-171972270	172371111-172371285	284	850	491.3	Partial	90.78	inside	Complete
chr1	172010853	172371285	172010853-172011209	172371111-172371285	208	851	420.7	Partial	81.92	inside	Complete
chr1	172059348	172371285	172059348-172059739	172371111-172371285	181	759	370.6	Partial	70.89	inside	Complete
chr1	172419017	172689163	172419017-172419459	172688729-172689163	319	1464	683.4	Partial	1.92	inside	Complete
chr1	172578703	172689163	172578703-172579039	172688729-172689163	181	1398	503	Partial	0.78	inside	Complete
chr1	172711713	173172161	172711713-172712150	173171416-173172161	277	1575	660.5	Complete			Complete
chr1	172714073	173172161	172714073-172714538	173171416-173172161	277	1543	653.8	Complete			Complete
chr1	172795098	173172161	172795098-172795668	173171416-173172161	472	1327	791.4	Complete			Complete
chr1	173224217	174187248	173224217-173224728	174186845-174187248	189	1616	552.7	Partial	85.75	overlap	Partial	85.15	includeFeature
chr1	173224217	174713541	173224217-173224728	174713089-174713541	297	1761	723.2	Partial	55.45	overlap	Complete
chr1	173224217	174952791	173224217-173224728	174952347-174952791	304	2115	801.8	Partial	47.77	overlap	Complete
chr1	173389245	174187248	173389245-173389891	174186845-174187248	202	1871	614.8	Partial	82.8	overlap	Partial	82.08	includeFeature
chr1	173389245	174696052	173389245-173389891	174695640-174696052	316	2083	811.3	Partial	50.56	overlap	Complete
chr1	173389245	174952791	173389245-173389891	174952347-174952791	323	2450	889.6	Partial	42.26	overlap	Complete
chr1	173398572	174187248	173398572-173399052	174186845-174187248	202	1183	488.8	Partial	82.6	overlap	Partial	81.87	includeFeature
chr1	173400117	174187248	173400117-173400736	174186845-174187248	202	1650	577.3	Partial	82.56	overlap	Partial	81.84	includeFeature
chr1	173400117	174713541	173400117-173400736	174713089-174713541	316	1798	753.8	Partial	49.48	overlap	Complete
chr1	173400117	174952791	173400117-173400736	174952347-174952791	323	2160	835.3	Partial	41.86	overlap	Complete
chr1	174227196	174696052	174227196-174227606	174695640-174696052	248	1821	672	Partial	3.33	inside	Complete
chr1	174227196	174717134	174227196-174227606	174716824-174717134	98	1360	365.1	Partial	3.47	inside	Complete
chr1	174227196	174952791	174227196-174227606	174952347-174952791	254	2141	737.4	Partial	5.15	inside	Complete
chr1	174231621	174696052	174231621-174232225	174695640-174696052	248	1508	611.5	Partial	3.29	inside	Complete
chr1	174231621	174717134	174231621-174232225	174716824-174717134	98	1127	332.3	Partial	3.44	inside	Complete
chr1	174739098	174952791	174739098-174739559	174952347-174952791	184	1776	571.7	Partial	1.52	inside	Complete
chr1	174739098	174968669	174739098-174739559	174967609-174968669	146	1246	426.5	Partial	1.63	inside	Complete
chr1	174998836	175094801	174998836-174999277	175094390-175094801	198	1376	522	Partial	98.79	overlap	Complete
chr1	174998836	175289178	174998836-174999277	175288721-175289178	557	1880	1023.3	Partial	58.27	overlap	Complete
chr1	175115651	175289178	175115651-175116096	175288721-175289178	613	1977	1100.9	Partial	97.49	overlap	Complete
chr1	175121128	175289178	175121128-175121582	175288721-175289178	451	2108	975	Partial	93.36	inside	Complete
chr1	175123967	175289178	175123967-175124406	175288721-175289178	451	2380	1036	Partial	91.78	inside	Complete
chr1	176344105	176661157	176344105-176344515	176660778-176661157	460	1640	868.6	Partial	2.25	inside	Complete
chr1	176344105	176850579	176344105-176344515	176850108-176850579	449	1919	928.2	Partial	3.59	inside	Complete
chr1	176528912	176661157	176528912-176529360	176660778-176661157	720	1677	1098.8	Partial	0.94	inside	Complete
chr1	176528912	176850579	176528912-176529360	176850108-176850579	702	1962	1173.6	Complete			Complete
chr1	176866451	177151199	176866451-176867312	177150762-177151199	438	1830	895.3	Partial	60.58	inside	Complete
chr1	177225324	177325123	177225324-177225803	177324739-177325123	276	1467	636.3	Partial	21.23	inside	Complete
chr1	177225324	177749618	177225324-177225803	177749267-177749618	208	1830	617	Partial	49.46	inside	Complete
chr1	177225324	177883464	177225324-177225803	177882817-177883464	400	2108	918.3	Partial	62.09	inside	Complete
chr1	177225324	177915497	177225324-177225803	177915004-177915497	435	2081	951.4	Partial	65.11	inside	Complete
chr1	177897340	177915497	177897340-177897685	177915004-177915497	163	1173	437.3	Partial	1.71	inside	Unmatched
chr1	177917463	178063854	177917463-177917975	178063112-178063854	154	1383	461.5	Partial	1.73	overlap	Complete
chr1	177917463	178252385	177917463-177917975	178251985-178252385	166	1585	512.9	Complete			Complete
chr1	178000910	178063854	178000910-178001344	178063112-178063854	207	1674	588.7	Partial	0.45	inside	Complete
chr1	178000910	178252385	178000910-178001344	178251985-178252385	223	1918	654	Complete			Complete
chr1	178024352	178063854	178024352-178024549	178063112-178063854	104	825	292.9	Partial	0.28	inside	Complete
chr1	178024352	178252385	178024352-178024549	178251985-178252385	112	945	325.3	Partial	1.62	inside	Complete
chr1	178269026	178313966	178269026-178269433	178313481-178313966	191	1561	546	Partial	0.32	inside	Unmatched
chr1	178269026	178471280	178269026-178269433	178470853-178471280	290	2026	766.5	Complete			Complete
chr1	178501253	178722873	178501253-178501830	178722531-178722873	426	1787	872.5	Partial	96.05	overlap	Complete
chr1	178511365	178722873	178511365-178512567	178722531-178722873	465	1474	827.9	Partial	91.96	inside	Complete
chr1	178743458	178972309	178743458-178743784	178971712-178972309	280	1401	626.3	Partial	98.99	overlap	Unmatched
chr1	179090199	179163360	179090199-179090612	179162949-179163360	352	1451	714.7	Partial	91.45	inside	Complete
chr1	179090199	179263068	179090199-179090612	179262634-179263068	145	983	377.5	Partial	58.6	inside	Complete
chr1	179090199	179339309	179090199-179090612	179338872-179339309	230	1733	631.3	Partial	84.44	inside	Complete
chr1	179090199	179784294	179090199-179090612	179783839-179784294	538	1933	1019.8	Partial	35.99	overlap	Complete
chr1	179675459	179779412	179675459-179675889	179778819-179779412	199	1608	565.7	Complete			Complete
chr1	179836830	180138194	179836830-179837257	180137834-180138194	144	1793	508.1	Complete			Unmatched
chr1	179836830	180148367	179836830-179837257	180147907-180148367	109	1585	415.7	Complete			Unmatched
chr1	180157325	180385558	180157325-180157678	180385116-180385558	133	1519	449.5	Partial	72.54	overlap	Unmatched
chr1	180221717	180385558	180221717-180222170	180385116-180385558	246	1748	655.7	Complete			Unmatched
chr1	180484933	180832759	180484933-180485464	180832262-180832759	435	1626	841	Complete			Complete
chr1	180502609	180832759	180502609-180503031	180832262-180832759	413	1730	845.3	Partial	56.92	inside	Complete
chr1	180851045	181112023	180851045-180851452	181111526-181112023	444	1975	936.4	Partial	80.07	overlap	Complete
chr1	180851045	181136115	180851045-180851452	181135680-181136115	254	1776	671.6	Complete			Complete
chr1	181007544	181112023	181007544-181007958	181111526-181112023	507	1821	960.9	Partial	90.85	inside	Complete
chr1	181007544	181136115	181007544-181007958	181135680-181136115	290	1637	689	Partial	91.35	overlap	Complete
chr1	181158964	181394661	181158964-181159437	181393932-181394661	680	1902	1137.3	Complete			Complete
chr1	182053527	182366264	182053527-182054410	182365785-182366264	755	1882	1192	Partial	72.42	overlap	Complete
chr1	182112271	182366264	182112271-182112694	182365785-182366264	943	2157	1426.2	Complete			Complete
chr1	182415167	182756194	182415167-182415571	182755802-182756194	440	1661	854.9	Partial	0.16	inside	Complete
chr1	182570249	182756194	182570249-182570903	182755802-182756194	530	1870	995.5	Complete			Complete
chr1	182931585	182993401	182931585-182932252	182992382-182993401	200	1366	522.7	Partial	88.31	inside	Complete
chr1	182931585	183197488	182931585-182932252	183197098-183197488	273	1146	559.3	Partial	75.22	includeFeature	Complete
chr1	182931585	183204548	182931585-182932252	183203891-183204548	243	1090	514.7	Partial	73.27	includeFeature	Complete
chr1	183250283	183288273	183250283-183251115	183287611-183288273	414	1495	786.7	Partial	94.97	inside	Complete
chr1	183439172	183513135	183439172-183439575	183512702-183513135	109	943	320.6	Partial	98.88	overlap	Complete
chr1	183624570	183654691	183624570-183625033	183654244-183654691	369	2136	887.8	Partial	0.01	inside	Complete
chr1	183624570	183885651	183624570-183625033	183884974-183885651	779	2251	1324.2	Complete			Complete
chr1	184044504	184112860	184044504-184044961	184112542-184112860	119	840	316.2	Partial	0.03	inside	Partial	36.75	inside
chr1	184044504	184192141	184044504-184044961	184191650-184192141	560	2059	1073.8	Partial	1.45	overlap	Complete
chr1	184044504	184633529	184044504-184044961	184632952-184633529	345	1681	761.5	Complete			Complete
chr1	184211601	184633529	184211601-184211921	184632952-184633529	226	826	432.1	Partial	93.76	inside	Complete
chr1	184774668	184923622	184774668-184775147	184923301-184923622	452	1345	779.7	Partial	0.07	inside	Unmatched
chr1	184774668	184951682	184774668-184775147	184951253-184951682	1084	1872	1424.5	Complete			Complete
chr1	184774668	185140007	184774668-184775147	185139304-185140007	706	1889	1154.8	Complete			Complete
chr1	184774668	185529365	184774668-184775147	185528997-185529365	590	1800	1030.5	Partial	0.35	inside	Complete
chr1	184774668	185565615	184774668-184775147	185565209-185565615	415	1724	845.8	Partial	0.36	inside	Complete
chr1	184774668	185650573	184774668-184775147	185650179-185650573	533	1797	978.7	Partial	0.4	inside	Complete
chr1	184955356	185140007	184955356-184955804	185139304-185140007	201	1549	558	Partial	0.08	inside	Unmatched
chr1	185207583	185529365	185207583-185207967	185528997-185529365	176	1440	503.4	Partial	0.15	inside	Unmatched
chr1	185207583	185565615	185207583-185207967	185565209-185565615	124	1379	413.5	Partial	0.16	inside	Unmatched
chr1	185207583	185639873	185207583-185207967	185639308-185639873	159	1206	437.9	Partial	0.2	inside	Unmatched
chr1	185207583	185650573	185207583-185207967	185650179-185650573	111	1438	399.5	Partial	0.2	inside	Unmatched
chr1	185782322	186182415	185782322-185783113	186181717-186182415	332	1309	659.2	Complete			Complete
chr1	186124725	186182415	186124725-186125164	186181717-186182415	240	1045	500.8	Partial	95.81	overlap	Complete
chr1	186344388	186652265	186344388-186345400	186651893-186652265	95	1532	381.5	Partial	23.47	overlap	Unmatched
chr1	186373551	186652265	186373551-186373966	186651893-186652265	78	1023	282.5	Complete			Unmatched
chr1	186451778	186652265	186451778-186452369	186651893-186652265	225	1133	504.9	Complete			Unmatched
chr1	186574869	186652265	186574869-186575250	186651893-186652265	271	1338	602.2	Partial	93.37	overlap	Unmatched
chr1	186691657	186885068	186691657-186692231	186884769-186885068	97	899	295.3	Partial	50.9	inside	Unmatched
chr1	186691657	186955446	186691657-186692231	186954924-186955446	275	1348	608.9	Partial	69.42	inside	Unmatched
chr1	191962684	192280830	191962684-191963075	192280410-192280830	114	1171	365.4	Partial	67.69	inside	Complete
chr1	192443156	192549951	192443156-192443618	192549549-192549951	181	1497	520.5	Partial	89	inside	Complete
chr1	192443156	192579624	192443156-192443618	192579252-192579624	182	1629	544.5	Partial	85.62	overlap	Complete
chr1	192443156	192988976	192443156-192443618	192988545-192988976	283	1773	708.3	Complete			Complete
chr1	192443156	193091722	192443156-192443618	193090832-193091722	668	1779	1090.1	Complete			Complete
chr1	192446486	192549951	192446486-192447127	192549549-192549951	368	1375	711.3	Partial	86.22	inside	Complete
chr1	192446486	192579624	192446486-192447127	192579252-192579624	369	1495	742.7	Partial	85.26	overlap	Complete
chr1	192774894	192988976	192774894-192775327	192988545-192988976	137	1646	474.9	Partial	0.1	inside	Complete
chr1	192774894	193091722	192774894-192775327	193090832-193091722	325	1652	732.7	Partial	0.15	inside	Complete
chr1	193152163	193307599	193152163-193152658	193307168-193307599	231	1229	532.8	Partial	0.07	inside	Complete
chr1	193375943	195687170	193375943-193376349	195686650-195687170	153	1509	480.5	Partial	1.06	inside	Complete
chr1	196117525	196630609	196117525-196117986	196629944-196630609	174	1595	526.8	Complete			Partial	31.47	includeFeature
chr1	196287041	196630609	196287041-196287419	196629944-196630609	144	1580	477	Partial	0.16	inside	Unmatched
chr1	196324303	196630609	196324303-196324716	196629944-196630609	121	1734	458.1	Partial	0.14	inside	Unmatched
chr1	197149411	197326466	197149411-197149821	197325964-197326466	165	1405	481.5	Partial	0.08	inside	Partial	16.69	includeFeature
chr1	197149411	197838461	197149411-197149821	197838008-197838461	308	1517	683.5	Partial	50.57	overlap	Partial	68.11	includeFeature
chr1	197193341	197326466	197193341-197193689	197325964-197326466	94	993	305.5	Partial	0.06	inside	Partial	22.2	includeFeature
chr1	197584273	197838461	197584273-197584690	197838008-197838461	268	1322	595.2	Complete			Complete
chr1	197584273	197885385	197584273-197584690	197884888-197885385	108	1199	359.8	Partial	75.28	inside	Complete
chr1	197584273	197894071	197584273-197584690	197893524-197894071	129	1579	451.3	Partial	98.69	overlap	Complete
chr1	197588189	197838461	197588189-197588565	197838008-197838461	268	1325	595.9	Complete			Complete
chr1	197588189	197885385	197588189-197588565	197884888-197885385	108	1202	360.3	Partial	74.3	inside	Complete
chr1	197588189	197894071	197588189-197588565	197893524-197894071	129	1583	451.9	Partial	98.67	overlap	Complete
chr1	197662114	197838461	197662114-197662473	197838008-197838461	204	1131	480.3	Partial	44.09	inside	Partial	37.58	inside
chr1	197662114	197885385	197662114-197662473	197884888-197885385	82	1026	290.1	Partial	55.82	inside	Partial	78.98	overlap
chr1	197662114	197894071	197662114-197662473	197893524-197894071	98	1351	363.9	Partial	98.24	overlap	Partial	76.03	overlap
chr1	198057421	198435144	198057421-198057899	198434657-198435144	184	1394	506.5	Complete			Complete
chr1	198057421	198655669	198057421-198057899	198655214-198655669	156	1388	465.3	Partial	63.95	overlap	Complete
chr1	198057421	198668986	198057421-198057899	198668556-198668986	123	1354	408.1	Partial	62.56	overlap	Complete
chr1	198740693	199082805	198740693-198741107	199082371-199082805	141	1747	496.3	Partial	0.16	inside	Complete
chr1	198740693	199212968	198740693-198741107	199212570-199212968	136	1547	458.7	Partial	0.22	inside	Complete
chr1	198740693	199433096	198740693-198741107	199432666-199433096	109	1488	402.7	Partial	0.32	inside	Complete
chr1	198740693	199521501	198740693-198741107	199521058-199521501	149	1803	518.3	Partial	0.36	inside	Complete
chr1	199653749	200277002	199653749-199654483	200276482-200277002	281	1428	633.5	Partial	1.12	overlap	Complete
chr1	199653749	200458236	199653749-199654483	200457704-200458236	357	1615	759.3	Complete			Complete
chr1	199653749	200479688	199653749-199654483	200479223-200479688	284	1949	744	Complete			Complete
chr1	200108763	200277002	200108763-200109189	200276482-200277002	294	1393	640	Partial	4.16	overlap	Complete
chr1	200108763	200458236	200108763-200109189	200457704-200458236	373	1575	766.5	Complete			Complete
chr1	200108763	200479688	200108763-200109189	200479223-200479688	297	1901	751.4	Partial	51.22	includeFeature	Complete
chr1	200248890	200277002	200248890-200249318	200276482-200277002	197	1581	558.1	Partial	24.9	overlap	Complete
chr1	200248890	200458236	200248890-200249318	200457704-200458236	250	1788	668.6	Partial	89.92	overlap	Complete
chr1	200248890	200479688	200248890-200249318	200479223-200479688	199	2158	655.3	Complete			Complete
chr1	200527800	200772507	200527800-200528393	200771969-200772507	404	1803	853.5	Partial	0.11	inside	Complete
chr1	200591428	200772507	200591428-200591809	200771969-200772507	363	1715	789	Complete			Unmatched
chr1	200941061	201012427	200941061-200941472	201012010-201012427	307	1990	781.6	Partial	89.21	inside	Complete
chr1	201055038	201083667	201055038-201055427	201083239-201083667	429	1645	840.1	Partial	19.09	inside	Complete
chr1	201223641	201316105	201223641-201224056	201315702-201316105	634	2108	1156.1	Partial	0.04	inside	Complete
chr1	201223641	201331161	201223641-201224056	201330752-201331161	1224	2179	1633.1	Complete			Complete
chr1	201317219	201331161	201317219-201317602	201330752-201331161	274	1237	582.2	Partial	44.18	overlap	Partial	5.05	inside
chr1	201404783	201482527	201404783-201405216	201481974-201482527	664	1761	1081.3	Partial	93.29	overlap	Complete
chr1	201417191	201482527	201417191-201417624	201481974-201482527	740	2018	1222	Partial	81.67	inside	Complete
chr1	201450893	201482527	201450893-201451589	201481974-201482527	967	1961	1377.1	Partial	63.27	inside	Complete
chr1	201499848	201673723	201499848-201500264	201673268-201673723	339	1935	809.9	Partial	85.53	overlap	Complete
chr1	201528756	201673723	201528756-201529189	201673268-201673723	708	1981	1184.3	Complete			Complete
chr1	201678575	201762563	201678575-201679007	201762121-201762563	320	1779	754.5	Complete			Complete
chr1	201846963	201942131	201846963-201847397	201941755-201942131	216	1304	530.7	Partial	36.6	inside	Complete
chr1	201864982	201942131	201864982-201865417	201941755-201942131	667	1526	1008.9	Complete			Complete
chr1	201968761	202088519	201968761-201969131	202088018-202088519	251	1879	686.8	Partial	98.96	overlap	Complete
chr1	201978641	202088519	201978641-201979043	202088018-202088519	602	2148	1137.1	Partial	87.9	inside	Complete
chr1	202243775	202285183	202243775-202244098	202284693-202285183	746	1557	1077.7	Partial	30.67	inside	Complete
chr1	202312849	202541271	202312849-202313270	202540859-202541271	285	1156	574	Partial	42.7	inside	Complete
chr1	202312849	202569681	202312849-202313270	202569234-202569681	495	1069	727.4	Partial	48.01	inside	Complete
chr1	202312849	202594934	202312849-202313270	202594550-202594934	331	1364	671.9	Partial	52.73	inside	Complete
chr1	202312849	202689125	202312849-202313270	202688677-202689125	230	1074	497	Partial	70.33	inside	Complete
chr1	202433288	202541271	202433288-202433712	202540859-202541271	198	1402	526.9	Partial	75.26	overlap	Partial	33.13	inside
chr1	202433288	202569681	202433288-202433712	202569234-202569681	344	1296	667.7	Partial	80.41	overlap	Complete
chr1	202433288	202594934	202433288-202433712	202594550-202594934	230	1655	617	Partial	68.05	includeFeature	Complete
chr1	202433288	202689125	202433288-202433712	202688677-202689125	160	1303	456.6	Complete			Complete
chr1	202470366	202541271	202470366-202470815	202540859-202541271	415	1570	807.2	Partial	64.46	inside	Complete
chr1	202470366	202569681	202470366-202470815	202569234-202569681	722	1451	1023.5	Partial	90.29	inside	Complete
chr1	202470366	202594934	202470366-202470815	202594550-202594934	482	1853	945.1	Partial	79.98	overlap	Complete
chr1	202470366	202689125	202470366-202470815	202688677-202689125	336	1459	700.2	Partial	45.54	overlap	Complete
chr1	203000621	203141711	203000621-203000984	203141329-203141711	185	1523	530.8	Partial	33.11	overlap	Complete
chr1	203000621	203185758	203000621-203000984	203185301-203185758	356	1679	773.1	Complete			Complete
chr1	203008415	203141711	203008415-203008868	203141329-203141711	296	1944	758.6	Partial	35.04	overlap	Complete
chr1	203008415	203185758	203008415-203008868	203185301-203185758	568	2143	1103.3	Complete			Complete
chr1	203086923	203141711	203086923-203087311	203141329-203141711	381	1569	773.2	Partial	85.26	overlap	Complete
chr1	203086923	203185758	203086923-203087311	203185301-203185758	731	1730	1124.6	Partial	91.06	includeFeature	Complete
chr1	203242164	203297259	203242164-203242791	203296694-203297259	390	1490	762.3	Partial	78.71	inside	Complete
chr1	203242164	203307945	203242164-203242791	203307543-203307945	736	1880	1176.3	Partial	93.97	inside	Complete
chr1	203309125	203410397	203309125-203309625	203409957-203410397	558	1521	921.3	Partial	99.14	overlap	Complete
chr1	203309125	203457295	203309125-203309625	203456441-203457295	881	2204	1393.5	Complete			Complete
chr1	203311577	203457295	203311577-203312022	203456441-203457295	881	1388	1105.8	Complete			Complete
chr1	203473613	203671607	203473613-203474198	203671167-203671607	421	1839	879.9	Complete			Complete
chr1	203830365	204098618	203830365-203830893	204098074-204098618	1130	2014	1508.6	Complete			Complete
chr1	203840066	204098618	203840066-203840562	204098074-204098618	820	1728	1190.4	Complete			Complete
chr1	204131559	204176643	204131559-204132013	204176155-204176643	585	1890	1051.5	Partial	92.37	overlap	Complete
chr1	204183229	204336262	204183229-204183733	204335918-204336262	267	1187	563	Partial	99.17	overlap	Complete
chr1	204183229	204368061	204183229-204183733	204367618-204368061	346	1200	644.4	Partial	84.82	overlap	Complete
chr1	204227494	204333211	204227494-204227888	204332595-204333211	337	1486	707.7	Partial	91.93	inside	Complete
chr1	204227494	204336262	204227494-204227888	204335918-204336262	179	1738	557.8	Partial	98.84	overlap	Complete
chr1	204227494	204368061	204227494-204227888	204367618-204368061	232	1757	638.5	Partial	80.04	overlap	Complete
chr1	204329066	204336262	204329066-204329504	204335918-204336262	137	1367	432.8	Partial	82.45	overlap	Unmatched
chr1	204329066	204368061	204329066-204329504	204367618-204368061	177	1382	494.6	Partial	28.04	overlap	Unmatched
chr1	204400418	204472712	204400418-204400915	204472205-204472712	198	1880	610.1	Partial	0.03	inside	Complete
chr1	204414979	204472712	204414979-204415897	204472205-204472712	226	1825	642.2	Complete			Complete
chr1	204534916	204733321	204534916-204535348	204732928-204733321	438	1775	881.7	Partial	99.96	overlap	Complete
chr1	204944756	205031155	204944756-204945153	205030698-205031155	367	1642	776.3	Partial	0.04	inside	Complete
chr1	204944756	205091715	204944756-204945153	205091244-205091715	199	1303	509.2	Partial	0.07	inside	Complete
chr1	204944756	205225691	204944756-204945153	205225267-205225691	235	1469	587.5	Complete			Complete
chr1	204958418	205031155	204958418-204958835	205030698-205031155	388	1524	769	Partial	0.03	inside	Complete
chr1	204958418	205091715	204958418-204958835	205091244-205091715	211	1210	505.3	Partial	0.06	inside	Complete
chr1	204958418	205225691	204958418-204958835	205225267-205225691	249	1364	582.8	Partial	43.29	overlap	Complete
chr1	205242542	205294977	205242542-205243158	205294515-205294977	1107	1687	1366.6	Complete			Complete
chr1	205304691	205400330	205304691-205305158	205399776-205400330	415	1660	830	Partial	83.99	overlap	Complete
chr1	205304691	205455028	205304691-205305158	205454536-205455028	976	2108	1434.4	Partial	89.82	overlap	Complete
chr1	205323399	205400330	205323399-205323839	205399776-205400330	203	1555	561.8	Complete			Complete
chr1	205323399	205455028	205323399-205323839	205454536-205455028	477	1975	970.6	Partial	94.02	inside	Complete
chr1	205457225	205493817	205457225-205457623	205493392-205493817	576	2136	1109.2	Partial	91.48	inside	Complete
chr1	205498039	205601514	205498039-205498477	205601041-205601514	397	1728	828.3	Partial	44.95	overlap	Complete
chr1	205498039	205627227	205498039-205498477	205626657-205627227	1033	2190	1504.1	Complete			Complete
chr1	205560918	205601514	205560918-205561371	205601041-205601514	348	1186	642.4	Partial	54.13	inside	Complete
chr1	205560918	205627227	205560918-205561371	205626657-205627227	906	1504	1167.3	Partial	88.41	inside	Complete
chr1	205760695	205877274	205760695-205761100	205876895-205877274	395	1109	661.9	Complete			Complete
chr1	206234356	206310762	206234356-206234780	206310353-206310762	600	1816	1043.8	Partial	7.39	overlap	Complete
chr1	206557767	206757400	206557767-206557956	206756938-206757400	479	1121	732.8	Partial	21.24	overlap	Unmatched
chr1	206635151	206757400	206635151-206635559	206756938-206757400	368	1931	843	Partial	34.68	overlap	Unmatched
chr1	206643667	206757400	206643667-206644015	206756938-206757400	395	1617	799.2	Partial	37.28	overlap	Unmatched
chr1	206652835	206757400	206652835-206653235	206756938-206757400	500	2083	1020.5	Partial	40.55	overlap	Complete
chr1	206663372	206757400	206663372-206663815	206756938-206757400	1087	2056	1494.9	Partial	45.09	overlap	Complete
chr1	206679305	206757400	206679305-206679706	206756938-206757400	235	1485	590.7	Partial	54.29	overlap	Complete
chr1	206718088	206757400	206718088-206718520	206756938-206757400	379	1810	828.2	Partial	87.36	inside	Complete
chr1	206781447	206838046	206781447-206781849	206837478-206838046	311	1488	680.3	Partial	18.26	inside	Complete
chr1	206807386	206838046	206807386-206808026	206837478-206838046	421	1491	792.3	Partial	9.89	inside	Complete
chr1	206898916	207086276	206898916-206899304	207085806-207086276	417	1921	895	Partial	60.44	inside	Complete
chr1	206899615	207086276	206899615-206900011	207085806-207086276	417	2309	981.3	Partial	60.21	inside	Complete
chr1	206907842	207086276	206907842-206908256	207085806-207086276	438	1737	872.2	Complete			Complete
chr1	206912326	207086276	206912326-206912644	207085806-207086276	212	1431	550.8	Complete			Complete
chr1	206981966	207086276	206981966-206982350	207085806-207086276	463	1416	809.7	Partial	94.83	inside	Complete
chr1	206982814	207086276	206982814-206983231	207085806-207086276	463	2011	964.9	Partial	94.06	inside	Complete
chr1	207038255	207084851	207038255-207038669	207084363-207084851	278	1804	708.2	Partial	42.36	inside	Complete
chr1	207038255	207086276	207038255-207038669	207085806-207086276	528	2089	1050.2	Partial	43.66	inside	Complete
chr1	207108815	207178716	207108815-207109205	207178315-207178716	175	1905	577.4	Partial	0.03	inside	Complete
chr1	207108815	207251550	207108815-207109205	207251116-207251550	245	1880	678.7	Partial	0.07	inside	Complete
chr1	207108815	207578662	207108815-207109205	207578232-207578662	276	1900	724.2	Partial	0.22	inside	Partial	68.24	overlap
chr1	207223053	207251550	207223053-207223702	207251116-207251550	230	1344	556	Partial	0.01	inside	Complete
chr1	207258016	207578662	207258016-207258461	207578232-207578662	240	1252	548.2	Complete			Complete
chr1	207432719	207578662	207432719-207433090	207578232-207578662	269	1435	621.3	Partial	0.07	inside	Complete
chr1	207494144	207578662	207494144-207494688	207578232-207578662	112	1090	349.4	Partial	0.04	inside	Partial	35.11	inside
chr1	207752648	207872624	207752648-207753029	207872202-207872624	436	1848	897.6	Partial	0.06	inside	Complete
chr1	207752648	207971150	207752648-207753029	207970583-207971150	263	1534	635.2	Partial	0.1	inside	Complete
chr1	207827713	207872624	207827713-207828031	207872202-207872624	246	1142	530	Partial	0.02	inside	Complete
chr1	207827713	207971150	207827713-207828031	207970583-207971150	148	948	374.6	Partial	0.07	inside	Complete
chr1	208001822	208042783	208001822-208002437	208042370-208042783	209	1280	517.2	Partial	91.02	inside	Complete
chr1	208058333	208137308	208058333-208058909	208136726-208137308	723	2208	1263.5	Partial	92.91	inside	Complete
chr1	208070513	208137308	208070513-208070824	208136726-208137308	550	1155	797	Partial	78.58	inside	Complete
chr1	208195043	208267521	208195043-208195554	208267074-208267521	161	1407	475.9	Partial	32.21	inside	Complete
chr1	208305486	208412772	208305486-208305913	208412360-208412772	422	1399	768.4	Partial	89.41	inside	Complete
chr1	208305486	208419000	208305486-208305913	208418535-208419000	370	1787	813.1	Partial	94.59	inside	Complete
chr1	208825627	209364320	208825627-208826035	209364036-209364320	458	1393	798.7	Partial	0.25	inside	Complete
chr1	208825627	209422408	208825627-208826035	209422010-209422408	423	1992	917.9	Partial	0.27	inside	Partial	76.14	inside
chr1	208825627	209528054	208825627-208826035	209527644-209528054	527	1859	989.8	Partial	0.32	inside	Partial	89.62	inside
chr1	208827617	209364320	208827617-208827895	209364036-209364320	458	835	618.4	Partial	0.25	inside	Complete
chr1	209376171	209422408	209376171-209376568	209422010-209422408	275	2102	760.3	Partial	0.02	inside	Complete
chr1	209376171	209508834	209376171-209376568	209508397-209508834	132	1608	460.7	Partial	0.06	inside	Partial	42.67	inside
chr1	209376171	209528054	209376171-209376568	209527644-209528054	342	1962	819.1	Partial	0.07	inside	Complete
chr1	209376171	209609452	209376171-209376568	209608989-209609452	207	1526	562	Partial	0.11	inside	Complete
chr1	209749841	209801424	209749841-209750476	209800944-209801424	336	1904	799.8	Partial	97.24	overlap	Complete
chr1	209749841	209866638	209749841-209750476	209866158-209866638	351	1873	810.8	Complete			Complete
chr1	209749841	209921758	209749841-209750476	209920906-209921758	335	1713	757.5	Partial	29.18	overlap	Complete
chr1	209763754	209801424	209763754-209764133	209800944-209801424	142	1258	422.7	Partial	96.22	overlap	Partial	63.98	inside
chr1	209775401	209801424	209775401-209775787	209800944-209801424	213	1585	581	Partial	94.52	overlap	Complete
chr1	209819884	209866638	209819884-209820256	209866158-209866638	198	1677	576.2	Partial	0.02	inside	Partial	37.68	inside
chr1	209819884	209921758	209819884-209820256	209920906-209921758	189	1533	538.3	Partial	0.05	inside	Partial	45.89	overlap
chr1	210316798	210484845	210316798-210317234	210484409-210484845	352	1522	731.9	Partial	88.45	inside	Complete
chr1	210413163	210484845	210413163-210413536	210484409-210484845	316	1263	631.7	Partial	37.73	inside	Complete
chr1	210533977	210574387	210533977-210534547	210573893-210574387	336	1439	695.3	Partial	0.02	inside	Complete
chr1	210533977	211307899	210533977-210534547	211307229-211307899	626	1588	997	Partial	15.51	includeFeature	Partial	70.19	includeFeature
chr1	210547560	210574387	210547560-210548375	210573893-210574387	232	1634	615.7	Partial	0.01	inside	Complete
chr1	210547560	211307899	210547560-210548375	211307229-211307899	626	1804	1062.7	Complete			Complete
chr1	210580419	211309078	210580419-210580978	211308512-211309078	663	1627	1038.6	Complete			Complete
chr1	210589466	211309078	210589466-210589716	211308512-211309078	663	771	715	Complete			Complete
chr1	210621618	211309078	210621618-210622059	211308512-211309078	567	1541	934.7	Complete			Complete
chr1	210757629	211309078	210757629-210758187	211308512-211309078	698	1407	991	Partial	0.25	inside	Complete
chr1	211643383	211687723	211643383-211643821	211687289-211687723	266	1658	664.1	Partial	23.34	inside	Complete
chr1	211688449	211828951	211688449-211689241	211828408-211828951	361	1724	788.9	Partial	53.38	includeFeature	Complete
chr1	211750968	211828951	211750968-211751509	211828408-211828951	590	1520	947	Partial	94.93	overlap	Complete
chr1	211752011	211828951	211752011-211752276	211828408-211828951	590	1045	785.2	Partial	94.86	overlap	Complete
chr1	211871790	212004489	211871790-211872219	212003962-212004489	126	1270	400	Partial	41.47	inside	Complete
chr1	212236162	212465243	212236162-212236588	212464822-212465243	397	1280	712.9	Partial	30.14	inside	Complete
chr1	212236162	212541734	212236162-212236588	212541304-212541734	429	1563	818.9	Complete			Complete
chr1	212236162	212629645	212236162-212236588	212629171-212629645	384	1986	873.3	Complete			Complete
chr1	212244025	212465243	212244025-212244462	212464822-212465243	394	1414	746.4	Partial	29.11	inside	Complete
chr1	212244025	212541734	212244025-212244462	212541304-212541734	426	1727	857.7	Complete			Complete
chr1	212244025	212629645	212244025-212244462	212629171-212629645	384	2194	917.9	Complete			Complete
chr1	212650453	212956250	212650453-212650891	212955721-212956250	287	1680	694.4	Complete			Unmatched
chr1	212782632	212956250	212782632-212783144	212955721-212956250	110	1492	405.1	Partial	0.08	inside	Unmatched
chr1	212838512	212956250	212838512-212839042	212955721-212956250	364	1783	805.6	Partial	0.05	inside	Unmatched
chr1	212872420	212956250	212872420-212872983	212955721-212956250	103	1574	402.6	Partial	0.04	inside	Unmatched
chr1	212988393	214296888	212988393-212988693	214296504-214296888	118	1325	395.4	Partial	14.64	overlap	Unmatched
chr1	213417689	214296888	213417689-213418503	214296504-214296888	190	2031	621.2	Partial	0.4	inside	Unmatched
chr1	213547623	214296888	213547623-213548061	214296504-214296888	236	1764	645.2	Complete			Complete
chr1	214434819	214502577	214434819-214435264	214502099-214502577	654	1668	1044.4	Complete			Complete
chr1	214504981	214758968	214504981-214507154	214758396-214758968	320	1409	671.5	Partial	78.34	overlap	Complete
chr1	214504981	214811690	214504981-214507154	214811056-214811690	370	1948	849	Partial	86.41	overlap	Partial	71.9	includeFeature
chr1	214981990	215700508	214981990-214982594	215699831-215700508	129	1905	495.7	Complete			Complete
chr1	214981990	215780308	214981990-214982594	215779835-215780308	139	1926	517.4	Partial	89.94	overlap	Unmatched
chr1	214989979	215700508	214989979-214990286	215699831-215700508	129	843	329.8	Complete			Complete
chr1	215883697	216293328	215883697-215884110	216292953-216293328	171	1861	564.1	Partial	0.19	inside	Complete
chr1	215883697	216394973	215883697-215884110	216394452-216394973	162	1750	532.4	Partial	0.23	inside	Complete
chr1	215966610	216293328	215966610-215967088	216292953-216293328	142	1703	491.8	Partial	0.15	inside	Complete
chr1	215966610	216394973	215966610-215967088	216394452-216394973	135	1602	465	Partial	0.2	inside	Complete
chr1	215997543	216293328	215997543-215998004	216292953-216293328	112	1444	402.2	Partial	0.14	inside	Complete
chr1	215997543	216394973	215997543-215998004	216394452-216394973	106	1358	379.4	Partial	0.18	inside	Complete
chr1	216923346	217920902	216923346-216923777	217920514-217920902	212	1643	590.2	Partial	91.22	includeFeature	Unmatched
chr1	218503345	218695313	218503345-218503833	218694912-218695313	325	1703	744	Partial	93.93	overlap	Complete
chr1	218503345	218726857	218503345-218503833	218726648-218726857	229	957	468.1	Partial	94.79	overlap	Complete
chr1	218512573	218695313	218512573-218513086	218694912-218695313	319	1571	707.9	Partial	98.67	overlap	Complete
chr1	218512573	218726857	218512573-218513086	218726648-218726857	225	883	445.7	Partial	98.87	overlap	Complete
chr1	218534660	218695313	218534660-218535073	218694912-218695313	392	1592	790	Partial	74.7	includeFeature	Complete
chr1	218534660	218726857	218534660-218535073	218726648-218726857	276	894	496.7	Partial	62.44	includeFeature	Complete
chr1	219377844	219559701	219377844-219378351	219559143-219559701	240	1746	647.3	Partial	14.55	inside	Complete
chr1	219377844	219590388	219377844-219378351	219589940-219590388	144	1928	526.9	Partial	17	inside	Partial	85.56	overlap
chr1	219377844	219741075	219377844-219378351	219740660-219741075	136	1824	498.1	Partial	29.06	inside	Complete
chr1	219377844	219834785	219377844-219378351	219834361-219834785	179	1576	531.1	Partial	81.44	overlap	Complete
chr1	220469583	220906798	220469583-220469972	220906394-220906798	95	1384	362.6	Partial	87.44	inside	Unmatched
chr1	220853410	220906798	220853410-220853832	220906394-220906798	206	1480	552.2	Partial	10.68	inside	Unmatched
chr1	220863393	220906798	220863393-220863830	220906394-220906798	136	1198	403.6	Partial	8.68	inside	Unmatched
chr1	221047499	221377369	221047499-221047995	221376784-221377369	671	1972	1150.3	Complete			Complete
chr1	221082071	221377369	221082071-221082461	221376784-221377369	399	1926	876.6	Partial	73.82	inside	Complete
chr1	221437073	221605006	221437073-221437648	221604662-221605006	353	1389	700.2	Partial	92.3	overlap	Complete
chr1	221437073	221609173	221437073-221437648	221608753-221609173	472	1645	881.2	Partial	92.49	overlap	Complete
chr1	221651366	222344787	221651366-221651783	222344394-222344787	143	1291	429.7	Partial	62.7	overlap	Complete
chr1	221651366	222629281	221651366-221651783	222628339-222629281	222	1543	585.3	Complete			Complete
chr1	221717052	222344787	221717052-221717426	222344394-222344787	155	1237	437.9	Partial	69.26	overlap	Complete
chr1	221717052	222629281	221717052-221717426	222628339-222629281	240	1478	595.6	Complete			Complete
chr1	221915145	222344787	221915145-221916865	222344394-222344787	198	1274	502.2	Complete			Complete
chr1	221915145	222629281	221915145-221916865	222628339-222629281	308	1522	684.7	Complete			Complete
chr1	222638273	222808185	222638273-222639293	222807737-222808185	241	1531	607.4	Complete			Complete
chr1	222912023	223263799	222912023-222912383	223263389-223263799	261	1488	623.2	Partial	0.16	inside	Complete
chr1	222912023	223303052	222912023-222912383	223302626-223303052	197	1592	560	Partial	0.18	inside	Complete
chr1	222966066	223263799	222966066-222966512	223263389-223263799	370	1476	739	Complete			Complete
chr1	222966066	223303052	222966066-222966512	223302626-223303052	280	1579	664.9	Partial	0.15	inside	Complete
chr1	223254639	223263799	223254639-223255200	223263389-223263799	641	1662	1032.2	Partial	0	inside	Complete
chr1	223254639	223297420	223254639-223255200	223296988-223297420	485	1787	931	Partial	0.02	inside	Complete
chr1	223254639	223303052	223254639-223255200	223302626-223303052	358	1778	797.8	Partial	0.02	inside	Unmatched
chr1	223306770	223816248	223306770-223307412	223815892-223816248	417	2221	962.4	Partial	0.23	inside	Complete
chr1	223306770	223884501	223306770-223307412	223884066-223884501	477	2203	1025.1	Partial	0.26	inside	Partial	28.95	includeFeature
chr1	223306770	223937310	223306770-223307412	223936736-223937310	1540	2255	1863.5	Partial	8.3	overlap	Complete
chr1	223899856	223937310	223899856-223900296	223936736-223937310	541	1678	952.8	Partial	68.1	inside	Complete
chr1	223899856	224034333	223899856-223900296	224033703-224034333	149	1132	410.7	Partial	29.85	overlap	Partial	60.28	inside
chr1	223999341	224034333	223999341-223999720	224033703-224034333	139	1049	381.9	Partial	0.02	inside	Partial	15.68	inside
chr1	223999341	224096009	223999341-223999720	224095795-224096009	86	783	259.5	Partial	0.04	inside	Partial	43.33	inside
chr1	223999341	224238926	223999341-223999720	224238477-224238926	89	1132	317.4	Partial	0.11	inside	Complete
chr1	224701350	225041116	224701350-224702000	225040592-225041116	923	1636	1228.8	Complete			Complete
chr1	224701350	225110635	224701350-224702000	225110246-225110635	408	1932	887.8	Complete			Partial	37.25	includeFeature
chr1	224832204	225041116	224832204-224832644	225040592-225041116	643	1359	934.8	Partial	0.1	inside	Complete
chr1	224832204	225110635	224832204-224832644	225110246-225110635	284	1606	675.4	Partial	0.13	inside	Partial	54.76	includeFeature
chr1	225662559	225965572	225662559-225663188	225965063-225965572	1449	1801	1615.4	Complete			Complete
chr1	225662559	226033899	225662559-225663188	226033458-226033899	1213	2191	1630.2	Complete			Complete
chr1	225662559	226099413	225662559-225663188	226098990-226099413	1341	2061	1662.5	Complete			Complete
chr1	225668607	225965572	225668607-225668978	225965063-225965572	1449	1258	1350.1	Complete			Complete
chr1	225668607	226033899	225668607-225668978	226033458-226033899	1213	1531	1362.8	Complete			Complete
chr1	225668607	226099413	225668607-225668978	226098990-226099413	1341	1440	1389.6	Complete			Complete
chr1	225741922	225960446	225741922-225742302	225959965-225960446	338	1567	727.8	Partial	45.76	includeFeature	Partial	54.35	inside
chr1	225923563	225960446	225923563-225923930	225959965-225960446	186	1202	472.8	Partial	44.56	overlap	Partial	9.17	inside
chr1	226312655	226385081	226312655-226313294	226384636-226385081	219	2019	665	Partial	92.98	overlap	Complete
chr1	226312655	226521466	226312655-226313294	226521124-226521466	95	1660	397.1	Partial	32.25	overlap	Unmatched
chr1	226735348	226796814	226735348-226735774	226796428-226796814	210	1481	557.7	Partial	0.03	inside	Complete
chr1	226814139	227016172	226814139-226814546	227015714-227016172	357	1850	812.7	Complete			Complete
chr1	226821785	227016172	226821785-226822259	227015714-227016172	885	1986	1325.7	Complete			Complete
chr1	227100313	227635760	227100313-227100676	227635426-227635760	120	1049	354.8	Partial	98.92	overlap	Partial	59.17	overlap
chr1	227100313	227730704	227100313-227100676	227730045-227730704	147	1879	525.6	Partial	84.02	overlap	Partial	65.32	includeFeature
chr1	227318922	227625831	227318922-227319304	227625314-227625831	75	1280	309.8	Complete			Partial	74.53	inside
chr1	227318922	227635760	227318922-227319304	227635426-227635760	47	966	213.1	Complete			Partial	76.94	inside
chr1	227669216	227730704	227669216-227669675	227730045-227730704	154	1567	491.2	Partial	0.03	inside	Complete
chr1	227917973	228134995	227917973-227918437	228134258-228134995	250	1252	559.5	Partial	89.85	overlap	Complete
chr1	227917973	228141984	227917973-227918437	228141573-228141984	227	1412	566.1	Partial	90.17	overlap	Complete
chr1	227950065	228134995	227950065-227950646	228134258-228134995	487	1729	917.6	Partial	88.06	inside	Complete
chr1	227950065	228141984	227950065-227950646	228141573-228141984	443	1950	929.4	Partial	91.39	inside	Complete
chr1	228187035	228354473	228187035-228187446	228353239-228354473	178	1509	518.3	Partial	61.49	overlap	Complete
chr1	228318625	228354473	228318625-228319082	228353239-228354473	152	1597	492.7	Partial	0.02	inside	Complete
chr1	228401157	228581510	228401157-228401552	228581134-228581510	299	1576	686.5	Partial	0.08	inside	Complete
chr1	228800106	229292929	228800106-228800537	229292606-229292929	96	1164	334.3	Partial	0.23	inside	Unmatched
chr1	228800106	229363599	228800106-228800537	229363163-229363599	459	1889	931.2	Partial	0.26	inside	Complete
chr1	228870617	229292929	228870617-228871501	229292606-229292929	70	1052	271.4	Partial	0.19	inside	Unmatched
chr1	228870617	229363599	228870617-228871501	229363163-229363599	333	1709	754.4	Partial	0.23	inside	Complete
chr1	229393697	229589323	229393697-229394347	229588979-229589323	167	1680	529.7	Partial	0.09	inside	Complete
chr1	229393697	229618234	229393697-229394347	229617716-229618234	249	2044	713.4	Complete			Complete
chr1	229393697	229650850	229393697-229394347	229650364-229650850	296	1848	739.6	Partial	0.12	inside	Complete
chr1	229393697	229694927	229393697-229394347	229693778-229694927	196	1695	576.4	Partial	0.14	inside	Unmatched
chr1	229796931	230303550	229796931-229797394	230303108-230303550	111	1419	396.9	Partial	0.23	inside	Unmatched
chr1	229796931	230446723	229796931-229797394	230446191-230446723	288	1512	659.9	Complete			Complete
chr1	230203991	230303550	230203991-230204288	230303108-230303550	56	860	219.5	Partial	0.05	inside	Unmatched
chr1	230777753	230909250	230777753-230778572	230908866-230909250	244	1575	619.9	Partial	93.93	inside	Complete
chr1	230933591	231347506	230933591-230934144	231347024-231347506	529	1910	1005.2	Complete			Complete
chr1	231052946	231347506	231052946-231053901	231347024-231347506	170	2089	595.9	Complete			Unmatched
chr1	231451555	231720279	231451555-231451892	231719919-231720279	253	1564	629	Partial	0.12	inside	Complete
chr1	231451555	231726716	231451555-231451892	231726292-231726716	273	1647	670.5	Partial	0.13	inside	Complete
chr1	231451555	231740147	231451555-231451892	231739501-231740147	270	1913	718.7	Partial	0.13	inside	Complete
chr1	231493522	231720279	231493522-231493992	231719919-231720279	156	1441	474.1	Partial	0.1	inside	Complete
chr1	231493522	231726716	231493522-231493992	231726292-231726716	168	1517	504.8	Complete			Complete
chr1	231493522	231740147	231493522-231493992	231739501-231740147	166	1762	540.8	Partial	0.11	inside	Complete
chr1	231892492	233927239	231892492-231892925	233926852-233927239	797	1718	1170.1	Partial	37.35	includeFeature	Complete
chr1	231892492	234201973	231892492-231892925	234201549-234201973	857	2037	1321.3	Partial	32.91	includeFeature	Complete
chr1	232002373	233927239	232002373-232002825	233926852-233927239	206	1748	600.1	Partial	39.48	includeFeature	Complete
chr1	232002373	234201973	232002373-232002825	234201549-234201973	221	2074	677	Partial	34.55	includeFeature	Complete
chr1	232766081	233927239	232766081-232766779	233926852-233927239	462	1573	852.5	Partial	52.87	overlap	Complete
chr1	232766081	234201973	232766081-232766779	234201549-234201973	497	1866	963	Partial	46.8	overlap	Complete
chr1	233576596	233927239	233576596-233576961	233926852-233927239	225	1216	523.1	Partial	51.57	inside	Partial	88.39	inside
chr1	233576596	234201973	233576596-233576961	234201549-234201973	242	1442	590.7	Partial	91.97	inside	Partial	93.14	inside
chr1	234622687	235247425	234622687-234623094	235246987-235247425	593	1102	808.4	Partial	78.43	includeFeature	Complete
chr1	234634750	235247425	234634750-234635505	235246987-235247425	593	1441	924.4	Partial	79.2	overlap	Complete
chr1	234733653	235247425	234733653-234734072	235246987-235247425	238	1291	554.3	Partial	75.2	overlap	Complete
chr1	235267361	235580818	235267361-235267885	235580303-235580818	180	1597	536.2	Unmatched			Complete
chr1	235416460	235580818	235416460-235416894	235580303-235580818	359	1328	690.5	Unmatched			Complete
chr1	235674894	235946846	235674894-235675399	235946280-235946846	151	1142	415.3	Complete			Complete
chr1	235674894	236135713	235674894-235675399	236134966-236135713	321	1022	572.8	Unmatched			Complete
chr1	235676880	235781522	235676880-235677462	235781145-235781522	72	1165	289.6	Unmatched			Partial	83.98	includeFeature
chr1	235676880	235946846	235676880-235677462	235946280-235946846	151	1609	492.9	Complete			Complete
chr1	235676880	236135713	235676880-235677462	236134966-236135713	321	1440	679.9	Unmatched			Complete
chr1	236266893	236653581	236266893-236267347	236653193-236653581	195	2020	627.6	Complete			Partial	90.18	includeFeature
chr1	236266893	236695435	236266893-236267347	236695071-236695435	94	1339	354.8	Unmatched			Partial	81.37	includeFeature
chr1	236272634	236653581	236272634-236273103	236653193-236653581	195	2035	629.9	Complete			Partial	90.03	includeFeature
chr1	236272634	236695435	236272634-236273103	236695071-236695435	94	1349	356.1	Unmatched			Partial	81.12	includeFeature
chr1	236772429	237032576	236772429-236772809	237032096-237032576	133	1358	425	Partial	43.27	overlap	Complete
chr1	236922506	237032576	236922506-236922970	237032096-237032576	160	1384	470.6	Complete			Complete
chr1	237970038	240061837	237970038-237970475	240061401-240061837	193	1597	555.2	Unmatched			Complete
chr1	237977625	240061837	237977625-237977988	240061401-240061837	193	1689	570.9	Unmatched			Complete
chr1	239568798	240061837	239568798-239569138	240061401-240061837	161	1468	486.2	Unmatched			Complete
chr1	240114805	240140191	240114805-240115228	240139638-240140191	317	2309	855.5	Unmatched			Complete
chr1	240114805	240150882	240114805-240115228	240150296-240150882	186	2239	645.3	Unmatched			Unmatched
chr1	240190103	240313180	240190103-240190777	240312787-240313180	288	1840	728	Partial	94.67	inside	Complete
chr1	240190103	240353226	240190103-240190777	240352662-240353226	233	1552	601.3	Partial	79.63	overlap	Complete
chr1	240354061	240855815	240354061-240354541	240855265-240855815	408	1472	775	Partial	84.89	overlap	Complete
chr1	240618522	240855815	240618522-240618878	240855265-240855815	277	1547	654.6	Partial	68.05	overlap	Unmatched
chr1	240895582	241018034	240895582-240895986	241017775-241018034	200	1044	456.9	Unmatched			Complete
chr1	240895582	241110626	240895582-240895986	241110222-241110626	364	1464	730	Complete			Complete
chr1	240895582	241663601	240895582-240895986	241663218-241663601	137	1627	472.1	Complete			Unmatched
chr1	241694533	241791388	241694533-241695133	241790755-241791388	197	1728	583.5	Partial	80.71	inside	Complete
chr1	241694533	241998476	241694533-241695133	241998062-241998476	152	1285	442	Partial	94.98	inside	Complete
chr1	241774189	241998476	241774189-241774748	241998062-241998476	124	1272	397.1	Partial	70.09	inside	Complete
chr1	242059660	242149476	242059660-242060076	242149142-242149476	219	1420	557.7	Partial	22.45	inside	Complete
chr1	242059660	242162251	242059660-242060076	242161642-242162251	202	1500	550.5	Partial	25.65	inside	Complete
chr1	242059660	242181306	242059660-242060076	242180949-242181306	284	1382	626.5	Partial	90.7	overlap	Complete
chr1	242618056	243489062	242618056-242618538	243488569-243489062	80	1165	305.3	Partial	65.99	inside	Complete
chr1	242618056	244463152	242618056-242618538	244462729-244463152	275	1672	678.1	Partial	47.26	overlap	Partial	80.9	includeFeature
chr1	242630854	243489062	242630854-242631210	243488569-243489062	80	860	262.3	Partial	65.02	inside	Complete
chr1	243507261	244437173	243507261-243507703	244436190-244437173	181	2072	612.4	Complete			Complete
chr1	243507261	244463152	243507261-243507703	244462729-244463152	75	2152	401.7	Complete			Complete
chr1	244766690	244960516	244766690-244767108	244960103-244960516	403	2126	925.6	Complete			Unmatched
chr1	245316230	245544476	245316230-245316815	245544156-245544476	134	1094	382.9	Partial	26.54	inside	Partial	24.69	inside
chr1	246052145	246166866	246052145-246052497	246166413-246166866	155	1687	511.4	Partial	22.94	inside	Partial	12.41	inside
chr1	246175537	246280955	246175537-246175985	246280479-246280955	298	1366	638	Partial	10.76	inside	Complete
chr1	246175537	246614472	246175537-246175985	246613952-246614472	235	1416	576.9	Complete			Complete
chr1	246175537	246656350	246175537-246175985	246655824-246656350	299	1450	658.4	Partial	35.62	inside	Unmatched
chr1	246660584	246862860	246660584-246661050	246862417-246862860	197	1689	576.8	Partial	6.36	overlap	Complete
chr1	246660584	246917657	246660584-246661050	246917155-246917657	214	1583	582	Partial	26.32	overlap	Complete
chr1	246660584	247135049	246660584-246661050	247134683-247135049	158	1709	519.6	Partial	14.75	includeFeature	Partial	23.6	includeFeature
chr1	246810391	246862860	246810391-246810802	246862417-246862860	239	1266	550.1	Partial	24.51	overlap	Complete
chr1	246810391	246917657	246810391-246810802	246917155-246917657	260	1186	555.3	Partial	63.07	overlap	Complete
chr1	246810391	247135049	246810391-246810802	247134683-247135049	192	1281	495.9	Partial	21.56	includeFeature	Unmatched
chr1	246852772	246862860	246852772-246853183	246862417-246862860	333	1704	753.3	Partial	14.41	inside	Complete
chr1	246852772	246917657	246852772-246853183	246917155-246917657	363	1597	761.4	Partial	92.69	inside	Complete
chr1	246852772	247135049	246852772-246853183	247134683-247135049	267	1725	678.7	Partial	23.82	overlap	Unmatched
chr10	556900	3020764	556900-557368	3020222-3020764	633	1783	1062.4	Partial	75.93	overlap	Complete
chr10	556900	3086217	556900-557368	3085707-3086217	588	1821	1034.8	Partial	76.55	overlap	Complete
chr10	2970333	3020764	2970333-2970852	3020222-3020764	312	1760	741	Partial	2.6	inside	Complete
chr10	2970333	3086217	2970333-2970852	3085707-3086217	289	1797	720.6	Complete			Complete
chr10	2981097	3020764	2981097-2981445	3020222-3020764	176	1363	489.8	Partial	2.04	inside	Complete
chr10	2981097	3086217	2981097-2981445	3085707-3086217	163	1392	476.3	Partial	5.42	inside	Complete
chr10	3235020	3823972	3235020-3235773	3823624-3823972	207	1152	488.3	Partial	39.05	includeFeature	Complete
chr10	3235020	4699180	3235020-3235773	4698754-4699180	494	1775	936.4	Complete			Complete
chr10	3235020	4813726	3235020-3235773	4813375-4813726	332	1408	683.7	Partial	63.58	overlap	Complete
chr10	3239499	3823972	3239499-3239955	3823624-3823972	207	1177	493.6	Partial	39.35	includeFeature	Complete
chr10	3239499	4699180	3239499-3239955	4698754-4699180	494	1813	946.4	Complete			Complete
chr10	3239499	4813726	3239499-3239955	4813375-4813726	332	1439	691.2	Partial	63.76	overlap	Complete
chr10	3274158	3823972	3274158-3274454	3823624-3823972	190	746	376.5	Complete			Complete
chr10	3281735	3823972	3281735-3282213	3823624-3823972	190	1129	463.2	Complete			Complete
chr10	3281735	4699180	3281735-3282213	4698754-4699180	454	1739	888.5	Complete			Complete
chr10	3281735	4813726	3281735-3282213	4813375-4813726	306	1380	649.8	Partial	65.52	overlap	Complete
chr10	3494457	3823972	3494457-3494884	3823624-3823972	91	991	300.3	Complete			Complete
chr10	3504131	3823972	3504131-3504284	3823624-3823972	75	676	225.2	Complete			Complete
chr10	3509554	3823972	3509554-3509898	3823624-3823972	75	552	203.5	Complete			Complete
chr10	4555013	4693154	4555013-4555394	4692862-4693154	133	849	336	Partial	13.68	inside	Complete
chr10	4555013	4699180	4555013-4555394	4698754-4699180	334	1499	707.6	Partial	14.27	inside	Complete
chr10	4555013	4813726	4555013-4555394	4813375-4813726	225	1189	517.2	Partial	25.62	inside	Complete
chr10	4857426	5137254	4857426-4858426	5136786-5137254	720	1956	1186.7	Unmatched			Complete
chr10	4857426	5325844	4857426-4858426	5325461-5325844	648	2116	1171	Unmatched			Complete
chr10	4857426	5426367	4857426-4858426	5425801-5426367	474	2065	989.3	Complete			Complete
chr10	4857426	5476476	4857426-4858426	5475939-5476476	514	1603	907.7	Unmatched			Complete
chr10	4857426	5665522	4857426-4858426	5665032-5665522	857	1934	1287.4	Unmatched			Complete
chr10	4891746	5137254	4891746-4892467	5136786-5137254	1150	2097	1552.9	Complete			Complete
chr10	4891746	5325844	4891746-4892467	5325461-5325844	1035	2269	1532.5	Complete			Complete
chr10	4891746	5426367	4891746-4892467	5425801-5426367	757	2214	1294.6	Complete			Complete
chr10	4891746	5476476	4891746-4892467	5475939-5476476	821	1719	1188	Complete			Complete
chr10	4891746	5665522	4891746-4892467	5665032-5665522	1370	2073	1685.2	Unmatched			Complete
chr10	5671756	5915814	5671756-5672228	5915399-5915814	292	1780	720.9	Partial	24.92	overlap	Unmatched
chr10	5991316	6193777	5991316-5991741	6193338-6193777	109	1494	403.5	Partial	70.97	overlap	Unmatched
chr10	6056072	6193777	6056072-6056538	6193338-6193777	237	1720	638.5	Partial	57.32	overlap	Complete
chr10	6056072	6720539	6056072-6056538	6720170-6720539	248	1882	683.2	Partial	43.64	includeFeature	Complete
chr10	6128311	6193777	6128311-6128805	6193338-6193777	161	1465	485.7	Partial	66.87	overlap	Complete
chr10	6128311	6720539	6128311-6128805	6720170-6720539	168	1603	518.9	Partial	48.97	includeFeature	Complete
chr10	6130476	6193777	6130476-6131247	6193338-6193777	249	1337	577	Partial	69.16	overlap	Complete
chr10	6150864	6193777	6150864-6151278	6193338-6193777	189	1492	531	Complete			Complete
chr10	6150864	6720539	6150864-6151278	6720170-6720539	198	1633	568.6	Partial	50.75	overlap	Complete
chr10	6244503	6444159	6244503-6245683	6443675-6444159	455	1505	827.5	Partial	97.92	overlap	Complete
chr10	6244503	6710048	6244503-6245683	6709655-6710048	294	1761	719.5	Partial	41.99	overlap	Complete
chr10	6711225	7459423	6711225-6711689	7458877-7459423	143	1648	485.5	Complete			Unmatched
chr10	6828414	7459423	6828414-6829097	7458877-7459423	89	1516	367.3	Partial	25.26	overlap	Unmatched
chr10	7567349	7729642	7567349-7567800	7729174-7729642	394	1394	741.1	Complete			Complete
chr10	7567349	9251560	7567349-7567800	9251116-9251560	195	1562	551.9	Partial	94.09	inside	Complete
chr10	7571665	7729642	7571665-7571916	7729174-7729642	312	906	531.7	Partial	8.83	inside	Complete
chr10	7798389	7861469	7798389-7798709	7861078-7861469	73	759	235.4	Partial	3.52	inside	Unmatched
chr10	7798389	9251560	7798389-7798709	9251116-9251560	152	1160	419.9	Partial	92.32	overlap	Partial	92.05	overlap
chr10	7913883	9251560	7913883-7914396	9251116-9251560	162	1806	540.9	Complete			Complete
chr10	9353714	10719839	9353714-9354005	10719413-10719839	147	1118	405.4	Partial	78.31	overlap	Complete
chr10	9353714	11078798	9353714-9354005	11078227-11078798	166	1171	440.9	Partial	82.82	overlap	Complete
chr10	9353714	11312947	9353714-9354005	11312527-11312947	147	1039	390.8	Partial	72.99	includeFeature	Unmatched
chr10	9373441	10099281	9373441-9373904	10099042-10099281	79	860	260.7	Partial	61.9	overlap	Unmatched
chr10	9373441	10719839	9373441-9373904	10719413-10719839	205	1774	603.1	Partial	79.46	overlap	Complete
chr10	9373441	11078798	9373441-9373904	11078227-11078798	166	1857	555.2	Partial	83.78	overlap	Complete
chr10	9373441	11312947	9373441-9373904	11312527-11312947	147	1648	492.2	Partial	73.73	includeFeature	Unmatched
chr10	9384716	10099281	9384716-9385250	10099042-10099281	79	747	242.9	Partial	62.87	overlap	Unmatched
chr10	9384716	10719839	9384716-9385250	10719413-10719839	205	1541	562.1	Partial	80.13	overlap	Complete
chr10	9384716	11078798	9384716-9385250	11078227-11078798	166	1613	517.5	Partial	84.34	overlap	Complete
chr10	9384716	11312947	9384716-9385250	11312527-11312947	147	1431	458.6	Partial	74.16	includeFeature	Unmatched
chr10	11557496	11800478	11557496-11558013	11799793-11800478	385	1882	851.2	Partial	87.46	overlap	Complete
chr10	11767178	11800478	11767178-11767589	11799793-11800478	287	1496	655.2	Partial	8.47	overlap	Complete
chr10	12028569	12698937	12028569-12028996	12698501-12698937	160	1754	529.8	Unmatched			Unmatched
chr10	12028569	12753838	12028569-12028996	12752943-12753838	225	1886	651.4	Unmatched			Complete
chr10	12028569	12944531	12028569-12028996	12944098-12944531	176	1945	585.1	Unmatched			Partial	13.11	includeFeature
chr10	12028569	13117255	12028569-12028996	13116788-13117255	144	1993	535.7	Unmatched			Partial	26.9	includeFeature
chr10	12306137	12698937	12306137-12306576	12698501-12698937	513	1915	991.2	Unmatched			Complete
chr10	12306137	12753838	12306137-12306576	12752943-12753838	723	2058	1219.8	Unmatched			Complete
chr10	12306137	12944531	12306137-12306576	12944098-12944531	566	2123	1096.2	Complete			Complete
chr10	12306137	13117255	12306137-12306576	13116788-13117255	462	2176	1002.7	Unmatched			Partial	36.1	includeFeature
chr10	13248556	13344735	13248556-13248916	13344305-13344735	131	1468	438.5	Partial	66.33	inside	Partial	67.92	inside
chr10	13248556	13482863	13248556-13248916	13482452-13482863	180	1690	551.5	Partial	41.16	overlap	Partial	83.76	inside
chr10	13248556	13579132	13248556-13248916	13578752-13579132	197	1744	586.1	Partial	29.17	overlap	Partial	87.92	inside
chr10	13413859	13482863	13413859-13414283	13482452-13482863	317	1622	717.1	Unmatched			Complete
chr10	13413859	13579132	13413859-13414283	13578752-13579132	348	1674	763.3	Unmatched			Complete
chr10	13628646	13820425	13628646-13629083	13819976-13820425	728	1623	1087	Unmatched			Complete
chr10	13701941	13820425	13701941-13702417	13819976-13820425	964	1978	1380.9	Complete			Complete
chr10	13829746	13999290	13829746-13830161	13998923-13999290	255	1414	600.5	Partial	99.85	overlap	Complete
chr10	14074445	14136478	14074445-14074818	14135692-14136478	235	1841	657.7	Partial	20.01	inside	Complete
chr10	14228295	14865548	14228295-14228630	14865116-14865548	432	965	645.7	Partial	46.56	overlap	Complete
chr10	14238886	14521070	14238886-14239318	14520633-14521070	348	1478	717.2	Complete			Complete
chr10	14238886	14865548	14238886-14239318	14865116-14865548	432	1503	805.8	Partial	45.66	overlap	Complete
chr10	14242756	14521070	14242756-14242989	14520633-14521070	348	799	527.3	Complete			Complete
chr10	14540895	14865548	14540895-14541416	14865116-14865548	152	1246	435.2	Complete			Complete
chr10	14540895	15148805	14540895-14541416	15148387-15148805	118	1712	449.5	Partial	37.83	includeFeature	Complete
chr10	14578891	14865548	14578891-14579296	14865116-14865548	277	1305	601.2	Partial	78.68	overlap	Complete
chr10	14578891	15148805	14578891-14579296	15148387-15148805	216	1792	622.2	Partial	40.36	includeFeature	Complete
chr10	15251784	15413710	15251784-15252265	15413168-15413710	527	2112	1055	Unmatched			Complete
chr10	15304078	15413710	15304078-15304372	15413168-15413710	190	872	407	Unmatched			Complete
chr10	15469822	15768110	15469822-15470233	15767703-15768110	280	1626	674.7	Complete			Complete
chr10	15476026	15768110	15476026-15476466	15767703-15768110	554	2008	1054.7	Complete			Complete
chr10	15503340	15762430	15503340-15503664	15761914-15762430	258	1225	562.2	Partial	65.59	inside	Partial	83.41	inside
chr10	15503340	15768110	15503340-15503664	15767703-15768110	207	1359	530.4	Partial	67.03	inside	Partial	85.23	inside
chr10	15627223	15758213	15627223-15627630	15757803-15758213	273	1674	676	Partial	33.16	inside	Complete
chr10	15627223	15762430	15627223-15627630	15761914-15762430	184	1537	531.8	Partial	34.23	inside	Complete
chr10	15627223	15768110	15627223-15627630	15767703-15768110	218	1706	609.8	Partial	35.67	inside	Complete
chr10	16158433	16587521	16158433-16158662	16587145-16587521	242	1123	521.3	Unmatched			Complete
chr10	16870075	17277468	16870075-16870768	17277206-17277468	133	1071	377.4	Partial	66.28	includeFeature	Complete
chr10	16870075	17300123	16870075-16870768	17299601-17300123	290	1841	730.7	Complete			Complete
chr10	16870075	17473180	16870075-16870768	17472717-17473180	352	1956	829.8	Complete			Complete
chr10	16870075	18393811	16870075-16870768	18393184-18393811	429	2127	955.2	Partial	17.72	includeFeature	Complete
chr10	16870075	18528231	16870075-16870768	18527790-18528231	347	1973	827.4	Partial	16.28	includeFeature	Complete
chr10	16885192	17277468	16885192-16885707	17277206-17277468	156	1025	399.9	Partial	68.83	includeFeature	Complete
chr10	16885192	17300123	16885192-16885707	17299601-17300123	338	1763	771.9	Complete			Complete
chr10	16885192	17473180	16885192-16885707	17472717-17473180	411	1872	877.1	Complete			Complete
chr10	16885192	18393811	16885192-16885707	18393184-18393811	429	2036	934.6	Partial	17.9	includeFeature	Complete
chr10	16885192	18528231	16885192-16885707	18527790-18528231	405	1889	874.7	Partial	16.43	includeFeature	Complete
chr10	16895212	17473180	16895212-16895622	17472717-17473180	411	1397	757.7	Complete			Complete
chr10	16933276	17277468	16933276-16933656	17277206-17277468	77	789	246.5	Partial	78.44	includeFeature	Complete
chr10	16933276	17300123	16933276-16933656	17299601-17300123	167	1357	476	Partial	73.6	includeFeature	Complete
chr10	16933276	17473180	16933276-16933656	17472717-17473180	203	1441	540.9	Partial	50.01	includeFeature	Complete
chr10	17889748	18393811	17889748-17890008	18393184-18393811	316	1750	743.6	Unmatched			Unmatched
chr10	17889748	18505813	17889748-17890008	18505301-18505813	298	1656	702.5	Unmatched			Unmatched
chr10	17889748	18528231	17889748-17890008	18527790-18528231	196	1623	564	Unmatched			Unmatched
chr10	19909724	20077432	19909724-19910164	20077000-20077432	115	1224	375.2	Unmatched			Partial	44.61	inside
chr10	20108357	21559277	20108357-20108812	21558859-21559277	631	1736	1046.6	Unmatched			Complete
chr10	21367590	21559277	21367590-21368011	21558859-21559277	582	1662	983.5	Complete			Complete
chr10	21567615	21785917	21567615-21568051	21785527-21785917	378	1327	708.2	Complete			Complete
chr10	21567615	22021505	21567615-21568051	22021052-22021505	451	1873	919.1	Complete			Complete
chr10	21784493	22021505	21784493-21785005	22021052-22021505	328	1688	744.1	Complete			Complete
chr10	22299840	22710420	22299840-22300279	22709975-22710420	150	1799	519.5	Partial	75.54	overlap	Unmatched
chr10	22839696	22875524	22839696-22840081	22875130-22875524	79	1285	318.6	Partial	3.62	inside	Complete
chr10	22839696	23278390	22839696-22840081	23277728-23278390	182	1973	599.2	Complete			Complete
chr10	22839696	23357514	22839696-22840081	23357101-23357514	119	2034	492	Partial	85.03	overlap	Unmatched
chr10	22862884	22875524	22862884-22863270	22875130-22875524	199	1272	503.1	Partial	1.28	inside	Complete
chr10	22862884	23278390	22862884-22863270	23277728-23278390	457	1953	944.7	Complete			Complete
chr10	22862884	23357514	22862884-22863270	23357101-23357514	300	2012	776.9	Partial	84.33	overlap	Unmatched
chr10	23603592	23814714	23603592-23604122	23814372-23814714	169	1352	478	Complete			Complete
chr10	23603592	23819352	23603592-23604122	23818989-23819352	382	1695	804.7	Complete			Complete
chr10	23603592	23992176	23603592-23604122	23991809-23992176	258	1790	679.6	Unmatched			Complete
chr10	24283372	24485757	24283372-24283801	24485319-24485757	629	2043	1133.6	Partial	35.51	inside	Complete
chr10	24283372	24649851	24283372-24283801	24649386-24649851	615	1738	1033.9	Partial	64.29	inside	Complete
chr10	24283372	24672938	24283372-24283801	24672529-24672938	301	1518	676	Partial	68.34	inside	Complete
chr10	24283372	24793036	24283372-24283801	24792544-24793036	545	2014	1047.7	Complete			Complete
chr10	24283372	24808405	24283372-24283801	24807904-24808405	247	2059	713.1	Complete			Complete
chr10	24660062	24672938	24660062-24660332	24672529-24672938	89	885	280.7	Partial	8.58	inside	Complete
chr10	24931785	25013528	24931785-24932573	25012333-25013528	66	1102	269.7	Partial	22.71	inside	Partial	26.35	inside
chr10	24931785	25370319	24931785-24932573	25369871-25370319	162	1539	499.3	Complete			Partial	70.74	includeFeature
chr10	25263871	25279296	25263871-25264216	25278820-25279296	75	757	238.3	Partial	4.28	inside	Unmatched
chr10	25263871	25370319	25263871-25264216	25369871-25370319	137	914	353.9	Partial	15.15	overlap	Unmatched
chr10	25402068	25516402	25402068-25402437	25516015-25516402	351	1919	820.7	Unmatched			Complete
chr10	26164502	26846374	26164502-26164870	26845995-26846374	387	1314	713.1	Unmatched			Complete
chr10	26624021	26846374	26624021-26624401	26845995-26846374	479	1561	864.7	Unmatched			Complete
chr10	26895357	27171331	26895357-26895648	27170830-27171331	227	1186	518.9	Complete			Partial	56.69	overlap
chr10	26973569	27171331	26973569-26973993	27170830-27171331	176	1373	491.6	Unmatched			Partial	79.12	overlap
chr10	27014870	27171331	27014870-27015467	27170830-27171331	281	1252	593.1	Unmatched			Complete
chr10	27017979	27171331	27017979-27018248	27170830-27171331	281	812	477.7	Unmatched			Complete
chr10	27847424	27945927	27847424-27847856	27945511-27945927	350	1544	735.1	Partial	10.37	inside	Complete
chr10	27847424	28468828	27847424-27847856	28468421-28468828	317	1487	686.6	Partial	65.41	inside	Complete
chr10	27847424	28531143	27847424-27847856	28530664-28531143	329	1300	654	Complete			Complete
chr10	27847424	28683315	27847424-27847856	28682878-28683315	594	1645	988.5	Partial	99.6	overlap	Complete
chr10	28030984	28468828	28030984-28031435	28468421-28468828	260	1217	562.5	Partial	46.09	inside	Complete
chr10	28030984	28531143	28030984-28031435	28530664-28531143	270	1063	535.7	Partial	52.65	inside	Complete
chr10	28072582	28468828	28072582-28072953	28468421-28468828	218	1441	560.5	Partial	41.71	inside	Complete
chr10	28072582	28531143	28072582-28072953	28530664-28531143	227	1260	534.8	Partial	48.27	inside	Complete
chr10	28154101	28468828	28154101-28154408	28468421-28468828	188	1240	482.8	Partial	33.13	inside	Partial	85.94	overlap
chr10	28154101	28531143	28154101-28154408	28530664-28531143	195	1084	459.8	Partial	39.69	inside	Partial	71.74	overlap
chr10	28539684	28671213	28539684-28540118	28670656-28671213	543	1441	884.6	Complete			Complete
chr10	28539684	28683315	28539684-28540118	28682878-28683315	335	1502	709.3	Partial	97.69	overlap	Complete
chr10	28721034	29281064	28721034-28721480	29280530-29281064	188	1744	572.6	Partial	64.47	overlap	Complete
chr10	28917022	29281064	28917022-28917589	29280530-29281064	262	1985	721.2	Partial	99.18	overlap	Complete
chr10	28952745	29281064	28952745-28953185	29280530-29281064	656	1854	1102.8	Partial	99.31	overlap	Complete
chr10	28965598	29281064	28965598-28966637	29280530-29281064	438	1568	828.7	Partial	69.33	inside	Complete
chr10	29418999	29533073	29418999-29419525	29532772-29533073	145	983	377.5	Partial	17.82	inside	Complete
chr10	29418999	29593974	29418999-29419525	29593281-29593974	249	962	489.4	Partial	97.73	overlap	Complete
chr10	30215542	30291754	30215542-30215943	30291355-30291754	204	1427	539.5	Partial	6.35	inside	Complete
chr10	30215542	30530444	30215542-30215943	30530029-30530444	378	1490	750.5	Partial	26.24	inside	Complete
chr10	30287223	30530444	30287223-30287720	30530029-30530444	372	1737	803.8	Partial	20.27	inside	Complete
chr10	30648574	30823955	30648574-30648973	30823411-30823955	430	1963	918.7	Partial	79.23	overlap	Complete
chr10	30681382	30823955	30681382-30681825	30823411-30823955	628	1847	1077	Partial	97.46	overlap	Complete
chr10	30702895	30823955	30702895-30703333	30823411-30823955	447	1402	791.6	Partial	62.08	inside	Complete
chr10	30959905	31321504	30959905-30960328	31320387-31321504	82	1202	313.9	Partial	80.61	overlap	Unmatched
chr10	30959905	32059605	30959905-30960328	32059227-32059605	96	1468	375.4	Complete			Complete
chr10	30959905	32098098	30959905-30960328	32097482-32098098	235	1694	630.9	Complete			Complete
chr10	30976412	31321504	30976412-30977009	31320387-31321504	145	1478	462.9	Partial	84.47	overlap	Unmatched
chr10	30976412	32059605	30976412-30977009	32059227-32059605	170	1805	553.9	Complete			Complete
chr10	30976412	32098098	30976412-30977009	32097482-32098098	235	2084	699.8	Complete			Complete
chr10	31015696	31321504	31015696-31016107	31320387-31321504	149	1603	488.7	Partial	95.32	overlap	Unmatched
chr10	31015696	32059605	31015696-31016107	32059227-32059605	175	1957	585.2	Complete			Complete
chr10	31015696	32098098	31015696-31016107	32097482-32098098	242	2259	739.4	Complete			Complete
chr10	31040737	31321504	31040737-31041206	31320387-31321504	93	1066	314.9	Partial	89.58	overlap	Unmatched
chr10	31040737	32059605	31040737-31041206	32059227-32059605	109	1302	376.7	Partial	74.52	overlap	Complete
chr10	31040737	32098098	31040737-31041206	32097482-32098098	151	1503	476.4	Complete			Complete
chr10	31072732	31321504	31072732-31073274	31320387-31321504	123	1209	385.6	Complete			Unmatched
chr10	31072732	32059605	31072732-31073274	32059227-32059605	144	1476	461	Partial	73.69	overlap	Complete
chr10	31072732	32098098	31072732-31073274	32097482-32098098	200	1704	583.8	Partial	70.93	overlap	Complete
chr10	31372652	32059605	31372652-31373000	32059227-32059605	127	1584	448.5	Partial	62.21	overlap	Partial	34.36	includeFeature
chr10	31372652	32098098	31372652-31373000	32097482-32098098	175	1829	565.8	Partial	58.91	overlap	Complete
chr10	31611624	32098098	31611624-31611981	32097482-32098098	82	1397	338.5	Partial	38.72	overlap	Complete
chr10	31997887	32098098	31997887-31998229	32097482-32098098	107	1222	361.6	Unmatched			Complete
chr10	32125711	32236930	32125711-32126117	32236517-32236930	103	1714	420.2	Partial	87.15	overlap	Unmatched
chr10	32125711	32294296	32125711-32126117	32293843-32294296	125	1618	449.7	Partial	91.52	overlap	Unmatched
chr10	32479775	32635739	32479775-32480308	32634902-32635739	319	1495	690.6	Unmatched			Complete
chr10	32545549	32635739	32545549-32545998	32634902-32635739	475	1704	899.7	Unmatched			Complete
chr10	32734699	33298171	32734699-32735334	33297627-33298171	303	1510	676.4	Partial	10.32	overlap	Complete
chr10	33084492	33298171	33084492-33084910	33297627-33298171	453	1457	812.4	Complete			Complete
chr10	33482249	33562485	33482249-33482690	33562122-33562485	94	1038	312.4	Unmatched			Unmatched
chr10	33482249	34927782	33482249-33482690	34927304-34927782	269	2004	734.2	Partial	8.15	overlap	Complete
chr10	33616747	34927782	33616747-33617102	34927304-34927782	296	1660	701	Complete			Complete
chr10	33619373	34927782	33619373-33619809	34927304-34927782	296	2127	793.5	Complete			Complete
chr10	33623958	34927782	33623958-33624540	34927304-34927782	296	1693	707.9	Complete			Complete
chr10	34944269	35507837	34944269-34945086	35507249-35507837	273	1695	680.2	Unmatched			Complete
chr10	34955202	35316881	34955202-34955614	35316505-35316881	159	1417	474.7	Unmatched			Unmatched
chr10	34955202	35507837	34955202-34955614	35507249-35507837	273	1655	672.2	Unmatched			Complete
chr10	35012721	35316881	35012721-35013122	35316505-35316881	208	1383	536.3	Unmatched			Unmatched
chr10	35012721	35507837	35012721-35013122	35507249-35507837	358	1614	760.1	Unmatched			Complete
chr10	35283555	35316881	35283555-35283999	35316505-35316881	202	1415	534.6	Unmatched			Unmatched
chr10	35283555	35507837	35283555-35283999	35507249-35507837	348	1652	758.2	Unmatched			Complete
chr10	35415605	35507837	35415605-35416143	35507249-35507837	393	1898	863.7	Unmatched			Complete
chr10	35525670	35887637	35525670-35526087	35887333-35887637	145	1081	395.9	Partial	89.6	overlap	Complete
chr10	35525670	37014774	35525670-35526087	37014272-37014774	286	1346	620.4	Partial	74.86	overlap	Partial	75.59	overlap
chr10	35528894	35887637	35528894-35529308	35887333-35887637	145	1326	438.5	Partial	89.51	overlap	Complete
chr10	35528894	37014774	35528894-35529308	37014272-37014774	286	1650	686.9	Partial	75.02	overlap	Partial	75.75	overlap
chr10	35852120	35887637	35852120-35852614	35887333-35887637	245	1344	573.8	Unmatched			Complete
chr10	35852120	37014774	35852120-35852614	37014272-37014774	484	1673	899.9	Partial	95.88	overlap	Complete
chr10	35863709	37014774	35863709-35864120	37014272-37014774	484	1576	873.4	Partial	96.85	overlap	Complete
chr10	35889196	37014774	35889196-35889444	37014272-37014774	260	1118	539.1	Partial	99.04	overlap	Complete
chr10	35902770	37014774	35902770-35903151	37014272-37014774	563	1255	840.6	Partial	87.56	inside	Complete
chr10	35924379	37014774	35924379-35924841	37014272-37014774	563	1771	998.5	Partial	85.86	inside	Complete
chr10	35928871	37014774	35928871-35930393	37014272-37014774	563	1578	942.6	Partial	85.5	inside	Complete
chr10	43248584	43601330	43248584-43248978	43600751-43601330	380	1535	763.7	Unmatched			Complete
chr10	43362094	43601330	43362094-43362493	43600751-43601330	942	1989	1368.8	Complete			Complete
chr10	43700357	43844303	43700357-43700972	43843868-43844303	105	1759	429.8	Partial	41.2	overlap	Complete
chr10	43788653	43844303	43788653-43789084	43843868-43844303	372	1926	846.4	Partial	31.8	inside	Complete
chr10	44167068	44806972	44167068-44167505	44806401-44806972	580	1993	1075.1	Complete			Complete
chr10	44167068	44882504	44167068-44167505	44881998-44882504	910	2286	1442.3	Complete			Complete
chr10	44167068	45360753	44167068-44167505	45360167-45360753	673	2101	1189.1	Complete			Complete
chr10	44185246	44806972	44185246-44186313	44806401-44806972	878	1918	1297.7	Complete			Complete
chr10	44185246	44882504	44185246-44186313	44881998-44882504	1376	2201	1740.3	Complete			Complete
chr10	44185246	45185142	44185246-44186313	45184942-45185142	240	988	486.9	Partial	30.02	overlap	Complete
chr10	44185246	45360753	44185246-44186313	45360167-45360753	673	2022	1166.5	Complete			Complete
chr10	45427960	45470802	45427960-45428543	45470220-45470802	726	2151	1249.7	Partial	98.13	overlap	Complete
chr10	45503958	46168339	45503958-45504463	46167895-46168339	243	1487	601.1	Unmatched			Partial	31.3	overlap
chr10	45730649	46168339	45730649-45731016	46167895-46168339	180	1648	544.6	Unmatched			Complete
chr10	45960393	46168339	45960393-45960908	46167895-46168339	204	1369	528.5	Unmatched			Complete
chr10	46951237	47090133	46951237-46951790	47089789-47090133	348	1782	787.5	Partial	7.29	overlap	Complete
chr10	46951237	48378179	46951237-46951790	48377706-48378179	433	2023	935.9	Partial	49.76	includeFeature	Complete
chr10	46962476	47090133	46962476-46962911	47089789-47090133	296	1574	682.6	Partial	7.94	overlap	Complete
chr10	46962476	48378179	46962476-46962911	48377706-48378179	926	1788	1286.7	Partial	50.15	includeFeature	Complete
chr10	46983390	47090133	46983390-46984137	47089789-47090133	744	1738	1137.1	Partial	9.49	overlap	Complete
chr10	46983390	48378179	46983390-46984137	48377706-48378179	926	1973	1351.7	Partial	50.9	includeFeature	Complete
chr10	47004207	47090133	47004207-47004585	47089789-47090133	168	1524	506	Partial	11.79	overlap	Unmatched
chr10	47080915	47090133	47080915-47081374	47089789-47090133	431	1683	851.7	Partial	1.74	inside	Complete
chr10	47080915	48378179	47080915-47081374	48377706-48378179	537	1911	1013	Partial	54.73	includeFeature	Complete
chr10	47150843	47600891	47150843-47151628	47600456-47600891	243	1718	646.1	Partial	84.91	inside	Partial	0.26	overlap
chr10	47150843	48378179	47150843-47151628	48377706-48378179	447	1739	881.7	Partial	57.85	includeFeature	Partial	2.28	includeFeature
chr10	47599736	48385065	47599736-47600255	48384761-48385065	428	848	602.4	Partial	90.41	includeFeature	Complete
chr10	48398195	48714599	48398195-48398825	48714235-48714599	258	1644	651.3	Unmatched			Unmatched
chr10	48426823	48714599	48426823-48427330	48714235-48714599	364	1452	727	Unmatched			Unmatched
chr10	49423506	49498090	49423506-49423879	49497658-49498090	156	1401	467.5	Unmatched			Complete
chr10	49759850	49857940	49759850-49760332	49857682-49857940	236	1169	525.2	Partial	31.64	inside	Partial	74.04	inside
chr10	49759850	49864745	49759850-49760332	49864038-49864745	1146	1910	1479.5	Complete			Complete
chr10	49816121	49857940	49816121-49816573	49857682-49857940	73	1157	290.6	Partial	13.49	inside	Partial	31.57	inside
chr10	49816121	49864745	49816121-49816573	49864038-49864745	355	1889	818.9	Partial	15.69	inside	Complete
chr10	49866261	50373000	49866261-49866701	50372599-50373000	171	1720	542.3	Partial	58.25	inside	Complete
chr10	49867910	50373000	49867910-49868196	50372599-50373000	171	1111	435.9	Partial	58.06	inside	Complete
chr10	50189159	50373000	50189159-50189777	50372599-50373000	499	1837	957.4	Partial	33.73	inside	Complete
chr10	50615563	50727416	50615563-50616042	50726980-50727416	277	1913	727.9	Partial	97.84	overlap	Unmatched
chr10	50801052	52035827	50801052-50801516	52035442-52035827	197	1873	607.4	Unmatched			Complete
chr10	50802537	52035827	50802537-50803084	52035442-52035827	197	1811	597.3	Unmatched			Complete
chr10	52127531	52181428	52127531-52127904	52181008-52181428	99	1755	416.8	Partial	21.2	overlap	Unmatched
chr10	52127531	52385351	52127531-52127904	52384838-52385351	103	1678	415.7	Partial	83.53	overlap	Unmatched
chr10	52127531	52413311	52127531-52127904	52412928-52413311	94	1766	407.4	Partial	76.98	includeFeature	Unmatched
chr10	52748441	52807963	52748441-52748895	52807688-52807963	92	821	274.8	Partial	97.38	overlap	Partial	78.32	overlap
chr10	52761346	53720649	52761346-52761782	53720142-53720649	258	1901	700.3	Partial	77.99	inside	Complete
chr10	52761346	53764507	52761346-52761782	53764059-53764507	186	1380	506.6	Partial	81.56	inside	Complete
chr10	52770635	52807963	52770635-52771071	52807688-52807963	157	1033	402.7	Partial	3.03	inside	Partial	7.69	inside
chr10	52770635	53182816	52770635-52771071	53182334-53182816	290	2050	771	Partial	33.51	inside	Complete
chr10	52770635	53720649	52770635-52771071	53720142-53720649	258	1993	717.1	Partial	77.24	inside	Complete
chr10	52770635	53764507	52770635-52771071	53764059-53764507	186	1446	518.6	Partial	80.8	inside	Complete
chr10	52823391	53182816	52823391-52823881	53182334-53182816	294	1742	715.6	Partial	29.22	inside	Partial	74.01	inside
chr10	52823391	53720649	52823391-52823881	53720142-53720649	262	1694	666.2	Complete			Partial	87.66	inside
chr10	52823391	53764507	52823391-52823881	53764059-53764507	188	1229	480.7	Complete			Partial	95.34	overlap
chr10	52823391	53975904	52823391-52823881	53975485-53975904	150	1706	505.9	Partial	93.7	inside	Complete
chr10	54067882	54249061	54067882-54068482	54248541-54249061	674	1696	1069.2	Complete			Complete
chr10	54067882	54327132	54067882-54068482	54326735-54327132	386	1843	843.4	Complete			Complete
chr10	54404407	54489672	54404407-54404829	54489195-54489672	260	1706	666	Partial	19.83	inside	Complete
chr10	54404407	54540256	54404407-54404829	54539840-54540256	365	2079	871.1	Partial	63.01	overlap	Complete
chr10	54500584	54538834	54500584-54500992	54538493-54538834	179	1812	569.5	Partial	85	inside	Complete
chr10	54500584	54540256	54500584-54500992	54539840-54540256	408	2015	906.7	Partial	88.16	inside	Complete
chr10	59937089	60051743	59937089-59937538	60051302-60051743	343	1512	720.1	Complete			Complete
chr10	60059242	60145546	60059242-60059768	60144792-60145546	153	1623	498.3	Unmatched			Complete
chr10	60174116	61340412	60174116-60174700	61340003-61340412	244	1118	522.3	Partial	32.23	overlap	Complete
chr10	60290839	61340412	60290839-60291278	61340003-61340412	205	1236	503.4	Partial	32.43	overlap	Complete
chr10	60541574	60941774	60541574-60542067	60941448-60941774	89	1011	300	Partial	2.11	overlap	Partial	57.36	overlap
chr10	60712236	60941774	60712236-60712834	60941448-60941774	173	1008	417.6	Unmatched			Complete
chr10	60712236	61340412	60712236-60712834	61340003-61340412	178	1260	473.6	Partial	54.19	overlap	Complete
chr10	60994539	61225169	60994539-60994997	61224839-61225169	128	1341	414.3	Partial	97.63	overlap	Complete
chr10	60994539	61340412	60994539-60994997	61340003-61340412	252	1425	599.2	Partial	98.42	overlap	Complete
chr10	61000265	61225169	61000265-61000748	61224839-61225169	180	1346	492.2	Partial	59.19	inside	Complete
chr10	61000265	61340412	61000265-61000748	61340003-61340412	252	1431	600.5	Partial	89.51	inside	Complete
chr10	61385705	61590801	61385705-61386245	61590367-61590801	294	1883	744	Partial	0.39	overlap	Complete
chr10	61385705	61792902	61385705-61386245	61792546-61792902	227	1564	595.8	Partial	19.65	includeFeature	Partial	45.14	includeFeature
chr10	61858918	61968851	61858918-61859123	61968423-61968851	235	792	431.4	Partial	91.61	inside	Complete
chr10	61859910	61968851	61859910-61860462	61968423-61968851	235	1513	596.3	Partial	90.78	inside	Complete
chr10	61859910	62194611	61859910-61860462	62194157-62194611	127	1465	431.3	Complete			Complete
chr10	61859910	62407382	61859910-61860462	62406795-62407382	212	1922	638.3	Partial	20.11	overlap	Partial	0.93	includeFeature
chr10	61874515	61968851	61874515-61874918	61968423-61968851	237	1316	558.5	Partial	78.61	inside	Partial	5.38	includeFeature
chr10	61874515	62194611	61874515-61874918	62194157-62194611	128	1274	403.8	Partial	29.83	overlap	Complete
chr10	61874515	62407382	61874515-61874918	62406795-62407382	214	1672	598.2	Partial	17.92	overlap	Partial	0.95	includeFeature
chr10	61963774	62194611	61963774-61964179	62194157-62194611	156	1117	417.4	Complete			Complete
chr10	62204232	62407382	62204232-62204637	62406795-62407382	207	1461	549.9	Complete			Complete
chr10	62204232	62528959	62204232-62204637	62528564-62528959	132	1218	401	Unmatched			Unmatched
chr10	62309505	62407382	62309505-62309792	62406795-62407382	86	941	284.5	Unmatched			Unmatched
chr10	62309505	62528959	62309505-62309792	62528564-62528959	55	784	207.7	Unmatched			Unmatched
chr10	62576179	62724394	62576179-62576712	62723865-62724394	182	1792	571.1	Partial	92.63	inside	Complete
chr10	62576179	62950722	62576179-62576712	62950351-62950722	403	2031	904.7	Partial	41.07	overlap	Complete
chr10	62576179	63044469	62576179-62576712	63044003-63044469	322	2111	824.5	Complete			Complete
chr10	62576179	63493493	62576179-62576712	63493076-63493493	311	1711	729.5	Complete			Complete
chr10	62580073	62724394	62580073-62580431	62723865-62724394	307	1667	715.4	Partial	90.2	inside	Complete
chr10	62580073	62950722	62580073-62580431	62950351-62950722	403	1889	872.5	Partial	40.45	overlap	Complete
chr10	62580073	63044469	62580073-62580431	63044003-63044469	322	1964	795.2	Complete			Complete
chr10	62580073	63493493	62580073-62580431	63493076-63493493	311	1592	703.6	Complete			Complete
chr10	62900451	62950722	62900451-62900948	62950351-62950722	236	1765	645.4	Unmatched			Complete
chr10	62900451	63044469	62900451-62900948	63044003-63044469	189	1835	588.9	Unmatched			Complete
chr10	62900451	63493493	62900451-62900948	63493076-63493493	182	1487	520.2	Unmatched			Complete
chr10	63510648	63595647	63510648-63511095	63594842-63595647	125	1289	401.4	Unmatched			Complete
chr10	63510648	64005180	63510648-63511095	64004749-64005180	241	1716	643.1	Partial	31.38	overlap	Complete
chr10	63656681	64005180	63656681-63657071	64004749-64005180	120	1475	420.7	Partial	44.53	overlap	Complete
chr10	63798373	64005180	63798373-63798812	64004749-64005180	233	1790	645.8	Partial	75.04	overlap	Complete
chr10	64008296	64893654	64008296-64008650	64892863-64893654	63	862	233	Partial	23.72	includeFeature	Complete
chr10	64008296	64918390	64008296-64008650	64917850-64918390	148	1839	521.7	Partial	23.07	includeFeature	Complete
chr10	64024487	64893654	64024487-64024980	64892863-64893654	63	794	223.7	Partial	24.16	includeFeature	Complete
chr10	64024487	64918390	64024487-64024980	64917850-64918390	148	1694	500.7	Partial	23.49	includeFeature	Complete
chr10	64197130	64893654	64197130-64197799	64892863-64893654	126	916	339.7	Complete			Complete
chr10	64197130	64918390	64197130-64197799	64917850-64918390	293	1955	756.8	Complete			Complete
chr10	64251779	64893654	64251779-64252139	64892863-64893654	109	907	314.4	Partial	32.72	includeFeature	Complete
chr10	64251779	64918390	64251779-64252139	64917850-64918390	254	1935	701.1	Partial	31.5	includeFeature	Complete
chr10	64314382	64893654	64314382-64314867	64892863-64893654	104	933	311.5	Partial	36.25	includeFeature	Complete
chr10	64314382	64918390	64314382-64314867	64917850-64918390	242	1990	694	Partial	34.77	includeFeature	Complete
chr10	64353747	64893654	64353747-64354163	64892863-64893654	190	892	411.7	Complete			Complete
chr10	64353747	64918390	64353747-64354163	64917850-64918390	442	1904	917.4	Complete			Complete
chr10	64370372	64893654	64370372-64370813	64892863-64893654	137	772	325.2	Complete			Complete
chr10	64370372	64918390	64370372-64370813	64917850-64918390	319	1646	724.6	Complete			Complete
chr10	64926506	65393851	64926506-64927028	65393457-65393851	305	1381	649	Partial	0.82	overlap	Complete
chr10	64926506	65480147	64926506-64927028	65479685-65480147	243	1599	623.3	Complete			Complete
chr10	64926506	65527668	64926506-64927028	65527246-65527668	167	1473	496	Partial	14.14	includeFeature	Partial	92.09	overlap
chr10	64926506	65579904	64926506-64927028	65579511-65579904	133	1238	405.8	Partial	13.01	includeFeature	Partial	84.73	overlap
chr10	64976803	65393851	64976803-64977282	65393457-65393851	314	1339	648.4	Partial	0.92	overlap	Complete
chr10	64976803	65480147	64976803-64977282	65479685-65480147	251	1550	623.7	Partial	16.89	includeFeature	Complete
chr10	64976803	65527668	64976803-64977282	65527246-65527668	172	1428	495.6	Partial	15.43	includeFeature	Partial	91.37	overlap
chr10	64976803	65579904	64976803-64977282	65579511-65579904	137	1201	405.6	Partial	14.09	includeFeature	Partial	83.46	overlap
chr10	65224980	65393851	65224980-65225171	65393457-65393851	102	651	257.7	Partial	2.28	overlap	Complete
chr10	65224980	65480147	65224980-65225171	65479685-65480147	81	754	247.1	Partial	33.31	includeFeature	Complete
chr10	65224980	65527668	65224980-65225171	65527246-65527668	56	695	197.3	Partial	28.08	includeFeature	Partial	84.3	overlap
[truncated: 15,462 more rows]

## Sheet: (c) Patients_TADs
TAD.chr	TAD.start	TAD.end	TAD.boundary.x	TAD.boundary.y	TAD.Coh.Score	TAD.CTCF.Score	TAD.Combined.Score	Source	Control.Match	CTL.Ovlp.Perc	CTL.Ovlp.Type
chr1	805148	873856	805148-805490	873466-873856	142	1962	527.8	Duplicated	Complete
chr1	839904	873856	839904-840363	873466-873856	263	2085	740.5	Duplicated	Complete
chr1	1057397	1227589	1057397-1057873	1227233-1227589	376	1530	758.5	Duplicated	Complete
chr1	1280030	1307845	1280030-1280496	1307378-1307845	170	1114	435.2	Pat4	Unmatched
chr1	1284590	1307845	1284590-1285500	1307378-1307845	187	1899	595.9	Pat3	Unmatched
chr1	1284590	1310853	1284590-1285500	1310466-1310853	61	1473	299.8	Pat3	Unmatched
chr1	1875393	1978265	1875393-1875797	1977898-1978265	312	1702	728.7	Pat3	Complete
chr1	1875393	2071796	1875393-1875797	2071164-2071796	238	1612	619.4	Duplicated	Complete
chr1	1875393	2106202	1875393-1875797	2105704-2106202	398	1922	874.6	Duplicated	Complete
chr1	1891455	1976666	1891455-1891867	1976217-1976666	311	1698	726.7	Pat3	Complete
chr1	1891455	2071796	1891455-1891867	2071164-2071796	238	1674	631.2	Pat3	Complete
chr1	1891455	2106202	1891455-1891867	2105704-2106202	398	1995	891.1	Pat3	Complete
chr1	2023063	2071796	2023063-2023429	2071164-2071796	161	1552	499.9	Pat3	Unmatched
chr1	2023063	2106202	2023063-2023429	2105704-2106202	269	1850	705.4	Pat3	Unmatched
chr1	2126354	2160903	2126354-2127032	2160617-2160903	151	758	338.3	Pat3	Unmatched
chr1	2126354	2246968	2126354-2127032	2246582-2246968	99	1264	353.7	Pat4	Complete
chr1	2126354	2313625	2126354-2127032	2313152-2313625	650	1852	1097.2	Duplicated	Complete
chr1	2345771	2479846	2345771-2346216	2479387-2479846	724	2274	1283.1	Duplicated	Complete
chr1	2345771	3341651	2345771-2346216	3341219-3341651	478	2050	989.9	Duplicated	Partial	50.03	includeFeature
chr1	2345771	3388742	2345771-2346216	3388334-3388742	509	1884	979.3	Pat3	Partial	47.77	includeFeature
chr1	2361499	2479846	2361499-2361841	2479387-2479846	336	2230	865.6	Pat3	Unmatched
chr1	2361499	3341651	2361499-2361841	3341219-3341651	478	2011	980.4	Duplicated	Partial	50.83	includeFeature
chr1	2738704	3200905	2738704-2738812	3200562-3200905	64	853	233.6	Pat3	Complete
chr1	2738704	3266511	2738704-2738812	3266428-3266511	85	592	224.3	Pat3	Partial	94.39	includeFeature
chr1	2738704	3327064	2738704-2738812	3326708-3327064	126	1106	373.3	Pat3	Complete
chr1	2738704	3341651	2738704-2738812	3341219-3341651	173	1304	475	Pat3	Complete
chr1	2792570	3200905	2792570-2792770	3200562-3200905	72	743	231.3	Pat3	Partial	81.96	inside
chr1	2792570	3266511	2792570-2792770	3266428-3266511	95	516	221.4	Pat3	Partial	93.75	overlap
chr1	2792570	3327064	2792570-2792770	3326708-3327064	141	964	368.7	Pat3	Partial	83.13	overlap
chr1	2792570	3341651	2792570-2792770	3341219-3341651	193	1136	468.2	Pat3	Partial	80.92	overlap
chr1	2929180	3327064	2929180-2929371	3326708-3327064	234	953	472.2	Pat4	Complete
chr1	3369619	3400818	3369619-3370105	3400416-3400818	250	1269	563.2	Pat3	Unmatched
chr1	3407736	3532095	3407736-3408202	3531671-3532095	150	1704	505.6	Duplicated	Complete
chr1	3407736	3538056	3407736-3408202	3537647-3538056	272	1661	672.2	Duplicated	Complete
chr1	3481756	3532095	3481756-3482193	3531671-3532095	280	1909	731.1	Duplicated	Complete
chr1	3481756	3536058	3481756-3482193	3535526-3536058	394	1965	879.9	Duplicated	Complete
chr1	3481756	3538056	3481756-3482193	3537647-3538056	370	1860	829.6	Duplicated	Complete
chr1	3612138	3641355	3612138-3612586	3640965-3641355	177	1754	557.2	Pat3	Complete
chr1	4712600	5806232	4712600-4713023	5805862-5806232	174	1841	566	Duplicated	Complete
chr1	4712600	6035612	4712600-4713023	6035220-6035612	70	1423	315.6	Pat3	Complete
chr1	4716383	5806232	4716383-4716689	5805862-5806232	174	850	384.6	Duplicated	Complete
chr1	5569882	5806232	5569882-5570380	5805862-5806232	492	2281	1059.4	Duplicated	Complete
chr1	5569882	6035612	5569882-5570380	6035220-6035612	199	1762	592.1	Pat3	Complete
chr1	6168896	6231933	6168896-6169252	6231626-6231933	137	1528	457.5	Pat3	Partial	48.34	inside
chr1	6168896	6246224	6168896-6169252	6245707-6246224	72	1805	360.5	Pat3	Partial	81.52	overlap
chr1	6168896	6305514	6168896-6169252	6305087-6305514	153	1868	534.6	Duplicated	Partial	66.97	inside
chr1	6306737	6403893	6306737-6307179	6403466-6403893	937	1929	1344.4	Duplicated	Complete
chr1	6423161	6465116	6423161-6423433	6464701-6465116	354	1655	765.4	Pat3	Complete
chr1	6545940	6614972	6545940-6546097	6614218-6614972	292	901	512.9	Duplicated	Complete
chr1	6545940	6762228	6545940-6546097	6761733-6762228	220	767	410.8	Pat3	Unmatched
chr1	6546505	6614972	6546505-6546908	6614218-6614972	292	2032	770.3	Duplicated	Complete
chr1	6546505	6762228	6546505-6546908	6761733-6762228	220	1729	616.7	Pat3	Unmatched
chr1	6779917	6950339	6779917-6780476	6949938-6950339	717	2057	1214.4	Duplicated	Complete
chr1	6854218	6950339	6854218-6854619	6949938-6950339	324	1740	750.8	Pat3	Complete
chr1	7102720	7130845	7102720-7103149	7130368-7130845	332	2147	844.3	Pat3	Complete
chr1	7102720	7278700	7102720-7103149	7278276-7278700	286	1680	693.2	Pat3	Complete
chr1	7102720	7707697	7102720-7103149	7707257-7707697	364	2337	922.3	Pat3	Partial	32	includeFeature
chr1	7727547	7813291	7727547-7728027	7812757-7813291	515	1909	991.5	Duplicated	Complete
chr1	7727547	7963187	7727547-7728027	7962776-7963187	479	1740	912.9	Duplicated	Complete
chr1	7727547	8002682	7727547-7728027	8002402-8002682	225	1231	526.3	Pat3	Unmatched
chr1	7729473	7963187	7729473-7729915	7962776-7963187	479	1857	943.1	Duplicated	Complete
chr1	7729473	8002682	7729473-7729915	8002402-8002682	225	1314	543.7	Pat3	Unmatched
chr1	8035283	8409462	8035283-8035738	8409024-8409462	401	1916	876.5	Duplicated	Complete
chr1	8035283	8731760	8035283-8035738	8731330-8731760	150	1442	465.1	Pat3	Complete
chr1	8035283	8909351	8035283-8035738	8908895-8909351	350	1744	781.3	Duplicated	Complete
chr1	8042336	8299341	8042336-8042838	8299007-8299341	201	1566	561	Duplicated	Complete
chr1	8042336	8376181	8042336-8042838	8375881-8376181	430	1043	669.7	Duplicated	Complete
chr1	8042336	8412112	8042336-8042838	8411729-8412112	401	1839	858.7	Duplicated	Complete
chr1	8042336	8731760	8042336-8042838	8731330-8731760	150	1692	503.8	Pat3	Complete
chr1	8042336	8909351	8042336-8042838	8908895-8909351	350	2047	846.4	Duplicated	Complete
chr1	8075027	8299341	8075027-8075518	8299007-8299341	178	1429	504.3	Duplicated	Complete
chr1	8075027	8376181	8075027-8075518	8375881-8376181	342	952	570.6	Duplicated	Complete
chr1	8075027	8412112	8075027-8075518	8411729-8412112	356	1678	772.9	Duplicated	Complete
chr1	8075027	8731760	8075027-8075518	8731330-8731760	133	1544	453.2	Pat3	Complete
chr1	8075027	8909351	8075027-8075518	8908895-8909351	311	1868	762.2	Duplicated	Complete
chr1	8091254	8299341	8091254-8091647	8299007-8299341	75	1309	313.3	Pat3	Complete
chr1	8091254	8376181	8091254-8091647	8375881-8376181	144	872	354.4	Pat3	Complete
chr1	8091254	8412112	8091254-8091647	8411729-8412112	150	1538	480.3	Pat3	Complete
chr1	8091254	8731760	8091254-8091647	8731330-8731760	56	1415	281.5	Pat3	Complete
chr1	8091254	8909351	8091254-8091647	8908895-8909351	311	1711	729.5	Duplicated	Complete
chr1	8978131	9048503	8978131-8978548	9048066-9048503	198	1260	499.5	Duplicated	Complete
chr1	8978131	9053674	8978131-8978548	9053477-9053674	70	806	237.5	Pat3	Unmatched
chr1	8978131	9065574	8978131-8978548	9065141-9065574	100	1058	325.3	Duplicated	Complete
chr1	9170774	9256893	9170774-9171211	9256460-9256893	161	1513	493.6	Pat3	Complete
chr1	9170774	9310471	9170774-9171211	9310106-9310471	197	1823	599.3	Pat3	Unmatched
chr1	9202278	9256893	9202278-9202679	9256460-9256893	95	1475	374.3	Pat3	Complete
chr1	9202278	9310471	9202278-9202679	9310106-9310471	117	1777	456	Pat3	Unmatched
chr1	9241308	9256893	9241308-9241727	9256460-9256893	154	1524	484.5	Pat3	Complete
chr1	9241308	9310471	9241308-9241727	9310106-9310471	190	1835	590.5	Pat3	Unmatched
chr1	9294399	9310471	9294399-9294837	9310106-9310471	106	1730	428.2	Pat3	Unmatched
chr1	9294399	9327559	9294399-9294837	9327147-9327559	125	1386	416.2	Pat3	Complete
chr1	9349041	9516251	9349041-9349453	9515797-9516251	539	1468	889.5	Duplicated	Complete
chr1	9349041	9551519	9349041-9349453	9551092-9551519	656	1710	1059.1	Duplicated	Complete
chr1	9686971	9927937	9686971-9687485	9927521-9927937	1055	2315	1562.8	Duplicated	Complete
chr1	9785027	9927937	9785027-9785473	9927521-9927937	535	2039	1044.4	Duplicated	Complete
chr1	9934893	10003033	9934893-9935329	10002367-10003033	326	1643	731.9	Duplicated	Complete
chr1	9934893	10093028	9934893-9935329	10092476-10093028	388	2136	910.4	Duplicated	Complete
chr1	10010352	10093028	10010352-10010771	10092476-10093028	247	1871	679.8	Duplicated	Complete
chr1	10269869	10488523	10269869-10270783	10488084-10488523	257	2178	748.2	Pat3	Complete
chr1	10490107	10555520	10490107-10491000	10554667-10555520	357	1837	809.8	Pat3	Complete
chr1	10490107	10927566	10490107-10491000	10927158-10927566	490	1784	935	Duplicated	Complete
chr1	10490107	11002412	10490107-10491000	11001962-11002412	425	1799	874.4	Duplicated	Complete
chr1	10574487	10927566	10574487-10574883	10927158-10927566	206	1242	505.8	Duplicated	Complete
chr1	10574487	10970319	10574487-10574883	10969979-10970319	100	1205	347.1	Pat3	Partial	70.64	includeFeature
chr1	10574487	11002412	10574487-10574883	11001962-11002412	179	1253	473.6	Duplicated	Complete
chr1	10579026	10927566	10579026-10579275	10927158-10927566	79	980	278.2	Pat4	Complete
chr1	10579026	11002412	10579026-10579275	11001962-11002412	80	988	281.1	Pat4	Complete
chr1	11097620	11710857	11097620-11098053	11710392-11710857	215	1692	603.1	Pat3	Unmatched
chr1	11301734	11710857	11301734-11302143	11710392-11710857	188	1583	545.5	Pat3	Complete
chr1	11380247	11710857	11380247-11380565	11710392-11710857	171	1313	473.8	Pat3	Unmatched
chr1	11397571	11710857	11397571-11397932	11710392-11710857	325	1554	710.7	Duplicated	Complete
chr1	11397571	11780241	11397571-11397932	11779743-11780241	230	1794	642.4	Pat3	Complete
chr1	11538712	11702873	11538712-11539194	11702446-11702873	113	1635	429.8	Pat3	Unmatched
chr1	11538712	11710857	11538712-11539194	11710392-11710857	246	1537	614.9	Pat3	Unmatched
chr1	11538712	11780241	11538712-11539194	11779743-11780241	174	1775	555.7	Pat3	Partial	19.65	includeFeature
chr1	11724050	11780241	11724050-11724429	11779743-11780241	155	1561	491.9	Pat3	Complete
chr1	11845185	11954387	11845185-11845612	11953970-11954387	413	2156	943.6	Pat3	Complete
chr1	11845185	12140028	11845185-11845612	12139617-12140028	312	1961	782.2	Pat3	Complete
chr1	11898700	11954387	11898700-11899123	11953970-11954387	303	2228	821.6	Duplicated	Complete
chr1	11898700	12140028	11898700-11899123	12139617-12140028	229	2027	681.3	Duplicated	Complete
chr1	12178631	12269311	12178631-12179041	12268857-12269311	656	2163	1191.2	Pat3	Complete
chr1	12184809	12269311	12184809-12185284	12268857-12269311	954	1762	1296.5	Duplicated	Complete
chr1	12186499	12269311	12186499-12186643	12268857-12269311	954	927	940.4	Duplicated	Complete
chr1	12289658	12680262	12289658-12290258	12679804-12680262	230	1434	574.3	Duplicated	Complete
chr1	12289658	12719417	12289658-12290258	12718962-12719417	171	1796	554.2	Duplicated	Complete
chr1	12335423	12680262	12335423-12335833	12679804-12680262	215	1608	588	Pat3	Partial	0.37	overlap
chr1	12335423	12719417	12335423-12335833	12718962-12719417	160	2014	567.7	Pat3	Partial	0.33	overlap
chr1	12466110	12680262	12466110-12466352	12679804-12680262	227	979	471.4	Pat3	Complete
chr1	12466110	12719417	12466110-12466352	12718962-12719417	169	1226	455.2	Pat3	Complete
chr1	12467458	12680262	12467458-12467869	12679804-12680262	227	1463	576.3	Pat3	Complete
chr1	12467458	12719417	12467458-12467869	12718962-12719417	169	1832	556.4	Pat3	Complete
chr1	13992091	14052736	13992091-13992586	14052359-14052736	79	1440	337.3	Pat4	Complete
chr1	13992091	14140492	13992091-13992586	14140108-14140492	124	1791	471.3	Pat4	Complete
chr1	13992091	14287342	13992091-13992586	14286815-14287342	221	1781	627.4	Duplicated	Complete
chr1	14155369	14287342	14155369-14155674	14286815-14287342	195	965	433.8	Pat3	Unmatched
chr1	14292302	15058778	14292302-14292659	15058396-15058778	55	1216	258.6	Pat3	Unmatched
chr1	14292302	15373434	14292302-14292659	15372994-15373434	248	1604	630.7	Pat3	Complete
chr1	15105625	15354392	15105625-15106013	15353966-15354392	415	1934	895.9	Duplicated	Complete
chr1	15105625	15373434	15105625-15106013	15372994-15373434	271	1951	727.1	Duplicated	Complete
chr1	15109514	15354392	15109514-15109824	15353966-15354392	415	1070	666.4	Duplicated	Complete
chr1	15241817	15354392	15241817-15242234	15353966-15354392	105	1635	414.3	Pat4	Complete
chr1	15241817	15373434	15241817-15242234	15372994-15373434	96	1649	397.9	Pat4	Complete
chr1	15454979	15480965	15454979-15455416	15480524-15480965	119	1752	456.6	Pat3	Unmatched
chr1	15454979	15599441	15454979-15455416	15598986-15599441	245	1814	666.7	Duplicated	Complete
chr1	15454979	15631619	15454979-15455416	15631219-15631619	225	2264	713.7	Pat3	Unmatched
chr1	15478775	15599441	15478775-15479284	15598986-15599441	289	1411	638.6	Duplicated	Complete
chr1	15478775	15631619	15478775-15479284	15631219-15631619	265	1760	682.9	Pat3	Unmatched
chr1	15649835	15758080	15649835-15650419	15757585-15758080	639	2223	1191.8	Duplicated	Complete
chr1	15649835	15828295	15649835-15650419	15827905-15828295	354	2000	841.4	Pat3	Complete
chr1	15921589	16068244	15921589-15921978	16067837-16068244	133	1651	468.6	Pat3	Complete
chr1	16118485	16321412	16118485-16118903	16321018-16321412	453	1672	870.3	Duplicated	Complete
chr1	16141981	16321412	16141981-16142394	16321018-16321412	305	1528	682.7	Duplicated	Complete
chr1	16335478	16359721	16335478-16335897	16359290-16359721	674	1520	1012.2	Duplicated	Complete
chr1	16335478	16382979	16335478-16335897	16382543-16382979	730	1657	1099.8	Duplicated	Complete
chr1	16399972	16481530	16399972-16400372	16481133-16481530	79	1376	329.7	Pat3	Partial	93.42	overlap
chr1	16399972	16514659	16399972-16400372	16514215-16514659	340	1796	781.4	Pat3	Complete
chr1	16399972	16571272	16399972-16400372	16570870-16571272	118	1511	422.3	Pat3	Complete
chr1	16405338	16481530	16405338-16405836	16481133-16481530	254	1647	646.8	Duplicated	Complete
chr1	16405338	16514659	16405338-16405836	16514215-16514659	860	2150	1359.8	Duplicated	Complete
chr1	16405338	16571272	16405338-16405836	16570870-16571272	298	1809	734.2	Duplicated	Complete
chr1	16408787	16481530	16408787-16409224	16481133-16481530	279	1804	709.4	Duplicated	Complete
chr1	16408787	16514659	16408787-16409224	16514215-16514659	823	2354	1391.9	Duplicated	Complete
chr1	16408787	16571272	16408787-16409224	16570870-16571272	285	1981	751.4	Duplicated	Complete
chr1	16531555	16571272	16531555-16531816	16570870-16571272	116	1104	357.9	Pat3	Partial	14.11	inside
chr1	16766900	16948092	16766900-16767611	16947473-16948092	76	1856	375.6	Pat3	Complete
chr1	16918257	16948092	16918257-16918646	16947473-16948092	74	1759	360.8	Pat3	Complete
chr1	16971008	17030161	16971008-16971480	17029602-17030161	115	1244	378.2	Pat3	Complete
chr1	17033796	17287543	17033796-17034170	17287114-17287543	137	1656	476.3	Pat3	Complete
chr1	17036221	17287543	17036221-17036685	17287114-17287543	137	1534	458.4	Pat3	Complete
chr1	17452212	17563984	17452212-17452673	17563501-17563984	1216	2211	1639.7	Duplicated	Complete
chr1	17452212	17662982	17452212-17452673	17662581-17662982	1053	2141	1501.5	Duplicated	Complete
chr1	17452212	17733095	17452212-17452673	17732666-17733095	440	2174	978	Pat4	Complete
chr1	17820698	17933733	17820698-17821133	17933316-17933733	365	2073	869.9	Pat3	Complete
chr1	17828782	17933733	17828782-17829187	17933316-17933733	556	1814	1004.3	Duplicated	Complete
chr1	17980232	18427506	17980232-17980638	18426867-18427506	187	1833	585.5	Duplicated	Partial	57.3	includeFeature
chr1	17987998	18023342	17987998-17988471	18022932-18023342	57	1348	277.2	Pat4	Complete
chr1	17987998	18152978	17987998-17988471	18152580-18152978	655	2145	1185.3	Duplicated	Complete
chr1	17987998	18427506	17987998-17988471	18426867-18427506	187	1917	598.7	Duplicated	Partial	56.55	includeFeature
chr1	18311041	18427506	18311041-18311345	18426867-18427506	75	967	269.3	Pat3	Partial	65.37	inside
chr1	18923849	19147658	18923849-18924287	19147225-19147658	289	1753	711.8	Pat3	Complete
chr1	18923849	19202109	18923849-18924287	19201699-19202109	266	1723	677	Pat3	Complete
chr1	19233367	19239994	19233367-19233962	19239334-19239994	234	1920	670.3	Pat3	Partial	22.54	inside
chr1	19233367	19299342	19233367-19233962	19299013-19299342	121	1560	434.5	Pat3	Complete
chr1	19282228	19299342	19282228-19282529	19299013-19299342	65	884	239.7	Pat3	Partial	19.28	inside
chr1	19667944	19909107	19667944-19668362	19908772-19909107	97	1274	351.5	Pat3	Complete
chr1	19670822	19909107	19670822-19671220	19908772-19909107	97	1634	398.1	Pat3	Complete
chr1	19717614	19909107	19717614-19718247	19908772-19909107	223	1681	612.3	Pat3	Complete
chr1	20042057	20138108	20042057-20042527	20137697-20138108	103	2171	472.9	Pat4	Complete
chr1	20088661	20138108	20088661-20089076	20137697-20138108	140	2207	555.9	Pat4	Complete
chr1	20208532	20427779	20208532-20209174	20427409-20427779	149	1440	463.2	Duplicated	Complete
chr1	20208532	20479240	20208532-20209174	20478791-20479240	401	1990	893.3	Duplicated	Complete
chr1	20208532	20522062	20208532-20209174	20521668-20522062	200	1631	571.1	Duplicated	Complete
chr1	20244458	20427779	20244458-20244887	20427409-20427779	182	1407	506	Duplicated	Complete
chr1	20244458	20479240	20244458-20244887	20478791-20479240	487	1944	973	Duplicated	Complete
chr1	20244458	20522062	20244458-20244887	20521668-20522062	243	1594	622.4	Duplicated	Complete
chr1	20301270	20427779	20301270-20301659	20427409-20427779	171	1002	413.9	Pat3	Complete
chr1	20301270	20479240	20301270-20301659	20478791-20479240	459	1385	797.3	Pat3	Complete
chr1	20301270	20522062	20301270-20301659	20521668-20522062	229	1135	509.8	Pat3	Complete
chr1	20539254	20757282	20539254-20539749	20756885-20757282	405	2166	936.6	Pat3	Complete
chr1	20539254	20821069	20539254-20539749	20820243-20821069	465	2060	978.7	Pat3	Complete
chr1	20688266	20757282	20688266-20688682	20756885-20757282	370	2036	867.9	Duplicated	Complete
chr1	20688266	20821069	20688266-20688682	20820243-20821069	426	1936	908.1	Duplicated	Complete
chr1	20703361	20757282	20703361-20703789	20756885-20757282	247	1656	639.6	Pat3	Complete
chr1	20703361	20821069	20703361-20703789	20820243-20821069	284	1574	668.6	Pat3	Complete
chr1	20848703	21522056	20848703-20849212	21521619-21522056	357	2013	847.7	Duplicated	Complete
chr1	20901705	21522056	20901705-20902116	21521619-21522056	350	2003	837.3	Duplicated	Complete
chr1	20959621	21522056	20959621-20960110	21521619-21522056	504	1699	925.4	Duplicated	Complete
chr1	20966564	21522056	20966564-20967040	21521619-21522056	504	1789	949.6	Duplicated	Complete
chr1	21022861	21522056	21022861-21023708	21521619-21522056	272	2184	770.7	Duplicated	Complete
chr1	21028933	21522056	21028933-21029295	21521619-21522056	272	1734	686.8	Duplicated	Complete
chr1	21543355	21597110	21543355-21543744	21596672-21597110	82	1827	387.1	Pat3	Unmatched
chr1	21543355	21661606	21543355-21543744	21660846-21661606	154	1749	519	Pat3	Unmatched
chr1	21543355	21695364	21543355-21543744	21694939-21695364	308	1972	779.3	Pat3	Unmatched
chr1	21544402	21597110	21544402-21544740	21596672-21597110	82	1567	358.5	Pat3	Unmatched
chr1	21544402	21661606	21544402-21544740	21660846-21661606	154	1500	480.6	Pat3	Unmatched
chr1	21544402	21695364	21544402-21544740	21694939-21695364	308	1691	721.7	Pat3	Unmatched
chr1	21558445	21597110	21558445-21558847	21596672-21597110	163	1942	562.6	Pat3	Complete
chr1	21558445	21661606	21558445-21558847	21660846-21661606	307	1859	755.5	Pat3	Complete
chr1	21558445	21695364	21558445-21558847	21694939-21695364	614	2096	1134.4	Pat3	Complete
chr1	21581657	21597110	21581657-21582099	21596672-21597110	279	1938	735.3	Duplicated	Complete
chr1	21581657	21661606	21581657-21582099	21660846-21661606	497	1855	960.2	Duplicated	Complete
chr1	21581657	21695364	21581657-21582099	21694939-21695364	994	2091	1441.7	Duplicated	Complete
chr1	21697012	21817675	21697012-21697498	21817299-21817675	516	1996	1014.9	Duplicated	Complete
chr1	21835514	21900951	21835514-21835909	21900542-21900951	378	1948	858.1	Duplicated	Complete
chr1	21835514	21922416	21835514-21835909	21921993-21922416	336	1875	793.7	Duplicated	Complete
chr1	21835514	21986036	21835514-21835909	21985553-21986036	260	1639	652.8	Duplicated	Complete
chr1	21835514	22290861	21835514-21835909	22290456-22290861	238	1675	631.4	Duplicated	Complete
chr1	22458384	22743556	22458384-22458762	22743039-22743556	303	2105	798.6	Duplicated	Complete
chr1	22746905	22968970	22746905-22747346	22968479-22968970	822	1775	1207.9	Duplicated	Complete
chr1	22992225	23058714	22992225-22992639	23058377-23058714	139	1381	438.1	Pat3	Complete
chr1	22992225	23188977	22992225-22992639	23188533-23188977	97	1286	353.2	Pat3	Complete
chr1	22992225	23257197	22992225-22992639	23256780-23257197	437	1594	834.6	Pat3	Complete
chr1	22992225	23291080	22992225-22992639	23290693-23291080	204	1881	619.5	Pat3	Complete
chr1	23000619	23058714	23000619-23001039	23058377-23058714	220	1642	601	Pat3	Complete
chr1	23000619	23188977	23000619-23001039	23188533-23188977	200	1529	553	Duplicated	Complete
chr1	23000619	23257197	23000619-23001039	23256780-23257197	688	1894	1141.5	Duplicated	Complete
chr1	23000619	23291080	23000619-23001039	23290693-23291080	322	2236	848.5	Pat3	Complete
chr1	23030893	23058714	23030893-23031375	23058377-23058714	243	1534	610.5	Pat3	Complete
chr1	23030893	23188977	23030893-23031375	23188533-23188977	169	1428	491.3	Duplicated	Complete
chr1	23030893	23257197	23030893-23031375	23256780-23257197	760	1770	1159.8	Duplicated	Complete
chr1	23030893	23291080	23030893-23031375	23290693-23291080	356	2089	862.4	Pat3	Complete
chr1	23302888	23511570	23302888-23303563	23511125-23511570	305	1711	722.4	Pat3	Complete
chr1	23425157	23511570	23425157-23425606	23511125-23511570	554	2030	1060.5	Duplicated	Complete
chr1	23543187	23730835	23543187-23543599	23730395-23730835	335	1918	801.6	Pat3	Complete
chr1	23823523	23866696	23823523-23823946	23866223-23866696	474	2095	996.5	Duplicated	Complete
chr1	23823523	23964322	23823523-23823946	23963881-23964322	570	2345	1156.1	Pat4	Partial	66.17	overlap
chr1	23871158	23964322	23871158-23871792	23963881-23964322	609	1775	1039.7	Duplicated	Complete
chr1	24098592	24195154	24098592-24099021	24194722-24195154	191	1662	563.4	Duplicated	Complete
chr1	24397299	24439393	24397299-24397724	24439027-24439393	192	1428	523.6	Duplicated	Complete
chr1	24397299	24719221	24397299-24397724	24718785-24719221	376	1637	784.5	Duplicated	Unmatched
chr1	24476825	24719221	24476825-24477329	24718785-24719221	283	1511	653.9	Pat3	Complete
chr1	24476825	24854054	24476825-24477329	24853703-24854054	119	1895	474.9	Pat3	Complete
chr1	24525722	24719221	24525722-24526186	24718785-24719221	627	1570	992.2	Duplicated	Complete
chr1	24525722	24854054	24525722-24526186	24853703-24854054	306	1970	776.4	Duplicated	Complete
chr1	24528315	24719221	24528315-24528852	24718785-24719221	729	1559	1066.1	Duplicated	Complete
chr1	24528315	24854054	24528315-24528852	24853703-24854054	306	1956	773.7	Duplicated	Complete
chr1	24920000	25161780	24920000-24920352	25161426-25161780	122	1800	468.6	Pat3	Partial	17.42	includeFeature
chr1	24968940	25157568	24968940-24969465	25157159-25157568	48	873	204.7	Pat3	Unmatched
chr1	25015001	25157568	25015001-25015433	25157159-25157568	237	1938	677.7	Pat3	Unmatched
chr1	25174369	25224974	25174369-25174807	25224590-25224974	190	1762	578.6	Duplicated	Complete
chr1	25174369	25364566	25174369-25174807	25363641-25364566	203	1883	618.3	Pat4	Complete
chr1	25174369	25428311	25174369-25174807	25427885-25428311	149	1947	538.6	Pat4	Complete
chr1	25258721	25366058	25258721-25259132	25365720-25366058	103	1113	338.6	Pat4	Complete
chr1	25258721	25428311	25258721-25259132	25427885-25428311	76	1710	360.5	Pat4	Complete
chr1	25566326	25847396	25566326-25566822	25846940-25847396	173	1875	569.5	Pat3	Complete
chr1	25830300	25847396	25830300-25830618	25846940-25847396	327	1828	773.1	Pat3	Partial	2.54	inside
chr1	25935070	26070963	25935070-25935465	26070606-26070963	154	1621	499.6	Duplicated	Complete
chr1	25935070	26124867	25935070-25935465	26124493-26124867	263	1740	676.5	Duplicated	Complete
chr1	25935070	26137733	25935070-25935465	26137298-26137733	127	1643	456.8	Duplicated	Complete
chr1	25937384	26070963	25937384-25937778	26070606-26070963	154	1271	442.4	Duplicated	Complete
chr1	25937384	26124867	25937384-25937778	26124493-26124867	263	1364	598.9	Duplicated	Complete
chr1	25937384	26137733	25937384-25937778	26137298-26137733	127	1289	404.6	Duplicated	Complete
chr1	25942564	26070963	25942564-25942951	26070606-26070963	71	933	257.4	Pat3	Complete
chr1	25942564	26124867	25942564-25942951	26124493-26124867	122	1001	349.5	Pat3	Complete
chr1	25942564	26137733	25942564-25942951	26137298-26137733	154	946	381.7	Duplicated	Complete
chr1	25945532	26070963	25945532-25945921	26070606-26070963	186	1467	522.4	Duplicated	Complete
chr1	25945532	26124867	25945532-25945921	26124493-26124867	301	1575	688.5	Duplicated	Complete
chr1	25945532	26137733	25945532-25945921	26137298-26137733	154	1487	478.5	Duplicated	Complete
chr1	26221797	26325068	26221797-26222327	26324567-26325068	768	1925	1215.9	Duplicated	Complete
chr1	26361834	26472004	26361834-26362025	26471524-26472004	235	988	481.9	Pat4	Complete
chr1	26362413	26472004	26362413-26362842	26471524-26472004	235	1908	669.6	Pat4	Complete
chr1	26431403	26472004	26431403-26431844	26471524-26472004	404	2021	903.6	Pat3	Complete
chr1	26431403	26488654	26431403-26431844	26488246-26488654	153	1634	500	Pat3	Unmatched
chr1	26431403	26491073	26431403-26431844	26490667-26491073	413	2219	957.3	Pat3	Unmatched
chr1	26601992	26648433	26601992-26602704	26648004-26648433	265	1685	668.2	Duplicated	Complete
chr1	26601992	26690775	26601992-26602704	26690284-26690775	216	1884	637.9	Duplicated	Complete
chr1	26601992	26718361	26601992-26602704	26717958-26718361	181	1741	561.4	Duplicated	Complete
chr1	26601992	26743948	26601992-26602704	26743522-26743948	208	1857	621.5	Pat4	Complete
chr1	26611544	26648433	26611544-26611934	26648004-26648433	227	1975	669.6	Duplicated	Complete
chr1	26611544	26690775	26611544-26611934	26690284-26690775	232	2208	715.7	Duplicated	Complete
chr1	26611544	26718361	26611544-26611934	26717958-26718361	157	2040	565.9	Duplicated	Complete
chr1	26611544	26743948	26611544-26611934	26743522-26743948	178	2177	622.5	Pat4	Complete
chr1	26826644	27116056	26826644-26827076	27115614-27116056	195	1637	565	Pat3	Complete
chr1	26928830	27116056	26928830-26929262	27115614-27116056	166	1604	516	Pat3	Complete
chr1	26946691	27116056	26946691-26947370	27115614-27116056	190	1636	557.5	Duplicated	Complete
chr1	27136520	27204835	27136520-27136895	27204439-27204835	165	1944	566.4	Pat3	Complete
chr1	27179571	27204835	27179571-27179967	27204439-27204835	150	2080	558.6	Pat3	Complete
chr1	27324096	27424295	27324096-27324512	27423851-27424295	474	2259	1034.8	Duplicated	Complete
chr1	27370986	27424295	27370986-27371422	27423851-27424295	611	2072	1125.2	Duplicated	Complete
chr1	27372383	27424295	27372383-27372810	27423851-27424295	589	2281	1159.1	Pat3	Complete
chr1	27429148	27611555	27429148-27429580	27611142-27611555	436	1944	920.6	Duplicated	Complete
chr1	27524400	27611555	27524400-27524793	27611142-27611555	262	1916	708.5	Duplicated	Complete
chr1	27623181	27715301	27623181-27623563	27714901-27715301	169	2033	586.2	Pat4	Complete
chr1	27627191	27715301	27627191-27627676	27714901-27715301	187	1992	610.3	Duplicated	Complete
chr1	27659238	27715301	27659238-27659634	27714901-27715301	136	1614	468.5	Duplicated	Complete
chr1	27683964	27715301	27683964-27684379	27714901-27715301	232	2258	723.8	Duplicated	Complete
chr1	27692893	27715301	27692893-27693570	27714901-27715301	119	1376	404.7	Pat3	Unmatched
chr1	27728836	27933274	27728836-27729183	27932404-27933274	151	1944	541.8	Duplicated	Complete
chr1	27728836	27990063	27728836-27729183	27989639-27990063	218	2207	693.6	Duplicated	Complete
chr1	27742979	27933274	27742979-27743397	27932404-27933274	319	1739	744.8	Duplicated	Complete
chr1	27742979	27990063	27742979-27743397	27989639-27990063	459	1974	951.9	Duplicated	Complete
chr1	27883227	27933274	27883227-27883632	27932404-27933274	130	1544	448	Duplicated	Complete
chr1	27883227	27990063	27883227-27883632	27989639-27990063	146	1753	505.9	Duplicated	Complete
chr1	27895015	27933274	27895015-27895416	27932404-27933274	215	1758	614.8	Duplicated	Partial	18.78	overlap
chr1	27895015	27990063	27895015-27895416	27989639-27990063	310	1997	786.8	Duplicated	Partial	7.56	overlap
chr1	27995592	28306568	27995592-27996029	28306111-28306568	117	1608	433.7	Pat3	Complete
chr1	28286480	28306568	28286480-28286914	28306111-28306568	96	1481	377.1	Pat3	Unmatched
chr1	28417682	28535768	28417682-28418146	28535337-28535768	239	1805	656.8	Duplicated	Complete
chr1	28574958	28908586	28574958-28575447	28907733-28908586	103	1370	375.6	Pat3	Complete
chr1	28686097	28908586	28686097-28686589	28907733-28908586	111	1433	398.8	Pat3	Partial	77.47	includeFeature
chr1	28844305	28908586	28844305-28845262	28907733-28908586	160	1292	454.7	Pat3	Complete
chr1	29062841	29204109	29062841-29063551	29203527-29204109	184	1700	559.3	Pat3	Complete
chr1	29111479	29204109	29111479-29111983	29203527-29204109	415	1956	901	Pat3	Complete
chr1	29208459	29360784	29208459-29209008	29360330-29360784	653	1736	1064.7	Duplicated	Complete
chr1	29208459	29448060	29208459-29209008	29447679-29448060	260	1651	655.2	Pat3	Complete
chr1	29208459	29529783	29208459-29209008	29529337-29529783	443	2112	967.3	Pat3	Complete
chr1	29220247	29360784	29220247-29220581	29360330-29360784	267	1284	585.5	Duplicated	Complete
chr1	29220247	29448060	29220247-29220581	29447679-29448060	106	1221	359.8	Pat3	Complete
chr1	29562731	30322329	29562731-29563163	30321924-30322329	161	2013	569.3	Pat3	Complete
chr1	29658740	30322329	29658740-29659074	30321924-30322329	122	1741	460.9	Pat3	Unmatched
chr1	29667411	30322329	29667411-29667782	30321924-30322329	122	1653	449.1	Pat3	Unmatched
chr1	29839764	30322329	29839764-29840185	30321924-30322329	165	1630	518.6	Pat3	Complete
chr1	30265818	30322329	30265818-30266286	30321924-30322329	167	1939	569	Pat3	Complete
chr1	31191676	31252835	31191676-31192656	31252275-31252835	660	2463	1275	Duplicated	Complete
chr1	31255160	31384622	31255160-31256088	31384132-31384622	607	1918	1079	Duplicated	Complete
chr1	31255160	31402614	31255160-31256088	31402182-31402614	164	1669	523.2	Pat3	Complete
chr1	31274433	31384622	31274433-31274982	31384132-31384622	1379	1899	1618.2	Duplicated	Complete
chr1	31274433	31402614	31274433-31274982	31402182-31402614	373	1652	785	Pat3	Complete
chr1	31867444	31896204	31867444-31867853	31895374-31896204	495	1953	983.2	Duplicated	Complete
chr1	31867444	32015093	31867444-31867853	32014426-32015093	578	2203	1128.4	Duplicated	Complete
chr1	31869462	31896204	31869462-31869836	31895374-31896204	154	1661	505.8	Pat3	Complete
chr1	31869462	32015093	31869462-31869836	32014426-32015093	578	1875	1041	Duplicated	Complete
chr1	31932903	32015093	31932903-31933250	32014426-32015093	171	1571	518.3	Pat3	Complete
chr1	32029630	32059975	32029630-32030047	32059574-32059975	373	1793	817.8	Duplicated	Complete
chr1	32029630	32084167	32029630-32030047	32083709-32084167	185	1414	511.5	Duplicated	Complete
chr1	32129399	32173707	32129399-32129817	32173397-32173707	124	1616	447.6	Pat3	Complete
chr1	32179933	32211634	32179933-32180316	32211185-32211634	134	1677	474	Pat3	Complete
chr1	32225292	32430093	32225292-32225509	32429664-32430093	228	1195	522	Pat4	Unmatched
chr1	32228227	32430093	32228227-32228643	32429664-32430093	228	1379	560.7	Pat4	Unmatched
chr1	32229952	32430093	32229952-32230241	32429664-32430093	228	1097	500.1	Pat4	Unmatched
chr1	32230784	32430093	32230784-32231133	32429664-32430093	228	1770	635.3	Pat4	Unmatched
chr1	32254679	32422047	32254679-32255259	32421656-32422047	108	1524	405.7	Pat3	Complete
chr1	32254679	32430093	32254679-32255259	32429664-32430093	303	1458	664.7	Duplicated	Complete
chr1	32281515	32422047	32281515-32281943	32421656-32422047	200	1686	580.7	Pat3	Complete
chr1	32281515	32430093	32281515-32281943	32429664-32430093	561	1614	951.6	Duplicated	Complete
chr1	32405411	32422047	32405411-32405791	32421656-32422047	94	1804	411.8	Pat3	Complete
chr1	32405411	32430093	32405411-32405791	32429664-32430093	264	1727	675.2	Pat3	Complete
chr1	32681181	32879936	32681181-32681623	32879553-32879936	297	1860	743.2	Duplicated	Complete
chr1	32800684	32828015	32800684-32801217	32827702-32828015	120	1236	385.1	Pat3	Partial	34.49	inside
chr1	32866390	32879936	32866390-32866815	32879553-32879936	284	1879	730.5	Duplicated	Complete
chr1	32913932	33239007	32913932-32914257	33238577-33239007	155	1865	537.7	Duplicated	Complete
chr1	32913932	33338617	32913932-32914257	33338213-33338617	76	1869	376.9	Pat4	Complete
chr1	33177732	33239007	33177732-33178184	33238577-33239007	533	2241	1092.9	Duplicated	Complete
chr1	33177732	33338617	33177732-33178184	33338213-33338617	184	2245	642.7	Pat4	Complete
chr1	33342237	33521147	33342237-33342603	33520710-33521147	281	2057	760.3	Duplicated	Complete
chr1	33342237	33552423	33342237-33342603	33551929-33552423	293	2178	798.8	Duplicated	Complete
chr1	33399015	33473238	33399015-33399411	33472757-33473238	120	1230	384.2	Pat3	Complete
chr1	33399015	33521147	33399015-33399411	33520710-33521147	157	1606	502.1	Pat3	Complete
chr1	33399015	33552423	33399015-33399411	33551929-33552423	163	1701	526.6	Pat3	Complete
chr1	33761059	33764647	33761059-33761481	33764253-33764647	266	1593	651	Pat3	Partial	4.46	inside
chr1	33761059	33833773	33761059-33761481	33833336-33833773	585	2301	1160.2	Duplicated	Complete
chr1	33761059	33921819	33761059-33761481	33921395-33921819	395	1993	887.3	Duplicated	Complete
chr1	33761059	33936503	33761059-33761481	33936047-33936503	272	1804	700.5	Pat3	Complete
chr1	34098371	35063870	34098371-34099134	35063530-35063870	246	1773	660.4	Duplicated	Complete
chr1	34106716	35063870	34106716-34107038	35063530-35063870	246	1052	508.7	Duplicated	Complete
chr1	34119890	35063870	34119890-34120205	35063530-35063870	90	1140	320.3	Pat4	Complete
chr1	34201245	34479821	34201245-34201544	34479736-34479821	79	465	191.7	Pat3	Complete
chr1	34201245	35063870	34201245-34201544	35063530-35063870	127	1028	361.3	Duplicated	Complete
chr1	35252032	35318766	35252032-35252454	35318110-35318766	66	1558	320.7	Pat3	Complete
chr1	35252032	35325777	35252032-35252454	35325279-35325777	102	1828	431.8	Pat3	Unmatched
chr1	35252032	35332338	35252032-35252454	35331591-35332338	243	1956	689.4	Duplicated	Complete
chr1	35916600	36030644	35916600-35917091	36030193-36030644	215	1800	622.1	Duplicated	Complete
chr1	36034492	36181465	36034492-36034929	36181058-36181465	133	1889	501.2	Pat3	Complete
chr1	36034492	36192843	36034492-36034929	36192412-36192843	321	1934	787.9	Duplicated	Complete
chr1	36348479	36600787	36348479-36348901	36600310-36600787	243	1747	651.6	Pat3	Complete
chr1	36565186	36600787	36565186-36565958	36600310-36600787	544	2195	1092.7	Duplicated	Complete
chr1	36565186	36654181	36565186-36565958	36653385-36654181	373	2210	907.9	Pat4	Partial	44.01	overlap
chr1	36615016	36654181	36615016-36615522	36653385-36654181	351	1589	746.8	Duplicated	Complete
chr1	36808308	36834995	36808308-36808701	36834559-36834995	345	1849	798.7	Duplicated	Complete
chr1	36808308	36886811	36808308-36808701	36886384-36886811	260	1814	686.8	Pat3	Complete
chr1	36818324	36834995	36818324-36818538	36834559-36834995	162	1100	422.1	Pat3	Unmatched
chr1	36818324	36886811	36818324-36818538	36886384-36886811	122	1079	362.8	Pat3	Unmatched
chr1	37920366	37953498	37920366-37920903	37952851-37953498	330	1820	775	Duplicated	Complete
chr1	37980167	38148516	37980167-37980985	38147986-38148516	274	2060	751.3	Pat3	Unmatched
chr1	37980167	38326305	37980167-37980985	38325463-38326305	157	2079	571.3	Pat3	Unmatched
chr1	38027396	38148516	38027396-38027751	38147986-38148516	177	1810	566	Pat3	Unmatched
chr1	38027396	38326305	38027396-38027751	38325463-38326305	102	1827	431.7	Pat3	Unmatched
chr1	38068699	38148516	38068699-38069104	38147986-38148516	323	1945	792.6	Pat3	Complete
chr1	38068699	38326305	38068699-38069104	38325463-38326305	186	1963	604.2	Pat3	Unmatched
chr1	38492261	39053091	38492261-38492668	39052730-39053091	132	1411	431.6	Pat3	Complete
chr1	38492261	39284203	38492261-38492668	39283801-39284203	171	1822	558.2	Pat3	Complete
chr1	38503377	39053091	38503377-38503679	39052730-39053091	132	1016	366.2	Pat3	Complete
chr1	38506202	39053091	38506202-38506503	39052730-39053091	112	1130	355.8	Pat3	Complete
chr1	39564272	39657667	39564272-39564722	39657226-39657667	95	1456	371.9	Pat3	Partial	66.93	includeFeature
chr1	39657912	39724738	39657912-39658540	39724249-39724738	232	1810	648	Pat3	Complete
chr1	39657912	39853591	39657912-39658540	39853192-39853591	179	1756	560.6	Pat3	Complete
chr1	39657912	39877022	39657912-39658540	39876524-39877022	109	1620	420.2	Pat3	Complete
chr1	40071761	40119624	40071761-40072238	40119163-40119624	244	2293	748	Pat3	Complete
chr1	40071761	40124098	40071761-40072238	40123707-40124098	187	2363	664.7	Pat3	Unmatched
chr1	40138328	40186086	40138328-40138683	40185681-40186086	134	1691	476	Pat3	Unmatched
chr1	40282433	40368283	40282433-40282843	40367829-40368283	562	1889	1030.3	Duplicated	Complete
chr1	40385159	40439612	40385159-40385567	40439124-40439612	306	1893	761.1	Pat4	Complete
chr1	40385159	40498337	40385159-40385567	40497944-40498337	204	1733	594.6	Pat4	Complete
chr1	40544189	40781344	40544189-40544592	40780895-40781344	126	1373	415.9	Pat4	Complete
chr1	40544189	40804890	40544189-40544592	40804313-40804890	181	1394	502.3	Pat4	Complete
chr1	40544189	40870890	40544189-40544592	40870420-40870890	69	1542	326.2	Pat3	Complete
chr1	40550352	40781344	40550352-40550715	40780895-40781344	208	1554	568.5	Duplicated	Complete
chr1	40550352	40804890	40550352-40550715	40804313-40804890	298	1578	685.7	Duplicated	Complete
chr1	40550352	40870890	40550352-40550715	40870420-40870890	69	1745	347	Pat3	Complete
chr1	40609655	40781344	40609655-40610056	40780895-40781344	117	1659	440.6	Pat3	Complete
chr1	40609655	40804890	40609655-40610056	40804313-40804890	189	1685	564.3	Pat3	Complete
chr1	40609655	40870890	40609655-40610056	40870420-40870890	76	1864	376.4	Pat3	Complete
chr1	41077922	41134952	41077922-41078326	41134550-41134952	190	1490	532.1	Pat3	Complete
chr1	41239844	41316087	41239844-41240274	41315656-41316087	134	1604	463.6	Pat3	Complete
chr1	41239844	41415002	41239844-41240274	41414560-41415002	150	1879	530.9	Pat3	Complete
chr1	41239844	41418609	41239844-41240274	41418106-41418609	340	2014	827.5	Pat3	Complete
chr1	41239844	41469831	41239844-41240274	41469398-41469831	151	1858	529.7	Pat3	Complete
chr1	41239844	41589167	41239844-41240274	41588759-41589167	152	1935	542.3	Pat3	Unmatched
chr1	41314190	41415002	41314190-41314668	41414560-41415002	207	1537	564.1	Pat3	Complete
chr1	41314190	41418609	41314190-41314668	41418106-41418609	469	1647	878.9	Duplicated	Complete
chr1	41314190	41469831	41314190-41314668	41469398-41469831	208	1519	562.1	Pat3	Complete
chr1	41314190	41589167	41314190-41314668	41588759-41589167	210	1582	576.4	Pat3	Unmatched
chr1	41733800	41883196	41733800-41734296	41882677-41883196	438	2043	946	Duplicated	Complete
chr1	41733800	41889306	41733800-41734296	41889226-41889306	103	1116	339	Pat3	Complete
chr1	41733800	41898806	41733800-41734296	41898367-41898806	248	2150	730.2	Duplicated	Complete
chr1	41748334	41883196	41748334-41748754	41882677-41883196	406	1541	791	Duplicated	Complete
chr1	41748334	41889306	41748334-41748754	41889226-41889306	104	842	295.9	Pat3	Complete
chr1	41748334	41898806	41748334-41748754	41898367-41898806	252	1622	639.3	Duplicated	Complete
chr1	41779310	41883196	41779310-41779647	41882677-41883196	239	1113	515.8	Pat3	Unmatched
chr1	41779310	41889306	41779310-41779647	41889226-41889306	61	608	192.6	Pat3	Unmatched
chr1	41779310	41898806	41779310-41779647	41898367-41898806	149	1171	417.7	Pat3	Unmatched
chr1	41788560	41883196	41788560-41788914	41882677-41883196	389	1904	860.6	Pat3	Unmatched
chr1	41788560	41889306	41788560-41788914	41889226-41889306	100	1040	322.5	Pat3	Unmatched
chr1	41788560	41898806	41788560-41788914	41898367-41898806	242	2003	696.2	Pat3	Unmatched
chr1	41979075	42261437	41979075-41979351	42261035-42261437	174	979	412.7	Pat3	Complete
chr1	41981714	42261437	41981714-41982244	42261035-42261437	174	1561	521.2	Pat3	Complete
chr1	42039731	42261437	42039731-42040200	42261035-42261437	160	1318	459.2	Pat3	Complete
chr1	42277152	42639387	42277152-42278040	42638926-42639387	222	2011	668.2	Pat3	Complete
chr1	42501211	42639387	42501211-42501646	42638926-42639387	286	1936	744.1	Duplicated	Complete
chr1	42612512	42639387	42612512-42612947	42638926-42639387	204	2045	645.9	Duplicated	Complete
chr1	42809943	43213178	42809943-42810302	43212822-43213178	57	1271	269.2	Pat3	Partial	68.42	inside
chr1	42809943	43223072	42809943-42810302	43222598-43223072	42	1154	220.2	Pat3	Partial	70.09	inside
chr1	43043588	43213178	43043588-43044089	43212822-43213178	85	1892	401	Pat3	Partial	28.77	inside
chr1	43043588	43223072	43043588-43044089	43222598-43223072	63	1717	328.9	Pat3	Partial	30.45	inside
chr1	43243519	43539721	43243519-43243922	43539242-43539721	211	1463	555.6	Duplicated	Complete
chr1	43379010	43539721	43379010-43379452	43539242-43539721	515	1323	825.4	Duplicated	Complete
chr1	43388589	43539721	43388589-43389039	43539242-43539721	337	1660	747.9	Pat3	Complete
chr1	43396669	43540269	43396669-43397060	43540075-43540269	261	878	478.7	Pat3	Complete
chr1	43692862	43824086	43692862-43693326	43823715-43824086	74	1776	362.5	Pat3	Partial	91.73	overlap
chr1	43692862	44400845	43692862-43693326	44399842-44400845	485	2322	1061.2	Duplicated	Complete
chr1	43703717	43824086	43703717-43704173	43823715-43824086	36	1290	215.5	Pat3	Partial	68.02	inside
chr1	43994751	44400845	43994751-43995190	44399842-44400845	245	1716	648.4	Duplicated	Complete
chr1	43994751	44412627	43994751-43995190	44411940-44412627	72	1349	311.7	Pat3	Complete
chr1	44229053	44400845	44229053-44229730	44399842-44400845	766	1929	1215.6	Duplicated	Complete
chr1	44229053	44412627	44229053-44229730	44411940-44412627	227	1517	586.8	Pat3	Unmatched
chr1	44471186	44502618	44471186-44471717	44502228-44502618	394	1860	856.1	Duplicated	Complete
chr1	44471186	44514044	44471186-44471717	44513291-44514044	123	1830	474.4	Pat3	Complete
chr1	44683337	44760762	44683337-44683849	44760386-44760762	155	1476	478.3	Duplicated	Complete
chr1	44683337	44784496	44683337-44683849	44783907-44784496	222	1962	660	Pat3	Unmatched
chr1	44843771	44966671	44843771-44844244	44966340-44966671	200	1643	573.2	Pat3	Unmatched
chr1	44843771	45061261	44843771-44844244	45060802-45061261	214	2162	680.2	Pat3	Complete
chr1	45037773	45061261	45037773-45038057	45060802-45061261	143	1479	459.9	Pat3	Complete
chr1	45075040	45118990	45075040-45075506	45118507-45118990	402	1569	794.2	Duplicated	Complete
chr1	45173561	45770032	45173561-45173927	45769427-45770032	122	1451	420.7	Pat3	Complete
chr1	45173561	45959185	45173561-45173927	45958680-45959185	191	1656	562.4	Pat3	Unmatched
chr1	45180620	45770032	45180620-45181106	45769427-45770032	122	1647	448.3	Pat3	Complete
chr1	45180620	45959185	45180620-45181106	45958680-45959185	191	1879	599.1	Pat3	Unmatched
chr1	45194905	45959185	45194905-45195320	45958680-45959185	191	1709	571.3	Pat3	Unmatched
chr1	45251725	45770032	45251725-45252222	45769427-45770032	127	1252	398.8	Duplicated	Complete
chr1	45265310	45770032	45265310-45266218	45769427-45770032	118	1212	378.2	Duplicated	Complete
chr1	45301486	45770032	45301486-45301899	45769427-45770032	209	1509	561.6	Duplicated	Complete
chr1	45301486	45959185	45301486-45301899	45958680-45959185	328	1722	751.5	Duplicated	Complete
chr1	45480104	45770032	45480104-45480553	45769427-45770032	179	1650	543.5	Duplicated	Complete
chr1	45480104	45959185	45480104-45480553	45958680-45959185	416	1883	885.1	Duplicated	Complete
chr1	45484271	45770032	45484271-45484697	45769427-45770032	265	1421	613.6	Duplicated	Complete
chr1	45825456	45959185	45825456-45825970	45958680-45959185	149	1637	493.9	Pat3	Complete
chr1	45978238	46036127	45978238-45978660	46035705-46036127	190	1920	604	Pat3	Complete
chr1	46502665	46645631	46502665-46503121	46645174-46645631	654	2328	1233.9	Duplicated	Complete
chr1	46502665	46689719	46502665-46503121	46689102-46689719	438	2210	983.9	Duplicated	Complete
chr1	46502665	46814170	46502665-46503121	46813729-46814170	377	2015	871.6	Pat3	Complete
chr1	46912484	46994560	46912484-46912919	46993657-46994560	478	2099	1001.7	Duplicated	Complete
chr1	46943060	46994560	46943060-46943476	46993657-46994560	1112	2107	1530.7	Duplicated	Complete
chr1	46998462	47014096	46998462-46998857	47013654-47014096	114	1614	428.9	Pat3	Unmatched
chr1	46998462	47191331	46998462-46998857	47190884-47191331	121	1886	477.7	Pat3	Unmatched
chr1	47644754	47728892	47644754-47645238	47728501-47728892	237	1923	675.1	Duplicated	Complete
chr1	47658526	47728892	47658526-47658985	47728501-47728892	140	1927	519.4	Duplicated	Complete
chr1	47854398	47890534	47854398-47854840	47890025-47890534	288	1717	703.2	Duplicated	Complete
chr1	47897950	48176563	47897950-47898468	48176120-48176563	198	1446	535.1	Duplicated	Complete
chr1	47897950	48192368	47897950-47898468	48191909-48192368	262	1694	666.2	Duplicated	Complete
chr1	47902083	48176563	47902083-47903846	48176120-48176563	285	1830	722.2	Duplicated	Complete
chr1	47902083	48192368	47902083-47903846	48191909-48192368	262	2144	749.5	Duplicated	Complete
chr1	47915609	48176563	47915609-47915944	48176120-48176563	297	1661	702.4	Pat3	Complete
chr1	47915609	48192368	47915609-47915944	48191909-48192368	272	1945	727.4	Pat3	Complete
chr1	48463258	48527212	48463258-48463656	48526852-48527212	345	1774	782.3	Pat3	Complete
chr1	48463258	48668264	48463258-48463656	48667816-48668264	483	1952	971	Pat3	Unmatched
chr1	48463258	48964533	48463258-48463656	48963742-48964533	486	1968	978	Duplicated	Complete
chr1	48575067	48668264	48575067-48575490	48667816-48668264	182	1808	573.6	Pat3	Complete
chr1	48575067	48702906	48575067-48575490	48702536-48702906	57	1444	286.9	Pat3	Complete
chr1	48575067	48964533	48575067-48575490	48963742-48964533	184	1822	579	Pat3	Complete
chr1	49038332	49163224	49038332-49038693	49162705-49163224	170	1807	554.2	Pat3	Complete
chr1	49038332	49283568	49038332-49038693	49283201-49283568	125	1252	395.6	Pat3	Complete
chr1	49038332	49382568	49038332-49038693	49381817-49382568	115	1216	374	Pat3	Complete
chr1	49142967	49163224	49142967-49143381	49162705-49163224	182	1666	550.6	Duplicated	Complete
chr1	49142967	49283568	49142967-49143381	49283201-49283568	134	1155	393.4	Pat3	Complete
chr1	49142967	49382568	49142967-49143381	49381817-49382568	123	1121	371.3	Pat3	Complete
chr1	50833983	51071566	50833983-50834554	51071154-51071566	131	1529	447.5	Pat3	Unmatched
chr1	50833983	51170134	50833983-50834554	51169504-51170134	186	1444	518.3	Pat3	Complete
chr1	50835529	51071566	50835529-50835824	51071154-51071566	131	1114	382	Pat3	Unmatched
chr1	51086217	51170134	51086217-51086607	51169504-51170134	113	1375	394.2	Pat3	Unmatched
chr1	51215654	51658395	51215654-51216041	51657857-51658395	186	1770	573.8	Pat3	Partial	61.08	includeFeature
chr1	51215654	51762916	51215654-51216041	51762320-51762916	180	1932	589.7	Pat3	Complete
chr1	51215654	52001076	51215654-51216041	52000651-52001076	104	1781	430.4	Pat3	Partial	34.43	includeFeature
chr1	51215654	52235111	51215654-51216041	52234617-52235111	243	1932	685.2	Pat3	Complete
chr1	51240414	51658395	51240414-51240933	51657857-51658395	152	1721	511.5	Pat3	Complete
chr1	51240414	51762916	51240414-51240933	51762320-51762916	147	1879	525.6	Pat3	Complete
chr1	51240414	52001076	51240414-51240933	52000651-52001076	85	1731	383.6	Pat3	Partial	35.55	includeFeature
chr1	51240414	52235111	51240414-51240933	52234617-52235111	199	1879	611.5	Pat3	Complete
chr1	51395047	51658395	51395047-51395440	51657857-51658395	178	1572	529	Duplicated	Complete
chr1	51395047	51762916	51395047-51395440	51762320-51762916	166	1716	533.7	Duplicated	Complete
chr1	51395047	52001076	51395047-51395440	52000651-52001076	82	1581	360.1	Pat3	Partial	19.11	includeFeature
chr1	51395047	52235111	51395047-51395440	52234617-52235111	191	1716	572.5	Pat3	Complete
chr1	52362325	52468378	52362325-52362976	52467929-52468378	151	1033	394.9	Pat3	Complete
chr1	52593067	52762397	52593067-52593493	52761716-52762397	320	1650	726.6	Pat3	Complete
chr1	52593067	53152283	52593067-52593493	53151866-53152283	229	1582	601.9	Pat3	Complete
chr1	52593067	53651769	52593067-52593493	53651310-53651769	283	1583	669.3	Pat3	Complete
chr1	53018320	53152283	53018320-53018639	53151866-53152283	120	1023	350.4	Pat3	Unmatched
chr1	53166472	53387632	53166472-53166925	53387224-53387632	69	1232	291.6	Pat3	Complete
chr1	53166472	53651769	53166472-53166925	53651310-53651769	148	1428	459.7	Pat3	Complete
chr1	53743815	53859424	53743815-53744356	53858877-53859424	769	1936	1220.2	Duplicated	Complete
chr1	53910251	54220853	53910251-53910631	54220330-54220853	236	1818	655	Duplicated	Partial	63.43	includeFeature
chr1	53915928	54220853	53915928-53916265	54220330-54220853	236	1661	626.1	Duplicated	Partial	64.61	includeFeature
chr1	53935716	54220853	53935716-53936186	54220330-54220853	295	1810	730.7	Duplicated	Complete
chr1	53951097	54220853	53951097-53951546	54220330-54220853	498	2122	1028	Duplicated	Complete
chr1	54572823	54741296	54572823-54573195	54740963-54741296	125	1165	381.6	Pat3	Complete
chr1	54587192	54741296	54587192-54587616	54740963-54741296	219	1303	534.2	Pat3	Complete
chr1	54776646	54955477	54776646-54777069	54954958-54955477	219	1760	620.8	Pat3	Complete
chr1	54965114	55013901	54965114-54965468	55013348-55013901	99	1409	373.5	Pat3	Unmatched
chr1	55410667	55462570	55410667-55411211	55462018-55462570	714	2047	1208.9	Duplicated	Complete
chr1	55410667	55488155	55410667-55411211	55487595-55488155	392	2148	917.6	Duplicated	Complete
chr1	55416112	55462570	55416112-55416834	55462018-55462570	435	1908	911	Duplicated	Complete
chr1	55416112	55488155	55416112-55416834	55487595-55488155	238	2002	690.3	Duplicated	Complete
chr1	55606170	55743599	55606170-55606666	55743137-55743599	412	1851	873.3	Duplicated	Complete
chr1	55606170	55804170	55606170-55606666	55803732-55804170	147	1746	506.6	Pat3	Unmatched
chr1	55750427	55804170	55750427-55750910	55803732-55804170	100	1455	381.4	Pat3	Unmatched
chr1	55841310	56314990	55841310-55841825	56314588-56314990	152	1351	453.2	Duplicated	Complete
chr1	55841310	57051053	55841310-55841825	57050289-57051053	160	1521	493.3	Pat3	Complete
chr1	55841310	57287187	55841310-55841825	57286646-57287187	108	1839	445.7	Duplicated	Complete
chr1	55844152	56314990	55844152-55844594	56314588-56314990	152	1164	420.6	Duplicated	Complete
chr1	55844152	57051053	55844152-55844594	57050289-57051053	160	1311	458	Pat3	Complete
chr1	55844152	57287187	55844152-55844594	57286646-57287187	108	1585	413.7	Duplicated	Complete
chr1	55944391	56314990	55944391-55944790	56314588-56314990	121	1257	390	Pat3	Complete
chr1	55944391	57051053	55944391-55944790	57050289-57051053	127	1415	423.9	Pat3	Complete
chr1	55944391	57287187	55944391-55944790	57286646-57287187	72	1711	351	Pat3	Complete
chr1	57297496	57434308	57297496-57298315	57433918-57434308	283	2041	760	Duplicated	Complete
chr1	57698269	58513312	57698269-57698473	58512908-58513312	173	1208	457.1	Pat3	Unmatched
chr1	57698269	58629070	57698269-57698473	58628623-58629070	86	1164	316.4	Pat3	Unmatched
chr1	57888241	58513312	57888241-57888732	58512908-58513312	263	1394	605.5	Pat3	Complete
chr1	57888241	58629070	57888241-57888732	58628623-58629070	132	1344	421.2	Pat3	Complete
chr1	57890054	58513312	57890054-57890569	58512908-58513312	263	1845	696.6	Pat3	Complete
chr1	57890054	58629070	57890054-57890569	58628623-58629070	132	1777	484.3	Pat3	Complete
chr1	57890054	59012838	57890054-57890569	59012290-59012838	269	1375	608.2	Duplicated	Complete
chr1	57890054	59118662	57890054-57890569	59118239-59118662	384	1832	838.7	Duplicated	Complete
chr1	58981318	59012838	58981318-58981925	59012290-59012838	152	1153	418.6	Duplicated	Complete
chr1	58981318	59118662	58981318-58981925	59118239-59118662	217	1535	577.1	Duplicated	Complete
chr1	59205508	59235333	59205508-59206127	59234892-59235333	800	1915	1237.7	Duplicated	Complete
chr1	59205508	60165362	59205508-59206127	60164714-60165362	370	1722	798.2	Pat3	Complete
chr1	59205508	60225537	59205508-59206127	60225082-60225537	597	1887	1061.4	Pat3	Complete
chr1	59250032	60165362	59250032-59251268	60164714-60165362	110	1305	378.9	Pat3	Complete
chr1	59250032	60225537	59250032-59251268	60225082-60225537	178	1430	504.5	Duplicated	Complete
chr1	59755806	60165362	59755806-59756198	60164714-60165362	84	1295	329.8	Pat3	Unmatched
chr1	59755806	60225537	59755806-59756198	60225082-60225537	136	1419	439.3	Pat3	Unmatched
chr1	60368869	60413539	60368869-60369114	60412937-60413539	99	998	314.3	Pat3	Unmatched
chr1	60436999	61509049	60436999-60437448	61508606-61509049	571	2091	1092.7	Duplicated	Complete
chr1	60442428	61509049	60442428-60442854	61508606-61509049	571	1877	1035.3	Duplicated	Complete
chr1	60622591	61231163	60622591-60622886	61230922-61231163	109	811	297.3	Pat3	Unmatched
chr1	60622591	61509049	60622591-60622886	61508606-61509049	475	1403	816.3	Pat3	Complete
chr1	60747026	61231163	60747026-60747391	61230922-61231163	104	875	301.7	Pat3	Unmatched
chr1	60747026	61509049	60747026-60747391	61508606-61509049	451	1513	826.1	Pat3	Complete
chr1	61314214	61509049	61314214-61314647	61508606-61509049	587	1793	1025.9	Pat3	Complete
chr1	61515492	61919455	61515492-61515956	61918978-61919455	379	1609	780.9	Duplicated	Complete
chr1	61515492	62054713	61515492-61515956	62054344-62054713	269	1979	729.6	Pat3	Partial	67.04	inside
chr1	61515492	62107771	61515492-61515956	62107381-62107771	138	1626	473.7	Pat3	Partial	73.64	inside
chr1	61515492	62536456	61515492-61515956	62536096-62536456	110	1391	391.2	Pat3	Partial	78.78	includeFeature
chr1	61803872	61919455	61803872-61804246	61918978-61919455	113	1080	349.3	Duplicated	Complete
chr1	61803872	62054713	61803872-61804246	62054344-62054713	121	1328	400.9	Pat3	Partial	48.62	inside
chr1	61803872	62107771	61803872-61804246	62107381-62107771	62	1091	260.1	Pat3	Partial	58.91	inside
chr1	61803872	62536456	61803872-61804246	62536096-62536456	49	933	213.8	Pat3	Partial	70.42	includeFeature
chr1	62641231	62873471	62641231-62641621	62873040-62873471	531	1845	989.8	Duplicated	Complete
chr1	62973827	63212744	62973827-62974218	63212131-63212744	124	1654	452.9	Pat4	Complete
chr1	63377662	63615095	63377662-63378070	63614603-63615095	221	1709	614.6	Pat3	Complete
chr1	64139951	64383907	64139951-64140733	64383610-64383907	152	1323	448.4	Pat3	Unmatched
chr1	64157566	64383907	64157566-64157982	64383610-64383907	146	1374	447.9	Pat3	Unmatched
chr1	64239329	64383907	64239329-64240122	64383610-64383907	178	1292	479.6	Pat3	Unmatched
chr1	64386370	64603220	64386370-64386879	64602744-64603220	153	1615	497.1	Duplicated	Complete
chr1	64386370	64630067	64386370-64386879	64629665-64630067	73	1226	299.2	Pat4	Complete
chr1	64386370	64712452	64386370-64386879	64711998-64712452	136	1654	474.3	Pat3	Complete
chr1	64400911	64603220	64400911-64401175	64602744-64603220	123	1260	393.7	Pat3	Unmatched
chr1	64400911	64630067	64400911-64401175	64629665-64630067	71	957	260.7	Pat3	Unmatched
chr1	64400911	64712452	64400911-64401175	64711998-64712452	109	1290	375	Pat3	Complete
chr1	64734729	65290266	64734729-64735160	65289826-65290266	225	1849	645	Pat3	Partial	73.29	includeFeature
chr1	64734729	65541453	64734729-64735160	65541032-65541453	259	1700	663.6	Pat3	Complete
chr1	64734729	65675361	64734729-64735160	65674934-65675361	232	1642	617.2	Pat3	Partial	43.29	includeFeature
chr1	65152382	65290266	65152382-65152956	65289826-65290266	184	1446	515.8	Pat3	Complete
chr1	65525595	65541453	65525595-65526072	65541032-65541453	72	1297	305.6	Pat3	Complete
chr1	65525595	65675361	65525595-65526072	65674934-65675361	65	1253	285.4	Pat3	Complete
chr1	65701572	66153801	65701572-65701946	66153203-66153801	162	1628	513.6	Pat4	Complete
chr1	66183509	66708882	66183509-66183895	66708266-66708882	273	1356	608.4	Pat3	Complete
chr1	66424480	66708882	66424480-66424946	66708266-66708882	518	1763	955.6	Duplicated	Complete
chr1	66424480	66912509	66424480-66424946	66911972-66912509	364	1661	777.6	Pat3	Unmatched
chr1	66718978	66912509	66718978-66719421	66911972-66912509	298	1347	633.6	Duplicated	Complete
chr1	66718978	66969945	66718978-66719421	66969526-66969945	167	1049	418.5	Duplicated	Complete
chr1	66718978	67192141	66718978-66719421	67191696-67192141	179	1402	501	Pat3	Complete
chr1	66747948	66912509	66747948-66748375	66911972-66912509	172	1210	456.2	Pat3	Unmatched
chr1	66747948	66969945	66747948-66748375	66969526-66969945	96	942	300.7	Pat3	Unmatched
chr1	66747948	67192141	66747948-66748375	67191696-67192141	103	1260	360.2	Pat3	Unmatched
chr1	67230595	67615267	67230595-67231264	67614790-67615267	85	1288	330.9	Pat3	Complete
chr1	67230595	67677657	67230595-67231264	67677328-67677657	108	1621	418.4	Pat3	Complete
chr1	67461669	67615267	67461669-67462138	67614790-67615267	435	1459	796.7	Duplicated	Complete
chr1	67461669	67677657	67461669-67462138	67677328-67677657	298	1837	739.9	Pat3	Complete
chr1	67680073	67966528	67680073-67680426	67966055-67966528	91	1929	419	Pat4	Complete
chr1	67813330	67955703	67813330-67813766	67955421-67955703	114	1141	360.7	Pat3	Unmatched
chr1	67813330	67966528	67813330-67813766	67966055-67966528	248	2104	722.4	Pat3	Complete
chr1	67998043	68227725	67998043-67998508	68227573-68227725	199	969	439.1	Duplicated	Complete
chr1	68001036	68227725	68001036-68001471	68227573-68227725	199	862	414.2	Duplicated	Complete
chr1	68027287	68227725	68027287-68027733	68227573-68227725	250	822	453.3	Duplicated	Complete
chr1	68315722	68787159	68315722-68316230	68786777-68787159	565	1828	1016.3	Duplicated	Partial	57.25	includeFeature
chr1	68315722	68812276	68315722-68316230	68811891-68812276	556	1904	1028.9	Duplicated	Partial	59.41	includeFeature
chr1	68319280	68787159	68319280-68319771	68786777-68787159	565	1547	934.9	Duplicated	Partial	57.68	includeFeature
chr1	68319280	68812276	68319280-68319771	68811891-68812276	556	1612	946.7	Duplicated	Partial	59.84	includeFeature
chr1	68577470	68787159	68577470-68577917	68786777-68787159	346	1317	675	Duplicated	Complete
chr1	68577470	68812276	68577470-68577917	68811891-68812276	340	1372	683	Duplicated	Complete
chr1	68582281	68787159	68582281-68582731	68786777-68787159	317	1969	790	Duplicated	Complete
chr1	68582281	68812276	68582281-68582731	68811891-68812276	244	2051	707.4	Duplicated	Complete
chr1	68585789	68787159	68585789-68586261	68786777-68787159	317	1616	715.7	Duplicated	Complete
chr1	68585789	68812276	68585789-68586261	68811891-68812276	244	1683	640.8	Duplicated	Complete
chr1	68936043	70203668	68936043-68936437	70203262-70203668	145	1874	521.3	Pat3	Unmatched
chr1	69065713	70203668	69065713-69066150	70203262-70203668	150	1494	473.4	Pat3	Unmatched
chr1	70598600	70953943	70598600-70599012	70953569-70953943	64	1264	284.4	Pat3	Unmatched
chr1	70598600	70976162	70598600-70599012	70975648-70976162	115	1662	437.2	Pat3	Complete
chr1	70902294	70953943	70902294-70902634	70953569-70953943	70	954	258.4	Pat3	Unmatched
chr1	70902294	70976162	70902294-70902634	70975648-70976162	126	1254	397.5	Duplicated	Complete
chr1	70994428	71516110	70994428-70994805	71515601-71516110	172	1390	489	Pat3	Unmatched
chr1	71150962	71516110	71150962-71151360	71515601-71516110	233	1636	617.4	Pat3	Unmatched
chr1	71210865	71516110	71210865-71211138	71515601-71516110	57	756	207.6	Pat3	Unmatched
chr1	71662377	71987755	71662377-71662759	71987332-71987755	286	1561	668.2	Pat3	Unmatched
chr1	71662377	72504004	71662377-71662759	72503438-72504004	198	1837	603.1	Pat3	Partial	52.85	includeFeature
chr1	75237568	75669881	75237568-75238230	75669279-75669881	184	1785	573.1	Pat3	Complete
chr1	75241451	75669881	75241451-75241698	75669279-75669881	184	776	377.9	Pat3	Complete
chr1	75698992	78000007	75698992-75699389	77999159-78000007	125	1745	467	Pat3	Complete
chr1	75698992	78580523	75698992-75699389	78579952-78580523	158	1737	523.9	Pat3	Complete
chr1	75731363	76098434	75731363-75731774	76098018-76098434	55	1534	290.5	Pat3	Complete
chr1	75731363	77609629	75731363-75731774	77609228-77609629	60	1773	326.2	Pat3	Partial	69.29	includeFeature
chr1	75731363	78000007	75731363-75731774	77999159-78000007	125	1821	477.1	Pat3	Complete
chr1	75731363	78580523	75731363-75731774	78579952-78580523	158	1813	535.2	Pat3	Complete
chr1	76457175	77609629	76457175-76457606	77609228-77609629	112	1920	463.7	Pat3	Complete
chr1	76457175	78000007	76457175-76457606	77999159-78000007	234	1971	679.1	Pat3	Complete
chr1	76457175	78580523	76457175-76457606	78579952-78580523	295	1963	761	Pat3	Complete
chr1	76619774	77609629	76619774-76620228	77609228-77609629	136	1695	480.1	Pat3	Complete
chr1	76619774	78000007	76619774-76620228	77999159-78000007	284	1740	703	Duplicated	Complete
chr1	76619774	78580523	76619774-76620228	78579952-78580523	358	1733	787.7	Duplicated	Complete
chr1	76796666	77592325	76796666-76797073	77591873-77592325	95	1217	340	Pat3	Complete
chr1	76796666	78000007	76796666-76797073	77999159-78000007	199	1763	592.3	Duplicated	Complete
chr1	76796666	78580523	76796666-76797073	78579952-78580523	251	1756	663.9	Duplicated	Complete
chr1	77366654	77592325	77366654-77367238	77591873-77592325	137	1088	386.1	Pat3	Complete
chr1	77613870	78000007	77613870-77614315	77999159-78000007	141	1591	473.6	Pat3	Complete
chr1	77613870	78149472	77613870-77614315	78149002-78149472	99	1159	338.7	Pat3	Complete
chr1	77613870	78580523	77613870-77614315	78579952-78580523	178	1584	531	Pat3	Complete
chr1	78596423	79073453	78596423-78596862	79072882-79073453	155	1784	525.9	Pat3	Complete
chr1	78610717	79073453	78610717-78611139	79072882-79073453	328	1725	752.2	Duplicated	Complete
chr1	79083185	79142463	79083185-79083609	79142039-79142463	211	2016	652.2	Duplicated	Complete
chr1	79305361	79663510	79305361-79305810	79663125-79663510	158	1830	537.7	Duplicated	Complete
chr1	80683028	82226559	80683028-80683450	82226190-82226559	191	1514	537.7	Pat3	Complete
chr1	80683028	84588906	80683028-80683450	84588472-84588906	364	1794	808.1	Duplicated	Complete
chr1	80683028	84900014	80683028-80683450	84899360-84900014	382	1684	802.1	Duplicated	Complete
chr1	80683028	85086983	80683028-80683450	85086352-85086983	411	1758	850	Duplicated	Complete
chr1	80683028	85248504	80683028-80683450	85248183-85248504	402	1677	821.1	Duplicated	Partial	6.42	includeFeature
chr1	80683798	82226559	80683798-80684211	82226190-82226559	191	1310	500.2	Pat3	Complete
chr1	81880113	82226559	81880113-81880478	82226190-82226559	66	987	255.2	Pat3	Unmatched
chr1	82015209	82226559	82015209-82015651	82226190-82226559	117	1560	427.2	Pat3	Complete
chr1	82015209	84588906	82015209-82015651	84588472-84588906	267	1849	702.6	Pat4	Complete
chr1	82015209	84900014	82015209-82015651	84899360-84900014	237	1736	641.4	Pat4	Complete
chr1	82015209	85086983	82015209-82015651	85086352-85086983	389	1812	839.6	Pat4	Partial	9.54	includeFeature
chr1	82015209	85248504	82015209-82015651	85248183-85248504	249	1729	656.1	Pat4	Partial	9.07	includeFeature
chr1	84397277	84588906	84397277-84397751	84588472-84588906	336	1582	729.1	Duplicated	Complete
chr1	84397277	84900014	84397277-84397751	84899360-84900014	352	1485	723	Duplicated	Complete
chr1	84397277	85070631	84397277-84397751	85070003-85070631	225	1455	572.2	Pat3	Partial	43.54	includeFeature
chr1	84397277	85086983	84397277-84397751	85086352-85086983	379	1550	766.5	Pat3	Partial	42.51	includeFeature
chr1	84397277	85219630	84397277-84397751	85219149-85219630	371	1484	742	Pat3	Partial	35.65	includeFeature
chr1	84397277	85248504	84397277-84397751	85248183-85248504	293	1479	658.3	Pat3	Partial	34.44	includeFeature
chr1	84907778	85070631	84907778-84908461	85070003-85070631	179	1256	474.2	Duplicated	Complete
chr1	84907778	85086983	84907778-84908461	85086352-85086983	302	1338	635.7	Duplicated	Complete
chr1	84907778	85219630	84907778-84908461	85219149-85219630	295	1281	614.7	Duplicated	Complete
chr1	84907778	85238422	84907778-84908461	85237977-85238422	178	1464	510.5	Duplicated	Complete
chr1	84907778	85248504	84907778-84908461	85248183-85248504	233	1277	545.5	Duplicated	Complete
chr1	84907778	85402319	84907778-84908461	85401835-85402319	108	1341	380.6	Duplicated	Complete
chr1	84971652	85070631	84971652-84971925	85070003-85070631	95	716	260.8	Pat3	Unmatched
chr1	84971652	85086983	84971652-84971925	85086352-85086983	160	762	349.2	Pat3	Unmatched
chr1	84971652	85219630	84971652-84971925	85219149-85219630	157	730	338.5	Pat3	Unmatched
chr1	84971652	85238422	84971652-84971925	85237977-85238422	95	834	281.5	Pat3	Unmatched
chr1	84971652	85248504	84971652-84971925	85248183-85248504	124	728	300.5	Pat3	Unmatched
chr1	84971652	85402319	84971652-84971925	85401835-85402319	57	764	208.7	Pat3	Unmatched
chr1	85410331	85544953	85410331-85411029	85544646-85544953	113	1205	369	Pat4	Unmatched
chr1	85410331	85725821	85410331-85411029	85725234-85725821	227	1646	611.3	Duplicated	Complete
chr1	85575049	85720833	85575049-85575475	85720424-85720833	204	1162	486.9	Duplicated	Complete
chr1	85575049	85725821	85575049-85575475	85725234-85725821	353	1599	751.3	Duplicated	Complete
chr1	85667188	85720833	85667188-85667381	85720424-85720833	78	642	223.8	Pat3	Unmatched
chr1	85667188	85725821	85667188-85667381	85725234-85725821	150	883	363.9	Pat3	Unmatched
chr1	85773707	86047408	85773707-85774309	86046026-86047408	426	1617	830	Pat3	Complete
chr1	85773707	86350703	85773707-85774309	86350237-86350703	304	1657	709.7	Duplicated	Complete
chr1	85773707	86484387	85773707-85774309	86483972-86484387	375	1968	859.1	Pat3	Complete
chr1	85773707	86635682	85773707-85774309	86635296-86635682	221	1676	608.6	Pat3	Partial	9.3	includeFeature
chr1	85809922	86047408	85809922-85810310	86046026-86047408	151	1677	503.2	Pat3	Complete
chr1	85809922	86350703	85809922-85810310	86350237-86350703	92	1719	397.7	Pat3	Complete
chr1	85809922	86484387	85809922-85810310	86483972-86484387	133	2041	521	Pat3	Complete
chr1	85809922	86635682	85809922-85810310	86635296-86635682	79	1739	370.6	Pat3	Partial	9.71	includeFeature
chr1	86042612	86350703	86042612-86043157	86350237-86350703	119	1754	456.9	Pat3	Partial	26.02	includeFeature
chr1	86042612	86484387	86042612-86043157	86483972-86484387	171	2083	596.8	Pat3	Partial	18.14	includeFeature
chr1	86042612	86635682	86042612-86043157	86635296-86635682	101	1775	423.4	Pat3	Partial	13.51	includeFeature
chr1	86612389	86635682	86612389-86612589	86635296-86635682	58	878	225.7	Pat3	Unmatched
chr1	86885005	86974070	86885005-86885299	86973675-86974070	71	841	244.4	Pat3	Complete
chr1	86939723	86974070	86939723-86940110	86973675-86974070	93	1171	330	Duplicated	Complete
chr1	87246598	87431378	87246598-87246991	87430899-87431378	181	1668	549.5	Pat3	Complete
chr1	87299253	87431378	87299253-87299684	87430899-87431378	210	2179	676.5	Duplicated	Complete
chr1	87586566	88419864	87586566-87586766	88419237-88419864	309	1224	615	Duplicated	Complete
chr1	87586566	88527654	87586566-87586766	88527152-88527654	241	1146	525.5	Pat3	Complete
chr1	87597380	87797915	87597380-87597820	87797585-87797915	176	1218	463	Pat3	Unmatched
chr1	87597380	88419864	87597380-87597820	88419237-88419864	309	1922	770.6	Duplicated	Complete
chr1	87597380	88545067	87597380-87597820	88544752-88545067	241	1769	652.9	Pat3	Complete
chr1	87758590	87797915	87758590-87759034	87797585-87797915	97	1227	345	Pat3	Unmatched
chr1	87758590	88419864	87758590-87759034	88419237-88419864	170	1936	573.7	Pat3	Complete
chr1	87758590	88527654	87758590-87759034	88527152-88527654	132	1812	489.1	Pat3	Complete
chr1	89439067	89824243	89439067-89439792	89823798-89824243	146	1585	481.1	Pat3	Partial	16.58	includeFeature
chr1	89439067	89921098	89439067-89439792	89920603-89921098	92	1594	382.9	Pat3	Partial	13.24	includeFeature
chr1	89464184	89824243	89464184-89464773	89823798-89824243	164	1703	528.5	Pat3	Partial	17.73	includeFeature
chr1	89464184	89921098	89464184-89464773	89920603-89921098	103	1713	420	Pat3	Partial	13.97	includeFeature
chr1	89551456	89824243	89551456-89551859	89823798-89824243	283	1658	685	Pat3	Complete
chr1	89551456	89921098	89551456-89551859	89920603-89921098	178	1668	544.9	Pat3	Complete
chr1	89948749	90065132	89948749-89949287	90064380-90065132	212	1750	609.1	Duplicated	Complete
chr1	89948749	90228996	89948749-89949287	90228468-90228996	444	2007	944	Duplicated	Complete
chr1	90098109	90228996	90098109-90099030	90228468-90228996	443	1324	765.9	Pat3	Complete
chr1	90270114	90453194	90270114-90270609	90452656-90453194	467	1888	939	Duplicated	Complete
chr1	90308773	90453194	90308773-90309216	90452656-90453194	502	1731	932.2	Duplicated	Complete
chr1	90580079	91631207	90580079-90580493	91630815-91631207	127	1831	482.2	Pat3	Partial	42.27	includeFeature
chr1	91631654	91967296	91631654-91632065	91966801-91967296	148	1682	498.9	Pat3	Complete
chr1	91748234	91967296	91748234-91748641	91966801-91967296	167	1432	489	Pat3	Complete
chr1	91976934	92166277	91976934-91977356	92165927-92166277	91	1396	356.4	Pat3	Complete
chr1	91976934	92393302	91976934-91977356	92392819-92393302	80	1817	381.3	Duplicated	Complete
chr1	91978740	92166277	91978740-91979113	92165927-92166277	91	1227	334.2	Pat3	Complete
chr1	91978740	92393302	91978740-91979113	92392819-92393302	80	1597	357.4	Duplicated	Complete
chr1	92463153	92764452	92463153-92463565	92763744-92764452	74	1042	277.7	Pat3	Complete
chr1	92463153	93284292	92463153-92463565	93283923-93284292	139	1395	440.3	Pat3	Complete
chr1	93214560	93284292	93214560-93214956	93283923-93284292	192	1542	544.1	Duplicated	Complete
chr1	93214560	93426342	93214560-93214956	93425869-93426342	263	1600	648.7	Pat3	Unmatched
chr1	93214560	93460173	93214560-93214956	93459607-93460173	311	2007	790	Pat3	Unmatched
chr1	93297226	93426342	93297226-93298123	93425869-93426342	205	1721	594	Duplicated	Unmatched
chr1	93297226	93460173	93297226-93298123	93459607-93460173	220	2159	689.2	Duplicated	Unmatched
chr1	93324198	93426342	93324198-93325026	93425869-93426342	364	1556	752.6	Duplicated	Complete
chr1	93324198	93460173	93324198-93325026	93459607-93460173	431	1952	917.2	Duplicated	Complete
chr1	93433995	93460173	93433995-93434392	93459607-93460173	146	1944	532.8	Pat3	Complete
chr1	93770144	94279957	93770144-93770611	94279507-94279957	270	1841	705	Duplicated	Complete
chr1	93770144	94316651	93770144-93770611	94316282-94316651	133	1802	489.6	Duplicated	Complete
chr1	93770144	94375566	93770144-93770611	94374945-94375566	136	1969	517.5	Pat3	Complete
chr1	94095004	94279957	94095004-94095476	94279507-94279957	363	1650	773.9	Duplicated	Complete
chr1	94095004	94310220	94095004-94095476	94309789-94310220	144	1478	461.3	Duplicated	Complete
chr1	94095004	94316651	94095004-94095476	94316282-94316651	160	1614	508.2	Pat3	Complete
chr1	94095004	94375566	94095004-94095476	94374945-94375566	164	1764	537.9	Pat3	Complete
chr1	94097222	94279957	94097222-94097531	94279507-94279957	363	1239	670.6	Duplicated	Complete
chr1	94097222	94310220	94097222-94097531	94309789-94310220	144	1110	399.8	Duplicated	Complete
chr1	94097222	94316651	94097222-94097531	94316282-94316651	160	1213	440.5	Pat3	Complete
chr1	94097222	94375566	94097222-94097531	94374945-94375566	164	1325	466.2	Pat3	Complete
chr1	94491395	94801853	94491395-94491845	94801318-94801853	331	1669	743.3	Duplicated	Complete
chr1	94505043	94795908	94505043-94505437	94795486-94795908	235	1454	584.5	Duplicated	Complete
chr1	94505043	94801853	94505043-94505437	94801318-94801853	235	1702	632.4	Duplicated	Complete
chr1	94511015	94795908	94511015-94511663	94795486-94795908	207	1248	508.3	Duplicated	Complete
chr1	94511015	94801853	94511015-94511663	94801318-94801853	207	1461	549.9	Duplicated	Complete
chr1	94526924	94795908	94526924-94527394	94795486-94795908	200	1193	488.5	Duplicated	Complete
chr1	94526924	94801853	94526924-94527394	94801318-94801853	420	1397	766	Duplicated	Complete
chr1	94528905	94795908	94528905-94529236	94795486-94795908	200	857	414	Duplicated	Complete
chr1	94528905	94801853	94528905-94529236	94801318-94801853	420	1003	649	Duplicated	Complete
chr1	94947021	95271792	94947021-94947451	95271357-95271792	251	1785	669.4	Duplicated	Complete
chr1	94979653	95271792	94979653-94980060	95271357-95271792	155	1538	488.3	Duplicated	Complete
chr1	94987861	95271792	94987861-94988266	95271357-95271792	144	1450	456.9	Pat3	Complete
chr1	94992945	95271792	94992945-94993244	95271357-95271792	172	945	403.2	Pat3	Complete
chr1	94997699	95271792	94997699-94997984	95271357-95271792	172	724	352.9	Pat3	Complete
chr1	95318356	95509369	95318356-95318670	95508693-95509369	448	1365	782	Duplicated	Complete
chr1	95319905	95509369	95319905-95320384	95508693-95509369	448	1949	934.4	Duplicated	Complete
chr1	95391148	95509369	95391148-95391437	95508693-95509369	155	918	377.2	Duplicated	Partial	52.84	inside
chr1	95391651	95509369	95391651-95392774	95508693-95509369	155	1508	483.5	Duplicated	Partial	52.62	inside
chr1	95550135	95699924	95550135-95550502	95699501-95699924	324	1863	776.9	Pat3	Complete
chr1	96701602	98520080	96701602-96702154	98519516-98520080	245	1940	689.4	Duplicated	Complete
chr1	96701602	98934074	96701602-96702154	98933650-98934074	245	1785	661.3	Pat3	Complete
chr1	97432058	97516410	97432058-97432514	97516022-97516410	240	1738	645.8	Pat3	Complete
chr1	97432058	97991495	97432058-97432514	97991073-97991495	256	1686	657	Pat3	Complete
chr1	97432058	98520080	97432058-97432514	98519516-98520080	303	2199	816.3	Duplicated	Complete
chr1	97432058	98934074	97432058-97432514	98933650-98934074	303	2022	782.7	Pat3	Complete
chr1	98134539	98520080	98134539-98134859	98519516-98520080	165	1506	498.5	Duplicated	Complete
chr1	98134539	98934074	98134539-98134859	98933650-98934074	165	1386	478.2	Pat3	Complete
chr1	99214516	99947376	99214516-99215094	99946929-99947376	140	1584	470.9	Pat4	Unmatched
chr1	99214516	99993048	99214516-99215094	99992628-99993048	74	1319	312.4	Pat4	Unmatched
chr1	99257835	99947376	99257835-99258076	99946929-99947376	349	994	589	Duplicated	Complete
chr1	99257835	99993048	99257835-99258076	99992628-99993048	135	828	334.3	Duplicated	Unmatched
chr1	99259812	99947376	99259812-99260265	99946929-99947376	349	1860	805.7	Duplicated	Complete
chr1	99259812	99993048	99259812-99260265	99992628-99993048	135	1549	457.3	Duplicated	Unmatched
chr1	99643053	99947376	99643053-99643374	99946929-99947376	395	1207	690.5	Duplicated	Complete
chr1	99643053	99993048	99643053-99643374	99992628-99993048	153	1005	392.1	Duplicated	Unmatched
chr1	99645805	99947376	99645805-99646243	99946929-99947376	395	1837	851.8	Duplicated	Complete
chr1	99645805	99993048	99645805-99646243	99992628-99993048	153	1530	483.8	Duplicated	Unmatched
chr1	100274027	100929668	100274027-100274646	100929250-100929668	131	1313	414.7	Pat3	Complete
chr1	101072004	101334413	101072004-101072423	101333737-101334413	266	1231	572.2	Duplicated	Complete
chr1	101137157	101334413	101137157-101137499	101333737-101334413	66	1076	266.5	Pat4	Complete
chr1	101386636	101704712	101386636-101387061	101704253-101704712	195	1449	531.6	Pat3	Complete
chr1	101386636	101754434	101386636-101387061	101753947-101754434	131	2053	518.6	Pat3	Complete
chr1	101602391	101704712	101602391-101602729	101704253-101704712	165	756	353.2	Pat3	Unmatched
chr1	101602391	101754434	101602391-101602729	101753947-101754434	111	1071	344.8	Pat3	Unmatched
chr1	101774778	101823348	101774778-101775331	101822880-101823348	214	1781	617.4	Duplicated	Complete
chr1	101774778	101904279	101774778-101775331	101903947-101904279	110	1232	368.1	Pat3	Unmatched
chr1	103016347	103436432	103016347-103016717	103436037-103436432	341	2046	835.3	Pat3	Unmatched
chr1	103571846	104004216	103571846-103572272	104003807-104004216	190	1717	571.2	Pat3	Unmatched
chr1	103571846	107685097	103571846-103572272	107684702-107685097	209	1747	604.3	Duplicated	Complete
chr1	103571846	108293397	103571846-103572272	108292980-108293397	153	1919	541.9	Pat4	Complete
chr1	107819613	108072541	107819613-107819944	108072127-108072541	97	1356	362.7	Pat3	Complete
chr1	107819613	108293397	107819613-107819944	108292980-108293397	216	1587	585.5	Pat4	Complete
chr1	107973281	108072541	107973281-107973631	108072127-108072541	72	1356	312.5	Pat3	Complete
chr1	107973281	108293397	107973281-107973631	108292980-108293397	215	1587	584.1	Pat4	Complete
chr1	108324791	108668560	108324791-108325307	108668110-108668560	503	1928	984.8	Pat3	Complete
chr1	109055084	109186559	109055084-109055495	109186131-109186559	387	1486	758.3	Duplicated	Complete
chr1	109642443	109655676	109642443-109642996	109654666-109655676	125	1571	443.1	Duplicated	Complete
chr1	109806097	109942643	109806097-109806728	109941916-109942643	328	1803	769	Pat3	Complete
chr1	109819989	109942643	109819989-109820450	109941916-109942643	222	1806	633.2	Pat3	Complete
chr1	110033192	110075862	110033192-110033614	110074878-110075862	327	1955	799.6	Duplicated	Complete
chr1	110036406	110075862	110036406-110036928	110074878-110075862	288	1959	751.1	Duplicated	Unmatched
chr1	110040890	110075862	110040890-110041298	110074878-110075862	215	1628	591.6	Pat3	Complete
chr1	110182828	110316698	110182828-110183239	110316251-110316698	328	1680	742.3	Duplicated	Complete
chr1	110185920	110316698	110185920-110186341	110316251-110316698	355	1504	730.7	Duplicated	Complete
chr1	110319414	110527475	110319414-110319859	110526945-110527475	1034	2293	1539.8	Duplicated	Complete
chr1	110572185	110649142	110572185-110572580	110648713-110649142	197	1844	602.7	Duplicated	Complete
chr1	110572185	110659461	110572185-110572580	110659060-110659461	115	1777	452.1	Pat3	Complete
chr1	110596425	110649142	110596425-110596856	110648713-110649142	238	1967	684.2	Duplicated	Complete
chr1	110596425	110659461	110596425-110596856	110659060-110659461	139	1896	513.4	Pat3	Complete
chr1	110630686	110649142	110630686-110631089	110648713-110649142	211	1578	577	Pat3	Complete
chr1	110630686	110659461	110630686-110631089	110659060-110659461	123	1521	432.5	Pat3	Complete
chr1	110739504	110855607	110739504-110739912	110855141-110855607	430	1932	911.5	Duplicated	Complete
chr1	110745562	110855607	110745562-110746010	110855141-110855607	716	2089	1223	Duplicated	Complete
chr1	110750333	110855607	110750333-110750800	110855141-110855607	1437	2079	1728.4	Duplicated	Complete
chr1	110955114	111003291	110955114-110955521	111002846-111003291	364	1970	846.8	Duplicated	Complete
chr1	110955114	111039083	110955114-110955521	111038597-111039083	336	2154	850.7	Pat3	Complete
chr1	111067094	111309092	111067094-111067474	111308652-111309092	109	1681	428.1	Pat3	Unmatched
chr1	111067094	111323887	111067094-111067474	111323493-111323887	82	2066	411.6	Pat3	Unmatched
chr1	111161927	111309092	111161927-111162363	111308652-111309092	198	1896	612.7	Pat3	Complete
chr1	111161927	111326346	111161927-111162363	111325922-111326346	148	1624	490.3	Pat3	Unmatched
chr1	111173330	111309092	111173330-111173757	111308652-111309092	268	1779	690.5	Pat3	Complete
chr1	111173330	111326346	111173330-111173757	111325922-111326346	201	1524	553.5	Pat3	Unmatched
chr1	111765412	111877176	111765412-111765957	111876788-111877176	469	1579	860.6	Duplicated	Complete
chr1	111765412	111942829	111765412-111765957	111942436-111942829	332	2155	845.8	Pat3	Complete
chr1	112024235	112199444	112024235-112024689	112198997-112199444	118	1140	366.8	Duplicated	Complete
chr1	112050211	112199444	112050211-112051234	112198997-112199444	327	1849	777.6	Duplicated	Complete
chr1	112257449	112290342	112257449-112257874	112289788-112290342	181	1565	532.2	Pat3	Complete
chr1	112257449	112298707	112257449-112257874	112297687-112298707	154	1995	554.3	Pat3	Complete
chr1	112841193	112879951	112841193-112841567	112879585-112879951	114	1165	364.4	Pat3	Complete
chr1	112901372	112912711	112901372-112901809	112912252-112912711	236	1707	634.7	Duplicated	Complete
chr1	112901372	113009223	112901372-112901809	113008693-113009223	324	1829	769.8	Duplicated	Unmatched
chr1	112901372	113250332	112901372-112901809	113249875-113250332	186	1912	596.3	Pat4	Partial	32.4	includeFeature
chr1	112933391	113009223	112933391-112933944	113008693-113009223	378	1770	818	Pat3	Complete
chr1	112937096	113009223	112937096-112937499	113008693-113009223	134	1299	417.2	Pat3	Complete
chr1	113044406	113250332	113044406-113044929	113249875-113250332	268	1263	581.8	Pat3	Complete
chr1	113258850	113287270	113258850-113259347	113286887-113287270	230	1339	555	Pat3	Unmatched
chr1	113258850	113347196	113258850-113259347	113346779-113347196	499	1347	819.8	Duplicated	Complete
chr1	113261252	113287270	113261252-113261694	113286887-113287270	296	1400	643.7	Pat3	Unmatched
chr1	113261252	113347196	113261252-113261694	113346779-113347196	642	1408	950.8	Duplicated	Complete
chr1	113270403	113287270	113270403-113270705	113286887-113287270	100	891	298.5	Pat3	Unmatched
chr1	113270403	113347196	113270403-113270705	113346779-113347196	218	896	442	Pat3	Unmatched
chr1	113351758	113499175	113351758-113352247	113497865-113499175	300	1466	663.2	Duplicated	Complete
chr1	113351758	113585665	113351758-113352247	113585116-113585665	169	1423	490.4	Duplicated	Complete
chr1	113423553	113499175	113423553-113423950	113497865-113499175	421	1854	883.5	Duplicated	Complete
chr1	113423553	113585665	113423553-113423950	113585116-113585665	237	1801	653.3	Duplicated	Complete
chr1	113615087	113995918	113615087-113616442	113995546-113995918	153	1415	465.3	Pat3	Unmatched
chr1	113615087	114220908	113615087-113616442	114220466-114220908	112	1475	406.4	Pat3	Complete
chr1	113615087	114448086	113615087-113616442	114447201-114448086	247	1634	635.3	Pat3	Unmatched
chr1	113683108	113995918	113683108-113683529	113995546-113995918	183	1495	523.1	Pat3	Unmatched
chr1	113683108	114220908	113683108-113683529	114220466-114220908	134	1558	456.9	Pat3	Complete
chr1	113683108	114448086	113683108-113683529	114447201-114448086	295	1726	713.6	Duplicated	Unmatched
chr1	114378323	114448086	114378323-114378704	114447201-114448086	237	1785	650.4	Pat3	Complete
chr1	114521150	114825837	114521150-114522397	114825412-114825837	299	1737	720.7	Duplicated	Complete
chr1	115521899	115595623	115521899-115522342	115595097-115595623	192	1843	594.9	Duplicated	Complete
chr1	115521899	115655814	115521899-115522342	115655378-115655814	324	1970	798.9	Duplicated	Complete
chr1	115681480	116012769	115681480-115681996	116012268-116012769	453	1553	838.8	Duplicated	Complete
chr1	115681480	116019622	115681480-115681996	116019237-116019622	135	935	355.3	Pat4	Complete
chr1	115681480	116050215	115681480-115681996	116049761-116050215	167	1463	494.3	Duplicated	Complete
chr1	115681480	116138908	115681480-115681996	116138404-116138908	353	1774	791.3	Duplicated	Complete
chr1	115685198	116012769	115685198-115685561	116012268-116012769	453	1408	798.6	Duplicated	Complete
chr1	115685198	116019622	115685198-115685561	116019237-116019622	135	848	338.3	Pat4	Complete
chr1	115685198	116050215	115685198-115685561	116049761-116050215	167	1326	470.6	Duplicated	Complete
chr1	116088392	116138908	116088392-116089163	116138404-116138908	171	1664	533.4	Duplicated	Complete
chr1	116260165	116307555	116260165-116260495	116307218-116307555	115	1537	420.4	Pat3	Unmatched
chr1	116260165	116314868	116260165-116260495	116314458-116314868	64	1146	270.8	Pat3	Unmatched
chr1	116260165	116524393	116260165-116260495	116524015-116524393	192	1714	573.7	Pat3	Unmatched
chr1	116350106	116524393	116350106-116350737	116524015-116524393	222	1825	636.5	Pat3	Complete
chr1	116350106	116563671	116350106-116350737	116563319-116563671	116	1524	420.5	Pat3	Unmatched
chr1	116681605	116711376	116681605-116682092	116710960-116711376	197	2114	645.3	Pat4	Complete
chr1	116681605	117028310	116681605-116682092	117027779-117028310	633	2332	1215	Duplicated	Complete
chr1	116694591	116711376	116694591-116695085	116710960-116711376	252	1567	628.4	Pat4	Complete
chr1	117117209	117139241	117117209-117117718	117138882-117139241	78	1776	372.2	Pat3	Complete
chr1	117267373	117360553	117267373-117267767	117360245-117360553	77	1418	330.4	Pat3	Unmatched
chr1	117267373	117598339	117267373-117267767	117597899-117598339	115	1574	425.5	Pat3	Complete
chr1	117279883	117360553	117279883-117280275	117360245-117360553	205	1454	546	Pat3	Unmatched
chr1	117279883	117598339	117279883-117280275	117597899-117598339	306	1614	702.8	Duplicated	Complete
chr1	117306780	117360553	117306780-117307057	117360245-117360553	134	883	344	Pat3	Unmatched
chr1	117610311	117671611	117610311-117610835	117671097-117671611	282	1814	715.2	Pat3	Complete
chr1	117610311	117827627	117610311-117610835	117827205-117827627	208	1693	593.4	Pat3	Complete
chr1	117664330	117827627	117664330-117665170	117827205-117827627	116	1761	452	Pat3	Complete
chr1	118055317	118302021	118055317-118055809	118301148-118302021	204	1721	592.5	Pat3	Complete
chr1	118055317	118438565	118055317-118055809	118438102-118438565	163	1634	516.1	Pat3	Complete
chr1	118077593	118297111	118077593-118078071	118296672-118297111	118	1731	451.9	Pat3	Complete
chr1	118077593	118302021	118077593-118078071	118301148-118302021	253	2376	775.3	Pat3	Complete
chr1	118077593	118438565	118077593-118078071	118438102-118438565	202	2256	675.1	Pat3	Complete
chr1	118253378	118297111	118253378-118253731	118296672-118297111	114	1426	403.2	Pat3	Unmatched
chr1	118253378	118302021	118253378-118253731	118301148-118302021	247	1957	695.3	Pat3	Unmatched
chr1	118253378	118438565	118253378-118253731	118438102-118438565	197	1858	605	Pat3	Unmatched
chr1	118619888	119910565	118619888-118620316	119910115-119910565	452	1952	939.3	Duplicated	Complete
chr1	118693866	119910565	118693866-118694355	119910115-119910565	331	1596	726.8	Duplicated	Complete
chr1	119682601	119910565	119682601-119683895	119910115-119910565	282	1048	543.6	Pat3	Unmatched
chr1	119818000	119910565	119818000-119818422	119910115-119910565	424	1870	890.4	Pat3	Complete
chr1	119829254	119910565	119829254-119829619	119910115-119910565	317	1568	705	Pat3	Complete
chr1	120154225	120206186	120154225-120154594	120205769-120206186	177	1052	431.5	Duplicated	Complete
chr1	120154225	120218589	120154225-120154594	120218016-120218589	373	1720	801	Pat3	Complete
chr1	120156382	120206186	120156382-120156790	120205769-120206186	239	1216	539.1	Duplicated	Complete
chr1	120156382	120218589	120156382-120156790	120218016-120218589	304	1989	777.6	Pat3	Complete
chr1	120286575	120510980	120286575-120287102	120510608-120510980	91	2011	427.8	Pat3	Complete
chr1	120286575	120688758	120286575-120287102	120688375-120688758	91	1763	400.5	Pat3	Complete
chr1	120351523	120510980	120351523-120352015	120510608-120510980	185	2268	647.7	Pat3	Complete
chr1	120351523	120688758	120351523-120352015	120688375-120688758	239	1989	689.5	Duplicated	Complete
chr1	120351523	120874674	120351523-120352015	120874462-120874674	229	1741	631.4	Pat4	Complete
chr1	120413498	120510980	120413498-120413922	120510608-120510980	104	1831	436.4	Pat3	Complete
chr1	120413498	120688758	120413498-120413922	120688375-120688758	146	1606	484.2	Duplicated	Complete
chr1	120413498	120874674	120413498-120413922	120874462-120874674	140	1406	443.7	Pat4	Complete
chr1	120428758	120510980	120428758-120429231	120510608-120510980	135	2273	553.9	Pat3	Complete
chr1	120428758	120688758	120428758-120429231	120688375-120688758	134	1994	516.9	Pat3	Complete
chr1	120491211	120510980	120491211-120491665	120510608-120510980	172	1907	572.7	Pat3	Complete
chr1	120491211	120688758	120491211-120491665	120688375-120688758	304	1672	712.9	Duplicated	Complete
chr1	120491211	120874674	120491211-120491665	120874462-120874674	292	1464	653.8	Pat4	Complete
chr1	120925414	145059883	120925414-120926214	145058479-145059883	765	2173	1289.3	Duplicated	Complete
chr1	144917949	145059883	144917949-144918381	145058479-145059883	431	1678	850.4	Duplicated	Complete
chr1	145014403	145059883	145014403-145015308	145058479-145059883	409	1322	735.3	Pat3	Complete
chr1	145126826	145293880	145126826-145127116	145293275-145293880	178	1728	554.6	Pat4	Complete
chr1	145126826	145299950	145126826-145127116	145299733-145299950	176	1663	541	Pat4	Complete
chr1	145139755	145293880	145139755-145139966	145293275-145293880	292	1061	556.6	Pat4	Complete
chr1	145139755	145299950	145139755-145139966	145299733-145299950	289	1021	543.2	Pat4	Complete
chr1	145421585	145457613	145421585-145422018	145457167-145457613	71	1530	329.6	Pat4	Unmatched
chr1	145427392	145457613	145427392-145427808	145457167-145457613	196	1822	597.6	Duplicated	Complete
chr1	145524633	145543270	145524633-145525208	145542557-145543270	235	1604	614	Duplicated	Complete
chr1	145524633	145589770	145524633-145525208	145589120-145589770	444	2232	995.5	Duplicated	Complete
chr1	145713533	146715282	145713533-145713995	146713806-146715282	349	2123	860.8	Duplicated	Unmatched
chr1	146644019	146715282	146644019-146644529	146713806-146715282	413	2006	910.2	Duplicated	Complete
chr1	146966766	147099693	146966766-146967209	147099296-147099693	450	1613	852	Duplicated	Complete
chr1	147172028	147365234	147172028-147172446	147364739-147365234	121	1654	447.4	Pat3	Complete
chr1	148000132	148532233	148000132-148000842	148531850-148532233	217	1294	529.9	Pat4	Complete
chr1	149204062	149298047	149204062-149204652	149297659-149298047	170	1126	437.5	Duplicated	Complete
chr1	149204062	149379852	149204062-149204652	149379149-149379852	297	1905	752.2	Duplicated	Complete
chr1	149859878	150141571	149859878-149860382	150141151-150141571	138	2043	531	Pat3	Complete
chr1	149859878	150159985	149859878-149860382	150159533-150159985	76	1810	370.9	Pat3	Partial	32.17	includeFeature
chr1	149933881	150141571	149933881-149934559	150141151-150141571	159	1755	528.2	Pat3	Complete
chr1	149933881	150159985	149933881-149934559	150159533-150159985	88	1554	369.8	Pat3	Partial	42.69	includeFeature
chr1	150227735	150254146	150227735-150228668	150253598-150254146	63	1625	320	Pat4	Complete
chr1	150457359	150505446	150457359-150457706	150505015-150505446	83	938	279	Pat3	Unmatched
chr1	150457359	150532812	150457359-150457706	150532372-150532812	104	1333	372.3	Pat3	Unmatched
chr1	150533344	150594370	150533344-150534251	150593994-150594370	173	1942	579.6	Duplicated	Complete
chr1	150533344	150785967	150533344-150534251	150785563-150785967	170	1453	497	Duplicated	Complete
chr1	150533344	150895341	150533344-150534251	150894924-150895341	153	1628	499.1	Duplicated	Complete
chr1	150533344	150952468	150533344-150534251	150951802-150952468	210	1955	640.7	Duplicated	Complete
chr1	150533344	150968753	150533344-150534251	150968365-150968753	92	1867	414.4	Pat3	Complete
chr1	150592258	150785967	150592258-150592640	150785563-150785967	144	1216	418.5	Pat3	Unmatched
chr1	150592258	150895341	150592258-150592640	150894924-150895341	173	1363	485.6	Pat3	Unmatched
chr1	150592258	150952468	150592258-150592640	150951802-150952468	238	1637	624.2	Pat3	Unmatched
chr1	150592258	150968753	150592258-150592640	150968365-150968753	105	1563	405.1	Pat3	Unmatched
chr1	151072244	151128871	151072244-151072635	151128463-151128871	105	1881	444.4	Pat3	Partial	65.81	inside
chr1	151168745	151313748	151168745-151169139	151313310-151313748	152	2007	552.3	Pat3	Unmatched
chr1	151273321	151313748	151273321-151273736	151313310-151313748	223	1539	585.8	Pat3	Complete
chr1	151506982	151707928	151506982-151507560	151707368-151707928	272	1902	719.3	Duplicated	Complete
chr1	151566600	151707928	151566600-151567004	151707368-151707928	304	2011	781.9	Duplicated	Complete
chr1	151665526	151707928	151665526-151665918	151707368-151707928	170	1739	543.7	Pat3	Complete
chr1	151906451	151969676	151906451-151906920	151969282-151969676	227	1296	542.4	Duplicated	Complete
chr1	151906451	151974595	151906451-151906920	151974155-151974595	247	1710	649.9	Pat3	Complete
chr1	151906451	151986498	151906451-151906920	151986127-151986498	314	1582	704.8	Pat3	Complete
chr1	151940423	151969676	151940423-151940829	151969282-151969676	257	1104	532.7	Duplicated	Complete
chr1	151940423	151974595	151940423-151940829	151974155-151974595	280	1456	638.5	Pat3	Complete
chr1	151940423	151986498	151940423-151940829	151986127-151986498	355	1347	691.5	Pat3	Complete
chr1	152024990	152155294	152024990-152025434	152154922-152155294	150	1541	480.8	Pat3	Complete
chr1	152024990	152158472	152024990-152025434	152158015-152158472	201	1680	581.1	Duplicated	Complete
chr1	152114430	152155294	152114430-152114838	152154922-152155294	497	1476	856.5	Pat3	Unmatched
chr1	152114430	152158472	152114430-152114838	152158015-152158472	665	1609	1034.4	Pat3	Complete
chr1	152161045	152320001	152161045-152161485	152319597-152320001	301	1715	718.5	Pat3	Complete
chr1	152161045	152413764	152161045-152161485	152413327-152413764	206	2020	645.1	Pat4	Complete
chr1	152162106	152320001	152162106-152162767	152319597-152320001	301	1608	695.7	Pat3	Complete
chr1	152162106	152413764	152162106-152162767	152413327-152413764	206	1894	624.6	Pat4	Complete
chr1	152371609	152413764	152371609-152371862	152413327-152413764	159	1277	450.6	Pat3	Unmatched
chr1	152371609	152431401	152371609-152371862	152430752-152431401	97	1056	320	Pat3	Unmatched
chr1	153324875	153467809	153324875-153325307	153467354-153467809	365	2228	901.8	Pat3	Complete
chr1	153326119	153467809	153326119-153326395	153467354-153467809	365	1594	762.8	Pat3	Complete
chr1	153327973	153467809	153327973-153328312	153467354-153467809	242	2005	696.6	Pat3	Complete
chr1	153438187	153467809	153438187-153438640	153467354-153467809	333	1871	789.3	Pat3	Complete
chr1	153482215	153541465	153482215-153482623	153540938-153541465	682	1902	1138.9	Pat3	Complete
chr1	153482215	153590451	153482215-153482623	153590059-153590451	361	1742	793	Pat3	Complete
chr1	153483361	153541465	153483361-153483798	153540938-153541465	682	1855	1124.8	Duplicated	Complete
chr1	153483361	153590451	153483361-153483798	153590059-153590451	361	1699	783.2	Pat3	Complete
chr1	153505560	153541465	153505560-153506113	153540938-153541465	559	1921	1036.3	Duplicated	Complete
chr1	153505560	153590451	153505560-153506113	153590059-153590451	296	1760	721.8	Pat3	Complete
chr1	153650129	153722310	153650129-153650584	153721862-153722310	261	1592	644.6	Duplicated	Complete
chr1	153769622	153893077	153769622-153770075	153892747-153893077	115	1439	406.8	Pat3	Unmatched
chr1	153769622	153919438	153769622-153770075	153919020-153919438	184	1712	561.3	Pat3	Complete
chr1	153769622	153959611	153769622-153770075	153959055-153959611	134	1867	500.2	Pat3	Complete
chr1	153793779	153893077	153793779-153794150	153892747-153893077	76	1218	304.2	Pat3	Unmatched
chr1	153793779	153919438	153793779-153794150	153919020-153919438	122	1449	420.4	Pat3	Complete
chr1	153793779	153959611	153793779-153794150	153959055-153959611	89	1580	375	Pat3	Complete
chr1	154296985	154318095	154296985-154297745	154317716-154318095	138	1553	462.9	Pat3	Complete
chr1	154296985	154378650	154296985-154297745	154377475-154378650	94	1525	378.6	Pat3	Partial	36.07	includeFeature
chr1	154298625	154378650	154298625-154299093	154377475-154378650	94	1300	349.6	Pat3	Partial	34.76	overlap
chr1	154452259	154519275	154452259-154452699	154518886-154519275	97	1194	340.3	Pat3	Complete
chr1	154506770	154519275	154506770-154507078	154518886-154519275	90	1123	317.9	Pat3	Unmatched
chr1	154531914	154725323	154531914-154532432	154725191-154725323	40	821	181.2	Pat3	Complete
chr1	154531914	154733265	154531914-154532432	154732859-154733265	109	1410	392	Pat3	Complete
chr1	154531914	154851340	154531914-154532432	154850931-154851340	157	1410	470.5	Pat3	Complete
chr1	154531914	154916635	154531914-154532432	154916196-154916635	77	1539	344.2	Pat3	Complete
chr1	154642140	154721874	154642140-154642549	154721585-154721874	151	1176	421.4	Pat3	Complete
chr1	154642140	154733265	154642140-154642549	154732859-154733265	409	1527	790.3	Duplicated	Complete
chr1	154642140	154851340	154642140-154642549	154850931-154851340	586	1527	946	Duplicated	Complete
chr1	154642140	154916635	154642140-154642549	154916196-154916635	288	1666	692.7	Duplicated	Complete
chr1	154642140	154972006	154642140-154642549	154971541-154972006	413	1687	834.7	Duplicated	Complete
chr1	154642140	154990548	154642140-154642549	154989729-154990548	712	1773	1123.6	Duplicated	Complete
chr1	154945985	154972006	154945985-154946445	154971541-154972006	140	1014	376.8	Pat3	Partial	5.91	inside
chr1	155017358	155034426	155017358-155017780	155033945-155034426	276	1963	736.1	Pat3	Complete
chr1	155063867	155140714	155063867-155064300	155139822-155140714	225	2116	690	Duplicated	Complete
chr1	155066429	155140714	155066429-155067229	155139822-155140714	111	1980	468.8	Pat3	Complete
chr1	155149061	155163696	155149061-155149473	155163205-155163696	266	2145	755.4	Duplicated	Complete
chr1	155176614	155295280	155176614-155177037	155294928-155295280	314	1742	739.6	Duplicated	Complete
chr1	155176614	155959563	155176614-155177037	155959028-155959563	499	1873	966.8	Duplicated	Complete
chr1	155220375	155293465	155220375-155220903	155293005-155293465	265	1839	698.1	Duplicated	Complete
chr1	155220375	155959563	155220375-155220903	155959028-155959563	388	1789	833.1	Duplicated	Complete
chr1	155246958	155293465	155246958-155247399	155293005-155293465	209	1626	583	Duplicated	Complete
chr1	155246958	155959563	155246958-155247399	155959028-155959563	311	1581	701.2	Duplicated	Complete
chr1	155907937	155959563	155907937-155908304	155959028-155959563	213	1386	543.3	Duplicated	Complete
chr1	155995677	156100503	155995677-155996056	156100083-156100503	162	1546	500.5	Pat3	Complete
chr1	156060489	156100503	156060489-156060885	156100083-156100503	272	1963	730.7	Duplicated	Complete
chr1	156066370	156100503	156066370-156066801	156100083-156100503	380	1862	841.2	Duplicated	Complete
chr1	156355351	156414575	156355351-156355784	156414230-156414575	237	2078	701.8	Pat3	Complete
chr1	156355351	156416006	156355351-156355784	156415588-156416006	695	1912	1152.8	Duplicated	Complete
chr1	156355351	156426575	156355351-156355784	156426186-156426575	250	1494	611.1	Pat3	Complete
chr1	156450501	156579224	156450501-156450870	156578900-156579224	222	1497	576.5	Duplicated	Complete
chr1	156450501	156627640	156450501-156450870	156627219-156627640	193	1940	611.9	Pat4	Unmatched
chr1	156553808	156578256	156553808-156554206	156577852-156578256	166	1178	442.2	Duplicated	Complete
chr1	156589194	156627640	156589194-156589401	156627219-156627640	165	1415	483.2	Duplicated	Unmatched
chr1	156595606	156627640	156595606-156596006	156627219-156627640	198	1749	588.5	Pat3	Complete
chr1	156597188	156627640	156597188-156597559	156627219-156627640	224	1888	650.3	Pat3	Complete
chr1	156629652	156648228	156629652-156630234	156647731-156648228	743	1901	1188.5	Duplicated	Complete
chr1	156629652	156696002	156629652-156630234	156695533-156696002	439	2239	991.4	Pat4	Unmatched
chr1	156629652	156860297	156629652-156630234	156859872-156860297	299	2159	803.5	Pat4	Unmatched
chr1	156658770	156676137	156658770-156659690	156675717-156676137	163	1979	568	Pat3	Complete
chr1	156658770	156696002	156658770-156659690	156695533-156696002	699	1941	1164.8	Duplicated	Complete
chr1	156658770	156860297	156658770-156659690	156859872-156860297	259	1872	696.3	Pat4	Complete
chr1	156808669	156830249	156808669-156809060	156829848-156830249	380	1368	721	Pat3	Complete
chr1	156808669	156860297	156808669-156809060	156859872-156860297	208	1589	574.9	Pat3	Complete
chr1	156862023	156890569	156862023-156862427	156890163-156890569	595	1772	1026.8	Duplicated	Complete
chr1	156862023	156897958	156862023-156862427	156897573-156897958	370	1666	785.1	Duplicated	Complete
chr1	156880029	156890569	156880029-156880394	156890163-156890569	181	1985	599.4	Pat3	Partial	5.78	inside
chr1	156880029	156897958	156880029-156880394	156897573-156897958	113	1865	459.1	Pat3	Partial	9.83	inside
chr1	157059748	157126356	157059748-157060360	157125775-157126356	598	2430	1205.5	Duplicated	Complete
chr1	157133394	157466443	157133394-157133836	157465801-157466443	177	1841	570.8	Pat3	Unmatched
chr1	157133394	157475830	157133394-157133836	157475447-157475830	57	1906	329.6	Pat3	Unmatched
chr1	157163415	157466443	157163415-157163795	157465801-157466443	398	1786	843.1	Pat3	Complete
chr1	157163415	157475830	157163415-157163795	157475447-157475830	128	1849	486.5	Pat3	Complete
chr1	157166722	157466443	157166722-157167003	157465801-157466443	398	1477	766.7	Pat3	Complete
chr1	157166722	157475830	157166722-157167003	157475447-157475830	128	1529	442.4	Pat3	Complete
chr1	157339692	157460779	157339692-157340102	157460361-157460779	257	1786	677.5	Duplicated	Complete
chr1	157339692	157466443	157339692-157340102	157465801-157466443	160	1631	510.8	Pat3	Complete
chr1	157339692	157475830	157339692-157340102	157475447-157475830	82	1689	372.2	Pat3	Unmatched
chr1	157347068	157460779	157347068-157347403	157460361-157460779	240	1617	623	Duplicated	Complete
chr1	157347068	157466443	157347068-157347403	157465801-157466443	114	1477	410.3	Pat3	Complete
chr1	157347068	157475830	157347068-157347403	157475447-157475830	58	1529	297.8	Pat3	Unmatched
chr1	157549964	157661479	157549964-157550349	157661139-157661479	95	1403	365.1	Pat3	Complete
chr1	157847876	157918711	157847876-157848226	157918364-157918711	95	1453	371.5	Pat3	Partial	19.21	inside
chr1	157933396	158006333	157933396-157933837	158005705-158006333	473	1934	956.4	Duplicated	Complete
chr1	157933396	158057625	157933396-157933837	158057057-158057625	641	1866	1093.7	Duplicated	Complete
chr1	157939494	158006333	157939494-157939960	158005705-158006333	148	1547	478.5	Duplicated	Complete
chr1	157939494	158057625	157939494-157939960	158057057-158057625	225	1492	579.4	Duplicated	Complete
chr1	157961668	158006333	157961668-157962183	158005705-158006333	339	1442	699.2	Duplicated	Complete
chr1	157961668	158057625	157961668-157962183	158057057-158057625	460	1391	799.9	Duplicated	Complete
chr1	158065537	158083683	158065537-158065924	158083187-158083683	167	1732	537.8	Duplicated	Complete
chr1	159130697	159168163	159130697-159131418	159167755-159168163	471	1361	800.6	Duplicated	Complete
chr1	159130697	159181706	159130697-159131418	159181306-159181706	302	1465	665.2	Pat3	Complete
chr1	159130697	159184334	159130697-159131418	159183944-159184334	275	1422	625.3	Pat3	Complete
chr1	159768567	159791645	159768567-159769119	159791286-159791645	230	1712	627.5	Pat4	Complete
chr1	159768567	159861803	159768567-159769119	159861054-159861803	935	1979	1360.3	Duplicated	Complete
chr1	159894339	159977789	159894339-159894739	159977350-159977789	155	1220	434.9	Pat3	Partial	11.53	includeFeature
chr1	159906142	159977789	159906142-159906620	159977350-159977789	669	1847	1111.6	Pat3	Complete
chr1	160132075	160189761	160132075-160132443	160189307-160189761	167	1338	472.7	Pat3	Complete
chr1	160132075	160222134	160132075-160132443	160221699-160222134	114	1321	388.1	Pat3	Complete
chr1	160132075	160261505	160132075-160132443	160261097-160261505	93	1557	380.5	Pat3	Unmatched
chr1	160162821	160189761	160162821-160163343	160189307-160189761	385	1922	860.2	Duplicated	Complete
chr1	160162821	160222134	160162821-160163343	160221699-160222134	255	1898	695.7	Pat3	Complete
chr1	160162821	160261505	160162821-160163343	160261097-160261505	208	2236	682	Pat3	Unmatched
chr1	160324198	160346700	160324198-160324555	160346245-160346700	129	1958	502.6	Pat4	Unmatched
chr1	160324198	160386546	160324198-160324555	160386224-160386546	192	1825	591.9	Pat3	Unmatched
chr1	160963350	161068361	160963350-160963740	161067353-161068361	213	1826	623.6	Pat4	Complete
chr1	160967090	161068361	160967090-160967477	161067353-161068361	167	1963	572.6	Pat4	Complete
chr1	161011261	161068361	161011261-161011649	161067353-161068361	303	1664	710.1	Duplicated	Complete
chr1	161135437	161195930	161135437-161136221	161195302-161195930	75	1019	276.5	Pat4	Unmatched
chr1	161162244	161195930	161162244-161162712	161195302-161195930	152	1273	439.9	Duplicated	Complete
chr1	161179558	161195930	161179558-161180055	161195302-161195930	102	1403	378.3	Pat3	Unmatched
chr1	161179558	161711661	161179558-161180055	161711188-161711661	213	2006	653.7	Pat3	Complete
chr1	161179558	162007119	161179558-161180055	162006711-162007119	176	1778	559.4	Pat3	Partial	20.87	includeFeature
chr1	161179558	162246677	161179558-161180055	162246320-162246677	119	1725	453.1	Pat4	Partial	20.71	overlap
chr1	161197116	161711661	161197116-161197522	161711188-161711661	343	2088	846.3	Duplicated	Complete
chr1	161197116	162007119	161197116-161197522	162006711-162007119	283	1851	723.8	Duplicated	Partial	21.32	includeFeature
chr1	161197116	162246677	161197116-161197522	162246320-162246677	119	1797	462.4	Pat4	Partial	21.05	overlap
chr1	161454444	161711661	161454444-161454781	161711188-161711661	249	1673	645.4	Pat3	Complete
chr1	161454444	162010795	161454444-161454781	162010411-162010795	205	1361	528.2	Pat3	Partial	31.05	includeFeature
chr1	161456767	161711661	161456767-161457195	161711188-161711661	249	2015	708.3	Pat3	Complete
chr1	161456767	162010795	161456767-161457195	162010411-162010795	205	1639	579.7	Pat3	Partial	31.18	includeFeature
chr1	161536001	161711661	161536001-161536319	161711188-161711661	217	1472	565.2	Pat3	Complete
chr1	161617392	161708935	161617392-161617703	161708487-161708935	199	1298	508.2	Duplicated	Complete
chr1	161617392	161711661	161617392-161617703	161711188-161711661	149	1472	468.3	Pat3	Complete
chr1	161762387	161994367	161762387-161762870	161993987-161994367	129	1197	393	Duplicated	Complete
chr1	161762387	162010795	161762387-161762870	162010411-162010795	155	1313	451.1	Duplicated	Complete
chr1	162025721	162246677	162025721-162026211	162246320-162246677	218	1489	569.7	Pat3	Partial	65.65	inside
chr1	162583433	162770413	162583433-162583918	162770025-162770413	251	1461	605.6	Pat3	Complete
chr1	162583433	163145080	162583433-162583918	163144440-163145080	433	1691	855.7	Duplicated	Unmatched
chr1	162817427	163285999	162817427-162818053	163285435-163285999	207	1751	602	Pat3	Complete
chr1	162823994	163145080	162823994-162824414	163144440-163145080	425	2036	930.2	Duplicated	Complete
chr1	162823994	163285999	162823994-162824414	163285435-163285999	207	1748	601.5	Pat3	Complete
chr1	163041255	163145080	163041255-163042009	163144440-163145080	342	1609	741.8	Duplicated	Complete
chr1	163041255	163285999	163041255-163042009	163285435-163285999	164	1381	475.9	Pat3	Complete
chr1	163498531	164587489	163498531-163498914	164587055-164587489	162	1679	521.5	Pat3	Complete
chr1	163498531	164757105	163498531-163498914	164756401-164757105	321	1958	792.8	Pat3	Complete
chr1	163498531	165113082	163498531-163498914	165112723-165113082	204	1575	566.8	Pat3	Complete
chr1	163505634	164587489	163505634-163505923	164587055-164587489	162	1178	436.8	Pat3	Complete
chr1	163531416	164587489	163531416-163531690	164587055-164587489	161	1178	435.5	Pat3	Complete
chr1	163790050	164587489	163790050-163790354	164587055-164587489	52	986	226.4	Pat4	Complete
chr1	164479652	164587489	164479652-164480046	164587055-164587489	86	1273	330.9	Pat3	Complete
chr1	165083518	165113082	165083518-165083945	165112723-165113082	83	1191	314.4	Pat3	Unmatched
chr1	165114043	165338895	165114043-165114441	165338467-165338895	320	1947	789.3	Duplicated	Unmatched
chr1	165227195	165338895	165227195-165227534	165338467-165338895	198	1987	627.2	Pat3	Unmatched
chr1	165362093	165562583	165362093-165362528	165562117-165562583	207	1604	576.2	Duplicated	Complete
chr1	165362093	166448673	165362093-165362528	166448240-166448673	378	2146	900.7	Pat3	Unmatched
chr1	165570814	165797483	165570814-165571241	165796898-165797483	90	1116	316.9	Pat3	Complete
chr1	165570814	165841016	165570814-165571241	165840696-165841016	169	1354	478.4	Pat3	Unmatched
chr1	165570814	165883845	165570814-165571241	165883112-165883845	213	1438	553.4	Duplicated	Complete
chr1	165570814	166134472	165570814-165571241	166134115-166134472	100	1471	383.5	Pat3	Unmatched
chr1	165570814	166448673	165570814-165571241	166448240-166448673	182	1989	601.7	Pat3	Unmatched
chr1	165687116	165797483	165687116-165687638	165796898-165797483	105	923	311.3	Pat3	Complete
chr1	165687116	165841016	165687116-165687638	165840696-165841016	198	1121	471.1	Pat3	Unmatched
chr1	165687116	165883845	165687116-165687638	165883112-165883845	184	1190	467.9	Duplicated	Complete
chr1	165687116	166134472	165687116-165687638	166134115-166134472	117	1218	377.5	Pat3	Unmatched
chr1	165687116	166448673	165687116-165687638	166448240-166448673	213	1646	592.1	Pat3	Unmatched
chr1	165893920	166134472	165893920-165894335	166134115-166134472	89	1449	359.1	Duplicated	Complete
chr1	165893920	166448673	165893920-165894335	166448240-166448673	162	1959	563.3	Pat3	Unmatched
chr1	165897315	166134472	165897315-165897760	166134115-166134472	89	1309	341.3	Duplicated	Complete
chr1	165897315	166448673	165897315-165897760	166448240-166448673	162	1770	535.5	Pat3	Unmatched
chr1	166853526	167028793	166853526-166853924	167028352-167028793	423	1750	860.4	Duplicated	Complete
chr1	166879601	167028793	166879601-166880014	167028352-167028793	162	1551	501.3	Duplicated	Unmatched
chr1	167035822	167190199	167035822-167036262	167189677-167190199	341	1238	649.7	Duplicated	Complete
chr1	167237056	167411781	167237056-167237471	167411361-167411781	231	2036	685.8	Pat3	Complete
chr1	167237056	167503426	167237056-167237471	167503024-167503426	87	1435	353.3	Pat3	Complete
chr1	167237056	167525748	167237056-167237471	167525348-167525748	94	2132	447.7	Pat3	Complete
chr1	167370496	167411781	167370496-167370881	167411361-167411781	200	1964	626.7	Pat3	Unmatched
chr1	167370496	167503426	167370496-167370881	167503024-167503426	76	1384	324.3	Pat3	Unmatched
chr1	167370496	167525748	167370496-167370881	167525348-167525748	82	2056	410.6	Pat3	Unmatched
chr1	167569288	167657550	167569288-167569640	167657120-167657550	195	1055	453.6	Duplicated	Complete
chr1	168053955	168543841	168053955-168054401	168543583-168543841	203	1468	545.9	Duplicated	Complete
chr1	168053955	169318069	168053955-168054401	169317579-169318069	229	2022	680.5	Pat3	Partial	26.85	includeFeature
chr1	168062271	168543841	168062271-168062581	168543583-168543841	203	954	440.1	Duplicated	Complete
chr1	168408966	168543841	168408966-168409387	168543583-168543841	236	1190	529.9	Duplicated	Complete
chr1	168408966	169318069	168408966-168409387	169317579-169318069	266	1639	660.3	Pat3	Partial	14.84	overlap
chr1	168515216	168543841	168515216-168515525	168543583-168543841	128	1271	403.3	Pat4	Complete
chr1	168572708	169318069	168572708-168573113	169317579-169318069	192	1619	557.5	Pat3	Complete
chr1	169570347	169681556	169570347-169570697	169680802-169681556	67	1295	294.6	Pat3	Partial	45.19	inside
chr1	169570347	169779141	169570347-169570697	169778731-169779141	97	1405	369.2	Pat3	Partial	60.75	inside
chr1	169979581	170044219	169979581-169979951	170043789-170044219	134	1460	442.3	Duplicated	Unmatched
chr1	169979581	170634390	169979581-169979951	170633986-170634390	136	1231	409.2	Duplicated	Unmatched
chr1	170658584	170851471	170658584-170659060	170851014-170851471	79	1545	349.4	Pat3	Complete
chr1	170658584	170899397	170658584-170659060	170898836-170899397	122	1706	456.2	Pat3	Complete
chr1	170734745	170851471	170734745-170735269	170851014-170851471	88	1045	303.2	Pat3	Complete
chr1	170734745	170899397	170734745-170735269	170898836-170899397	135	1154	394.7	Pat3	Complete
chr1	170936146	171158208	170936146-170936629	171157803-171158208	113	1874	460.2	Pat3	Complete
chr1	170936146	171196304	170936146-170936629	171195874-171196304	96	1494	378.7	Pat3	Complete
chr1	171050353	171196304	171050353-171050779	171195874-171196304	129	1482	437.2	Pat4	Complete
chr1	171214612	171374623	171214612-171215020	171374263-171374623	54	941	225.4	Pat3	Partial	42.97	includeFeature
chr1	171614021	171685405	171614021-171614447	171685038-171685405	75	1099	287.1	Pat4	Complete
chr1	171614021	171954443	171614021-171614447	171953990-171954443	188	1613	550.7	Pat4	Complete
chr1	171624645	171685405	171624645-171625001	171685038-171685405	115	1282	384	Pat3	Complete
chr1	171624645	171954443	171624645-171625001	171953990-171954443	326	1881	783.1	Pat3	Complete
chr1	171770520	171954443	171770520-171770940	171953990-171954443	414	1976	904.5	Duplicated	Complete
chr1	171954820	172371285	171954820-171955077	172371111-172371285	117	539	251.1	Pat3	Complete
chr1	172010853	172371285	172010853-172011209	172371111-172371285	100	851	291.7	Pat3	Complete
chr1	172059348	172371285	172059348-172059739	172371111-172371285	145	759	331.7	Pat3	Complete
chr1	172104242	172371285	172104242-172104551	172371111-172371285	94	619	241.2	Pat3	Unmatched
chr1	172398436	172413497	172398436-172398906	172413007-172413497	178	1935	586.9	Pat3	Unmatched
chr1	172419017	172689163	172419017-172419459	172688729-172689163	237	1464	589	Pat3	Complete
chr1	172578703	172689163	172578703-172579039	172688729-172689163	140	1398	442.4	Pat3	Complete
chr1	172711713	173172161	172711713-172712150	173171416-173172161	182	1575	535.4	Pat3	Complete
chr1	172714073	173172161	172714073-172714538	173171416-173172161	182	1543	529.9	Pat3	Complete
chr1	172795098	173172161	172795098-172795668	173171416-173172161	303	1327	634.1	Duplicated	Complete
chr1	173224217	174044279	173224217-173224728	174043898-174044279	91	1656	388.2	Pat3	Partial	85.15	inside
chr1	173224217	174713541	173224217-173224728	174713089-174713541	169	1761	545.5	Duplicated	Complete
chr1	173224217	174952791	173224217-173224728	174952347-174952791	266	2115	750.1	Duplicated	Complete
chr1	173389245	174044279	173389245-173389891	174043898-174044279	128	1918	495.5	Pat3	Partial	98.58	overlap
chr1	173389245	174713541	173389245-173389891	174713089-174713541	247	2040	709.8	Duplicated	Complete
chr1	173389245	174952791	173389245-173389891	174952347-174952791	372	2450	954.7	Duplicated	Complete
chr1	173398572	174044279	173398572-173399052	174043898-174044279	128	1213	394	Pat3	Partial	99.76	overlap
chr1	173400117	174044279	173400117-173400736	174043898-174044279	128	1691	465.2	Pat3	Partial	81.84	inside
chr1	173400117	174713541	173400117-173400736	174713089-174713541	259	1798	682.4	Duplicated	Complete
chr1	173400117	174952791	173400117-173400736	174952347-174952791	372	2160	896.4	Duplicated	Complete
chr1	174227196	174696052	174227196-174227606	174695640-174696052	164	1821	546.5	Pat3	Complete
chr1	174227196	174717134	174227196-174227606	174716824-174717134	242	1360	573.7	Pat3	Complete
chr1	174227196	174952791	174227196-174227606	174952347-174952791	399	2141	924.3	Pat3	Complete
chr1	174231621	174696052	174231621-174232225	174695640-174696052	164	1508	497.3	Pat3	Complete
chr1	174231621	174717134	174231621-174232225	174716824-174717134	242	1127	522.2	Pat3	Complete
chr1	174739098	174952791	174739098-174739559	174952347-174952791	181	1776	567	Pat3	Complete
chr1	174739098	174968669	174739098-174739559	174967609-174968669	67	1246	288.9	Pat3	Complete
chr1	174998836	175094801	174998836-174999277	175094390-175094801	145	1376	446.7	Pat4	Complete
chr1	174998836	175289178	174998836-174999277	175288721-175289178	213	1880	632.8	Pat4	Complete
chr1	175115651	175289178	175115651-175116096	175288721-175289178	220	1977	659.5	Duplicated	Complete
chr1	175121128	175289178	175121128-175121582	175288721-175289178	321	2108	822.6	Pat3	Complete
chr1	175123967	175289178	175123967-175124406	175288721-175289178	321	2380	874.1	Pat3	Complete
chr1	176344105	176661157	176344105-176344515	176660778-176661157	308	1640	710.7	Pat3	Complete
chr1	176344105	176850579	176344105-176344515	176850108-176850579	299	1919	757.5	Pat3	Complete
chr1	176528912	176661157	176528912-176529360	176660778-176661157	490	1677	906.5	Duplicated	Complete
chr1	176528912	176850579	176528912-176529360	176850108-176850579	475	1962	965.4	Duplicated	Complete
chr1	176866451	176918531	176866451-176867312	176918183-176918531	261	2072	735.4	Pat3	Unmatched
chr1	176866451	177151199	176866451-176867312	177150762-177151199	310	1830	753.2	Duplicated	Complete
chr1	177225324	177325123	177225324-177225803	177324739-177325123	115	1467	410.7	Pat3	Complete
chr1	177225324	177749618	177225324-177225803	177749267-177749618	135	1830	497	Pat3	Complete
chr1	177225324	177883464	177225324-177225803	177882817-177883464	265	2108	747.4	Pat3	Complete
chr1	177225324	177915497	177225324-177225803	177915004-177915497	143	2081	545.5	Pat3	Complete
chr1	177917463	178063854	177917463-177917975	178063112-178063854	103	1383	377.4	Pat3	Complete
chr1	177917463	178252385	177917463-177917975	178251985-178252385	142	1585	474.4	Pat3	Complete
chr1	178000910	178063854	178000910-178001344	178063112-178063854	142	1674	487.6	Pat3	Complete
chr1	178000910	178252385	178000910-178001344	178251985-178252385	194	1918	610	Pat3	Complete
chr1	178024352	178063854	178024352-178024549	178063112-178063854	71	825	242	Pat3	Complete
chr1	178024352	178252385	178024352-178024549	178251985-178252385	97	945	302.8	Pat3	Complete
chr1	178269026	178471280	178269026-178269433	178470853-178471280	165	2026	578.2	Duplicated	Complete
chr1	178501253	178722873	178501253-178501830	178722531-178722873	341	1787	780.6	Duplicated	Complete
chr1	178511365	178722873	178511365-178512567	178722531-178722873	320	1474	686.8	Duplicated	Complete
chr1	178694689	178722873	178694689-178694948	178722531-178722873	160	921	383.9	Pat3	Unmatched
chr1	179048256	179163360	179048256-179048681	179162949-179163360	97	1170	336.9	Pat4	Unmatched
chr1	179090199	179163360	179090199-179090612	179162949-179163360	140	1451	450.7	Pat3	Complete
chr1	179090199	179263068	179090199-179090612	179262634-179263068	72	983	266	Pat3	Complete
chr1	179090199	179339309	179090199-179090612	179338872-179339309	88	1733	390.5	Pat3	Complete
chr1	179090199	179784294	179090199-179090612	179783839-179784294	257	1933	704.8	Pat3	Complete
chr1	179675459	179779412	179675459-179675889	179778819-179779412	137	1608	469.4	Pat4	Complete
chr1	180484933	180832759	180484933-180485464	180832262-180832759	148	1626	490.6	Pat4	Complete
chr1	180502609	180832759	180502609-180503031	180832262-180832759	129	1730	472.4	Pat4	Complete
chr1	180851045	181112023	180851045-180851452	181111526-181112023	275	1975	737	Duplicated	Complete
chr1	180851045	181136115	180851045-180851452	181135680-181136115	122	1776	465.5	Duplicated	Complete
chr1	181007544	181112023	181007544-181007958	181111526-181112023	320	1821	763.4	Duplicated	Complete
chr1	181007544	181136115	181007544-181007958	181135680-181136115	142	1637	482.1	Duplicated	Complete
chr1	181053378	181112023	181053378-181053771	181111526-181112023	118	1348	398.8	Pat4	Unmatched
chr1	181053378	181136115	181053378-181053771	181135680-181136115	52	1212	251	Pat4	Unmatched
chr1	181073787	181112023	181073787-181074062	181111526-181112023	209	993	455.6	Pat3	Unmatched
chr1	181073787	181136115	181073787-181074062	181135680-181136115	101	893	300.3	Pat3	Unmatched
chr1	181158964	181394661	181158964-181159437	181393932-181394661	683	1902	1139.8	Duplicated	Complete
chr1	181448259	182366264	181448259-181448686	182365785-182366264	130	1812	485.3	Pat3	Unmatched
chr1	182053527	182366264	182053527-182054410	182365785-182366264	286	1882	733.7	Duplicated	Complete
chr1	182112271	182366264	182112271-182112694	182365785-182366264	517	2157	1056	Duplicated	Complete
chr1	182415167	182756194	182415167-182415571	182755802-182756194	167	1661	526.7	Duplicated	Complete
chr1	182570249	182756194	182570249-182570903	182755802-182756194	302	1870	751.5	Pat3	Complete
chr1	182570249	182993401	182570249-182570903	182992382-182993401	243	1984	694.3	Pat3	Unmatched
chr1	182570249	183197488	182570249-182570903	183197098-183197488	236	1665	626.8	Pat3	Unmatched
chr1	182931585	182993401	182931585-182932252	182992382-182993401	138	1366	434.2	Duplicated	Complete
chr1	182931585	183197488	182931585-182932252	183197098-183197488	134	1146	391.9	Pat3	Complete
chr1	182931585	183204548	182931585-182932252	183203891-183204548	73	1090	282.1	Pat4	Complete
chr1	183250283	183288273	183250283-183251115	183287611-183288273	355	1495	728.5	Duplicated	Complete
chr1	183439172	183513135	183439172-183439575	183512702-183513135	54	943	225.7	Pat3	Complete
chr1	183624570	183654691	183624570-183625033	183654244-183654691	161	2136	586.4	Pat4	Complete
chr1	183624570	183885651	183624570-183625033	183884974-183885651	223	2251	708.5	Duplicated	Complete
chr1	184006142	184192141	184006142-184006316	184191650-184192141	147	781	338.8	Pat3	Partial	36.75	includeFeature
chr1	184044504	184192141	184044504-184044961	184191650-184192141	364	2059	865.7	Duplicated	Complete
chr1	184044504	184633529	184044504-184044961	184632952-184633529	213	1681	598.4	Duplicated	Complete
chr1	184211601	184633529	184211601-184211921	184632952-184633529	146	826	347.3	Duplicated	Complete
chr1	184774668	184951682	184774668-184775147	184951253-184951682	635	1872	1090.3	Duplicated	Complete
chr1	184774668	185140007	184774668-184775147	185139304-185140007	415	1889	885.4	Duplicated	Complete
chr1	184774668	185529365	184774668-184775147	185528997-185529365	292	1800	725	Pat3	Complete
chr1	184774668	185565615	184774668-184775147	185565209-185565615	254	1724	661.7	Pat4	Complete
chr1	184774668	185650573	184774668-184775147	185650179-185650573	350	1797	793.1	Duplicated	Complete
chr1	185782322	186182415	185782322-185783113	186181717-186182415	293	1309	619.3	Pat3	Complete
chr1	186124725	186182415	186124725-186125164	186181717-186182415	103	1045	328.1	Pat4	Complete
chr1	187020724	192280830	187020724-187021167	192280410-192280830	135	1626	468.5	Pat3	Unmatched
chr1	187234125	192280830	187234125-187234536	192280410-192280830	84	1338	335.2	Pat3	Unmatched
chr1	188751342	192280830	188751342-188751925	192280410-192280830	100	1476	384.2	Pat3	Unmatched
chr1	191962684	192280830	191962684-191963075	192280410-192280830	106	1171	352.3	Pat3	Complete
chr1	192443156	192549951	192443156-192443618	192549549-192549951	159	1497	487.9	Pat3	Complete
chr1	192443156	192988976	192443156-192443618	192988545-192988976	209	1773	608.7	Pat4	Complete
chr1	192443156	193091722	192443156-192443618	193090832-193091722	422	1779	866.5	Pat4	Complete
chr1	192446486	192549951	192446486-192447127	192549549-192549951	262	1375	600.2	Duplicated	Complete
chr1	192446486	192579624	192446486-192447127	192579252-192579624	245	1495	605.2	Pat4	Complete
chr1	192475809	192549951	192475809-192476188	192549549-192549951	109	1106	347.2	Pat3	Unmatched
chr1	192774894	192988976	192774894-192775327	192988545-192988976	226	1646	609.9	Duplicated	Complete
chr1	192774894	193091722	192774894-192775327	193090832-193091722	426	1652	838.9	Duplicated	Complete
chr1	193112353	195687170	193112353-193112790	195686650-195687170	99	1449	378.7	Pat3	Unmatched
chr1	193152163	193307599	193152163-193152658	193307168-193307599	95	1229	341.7	Pat3	Complete
chr1	193152163	195687170	193152163-193152658	195686650-195687170	99	1620	400.5	Pat3	Unmatched
chr1	193375943	195687170	193375943-193376349	195686650-195687170	85	1509	358.1	Pat3	Complete
chr1	196117525	196278989	196117525-196117986	196278270-196278989	96	1493	378.6	Pat3	Partial	31.47	inside
chr1	196712391	197894071	196712391-196712696	197893524-197894071	115	1532	419.7	Pat4	Partial	58.31	includeFeature
chr1	197296907	197326466	197296907-197297298	197325964-197326466	84	1320	333	Pat3	Partial	22.2	inside
chr1	197369178	197838461	197369178-197369554	197838008-197838461	129	1494	439	Pat3	Partial	68.11	inside
chr1	197369178	197894071	197369178-197369554	197893524-197894071	140	1785	499.9	Pat3	Partial	89.41	overlap
chr1	197584273	197838461	197584273-197584690	197838008-197838461	191	1322	502.5	Duplicated	Complete
chr1	197584273	197885385	197584273-197584690	197884888-197885385	207	1199	498.2	Duplicated	Complete
chr1	197588189	197838461	197588189-197588565	197838008-197838461	191	1325	503.1	Duplicated	Complete
chr1	197588189	197885385	197588189-197588565	197884888-197885385	207	1202	498.8	Duplicated	Complete
chr1	198041376	198435144	198041376-198041678	198434657-198435144	70	1073	274.1	Pat3	Complete
chr1	198057421	198435144	198057421-198057899	198434657-198435144	43	1394	244.8	Pat3	Complete
chr1	198057421	198668986	198057421-198057899	198668556-198668986	111	1354	387.7	Pat4	Complete
chr1	198740693	199082805	198740693-198741107	199082371-199082805	488	1747	923.3	Pat3	Complete
chr1	198740693	199212968	198740693-198741107	199212570-199212968	466	1547	849.1	Pat3	Complete
chr1	198740693	199391735	198740693-198741107	199391346-199391735	322	1519	699.4	Pat3	Unmatched
chr1	198740693	199433096	198740693-198741107	199432666-199433096	219	1488	570.9	Pat3	Complete
chr1	198740693	199521501	198740693-198741107	199521058-199521501	261	1803	686	Pat3	Complete
chr1	199653749	200277002	199653749-199654483	200276482-200277002	66	1428	307	Pat3	Complete
chr1	199653749	200458236	199653749-199654483	200457704-200458236	96	1615	393.8	Pat3	Complete
chr1	199653749	200479688	199653749-199654483	200479223-200479688	120	1949	483.6	Pat3	Complete
chr1	200108763	200277002	200108763-200109189	200276482-200277002	69	1393	310	Duplicated	Complete
chr1	200108763	200458236	200108763-200109189	200457704-200458236	171	1575	519	Duplicated	Complete
chr1	200108763	200479688	200108763-200109189	200479223-200479688	127	1901	491.4	Pat3	Complete
chr1	200248890	200272087	200248890-200249318	200271447-200272087	94	919	293.9	Pat3	Unmatched
chr1	200248890	200277002	200248890-200249318	200276482-200277002	101	1581	399.6	Duplicated	Complete
chr1	200248890	200453187	200248890-200249318	200452862-200453187	86	1044	299.6	Pat3	Complete
chr1	200248890	200458236	200248890-200249318	200457704-200458236	241	1788	656.4	Duplicated	Complete
chr1	200248890	200479688	200248890-200249318	200479223-200479688	185	2158	631.8	Pat3	Complete
chr1	200527800	200772507	200527800-200528393	200771969-200772507	101	1803	426.7	Pat3	Complete
chr1	200941061	201012427	200941061-200941472	201012010-201012427	200	1990	630.9	Pat3	Complete
chr1	201055038	201083667	201055038-201055427	201083239-201083667	259	1645	652.7	Duplicated	Complete
chr1	201055038	201316105	201055038-201055427	201315702-201316105	248	1941	693.8	Pat3	Unmatched
chr1	201055038	201331161	201055038-201055427	201330752-201331161	435	2007	934.4	Pat3	Partial	5.05	includeFeature
chr1	201223641	201316105	201223641-201224056	201315702-201316105	672	2108	1190.2	Duplicated	Complete
chr1	201223641	201331161	201223641-201224056	201330752-201331161	1176	2179	1600.8	Duplicated	Complete
chr1	201354406	201377728	201354406-201354797	201377313-201377728	222	1739	621.3	Pat3	Unmatched
chr1	201404783	201432502	201404783-201405216	201432150-201432502	56	1426	282.6	Pat3	Unmatched
chr1	201404783	201482527	201404783-201405216	201481974-201482527	254	1761	668.8	Duplicated	Complete
chr1	201417191	201432502	201417191-201417624	201432150-201432502	87	1634	377	Pat3	Unmatched
chr1	201417191	201482527	201417191-201417624	201481974-201482527	576	2018	1078.1	Duplicated	Complete
chr1	201450893	201482527	201450893-201451589	201481974-201482527	467	1961	957	Duplicated	Complete
chr1	201499848	201673723	201499848-201500264	201673268-201673723	242	1935	684.3	Duplicated	Complete
chr1	201528756	201673723	201528756-201529189	201673268-201673723	374	1981	860.8	Duplicated	Complete
chr1	201624476	201673723	201624476-201624738	201673268-201673723	173	923	399.6	Pat4	Unmatched
chr1	201678575	201762563	201678575-201679007	201762121-201762563	228	1779	636.9	Pat3	Complete
chr1	201846963	201942131	201846963-201847397	201941755-201942131	85	1304	332.9	Pat4	Complete
chr1	201864982	201942131	201864982-201865417	201941755-201942131	268	1526	639.5	Duplicated	Complete
chr1	201864982	202088519	201864982-201865417	202088018-202088519	330	1881	787.9	Duplicated	Unmatched
chr1	201968761	202088519	201968761-201969131	202088018-202088519	149	1879	529.1	Duplicated	Complete
chr1	201975126	202088519	201975126-201975472	202088018-202088519	93	1376	357.7	Pat3	Complete
chr1	201978641	202088519	201978641-201979043	202088018-202088519	266	2148	755.9	Duplicated	Complete
chr1	202153761	202569681	202153761-202154194	202569234-202569681	515	1682	930.7	Pat3	Partial	25.96	includeFeature
chr1	202153761	202594934	202153761-202154194	202594550-202594934	372	2147	893.7	Pat3	Partial	24.48	includeFeature
chr1	202158060	202569681	202158060-202158448	202569234-202569681	515	1800	962.8	Pat3	Partial	26.23	includeFeature
chr1	202158060	202594934	202158060-202158448	202594550-202594934	372	2297	924.4	Pat3	Partial	24.72	includeFeature
chr1	202161886	202569681	202161886-202162377	202569234-202569681	515	1715	939.8	Pat3	Partial	26.48	includeFeature
chr1	202161886	202594934	202161886-202162377	202594550-202594934	372	2190	902.6	Pat3	Partial	24.94	includeFeature
chr1	202243775	202285183	202243775-202244098	202284693-202285183	326	1557	712.4	Pat3	Complete
chr1	202243775	202569681	202243775-202244098	202569234-202569681	326	1647	732.7	Pat3	Partial	33.13	includeFeature
chr1	202243775	202594934	202243775-202244098	202594550-202594934	235	2102	702.8	Pat3	Partial	30.75	includeFeature
chr1	202312849	202541271	202312849-202313270	202540859-202541271	123	1156	377.1	Pat3	Complete
chr1	202312849	202569681	202312849-202313270	202569234-202569681	231	1069	496.9	Duplicated	Complete
chr1	202312849	202594934	202312849-202313270	202594550-202594934	167	1364	477.3	Duplicated	Complete
chr1	202312849	202689125	202312849-202313270	202688677-202689125	99	1074	326.1	Duplicated	Complete
chr1	202433288	202569681	202433288-202433712	202569234-202569681	207	1296	517.9	Pat4	Complete
chr1	202433288	202594934	202433288-202433712	202594550-202594934	175	1655	538.2	Pat4	Complete
chr1	202433288	202689125	202433288-202433712	202688677-202689125	66	1303	293.3	Pat4	Complete
chr1	202470366	202541271	202470366-202470815	202540859-202541271	121	1570	435.9	Pat3	Complete
chr1	202470366	202569681	202470366-202470815	202569234-202569681	395	1451	757.1	Duplicated	Complete
chr1	202470366	202594934	202470366-202470815	202594550-202594934	334	1853	786.7	Duplicated	Complete
chr1	202470366	202689125	202470366-202470815	202688677-202689125	127	1459	430.5	Duplicated	Complete
chr1	203000621	203141711	203000621-203000984	203141329-203141711	162	1523	496.7	Pat3	Complete
chr1	203000621	203185758	203000621-203000984	203185301-203185758	251	1679	649.2	Pat3	Complete
chr1	203008415	203141711	203008415-203008868	203141329-203141711	317	1944	785	Duplicated	Complete
chr1	203008415	203185758	203008415-203008868	203185301-203185758	417	2143	945.3	Duplicated	Complete
chr1	203053657	203141711	203053657-203053977	203141329-203141711	212	1600	582.4	Pat3	Unmatched
chr1	203053657	203185758	203053657-203053977	203185301-203185758	329	1763	761.6	Pat3	Unmatched
chr1	203086923	203141711	203086923-203087311	203141329-203141711	350	1569	741	Duplicated	Complete
chr1	203086923	203185758	203086923-203087311	203185301-203185758	542	1730	968.3	Duplicated	Complete
chr1	203135658	203141711	203135658-203135929	203141329-203141711	197	1068	458.7	Pat3	Unmatched
chr1	203135658	203185758	203135658-203135929	203185301-203185758	305	1178	599.4	Pat3	Unmatched
chr1	203242164	203297259	203242164-203242791	203296694-203297259	179	1490	516.4	Duplicated	Complete
chr1	203242164	203307945	203242164-203242791	203307543-203307945	304	1880	756	Pat3	Complete
chr1	203309125	203410397	203309125-203309625	203409957-203410397	318	1521	695.5	Duplicated	Complete
chr1	203309125	203457295	203309125-203309625	203456441-203457295	564	2204	1114.9	Duplicated	Complete
chr1	203311577	203457295	203311577-203312022	203456441-203457295	564	1388	884.8	Duplicated	Complete
chr1	203473613	203597850	203473613-203474198	203597425-203597850	154	1770	522.1	Pat3	Unmatched
chr1	203473613	203671607	203473613-203474198	203671167-203671607	311	1839	756.3	Duplicated	Complete
chr1	203830365	204098618	203830365-203830893	204098074-204098618	507	2014	1010.5	Duplicated	Complete
chr1	203840066	204098618	203840066-203840562	204098074-204098618	673	1728	1078.4	Duplicated	Complete
chr1	204131559	204176643	204131559-204132013	204176155-204176643	627	1890	1088.6	Duplicated	Complete
chr1	204183229	204336262	204183229-204183733	204335918-204336262	208	1187	496.9	Pat3	Complete
chr1	204183229	204368061	204183229-204183733	204367618-204368061	167	1200	447.7	Duplicated	Complete
chr1	204227494	204333211	204227494-204227888	204332595-204333211	472	1486	837.5	Duplicated	Complete
chr1	204227494	204336262	204227494-204227888	204335918-204336262	237	1738	641.8	Pat3	Complete
chr1	204227494	204368061	204227494-204227888	204367618-204368061	167	1757	541.7	Duplicated	Complete
chr1	204400418	204472712	204400418-204400915	204472205-204472712	156	1880	541.6	Pat3	Complete
chr1	204414979	204472712	204414979-204415897	204472205-204472712	178	1825	570	Pat3	Complete
chr1	204534916	204733321	204534916-204535348	204732928-204733321	271	1775	693.6	Duplicated	Complete
chr1	204944756	205031155	204944756-204945153	205030698-205031155	225	1642	607.8	Pat3	Complete
chr1	204944756	205091715	204944756-204945153	205091244-205091715	116	1303	388.8	Pat3	Complete
chr1	204944756	205111219	204944756-204945153	205110744-205111219	95	1733	405.8	Pat3	Unmatched
chr1	204944756	205225691	204944756-204945153	205225267-205225691	136	1469	447	Pat3	Complete
chr1	204958418	205031155	204958418-204958835	205030698-205031155	142	1524	465.2	Pat4	Complete
chr1	204958418	205091715	204958418-204958835	205091244-205091715	82	1210	315	Pat4	Complete
chr1	204958418	205225691	204958418-204958835	205225267-205225691	86	1364	342.5	Pat4	Complete
chr1	205242542	205294977	205242542-205243158	205294515-205294977	891	1687	1226	Duplicated	Complete
chr1	205290319	205294977	205290319-205290698	205294515-205294977	246	1367	579.9	Pat3	Unmatched
chr1	205304691	205400330	205304691-205305158	205399776-205400330	254	1660	649.3	Pat3	Complete
chr1	205304691	205455028	205304691-205305158	205454536-205455028	492	2108	1018.4	Duplicated	Complete
chr1	205323399	205400330	205323399-205323839	205399776-205400330	245	1555	617.2	Pat3	Complete
chr1	205323399	205455028	205323399-205323839	205454536-205455028	474	1975	967.5	Duplicated	Complete
chr1	205457225	205493817	205457225-205457623	205493392-205493817	331	2136	840.8	Duplicated	Complete
chr1	205498039	205601514	205498039-205498477	205601041-205601514	437	1728	869	Pat3	Complete
chr1	205498039	205627227	205498039-205498477	205626657-205627227	534	2190	1081.4	Duplicated	Complete
chr1	205557783	205601514	205557783-205558208	205601041-205601514	118	1432	411.1	Pat3	Unmatched
chr1	205557783	205627227	205557783-205558208	205626657-205627227	111	1815	448.8	Pat3	Complete
chr1	205560918	205601514	205560918-205561371	205601041-205601514	277	1186	573.2	Pat3	Complete
chr1	205560918	205627227	205560918-205561371	205626657-205627227	267	1504	633.7	Duplicated	Complete
chr1	205760695	205877274	205760695-205761100	205876895-205877274	223	1109	497.3	Duplicated	Complete
chr1	205888068	206310762	205888068-205888492	206310353-206310762	515	1591	905.2	Duplicated	Unmatched
chr1	206234356	206310762	206234356-206234780	206310353-206310762	372	1816	821.9	Duplicated	Complete
chr1	206652835	206757400	206652835-206653235	206756938-206757400	253	2083	725.9	Duplicated	Complete
chr1	206663372	206757400	206663372-206663815	206756938-206757400	476	2056	989.3	Duplicated	Complete
chr1	206679305	206757400	206679305-206679706	206756938-206757400	231	1485	585.7	Duplicated	Complete
chr1	206718088	206757400	206718088-206718520	206756938-206757400	370	1810	818.4	Duplicated	Complete
chr1	206781447	206838046	206781447-206781849	206837478-206838046	264	1488	626.8	Pat3	Complete
chr1	206804386	206838046	206804386-206804794	206837478-206838046	161	1346	465.5	Pat3	Unmatched
chr1	206807386	206838046	206807386-206808026	206837478-206838046	254	1491	615.4	Duplicated	Complete
chr1	206898916	207086276	206898916-206899304	207085806-207086276	178	1921	584.8	Duplicated	Complete
chr1	206899615	207086276	206899615-206900011	207085806-207086276	178	2309	641.1	Duplicated	Complete
chr1	206907842	207081152	206907842-206908256	207080853-207081152	108	980	325.3	Pat4	Complete
chr1	206907842	207086276	206907842-206908256	207085806-207086276	254	1737	664.2	Duplicated	Complete
chr1	206981966	207086276	206981966-206982350	207085806-207086276	325	1416	678.4	Pat3	Complete
chr1	206982814	207086276	206982814-206983231	207085806-207086276	325	2011	808.4	Pat3	Complete
chr1	207038255	207084851	207038255-207038669	207084363-207084851	231	1804	645.5	Pat3	Complete
chr1	207038255	207086276	207038255-207038669	207085806-207086276	246	2089	716.9	Pat3	Complete
chr1	207108815	207178716	207108815-207109205	207178315-207178716	152	1905	538.1	Pat3	Complete
chr1	207108815	207251550	207108815-207109205	207251116-207251550	128	1880	490.6	Pat3	Complete
chr1	207223053	207251550	207223053-207223702	207251116-207251550	94	1344	355.4	Pat3	Complete
chr1	207258016	207578662	207258016-207258461	207578232-207578662	271	1252	582.5	Pat3	Complete
chr1	207258016	207673413	207258016-207258461	207672812-207673413	144	1182	412.6	Pat3	Partial	77.19	overlap
chr1	207432719	207578662	207432719-207433090	207578232-207578662	194	1435	527.6	Pat3	Complete
chr1	207432719	207673413	207432719-207433090	207672812-207673413	103	1354	373.4	Pat3	Partial	60.63	overlap
chr1	207752648	207872624	207752648-207753029	207872202-207872624	322	1848	771.4	Duplicated	Complete
chr1	207752648	207971150	207752648-207753029	207970583-207971150	118	1534	425.5	Duplicated	Complete
chr1	207827713	207872624	207827713-207828031	207872202-207872624	105	1142	346.3	Pat4	Complete
chr1	207827713	207971150	207827713-207828031	207970583-207971150	63	948	244.4	Pat4	Complete
chr1	208001822	208042783	208001822-208002437	208042370-208042783	163	1280	456.8	Duplicated	Complete
chr1	208058333	208137308	208058333-208058909	208136726-208137308	711	2208	1253	Duplicated	Complete
chr1	208070513	208137308	208070513-208070824	208136726-208137308	272	1155	560.5	Pat4	Complete
chr1	208195043	208267521	208195043-208195554	208267074-208267521	174	1407	494.8	Duplicated	Complete
chr1	208305486	208412772	208305486-208305913	208412360-208412772	275	1399	620.3	Duplicated	Complete
chr1	208305486	208419000	208305486-208305913	208418535-208419000	232	1787	643.9	Duplicated	Complete
chr1	208825627	209364320	208825627-208826035	209364036-209364320	274	1393	617.8	Pat3	Complete
chr1	208825627	209609452	208825627-208826035	209608989-209609452	151	1446	467.3	Pat4	Partial	89.62	includeFeature
chr1	208827617	209364320	208827617-208827895	209364036-209364320	274	835	478.3	Pat3	Complete
chr1	209376171	209381381	209376171-209376568	209380984-209381381	231	1665	620.2	Pat3	Partial	3.93	inside
chr1	209376171	209422408	209376171-209376568	209422010-209422408	232	2102	698.3	Pat3	Complete
chr1	209376171	209528054	209376171-209376568	209527644-209528054	167	1962	572.4	Pat3	Complete
chr1	209376171	209609452	209376171-209376568	209608989-209609452	283	1526	657.2	Pat3	Complete
chr1	209376171	209687047	209376171-209376568	209686662-209687047	121	1574	436.4	Pat3	Partial	48.86	overlap
chr1	209742547	209801424	209742547-209743179	209800944-209801424	343	2181	864.9	Pat3	Partial	63.98	includeFeature
chr1	209742547	209866638	209742547-209743179	209866158-209866638	271	2145	762.4	Pat3	Partial	37.68	includeFeature
chr1	209749841	209801424	209749841-209750476	209800944-209801424	482	1904	958	Duplicated	Complete
chr1	209749841	209866638	209749841-209750476	209866158-209866638	411	1873	877.4	Duplicated	Complete
chr1	209749841	209921758	209749841-209750476	209920906-209921758	271	1713	681.3	Pat4	Complete
chr1	209775401	209801424	209775401-209775787	209800944-209801424	212	1585	579.7	Duplicated	Complete
chr1	210001003	210163293	210001003-210001437	210162929-210163293	65	1204	279.7	Pat3	Unmatched
chr1	210023745	210163293	210023745-210024122	210162929-210163293	99	1383	370	Pat3	Unmatched
chr1	210033614	210163293	210033614-210034042	210162929-210163293	224	1780	631.4	Pat3	Unmatched
chr1	210048852	210163293	210048852-210049290	210162929-210163293	98	1420	373	Pat3	Unmatched
chr1	210316798	210484845	210316798-210317234	210484409-210484845	255	1522	623	Duplicated	Complete
chr1	210413163	210484845	210413163-210413536	210484409-210484845	126	1263	398.9	Pat3	Complete
chr1	210533977	210574387	210533977-210534547	210573893-210574387	190	1439	522.9	Duplicated	Complete
chr1	210547560	210574387	210547560-210548375	210573893-210574387	266	1634	659.3	Pat3	Complete
chr1	210580419	211123650	210580419-210580978	211123321-211123650	338	2002	822.6	Pat3	Partial	70.19	inside
chr1	210580419	211309078	210580419-210580978	211308512-211309078	505	1627	906.4	Duplicated	Complete
chr1	210589466	211123650	210589466-210589716	211123321-211123650	338	949	566.4	Pat3	Partial	69.02	inside
chr1	210589466	211309078	210589466-210589716	211308512-211309078	505	771	624	Duplicated	Complete
chr1	210621618	211123650	210621618-210622059	211123321-211123650	282	1896	731.2	Pat3	Partial	64.87	inside
chr1	210621618	211309078	210621618-210622059	211308512-211309078	421	1541	805.5	Pat3	Complete
chr1	210757629	211123650	210757629-210758187	211123321-211123650	303	1732	724.4	Pat3	Partial	47.29	inside
chr1	210757629	211309078	210757629-210758187	211308512-211309078	453	1407	798.4	Duplicated	Complete
chr1	211643383	211649959	211643383-211643821	211649541-211649959	185	1705	561.6	Pat3	Unmatched
chr1	211643383	211687723	211643383-211643821	211687289-211687723	209	1658	588.7	Pat4	Complete
chr1	211688449	211798772	211688449-211689241	211798434-211798772	167	1527	505	Pat3	Unmatched
chr1	211688449	211828951	211688449-211689241	211828408-211828951	358	1724	785.6	Duplicated	Complete
chr1	211750968	211798772	211750968-211751509	211798434-211798772	175	1347	485.5	Pat3	Unmatched
chr1	211750968	211828951	211750968-211751509	211828408-211828951	375	1520	755	Duplicated	Complete
chr1	211752011	211798772	211752011-211752276	211798434-211798772	64	926	243.4	Pat3	Unmatched
chr1	211752011	211828951	211752011-211752276	211828408-211828951	375	1045	626	Duplicated	Complete
chr1	211854024	212004489	211854024-211854494	212003962-212004489	97	1189	339.6	Pat3	Unmatched
chr1	211871790	212004489	211871790-211872219	212003962-212004489	111	1270	375.5	Pat3	Complete
chr1	211871790	212629645	211871790-211872219	212629171-212629645	145	1934	529.6	Pat3	Unmatched
chr1	212185257	212465243	212185257-212185698	212464822-212465243	128	1464	432.9	Pat4	Unmatched
chr1	212185257	212541734	212185257-212185698	212541304-212541734	139	1789	498.7	Pat3	Unmatched
chr1	212185257	212629645	212185257-212185698	212629171-212629645	229	2273	721.5	Duplicated	Unmatched
chr1	212208148	212465243	212208148-212208944	212464822-212465243	117	1389	403.1	Pat4	Unmatched
chr1	212208148	212541734	212208148-212208944	212541304-212541734	146	1697	497.8	Pat3	Unmatched
chr1	212208148	212629645	212208148-212208944	212629171-212629645	209	2156	671.3	Duplicated	Unmatched
chr1	212236162	212465243	212236162-212236588	212464822-212465243	133	1280	412.6	Pat4	Complete
chr1	212236162	212541734	212236162-212236588	212541304-212541734	129	1563	449	Pat3	Complete
chr1	212236162	212629645	212236162-212236588	212629171-212629645	238	1986	687.5	Duplicated	Complete
chr1	212244025	212465243	212244025-212244462	212464822-212465243	186	1414	512.8	Pat4	Complete
chr1	212244025	212541734	212244025-212244462	212541304-212541734	195	1727	580.3	Pat3	Complete
chr1	212244025	212629645	212244025-212244462	212629171-212629645	332	2194	853.5	Duplicated	Complete
chr1	213547623	214296888	213547623-213548061	214296504-214296888	105	1764	430.4	Pat3	Complete
chr1	214387246	214502577	214387246-214387662	214502099-214502577	197	1836	601.4	Pat4	Unmatched
chr1	214434819	214502577	214434819-214435264	214502099-214502577	272	1668	673.6	Duplicated	Complete
chr1	214504981	214725490	214504981-214507154	214725077-214725490	143	1663	487.7	Pat3	Partial	71.9	inside
chr1	214504981	214758968	214504981-214507154	214758396-214758968	240	1409	581.5	Duplicated	Complete
chr1	214981990	215700508	214981990-214982594	215699831-215700508	228	1905	659	Pat3	Complete
chr1	214989979	215700508	214989979-214990286	215699831-215700508	228	843	438.4	Pat3	Complete
chr1	215845829	216394973	215845829-215846167	216394452-216394973	41	1399	239.5	Pat3	Unmatched
chr1	215855571	216293328	215855571-215855969	216292953-216293328	117	1568	428.3	Pat3	Unmatched
chr1	215855571	216394973	215855571-215855969	216394452-216394973	41	1475	245.9	Pat3	Unmatched
chr1	215883697	216293328	215883697-215884110	216292953-216293328	156	1861	538.8	Pat3	Complete
chr1	215883697	216394973	215883697-215884110	216394452-216394973	55	1750	310.2	Pat3	Complete
chr1	215966610	216293328	215966610-215967088	216292953-216293328	116	1703	444.5	Pat3	Complete
chr1	215966610	216394973	215966610-215967088	216394452-216394973	41	1602	256.3	Pat3	Complete
chr1	215997543	216293328	215997543-215998004	216292953-216293328	222	1444	566.2	Pat3	Complete
chr1	215997543	216394973	215997543-215998004	216394452-216394973	79	1358	327.5	Pat3	Complete
chr1	218472717	218695313	218472717-218473118	218694912-218695313	87	1430	352.7	Pat3	Unmatched
chr1	218472717	218726857	218472717-218473118	218726648-218726857	107	803	293.1	Pat3	Unmatched
chr1	218503345	218695313	218503345-218503833	218694912-218695313	126	1703	463.2	Pat3	Complete
chr1	218503345	218726857	218503345-218503833	218726648-218726857	155	957	385.1	Pat3	Complete
chr1	218512573	218695313	218512573-218513086	218694912-218695313	130	1571	451.9	Pat4	Complete
chr1	218512573	218726857	218512573-218513086	218726648-218726857	135	883	345.3	Pat4	Complete
chr1	218534660	218695313	218534660-218535073	218694912-218695313	112	1592	422.3	Pat4	Complete
chr1	218534660	218726857	218534660-218535073	218726648-218726857	116	894	322	Pat4	Complete
chr1	219347271	219559701	219347271-219347618	219559143-219559701	132	745	313.6	Pat3	Partial	85.61	overlap
chr1	219347271	219741075	219347271-219347618	219740660-219741075	79	778	247.9	Pat3	Partial	53.97	includeFeature
chr1	219347271	219834785	219347271-219347618	219834361-219834785	63	673	205.9	Pat3	Partial	43.6	includeFeature
chr1	219377844	219559701	219377844-219378351	219559143-219559701	266	1746	681.5	Pat3	Complete
chr1	219377844	219741075	219377844-219378351	219740660-219741075	160	1824	540.2	Pat3	Complete
chr1	219377844	219834785	219377844-219378351	219834361-219834785	128	1576	449.1	Pat3	Complete
chr1	221047499	221377369	221047499-221047995	221376784-221377369	432	1972	923	Duplicated	Complete
chr1	221082071	221377369	221082071-221082461	221376784-221377369	170	1926	572.2	Duplicated	Complete
chr1	221437073	221605006	221437073-221437648	221604662-221605006	212	1389	542.6	Duplicated	Complete
chr1	221437073	221609173	221437073-221437648	221608753-221609173	318	1645	723.3	Duplicated	Complete
chr1	221437073	222344787	221437073-221437648	222344394-222344787	272	1725	685	Pat4	Unmatched
chr1	221437073	222629281	221437073-221437648	222628339-222629281	233	2062	693.1	Pat4	Unmatched
chr1	221651366	222344787	221651366-221651783	222344394-222344787	190	1291	495.3	Duplicated	Complete
chr1	221651366	222629281	221651366-221651783	222628339-222629281	163	1543	501.5	Duplicated	Complete
chr1	221717052	222344787	221717052-221717426	222344394-222344787	120	1237	385.3	Duplicated	Complete
chr1	221717052	222629281	221717052-221717426	222628339-222629281	132	1478	441.7	Duplicated	Complete
chr1	221915145	222344787	221915145-221916865	222344394-222344787	173	1274	469.5	Pat4	Complete
chr1	221915145	222629281	221915145-221916865	222628339-222629281	148	1522	474.6	Pat4	Complete
chr1	222269503	222340731	222269503-222270034	222340284-222340731	89	1638	381.8	Pat3	Unmatched
chr1	222269503	222344787	222269503-222270034	222344394-222344787	66	1524	317.1	Pat3	Unmatched
chr1	222269503	222629281	222269503-222270034	222628339-222629281	98	1821	422.4	Pat3	Unmatched
chr1	222297983	222340731	222297983-222298316	222340284-222340731	78	1152	299.8	Pat3	Unmatched
chr1	222297983	222344787	222297983-222298316	222344394-222344787	58	1072	249.4	Pat3	Unmatched
chr1	222297983	222629281	222297983-222298316	222628339-222629281	86	1281	331.9	Pat3	Unmatched
chr1	222638273	222808185	222638273-222639293	222807737-222808185	249	1531	617.4	Duplicated	Complete
chr1	222912023	223263799	222912023-222912383	223263389-223263799	195	1488	538.7	Pat3	Complete
chr1	222912023	223303052	222912023-222912383	223302626-223303052	109	1592	416.6	Pat3	Complete
chr1	222966066	223263799	222966066-222966512	223263389-223263799	341	1476	709.4	Duplicated	Complete
chr1	222966066	223303052	222966066-222966512	223302626-223303052	191	1579	549.2	Duplicated	Complete
chr1	223254639	223263799	223254639-223255200	223263389-223263799	696	1662	1075.5	Duplicated	Complete
chr1	223254639	223297420	223254639-223255200	223296988-223297420	389	1787	833.8	Duplicated	Complete
chr1	223306770	223816248	223306770-223307412	223815892-223816248	561	2221	1116.2	Pat3	Complete
chr1	223306770	223937310	223306770-223307412	223936736-223937310	856	2255	1389.3	Duplicated	Complete
chr1	223705078	223816248	223705078-223705455	223815892-223816248	173	2200	616.9	Pat3	Partial	19.24	inside
chr1	223705078	223872309	223705078-223705455	223871888-223872309	106	1556	406.1	Pat3	Partial	28.95	inside
chr1	223885788	223937310	223885788-223886318	223936736-223937310	364	1813	812.4	Duplicated	Partial	72.69	overlap
chr1	223885788	224108881	223885788-223886318	224108662-224108881	69	1156	282.4	Pat4	Partial	60.28	includeFeature
chr1	223885788	224294821	223885788-223886318	224294446-224294821	110	1215	365.6	Pat3	Partial	32.88	includeFeature
chr1	223899856	223937310	223899856-223900296	223936736-223937310	420	1678	839.5	Pat3	Complete
chr1	223899856	224294821	223899856-223900296	224294446-224294821	127	1125	378	Pat3	Partial	34.05	includeFeature
chr1	223993740	224294821	223993740-223993949	224294446-224294821	94	822	278	Pat3	Partial	32.11	includeFeature
chr1	223999341	224238926	223999341-223999720	224238477-224238926	80	1132	300.9	Pat3	Complete
chr1	223999341	224294821	223999341-223999720	224294446-224294821	94	1042	313	Pat3	Partial	32.72	includeFeature
chr1	224701350	225041116	224701350-224702000	225040592-225041116	516	1636	918.8	Duplicated	Complete
chr1	224832204	225041116	224832204-224832644	225040592-225041116	334	1359	673.7	Duplicated	Complete
chr1	224888659	225041116	224888659-224889028	225040592-225041116	196	1369	518	Pat3	Partial	54.76	inside
chr1	225662559	225965572	225662559-225663188	225965063-225965572	1160	1801	1445.4	Duplicated	Complete
chr1	225662559	226033899	225662559-225663188	226033458-226033899	853	2191	1367.1	Duplicated	Complete
chr1	225662559	226070699	225662559-225663188	226070645-226070699	422	903	617.3	Pat3	Partial	53.54	includeFeature
chr1	225662559	226099413	225662559-225663188	226098990-226099413	958	2061	1405.1	Duplicated	Complete
chr1	225668607	226033899	225668607-225668978	226033458-226033899	853	1531	1142.8	Duplicated	Complete
chr1	225668607	226070699	225668607-225668978	226070645-226070699	422	631	516	Pat3	Partial	54.35	includeFeature
chr1	225668607	226099413	225668607-225668978	226098990-226099413	958	1440	1174.5	Duplicated	Complete
chr1	226312655	226385081	226312655-226313294	226384636-226385081	190	2019	619.4	Pat3	Complete
chr1	226735348	226796814	226735348-226735774	226796428-226796814	202	1481	547	Pat3	Complete
chr1	226814139	227016172	226814139-226814546	227015714-227016172	349	1850	803.5	Pat3	Complete
chr1	226821785	227016172	226821785-226822259	227015714-227016172	895	1986	1333.2	Duplicated	Complete
chr1	227318922	227730704	227318922-227319304	227730045-227730704	157	1731	521.3	Pat3	Partial	76.94	includeFeature
chr1	227669216	227730704	227669216-227669675	227730045-227730704	177	1567	526.6	Duplicated	Complete
chr1	227917973	228134995	227917973-227918437	228134258-228134995	145	1252	426.1	Pat3	Complete
chr1	227917973	228141984	227917973-227918437	228141573-228141984	104	1412	383.2	Pat3	Complete
chr1	227950065	228134995	227950065-227950646	228134258-228134995	476	1729	907.2	Duplicated	Complete
chr1	227950065	228141984	227950065-227950646	228141573-228141984	341	1950	815.4	Pat3	Complete
chr1	228187035	228270358	228187035-228187446	228270110-228270358	87	866	274.5	Pat3	Unmatched
chr1	228187035	228354473	228187035-228187446	228353239-228354473	140	1509	459.6	Pat3	Complete
chr1	228192019	228270358	228192019-228192338	228270110-228270358	59	680	200.3	Pat3	Unmatched
chr1	228192019	228354473	228192019-228192338	228353239-228354473	94	1185	333.8	Pat3	Complete
chr1	228318625	228328132	228318625-228319082	228327436-228328132	71	950	259.7	Pat3	Unmatched
chr1	228318625	228354473	228318625-228319082	228353239-228354473	145	1597	481.2	Pat3	Complete
chr1	228401157	228581510	228401157-228401552	228581134-228581510	141	1576	471.4	Pat4	Complete
chr1	228800106	229363599	228800106-228800537	229363163-229363599	233	1889	663.4	Duplicated	Complete
chr1	228870617	229363599	228870617-228871501	229363163-229363599	233	1709	631	Duplicated	Complete
chr1	229393697	229589323	229393697-229394347	229588979-229589323	94	1680	397.4	Pat3	Complete
chr1	229393697	229618234	229393697-229394347	229617716-229618234	149	2044	551.9	Pat3	Complete
chr1	229393697	229650850	229393697-229394347	229650364-229650850	83	1848	391.6	Pat4	Complete
chr1	229796931	230446723	229796931-229797394	230446191-230446723	161	1512	493.4	Duplicated	Complete
chr1	230777753	230909250	230777753-230778572	230908866-230909250	89	1575	374.4	Pat3	Complete
chr1	230933591	231347506	230933591-230934144	231347024-231347506	240	1910	677.1	Pat3	Complete
chr1	231451555	231726716	231451555-231451892	231726292-231726716	128	1647	459.1	Pat3	Complete
chr1	231451555	231740147	231451555-231451892	231739501-231740147	191	1913	604.5	Pat3	Complete
chr1	231493522	231726716	231493522-231493992	231726292-231726716	126	1517	437.2	Duplicated	Complete
chr1	231493522	231740147	231493522-231493992	231739501-231740147	187	1762	574	Pat3	Complete
chr1	231892492	231942757	231892492-231892925	231942424-231942757	304	1499	675.1	Pat3	Unmatched
chr1	231892492	233927239	231892492-231892925	233926852-233927239	566	1718	986.1	Pat3	Complete
chr1	231892492	234201973	231892492-231892925	234201549-234201973	455	2037	962.7	Pat3	Complete
chr1	232002373	233377249	232002373-232002825	233376808-233377249	144	1602	480.3	Pat3	Unmatched
chr1	232002373	233927239	232002373-232002825	233926852-233927239	337	1748	767.5	Pat3	Complete
chr1	232002373	234201973	232002373-232002825	234201549-234201973	271	2074	749.7	Pat3	Complete
chr1	232766081	233377249	232766081-232766779	233376808-233377249	173	1442	499.5	Pat3	Unmatched
chr1	232766081	233927239	232766081-232766779	233926852-233927239	405	1573	798.2	Duplicated	Complete
chr1	232766081	234201973	232766081-232766779	234201549-234201973	325	1866	778.7	Pat3	Complete
chr1	232771490	233377249	232771490-232771924	233376808-233377249	173	1349	483.1	Pat3	Unmatched
chr1	232779005	233377249	232779005-232779334	233376808-233377249	173	1059	428	Pat3	Unmatched
chr1	233530535	233927239	233530535-233531007	233926852-233927239	204	1693	587.7	Pat3	Partial	88.39	includeFeature
chr1	233530535	234201973	233530535-233531007	234201549-234201973	164	2007	573.7	Pat3	Partial	93.14	includeFeature
chr1	234622687	235247425	234622687-234623094	235246987-235247425	371	1102	639.4	Duplicated	Complete
chr1	234634750	235247425	234634750-234635505	235246987-235247425	371	1441	731.2	Duplicated	Complete
chr1	234634750	235580818	234634750-234635505	235580303-235580818	313	1478	680.2	Pat3	Unmatched
chr1	234733653	235247425	234733653-234734072	235246987-235247425	260	1291	579.4	Duplicated	Complete
chr1	234733653	235580818	234733653-234734072	235580303-235580818	220	1325	539.9	Pat3	Unmatched
chr1	234745918	235247425	234745918-234747715	235246987-235247425	159	895	377.2	Pat3	Complete
chr1	235267361	235580818	235267361-235267885	235580303-235580818	172	1597	524.1	Pat3	Complete
chr1	235416460	235580818	235416460-235416894	235580303-235580818	176	1328	483.5	Pat3	Complete
chr1	235667638	235764763	235667638-235668396	235764411-235764763	94	1063	316.1	Pat3	Partial	90.48	overlap
chr1	235667638	235946846	235667638-235668396	235946280-235946846	89	1230	330.9	Pat3	Complete
chr1	235667638	236135713	235667638-235668396	236134966-236135713	135	1101	385.5	Pat3	Complete
chr1	235674894	235946846	235674894-235675399	235946280-235946846	146	1142	408.3	Pat3	Complete
chr1	235674894	236135713	235674894-235675399	236134966-236135713	221	1022	475.2	Pat3	Complete
chr1	235676880	235764763	235676880-235677462	235764411-235764763	154	1390	462.7	Pat3	Partial	83.98	inside
chr1	235676880	235946846	235676880-235677462	235946280-235946846	146	1609	484.7	Pat3	Complete
chr1	235676880	236135713	235676880-235677462	236134966-236135713	221	1440	564.1	Pat3	Complete
chr1	236266893	236615610	236266893-236267347	236615341-236615610	122	1396	412.7	Pat3	Partial	98.35	overlap
chr1	236272634	236615610	236272634-236273103	236615341-236615610	122	1406	414.2	Pat3	Partial	90.03	inside
chr1	236772429	237032576	236772429-236772809	237032096-237032576	94	1358	357.3	Pat3	Complete
chr1	236772429	237550278	236772429-236772809	237549884-237550278	93	1445	366.6	Pat3	Unmatched
chr1	236916864	237550278	236916864-236917166	237549884-237550278	85	1068	301.3	Pat3	Unmatched
chr1	236922506	237032576	236922506-236922970	237032096-237032576	85	1384	343	Pat3	Complete
chr1	236922506	237550278	236922506-236922970	237549884-237550278	85	1473	353.8	Pat3	Unmatched
chr1	237977625	240061837	237977625-237977988	240061401-240061837	132	1689	472.2	Pat3	Complete
chr1	238014535	240061837	238014535-238014909	240061401-240061837	207	1700	593.2	Pat3	Complete
chr1	238027543	240061837	238027543-238027944	240061401-240061837	207	1499	557	Pat3	Complete
chr1	238415597	240061837	238415597-238415966	240061401-240061837	267	1760	685.5	Pat3	Unmatched
chr1	239568798	240061837	239568798-239569138	240061401-240061837	265	1468	623.7	Pat3	Complete
chr1	240114805	240140191	240114805-240115228	240139638-240140191	104	2309	490	Pat3	Complete
chr1	240190103	240256311	240190103-240190777	240255925-240256311	152	1308	445.9	Pat3	Unmatched
chr1	240190103	240313180	240190103-240190777	240312787-240313180	228	1840	647.7	Duplicated	Complete
chr1	240190103	240353226	240190103-240190777	240352662-240353226	104	1552	401.8	Duplicated	Complete
chr1	240354061	240855815	240354061-240354541	240855265-240855815	130	1472	437.4	Pat3	Complete
chr1	240895582	241018034	240895582-240895986	241017775-241018034	141	1044	383.7	Pat3	Complete
chr1	240895582	241110626	240895582-240895986	241110222-241110626	222	1464	570.1	Duplicated	Complete
chr1	241694533	241791388	241694533-241695133	241790755-241791388	249	1728	656	Pat3	Complete
chr1	241694533	241998476	241694533-241695133	241998062-241998476	118	1285	389.4	Pat3	Complete
chr1	241774189	241998476	241774189-241774748	241998062-241998476	156	1272	445.5	Duplicated	Complete
chr1	241774189	242149476	241774189-241774748	242149142-242149476	165	1551	505.9	Pat4	Unmatched
chr1	242059660	242149476	242059660-242060076	242149142-242149476	286	1420	637.3	Duplicated	Complete
chr1	242059660	242162251	242059660-242060076	242161642-242162251	186	1500	528.2	Pat3	Complete
chr1	242059660	242181306	242059660-242060076	242180949-242181306	275	1382	616.5	Duplicated	Complete
chr1	242618056	243489062	242618056-242618538	243488569-243489062	40	1165	215.9	Pat3	Complete
chr1	242618056	243912381	242618056-242618538	243911757-243912381	55	1555	292.4	Pat3	Partial	70.15	inside
chr1	242618056	244110753	242618056-242618538	244110403-244110753	72	1484	326.9	Pat3	Partial	80.9	inside
chr1	242630854	243489062	242630854-242631210	243488569-243489062	40	860	185.5	Pat3	Complete
chr1	243507261	243912381	243507261-243507703	243911757-243912381	81	2001	402.6	Pat3	Partial	21.96	inside
chr1	243507261	244110753	243507261-243507703	244110403-244110753	107	1909	452	Pat3	Partial	32.71	inside
chr1	243507261	244437173	243507261-243507703	244436190-244437173	274	2072	753.5	Pat3	Complete
chr1	243507261	244463152	243507261-243507703	244462729-244463152	122	2152	512.4	Pat3	Complete
chr1	245133956	245206394	245133956-245134821	245205910-245206394	201	1597	566.6	Pat3	Unmatched
chr1	245242336	245320326	245242336-245242741	245319712-245320326	77	1435	332.4	Pat3	Partial	5.25	overlap
chr1	245242336	246166866	245242336-245242741	246166413-246166866	271	1796	697.7	Pat3	Partial	24.69	includeFeature
chr1	246175537	246280955	246175537-246175985	246280479-246280955	101	1366	371.4	Duplicated	Complete
chr1	246175537	246614472	246175537-246175985	246613952-246614472	117	1416	407	Pat3	Complete
chr1	246660584	246772549	246660584-246661050	246771998-246772549	72	1260	301.2	Pat3	Partial	23.6	inside
chr1	246660584	246862860	246660584-246661050	246862417-246862860	117	1689	444.5	Pat3	Complete
chr1	246660584	246917657	246660584-246661050	246917155-246917657	108	1583	413.5	Pat3	Complete
chr1	246810391	246862860	246810391-246810802	246862417-246862860	90	1266	337.5	Pat3	Complete
chr1	246810391	246917657	246810391-246810802	246917155-246917657	83	1186	313.7	Pat3	Complete
chr1	246852772	246862860	246852772-246853183	246862417-246862860	146	1704	498.8	Pat3	Complete
chr1	246852772	246917657	246852772-246853183	246917155-246917657	134	1597	462.6	Pat3	Complete
chr1	247553274	247740166	247553274-247553809	247739878-247740166	137	1266	416.5	Pat4	Unmatched
chr10	556900	729991	556900-557368	729544-729991	197	1179	481.9	Pat3	Unmatched
chr10	556900	3086217	556900-557368	3085707-3086217	337	1821	783.4	Pat4	Complete
chr10	2881291	3020764	2881291-2881638	3020222-3020764	177	1637	538.3	Pat3	Unmatched
chr10	2881291	3086217	2881291-2881638	3085707-3086217	210	1672	592.6	Pat3	Unmatched
chr10	2970333	3020764	2970333-2970852	3020222-3020764	236	1760	644.5	Pat3	Complete
chr10	2970333	3086217	2970333-2970852	3085707-3086217	281	1797	710.6	Duplicated	Complete
chr10	2981097	3020764	2981097-2981445	3020222-3020764	86	1363	342.4	Pat3	Complete
chr10	2981097	3086217	2981097-2981445	3085707-3086217	129	1392	423.8	Duplicated	Complete
chr10	3110577	3823972	3110577-3110958	3823624-3823972	73	788	239.8	Duplicated	Unmatched
chr10	3235020	3823972	3235020-3235773	3823624-3823972	210	1152	491.9	Duplicated	Complete
chr10	3235020	4699180	3235020-3235773	4698754-4699180	358	1775	797.2	Duplicated	Complete
chr10	3235020	4813726	3235020-3235773	4813375-4813726	259	1408	603.9	Pat3	Complete
chr10	3239499	3823972	3239499-3239955	3823624-3823972	210	1177	497.2	Duplicated	Complete
chr10	3239499	4699180	3239499-3239955	4698754-4699180	358	1813	805.6	Duplicated	Complete
chr10	3239499	4813726	3239499-3239955	4813375-4813726	259	1439	610.5	Pat3	Complete
chr10	3274158	3823972	3274158-3274454	3823624-3823972	269	746	448	Duplicated	Complete
chr10	3281735	3823972	3281735-3282213	3823624-3823972	269	1129	551.1	Duplicated	Complete
chr10	3281735	4699180	3281735-3282213	4698754-4699180	458	1739	892.4	Duplicated	Complete
chr10	3281735	4813726	3281735-3282213	4813375-4813726	332	1380	676.9	Pat3	Complete
chr10	3494457	4699180	3494457-3494884	4698754-4699180	106	1527	402.3	Pat4	Unmatched
chr10	3504131	3823972	3504131-3504284	3823624-3823972	99	676	258.7	Duplicated	Complete
chr10	3509554	3823972	3509554-3509898	3823624-3823972	99	552	233.8	Duplicated	Complete
chr10	4555013	4699180	4555013-4555394	4698754-4699180	222	1499	576.9	Duplicated	Complete
chr10	4555013	4813726	4555013-4555394	4813375-4813726	161	1189	437.5	Pat3	Complete
chr10	4857426	5137254	4857426-4858426	5136786-5137254	342	1956	817.9	Duplicated	Complete
chr10	4857426	5325844	4857426-4858426	5325461-5325844	183	2116	622.3	Pat3	Complete
chr10	4857426	5426367	4857426-4858426	5425801-5426367	181	2065	611.4	Duplicated	Complete
chr10	4857426	5476476	4857426-4858426	5475939-5476476	183	1603	541.6	Duplicated	Complete
chr10	4857426	5665522	4857426-4858426	5665032-5665522	449	1934	931.9	Duplicated	Complete
chr10	4891746	5137254	4891746-4892467	5136786-5137254	754	2097	1257.4	Duplicated	Complete
chr10	4891746	5325844	4891746-4892467	5325461-5325844	480	2269	1043.6	Pat3	Complete
chr10	4891746	5426367	4891746-4892467	5425801-5426367	458	2214	1007	Duplicated	Complete
chr10	4891746	5476476	4891746-4892467	5475939-5476476	350	1719	775.7	Duplicated	Complete
chr10	4891746	5665522	4891746-4892467	5665032-5665522	922	2073	1382.5	Duplicated	Complete
chr10	6056072	6193777	6056072-6056538	6193338-6193777	218	1720	612.3	Duplicated	Complete
chr10	6056072	6720539	6056072-6056538	6720170-6720539	306	1882	758.9	Pat3	Complete
chr10	6128311	6193777	6128311-6128805	6193338-6193777	104	1465	390.3	Pat3	Complete
chr10	6128311	6710048	6128311-6128805	6709655-6710048	395	1707	821.1	Pat3	Complete
chr10	6130476	6193777	6130476-6131247	6193338-6193777	281	1337	612.9	Duplicated	Complete
chr10	6150864	6193777	6150864-6151278	6193338-6193777	139	1492	455.4	Duplicated	Complete
chr10	6244503	6444159	6244503-6245683	6443675-6444159	266	1505	632.7	Duplicated	Complete
chr10	6244503	6710048	6244503-6245683	6709655-6710048	368	1761	805	Pat3	Complete
chr10	6487645	6710048	6487645-6488016	6709655-6710048	207	1518	560.6	Pat3	Unmatched
chr10	6622059	6710048	6622059-6622635	6709655-6710048	245	1922	686.2	Pat3	Unmatched
chr10	7567349	7729642	7567349-7567800	7729174-7729642	294	1394	640.2	Duplicated	Complete
chr10	7567349	9251560	7567349-7567800	9251116-9251560	208	1562	570	Pat3	Complete
chr10	7913883	9251560	7913883-7914396	9251116-9251560	181	1806	571.7	Pat3	Complete
chr10	7913883	9347540	7913883-7914396	9346971-9347540	93	1770	405.7	Pat3	Partial	93.31	overlap
chr10	9353714	11078798	9353714-9354005	11078227-11078798	109	1171	357.3	Duplicated	Complete
chr10	9373441	10719839	9373441-9373904	10719413-10719839	115	1774	451.7	Duplicated	Complete
chr10	9373441	11078798	9373441-9373904	11078227-11078798	109	1857	449.9	Duplicated	Complete
chr10	9384716	10719839	9384716-9385250	10719413-10719839	115	1541	421	Duplicated	Complete
chr10	9384716	11078798	9384716-9385250	11078227-11078798	109	1613	419.3	Duplicated	Complete
chr10	11466493	11514541	11466493-11466877	11514125-11514541	145	1180	413.6	Pat3	Unmatched
chr10	11557496	11800478	11557496-11558013	11799793-11800478	268	1882	710.2	Duplicated	Complete
chr10	11767178	11800478	11767178-11767589	11799793-11800478	216	1496	568.5	Duplicated	Complete
chr10	12028569	12753838	12028569-12028996	12752943-12753838	117	1886	469.7	Pat4	Complete
chr10	12306137	12698937	12306137-12306576	12698501-12698937	556	1915	1031.9	Pat3	Complete
chr10	12306137	12753838	12306137-12306576	12752943-12753838	524	2058	1038.5	Duplicated	Complete
chr10	12306137	12944531	12306137-12306576	12944098-12944531	438	2123	964.3	Pat3	Complete
chr10	12824426	12944531	12824426-12824855	12944098-12944531	169	1637	526	Pat3	Partial	14.81	inside
chr10	12824426	13117255	12824426-12824855	13116788-13117255	138	1678	481.2	Pat3	Partial	41.02	overlap
chr10	13203137	13344735	13203137-13203581	13344305-13344735	123	1498	429.2	Pat3	Partial	67.92	includeFeature
chr10	13203137	13482863	13203137-13203581	13482452-13482863	196	1725	581.5	Pat3	Partial	83.76	includeFeature
chr10	13203137	13579132	13203137-13203581	13578752-13579132	132	1779	484.6	Pat3	Partial	87.92	includeFeature
chr10	13413859	13482863	13413859-13414283	13482452-13482863	178	1622	537.3	Duplicated	Complete
chr10	13413859	13571180	13413859-13414283	13571013-13571180	112	1235	371.9	Pat3	Complete
chr10	13413859	13579132	13413859-13414283	13578752-13579132	120	1674	448.2	Pat3	Complete
chr10	13628646	13820425	13628646-13629083	13819976-13820425	266	1623	657.1	Duplicated	Complete
chr10	13701941	13820425	13701941-13702417	13819976-13820425	330	1978	807.9	Duplicated	Complete
chr10	13829746	13999290	13829746-13830161	13998923-13999290	125	1414	420.4	Pat4	Complete
chr10	14074445	14136478	14074445-14074818	14135692-14136478	222	1841	639.3	Duplicated	Complete
chr10	14074445	15148805	14074445-14074818	15148387-15148805	333	2131	842.4	Pat3	Unmatched
chr10	14228295	14865548	14228295-14228630	14865116-14865548	313	965	549.6	Duplicated	Complete
chr10	14238886	14521070	14238886-14239318	14520633-14521070	201	1478	545	Duplicated	Complete
chr10	14238886	14865548	14238886-14239318	14865116-14865548	313	1503	685.9	Duplicated	Complete
chr10	14238886	15148805	14238886-14239318	15148387-15148805	480	2063	995.1	Duplicated	Unmatched
chr10	14242756	14521070	14242756-14242989	14520633-14521070	201	799	400.7	Duplicated	Complete
chr10	14344064	14521070	14344064-14344433	14520633-14521070	68	999	260.6	Pat3	Unmatched
chr10	14540895	14865548	14540895-14541416	14865116-14865548	225	1246	529.5	Duplicated	Complete
chr10	14540895	15148805	14540895-14541416	15148387-15148805	235	1712	634.3	Duplicated	Complete
chr10	14578891	14865548	14578891-14579296	14865116-14865548	248	1305	568.9	Duplicated	Complete
chr10	14578891	15148805	14578891-14579296	15148387-15148805	374	1792	818.7	Duplicated	Complete
chr10	15251784	15413710	15251784-15252265	15413168-15413710	244	2112	717.9	Duplicated	Complete
chr10	15304078	15413710	15304078-15304372	15413168-15413710	106	872	304	Duplicated	Complete
chr10	15469822	15768110	15469822-15470233	15767703-15768110	125	1626	450.8	Pat3	Complete
chr10	15469822	15786665	15469822-15470233	15786272-15786665	98	1789	418.7	Pat3	Partial	83.57	includeFeature
chr10	15476026	15768110	15476026-15476466	15767703-15768110	335	2008	820.2	Duplicated	Complete
chr10	15476026	15786665	15476026-15476466	15786272-15786665	262	2209	760.8	Pat3	Partial	85.23	includeFeature
chr10	15627223	15758213	15627223-15627630	15757803-15758213	164	1674	524	Duplicated	Complete
chr10	15627223	15762430	15627223-15627630	15761914-15762430	77	1537	344	Pat4	Complete
chr10	15627223	15768110	15627223-15627630	15767703-15768110	152	1706	509.2	Duplicated	Complete
chr10	15627223	15786665	15627223-15627630	15786272-15786665	118	1877	470.6	Pat3	Partial	88.36	overlap
chr10	16158433	16563218	16158433-16158662	16562990-16563218	168	706	344.4	Pat3	Unmatched
chr10	16158433	16587521	16158433-16158662	16587145-16587521	201	1123	475.1	Pat3	Complete
chr10	16870075	17277468	16870075-16870768	17277206-17277468	139	1071	385.8	Duplicated	Complete
chr10	16870075	17300123	16870075-16870768	17299601-17300123	213	1841	626.2	Duplicated	Complete
chr10	16870075	17473180	16870075-16870768	17472717-17473180	279	1956	738.7	Duplicated	Complete
chr10	16870075	18393811	16870075-16870768	18393184-18393811	216	2127	677.8	Pat3	Complete
chr10	16870075	18528231	16870075-16870768	18527790-18528231	177	1973	590.9	Pat3	Complete
chr10	16885192	17277468	16885192-16885707	17277206-17277468	110	1025	335.8	Pat4	Complete
chr10	16885192	17300123	16885192-16885707	17299601-17300123	209	1763	607	Duplicated	Complete
chr10	16885192	17473180	16885192-16885707	17472717-17473180	274	1872	716.2	Duplicated	Complete
chr10	16885192	18393811	16885192-16885707	18393184-18393811	216	2036	663.2	Pat3	Complete
chr10	16885192	18528231	16885192-16885707	18527790-18528231	177	1889	578.2	Pat3	Complete
chr10	16895212	17473180	16895212-16895622	17472717-17473180	274	1397	618.7	Duplicated	Complete
chr10	16933276	17277468	16933276-16933656	17277206-17277468	58	789	213.9	Pat4	Complete
chr10	16933276	17300123	16933276-16933656	17299601-17300123	49	1357	257.9	Pat4	Complete
chr10	16933276	17473180	16933276-16933656	17472717-17473180	119	1441	414.1	Pat4	Complete
chr10	19082875	20077432	19082875-19083258	20077000-20077432	84	1239	322.6	Pat3	Partial	16.86	includeFeature
chr10	19701471	20077432	19701471-19701859	20077000-20077432	96	1505	380.1	Pat3	Partial	44.61	includeFeature
chr10	19701471	21559277	19701471-19701859	21558859-21559277	322	1615	721.1	Pat3	Partial	9.03	includeFeature
chr10	20108357	21559277	20108357-20108812	21558859-21559277	596	1736	1017.2	Duplicated	Complete
chr10	21367590	21559277	21367590-21368011	21558859-21559277	539	1662	946.5	Duplicated	Complete
chr10	21530132	21559277	21530132-21530434	21558859-21559277	550	1126	787	Pat3	Unmatched
chr10	21567615	21785917	21567615-21568051	21785527-21785917	129	1327	413.7	Pat3	Complete
chr10	21567615	22021505	21567615-21568051	22021052-22021505	227	1873	652.1	Duplicated	Complete
chr10	21784493	22021505	21784493-21785005	22021052-22021505	179	1688	549.7	Duplicated	Complete
chr10	22839696	22875524	22839696-22840081	22875130-22875524	88	1285	336.3	Pat3	Complete
chr10	22839696	23278390	22839696-22840081	23277728-23278390	147	1973	538.5	Pat3	Complete
chr10	22862884	22875524	22862884-22863270	22875130-22875524	137	1272	417.4	Pat3	Complete
chr10	22862884	23278390	22862884-22863270	23277728-23278390	229	1953	668.8	Duplicated	Complete
chr10	23446933	23819352	23446933-23447746	23818989-23819352	111	1718	436.7	Pat3	Unmatched
chr10	23446933	23992176	23446933-23447746	23991809-23992176	187	1815	582.6	Pat3	Unmatched
chr10	23603592	23814714	23603592-23604122	23814372-23814714	173	1352	483.6	Duplicated	Complete
chr10	23603592	23819352	23603592-23604122	23818989-23819352	216	1695	605.1	Duplicated	Complete
chr10	23603592	23992176	23603592-23604122	23991809-23992176	341	1790	781.3	Pat3	Complete
chr10	24283372	24485757	24283372-24283801	24485319-24485757	175	2043	597.9	Duplicated	Complete
chr10	24283372	24608753	24283372-24283801	24608400-24608753	125	1483	430.6	Pat3	Unmatched
chr10	24283372	24649851	24283372-24283801	24649386-24649851	198	1738	586.6	Duplicated	Complete
chr10	24283372	24672938	24283372-24283801	24672529-24672938	109	1518	406.8	Pat3	Complete
chr10	24283372	24793036	24283372-24283801	24792544-24793036	232	2014	683.6	Duplicated	Complete
chr10	24660062	24672938	24660062-24660332	24672529-24672938	66	885	241.7	Pat3	Complete
chr10	24931785	25241997	24931785-24932573	25241328-25241997	83	1630	367.8	Pat3	Partial	70.74	inside
chr10	25016816	25241997	25016816-25017155	25241328-25241997	74	1397	321.5	Pat3	Partial	51.35	inside
chr10	25402068	25516402	25402068-25402437	25516015-25516402	233	1919	668.7	Pat3	Complete
chr10	26164502	26846374	26164502-26164870	26845995-26846374	372	1314	699.1	Duplicated	Complete
chr10	26624021	26846374	26624021-26624401	26845995-26846374	482	1561	867.4	Duplicated	Complete
chr10	27014870	27171331	27014870-27015467	27170830-27171331	238	1252	545.9	Pat3	Complete
chr10	27014870	27649890	27014870-27015467	27649507-27649890	274	1873	716.4	Pat3	Partial	24.64	overlap
chr10	27017979	27171331	27017979-27018248	27170830-27171331	238	812	439.6	Pat3	Complete
chr10	27179810	27649890	27179810-27180180	27649507-27649890	175	2019	594.4	Pat3	Unmatched
chr10	27512836	27649890	27512836-27513194	27649507-27649890	58	1619	306.4	Pat3	Unmatched
chr10	27847424	27945927	27847424-27847856	27945511-27945927	217	1544	578.8	Duplicated	Complete
chr10	27847424	28468828	27847424-27847856	28468421-28468828	140	1487	456.3	Pat4	Complete
chr10	27847424	28531143	27847424-27847856	28530664-28531143	106	1300	371.2	Pat4	Complete
chr10	27847424	28683315	27847424-27847856	28682878-28683315	459	1645	868.9	Pat3	Complete
chr10	28030984	28424586	28030984-28031435	28424247-28424586	85	926	280.6	Pat3	Partial	68.72	overlap
chr10	28030984	28468828	28030984-28031435	28468421-28468828	189	1217	479.6	Duplicated	Complete
chr10	28030984	28531143	28030984-28031435	28530664-28531143	153	1063	403.3	Duplicated	Complete
chr10	28072582	28424586	28072582-28072953	28424247-28424586	66	1097	269.1	Pat3	Partial	76.84	overlap
chr10	28072582	28468828	28072582-28072953	28468421-28468828	146	1441	458.7	Pat3	Complete
chr10	28072582	28531143	28072582-28072953	28530664-28531143	118	1260	385.6	Pat3	Complete
chr10	28539684	28671213	28539684-28540118	28670656-28671213	266	1441	619.1	Duplicated	Complete
chr10	28539684	28683315	28539684-28540118	28682878-28683315	87	1502	361.5	Pat3	Complete
chr10	28721034	29281064	28721034-28721480	29280530-29281064	222	1744	622.2	Pat3	Complete
chr10	28721034	29408659	28721034-28721480	29408338-29408659	93	1513	375.1	Pat3	Unmatched
chr10	28917022	29281064	28917022-28917589	29280530-29281064	561	1985	1055.3	Pat3	Complete
chr10	28917022	29408659	28917022-28917589	29408338-29408659	236	1722	637.5	Pat3	Unmatched
chr10	28952745	29281064	28952745-28953185	29280530-29281064	475	1854	938.4	Duplicated	Complete
chr10	28952745	29408659	28952745-28953185	29408338-29408659	199	1608	565.7	Pat3	Unmatched
chr10	28965598	29281064	28965598-28966637	29280530-29281064	557	1568	934.5	Duplicated	Complete
chr10	28965598	29408659	28965598-28966637	29408338-29408659	234	1360	564.1	Pat3	Unmatched
chr10	29418999	29533073	29418999-29419525	29532772-29533073	84	983	287.4	Pat3	Complete
chr10	29418999	29593974	29418999-29419525	29593281-29593974	108	962	322.3	Duplicated	Complete
chr10	29418999	29681796	29418999-29419525	29681321-29681796	73	1417	321.6	Pat4	Unmatched
chr10	29666295	29681796	29666295-29666680	29681321-29681796	125	1901	487.5	Pat3	Unmatched
chr10	29776805	29785709	29776805-29777035	29785290-29785709	206	1592	572.7	Pat4	Unmatched
chr10	29776805	29806636	29776805-29777035	29806269-29806636	146	1464	462.3	Pat4	Unmatched
chr10	29776805	30025112	29776805-29777035	30024518-30025112	225	1534	587.5	Pat4	Unmatched
chr10	30215542	30291754	30215542-30215943	30291355-30291754	89	1427	356.4	Pat4	Complete
chr10	30215542	30530444	30215542-30215943	30530029-30530444	176	1490	512.1	Duplicated	Complete
chr10	30287223	30530444	30287223-30287720	30530029-30530444	315	1737	739.7	Duplicated	Complete
chr10	30648574	30823955	30648574-30648973	30823411-30823955	171	1963	579.4	Pat3	Complete
chr10	30681382	30823955	30681382-30681825	30823411-30823955	293	1847	735.6	Duplicated	Complete
chr10	30702895	30823955	30702895-30703333	30823411-30823955	232	1402	570.3	Duplicated	Complete
chr10	30959905	32098098	30959905-30960328	32097482-32098098	135	1694	478.2	Pat3	Complete
chr10	30976412	32098098	30976412-30977009	32097482-32098098	135	2084	530.4	Pat3	Complete
chr10	31015696	32098098	31015696-31016107	32097482-32098098	179	2259	635.9	Pat3	Complete
chr10	31040737	32098098	31040737-31041206	32097482-32098098	219	1503	573.7	Pat3	Complete
chr10	31072732	32098098	31072732-31073274	32097482-32098098	199	1704	582.3	Pat3	Complete
chr10	31372652	31608656	31372652-31373000	31608250-31608656	154	1158	422.3	Pat3	Partial	34.36	inside
chr10	31372652	32098098	31372652-31373000	32097482-32098098	177	1829	569	Pat3	Complete
chr10	31611624	32098098	31611624-31611981	32097482-32098098	113	1397	397.3	Pat3	Complete
chr10	31997887	32098098	31997887-31998229	32097482-32098098	96	1222	342.5	Pat3	Complete
chr10	32479775	32496786	32479775-32480308	32496411-32496786	94	1333	354	Pat3	Unmatched
chr10	32479775	32500047	32479775-32480308	32499289-32500047	87	1458	356.2	Pat3	Unmatched
chr10	32479775	32635739	32479775-32480308	32634902-32635739	155	1495	481.4	Pat3	Complete
chr10	32545549	32635739	32545549-32545998	32634902-32635739	231	1704	627.4	Duplicated	Complete
chr10	32545549	33298171	32545549-32545998	33297627-33298171	222	1745	622.4	Pat4	Unmatched
chr10	32734699	33298171	32734699-32735334	33297627-33298171	320	1510	695.1	Pat3	Complete
chr10	32734699	33356037	32734699-32735334	33355774-33356037	112	728	285.5	Pat3	Unmatched
chr10	33084492	33298171	33084492-33084910	33297627-33298171	232	1457	581.4	Duplicated	Complete
chr10	33084492	33356037	33084492-33084910	33355774-33356037	81	702	238.5	Pat3	Unmatched
chr10	33405145	33445164	33405145-33405554	33444725-33445164	185	1681	557.7	Pat3	Unmatched
chr10	33482249	34927782	33482249-33482690	34927304-34927782	256	2004	716.3	Duplicated	Complete
chr10	33616747	34927782	33616747-33617102	34927304-34927782	246	1660	639	Duplicated	Complete
chr10	33619373	34927782	33619373-33619809	34927304-34927782	246	2127	723.4	Duplicated	Complete
chr10	33623958	34927782	33623958-33624540	34927304-34927782	246	1693	645.4	Duplicated	Complete
chr10	34944269	35507837	34944269-34945086	35507249-35507837	163	1695	525.6	Duplicated	Complete
chr10	34955202	35507837	34955202-34955614	35507249-35507837	163	1655	519.4	Duplicated	Complete
chr10	35012721	35507837	35012721-35013122	35507249-35507837	192	1614	556.7	Duplicated	Complete
chr10	35283555	35507837	35283555-35283999	35507249-35507837	176	1652	539.2	Duplicated	Complete
chr10	35415605	35507837	35415605-35416143	35507249-35507837	250	1898	688.8	Duplicated	Complete
chr10	35525670	35887637	35525670-35526087	35887333-35887637	112	1081	348	Pat3	Complete
chr10	35528894	35887637	35528894-35529308	35887333-35887637	112	1326	385.4	Pat3	Complete
chr10	35852120	35887637	35852120-35852614	35887333-35887637	178	1344	489.1	Pat3	Complete
chr10	35852120	37014774	35852120-35852614	37014272-37014774	272	1673	674.6	Duplicated	Complete
chr10	35863709	35887637	35863709-35864120	35887333-35887637	116	1266	383.2	Pat3	Partial	1.61	inside
chr10	35863709	37014774	35863709-35864120	37014272-37014774	272	1576	654.7	Duplicated	Complete
chr10	35889196	37014774	35889196-35889444	37014272-37014774	185	1118	454.8	Duplicated	Complete
chr10	35889196	37170210	35889196-35889444	37169819-37170210	94	919	293.9	Pat3	Partial	87.87	overlap
chr10	35902770	37014774	35902770-35903151	37014272-37014774	277	1255	589.6	Duplicated	Complete
chr10	35902770	37170210	35902770-35903151	37169819-37170210	142	1032	382.8	Pat3	Partial	87.74	overlap
chr10	35924379	37014774	35924379-35924841	37014272-37014774	277	1771	700.4	Duplicated	Complete
chr10	35924379	37170210	35924379-35924841	37169819-37170210	142	1457	454.9	Pat3	Partial	87.52	overlap
chr10	35928871	37014774	35928871-35930393	37014272-37014774	277	1578	661.1	Duplicated	Complete
chr10	35928871	37170210	35928871-35930393	37169819-37170210	142	1298	429.3	Pat3	Partial	87.48	overlap
chr10	37177918	38044037	37177918-37178251	38043681-38044037	121	1448	418.6	Pat3	Unmatched
chr10	37188965	38044037	37188965-37189373	38043681-38044037	121	1835	471.2	Pat3	Unmatched
chr10	43248584	43574728	43248584-43248978	43574379-43574728	155	1398	465.5	Duplicated	Unmatched
chr10	43248584	43601330	43248584-43248978	43600751-43601330	294	1535	671.8	Duplicated	Complete
chr10	43362094	43574728	43362094-43362493	43574379-43574728	265	1811	692.8	Duplicated	Unmatched
chr10	43362094	43601330	43362094-43362493	43600751-43601330	540	1989	1036.4	Duplicated	Complete
chr10	43700357	43844303	43700357-43700972	43843868-43844303	128	1759	474.5	Duplicated	Complete
chr10	43788653	43844303	43788653-43789084	43843868-43844303	284	1926	739.6	Duplicated	Complete
chr10	44167068	44806972	44167068-44167505	44806401-44806972	565	1993	1061.2	Pat3	Complete
chr10	44167068	44882504	44167068-44167505	44881998-44882504	672	2286	1239.4	Pat3	Complete
chr10	44167068	45360753	44167068-44167505	45360167-45360753	746	2101	1251.9	Duplicated	Complete
chr10	44185246	44806972	44185246-44186313	44806401-44806972	878	1918	1297.7	Duplicated	Complete
chr10	44185246	44882504	44185246-44186313	44881998-44882504	1044	2201	1515.9	Duplicated	Complete
chr10	44185246	45185142	44185246-44186313	45184942-45185142	334	988	574.4	Pat3	Complete
chr10	44185246	45360753	44185246-44186313	45360167-45360753	746	2022	1228.2	Duplicated	Complete
chr10	44802283	44882504	44802283-44802587	44881998-44882504	408	1470	774.4	Pat3	Unmatched
chr10	44802283	45185142	44802283-44802587	45184942-45185142	130	660	292.9	Pat3	Unmatched
chr10	45427960	45470802	45427960-45428543	45470220-45470802	527	2151	1064.7	Duplicated	Complete
chr10	45730649	46168339	45730649-45731016	46167895-46168339	249	1648	640.6	Pat3	Complete
chr10	45745515	46168339	45745515-45745900	46167895-46168339	177	1577	528.3	Pat3	Complete
chr10	45960393	46168339	45960393-45960908	46167895-46168339	249	1369	583.9	Pat3	Complete
chr10	45960393	46230612	45960393-45960908	46230412-46230612	96	1162	334	Pat4	Partial	76.95	overlap
chr10	46951237	47090133	46951237-46951790	47089789-47090133	241	1782	655.3	Pat3	Complete
chr10	46951237	48378179	46951237-46951790	48377706-48378179	261	2023	726.6	Pat3	Complete
chr10	46962476	47090133	46962476-46962911	47089789-47090133	162	1574	505	Pat3	Complete
chr10	46962476	48378179	46962476-46962911	48377706-48378179	521	1788	965.2	Pat3	Complete
chr10	46983390	47090133	46983390-46984137	47089789-47090133	482	1738	915.3	Pat3	Complete
chr10	46983390	48378179	46983390-46984137	48377706-48378179	521	1973	1013.9	Pat3	Complete
chr10	47080915	47090133	47080915-47081374	47089789-47090133	350	1683	767.5	Pat3	Complete
chr10	47080915	48378179	47080915-47081374	48377706-48378179	379	1911	851	Pat3	Complete
chr10	47599736	47627659	47599736-47600255	47627336-47627659	208	1181	495.6	Pat3	Partial	4.13	overlap
chr10	47599736	48385065	47599736-47600255	48384761-48385065	226	848	437.8	Pat3	Complete
chr10	49423506	49498090	49423506-49423879	49497658-49498090	155	1401	466	Pat3	Complete
chr10	49732262	49864745	49732262-49732740	49864038-49864745	544	1939	1027	Pat3	Partial	74.04	includeFeature
chr10	49759850	49864745	49759850-49760332	49864038-49864745	515	1910	991.8	Duplicated	Complete
chr10	49816121	49864745	49816121-49816573	49864038-49864745	367	1889	832.6	Duplicated	Complete
chr10	49866261	50373000	49866261-49866701	50372599-50373000	96	1720	406.3	Pat3	Complete
[truncated: 15,812 more rows]

## Sheet: (d) PATIENT3_TADs
TAD.chr	TAD.start	TAD.end	TAD.boundary.x	TAD.boundary.y	TAD.Coh.Score	TAD.CTCF.Score	TAD.Combined.Score	Duplicated.in.Pat4
[truncated: 16,205 more rows]

[truncated: 1 more sheets: (e) PATIENT4_TADs]
