# Supplementary material for: Disruption of NIPBL/Scc2 in Cornelia de Lange Syndrome provokes cohesin genome-wide redistribution with an impact in the transcriptome
Source: Nat Commun. 2021 Jul 27;12:4551. doi: 10.1038/s41467-021-24808-z (PMC8316422; doi:10.1038/s41467-021-24808-z)
Supplement: Supplementary file 15 — Source Data [file 41467_2021_24808_MOESM15_ESM.xlsx]

## Sheet: SourceData
Fig1e: Immunoprecipitation quantification									Mean		SEM		p value
Exp.1	RAD21	SMC1A	Exp.2	RAD21	SMC1A	Exp.3	RAD21	SMC1A	RAD21	SMC1A	RAD21	SMC1A	RAD21	SMC1A
Control	1	1	Control	1	1	Control	1	1	1	1	0	0
P1	1.09841	1.59726	P1	0.860924	0.91557	P1	0.980024	1.03344	0.979787	1.18209	0.0686383	0.210604	0.783	0.436
P2	1.46286	0.579276	P2	0.832891	0.750202	P2	0.584926	1.23768	0.960226	0.855721	0.261623	0.197486	0.8865	0.5055
Fig2b: Fluorescence recovery quantification
	Control										P2									P3							Mean			SEM
Time (min)	Cell1	Cell2	Cell3	Cell4	Cell5	Cell6	Cell7	Cell8	Cell9	Cell10	Cell1	Cell2	Cell3	Cell4	Cell5	Cell6	Cell7	Cell8	Cell9	Cell1	Cell2	Cell3	Cell4	Cell5	Cell6	Cell7	Control	P2	P3	Control	P2	P3
2	1	1	1	1	1	1	1	1	1	1	1	1	1	1	1	1	1	1	1	1	1	1	1	1	1	1	1	1	1	0	0	0
3	0.937056	0.796662	0.95709	0.98129	0.922017	1.00016	0.935469	0.815464	0.998299	1.03281	0.956103	0.902101	0.797146	0.985884	0.942489	0.970068	0.975073	0.894242	0.920524	0.884354	0.953675	0.988673	1.00986	0.930962	0.813364	0.967874	0.937632	0.92707	0.935537	0.024508	0.0194784	0.0255454
4	0.887996	0.774685	0.91697	0.91527	0.865957	1.01779	0.933727	0.73615	0.952372	0.892731	0.83936	1.05549	0.64127	0.921595	0.773315	0.981261	0.883773	0.9606	0.891318	0.732102	0.945657	0.932963	0.867045	0.819717	0.828341	0.966854	0.889365	0.883109	0.870383	0.0260639	0.0407154	0.0318258
5	0.895383	0.692443	0.894636	0.870592	0.85144	0.99641	0.868893	0.738891	0.899935	0.950246	0.919473	0.938565	0.720508	0.928897	0.832131	0.96075	0.742131	0.924948	0.698469	0.727243	0.975947	0.890892	0.822229	0.785047	0.954493	0.926058	0.865887	0.851764	0.868844	0.02859	0.0350465	0.0351994
6	0.849451	0.655793	0.845212	0.872487	0.831085	1.02106	0.79694	0.644754	0.957311	0.860093	0.849935	0.422909	0.598974	0.935939	0.842514	0.925247	0.714956	0.913064	0.774582	0.730807	0.865033	0.877947	0.831192	0.782032	0.767857	0.793473	0.833419	0.775347	0.806906	0.0367951	0.0572844	0.0202398
7	0.824715	0.625693	0.830065	0.864738	0.744862	0.928281	0.998334	0.620621	0.822277	0.829309	0.809347	0.437376	0.731212	0.852188	0.745834	0.939985	0.888465	0.833785	0.694044	0.666019	1.01381	0.858761	0.758889	0.765451	0.742512	0.836818	0.808889	0.770248	0.806037	0.0376898	0.0491308	0.042182
8	0.771016	0.637154	0.811186	0.782182	0.708863	0.875548	0.730364	0.665867	0.922767	0.853281	0.870082	0.394966	0.808221	0.803286	0.665817	0.880324	0.875953	0.856357	0.663422	0.712666	0.951893	0.81276	0.711085	0.712391	0.752304	0.862825	0.775823	0.757603	0.787989	0.0292179	0.053349	0.035146
9	0.768148	0.526134	0.827501	0.806991	0.656874	0.941843	0.808907	0.667082	0.853909	0.856428	0.701702	0.617717	0.888129	0.797157	0.696344	0.906002	0.92043	0.860185	0.571024	0.68254	0.906013	0.793805	0.729011	0.673199	0.736175	0.749108	0.771382	0.773188	0.752836	0.0384803	0.043578	0.0298597
10	0.809364	0.574685	0.765241	0.77121	0.678258	0.944077	0.706506	0.572416	0.966078	0.763861	0.674347	0.859889	0.484799	0.761003	0.683536	0.880527	0.591789	0.807705	0.680149	0.604146	0.818708	0.782478	0.666866	0.782635	0.739055	0.799592	0.75517	0.713749	0.741926	0.0419025	0.0426743	0.029805
11	0.737882	0.56165	0.806487	0.827084	0.614351	0.859912	0.610164	0.588235	0.957507	0.879064	0.687877	0.415973	0.694195	0.705581	0.688697	0.821018	0.726979	0.660871	0.577927	0.559443	0.834298	0.772769	0.654616	0.767561	0.821429	0.700663	0.744234	0.664346	0.730111	0.0447962	0.0375234	0.0372776
12	0.745758	0.610076	0.724416	0.750772	0.559321	0.734663	0.73506	0.596581	0.968956	0.829482	0.52316	0.686088	0.576228	0.718067	0.681982	0.830387	0.67781	0.703461	0.488362	0.517979	0.795546	0.746186	0.687481	0.756406	0.703341	0.653238	0.725508	0.65395	0.694311	0.0378672	0.0354822	0.0344758
13	0.730081	0.526134	0.746295	0.728215	0.554613	0.806861	0.743619	0.530906	0.882139	0.754937	0.566643	0.391399	0.709507	0.671187	0.521139	0.795847	0.761975	0.673154	0.500929	0.580175	0.752784	0.74896	0.639379	0.69792	0.737903	0.750637	0.70038	0.621309	0.701108	0.0385154	0.0446557	0.0255098
14	0.690277	0.637406	0.723323	0.735028	0.567267	0.708416	0.613724	0.58836	0.950114	0.839571	0.671098	0.52497	0.639411	0.66796	0.636658	0.706153	0.748778	0.704419	0.568988	0.46874	0.711359	0.727	0.619062	0.70606	0.653802	0.683325	0.705349	0.652048	0.652764	0.0373142	0.0232997	0.033781
15	0.723824	0.573048	0.721844	0.756314	0.515033	0.775429	0.685147	0.625105	0.931567	0.882297	0.566938	0.69243	0.638594	0.63976	0.568453	0.800304	0.684946	0.564444	0.461014	0.561063	0.822717	0.721452	0.617867	0.654206	0.739055	0.650688	0.718961	0.624098	0.681007	0.0407623	0.0325734	0.0328397
16	0.697197	0.539673	0.710605	0.660467	0.500466	0.886717	0.575778	0.60421	0.885411	0.857679	0.592934	0.52061	0.638222	0.646182	0.464312	0.775437	0.640665	0.569868	0.376493	0.599935	0.699332	0.72307	0.613086	0.621345	0.537442	0.594595	0.69182	0.580525	0.626972	0.0454006	0.0387726	0.0242
17	0.672949	0.51927	0.683792	0.674884	0.587179	0.76793	0.661668	0.545542	0.933301	0.892386	0.525936	0.186088	0.775069	0.620623	0.417496	0.904887	0.687879	0.608231	0.253474	0.569161	0.730512	0.664586	0.628623	0.632499	0.632488	0.575727	0.69389	0.553298	0.633371	0.0432395	0.0783855	0.0206782
18	0.711928	0.465491	0.708235	0.709695	0.435921	0.820104	0.655306	0.535764	0.863101	0.803311	0.489011	0.330361	0.893704	0.654561	0.416812	0.773867	0.627077	0.649705	0.442871	0.544866	0.701559	0.618816	0.634001	0.654507	0.601959	0.597144	0.670886	0.586441	0.621836	0.0468467	0.0605862	0.0186272
19	0.695807	0.560202	0.671604	0.668072	0.524449	0.762266	0.605241	0.556379	0.967452	0.77796	0.497046	0.287753	0.790381	0.603345	0.474758	0.821575	0.791007	0.516031	0.393575	0.607386	0.559465	0.614193	0.539588	0.586976	0.633641	0.558389	0.678943	0.575052	0.585663	0.0420438	0.0634297	0.0130692
20	0.691266	0.505605	0.69587	0.685131	0.49154	0.756203	0.58214	0.518482	0.858096	0.785505	0.448127	0.40329	0.716048	0.555063	0.473638	0.823094	0.679179	0.520577	0.37906	0.490444	0.544766	0.64748	0.564685	0.566476	0.645737	0.608873	0.656984	0.555342	0.581209	0.0402174	0.0508849	0.0215264
21	0.672808	0.49364	0.666039	0.645582	0.412232	0.793937	0.551617	0.619313	0.83595	0.757653	0.373154	0.764962	0.91697	0.592652	0.417558	0.715472	0.621114	0.502712	0.316311	0.5115	0.473942	0.590846	0.511503	0.548689	0.556452	0.5487	0.644877	0.580101	0.534519	0.0420649	0.0658957	0.014494
22	0.653341	0.495718	0.676176	0.594804	0.488352	0.761947	0.773082	0.510416	0.795715	0.795637	0.388928	0.102457	0.600833	0.562822	0.407734	0.765409	0.60303	0.412187	0.530135	0.525753	0.504677	0.606796	0.626531	0.587881	0.538018	0.602754	0.654519	0.485948	0.570344	0.0399007	0.0624615	0.0177594
23	0.655492	0.478652	0.64189	0.601706	0.452842	0.69302	0.600242	0.554417	0.825777	0.758472	0.261196	0.357511	0.683193	0.503032	0.399652	0.747531	0.567546	0.510688	0.28622	0.461613	0.428953	0.597087	0.533911	0.534821	0.660714	0.54156	0.626251	0.479619	0.536951	0.0367152	0.0563818	0.0294661
24	0.679837	0.586902	0.63767	0.602743	0.462799	0.766813	0.533742	0.574534	0.833693	0.810253	0.310292	0.512881	0.652122	0.491328	0.445971	0.686604	0.51564	0.480778	0.32879	0.405572	0.416036	0.549931	0.543771	0.534821	0.56394	0.530852	0.648899	0.491601	0.506417	0.0386959	0.0419	0.0250974
25	0.662618	0.479471	0.611571	0.5715	0.424984	0.563622	0.521472	0.527419	0.889728	0.761145	0.37599	0.43698	0.645804	0.489111	0.375466	0.667612	0.437146	0.553517	0.376671	0.453515	0.503341	0.62344	0.506722	0.485077	0.518433	0.496685	0.601353	0.484255	0.512459	0.0438335	0.0380285	0.0201278
26	0.66126	0.446285	0.627928	0.567921	0.500172	0.419465	0.522306	0.570485	0.941413	0.760369	0.126846	0.304994	0.516242	0.464139	0.378078	0.613269	0.430596	0.453182	0.286043	0.464853	0.311359	0.573971	0.522259	0.537534	0.491359	0.481897	0.60176	0.397043	0.483319	0.0495788	0.0477117	0.0319365
27	0.677175	0.546285	0.617337	0.591347	0.462848	0.546071	0.59032	0.460063	0.825777	0.739243	0.222911	0.300634	0.566714	0.462933	0.286807	0.715472	0.587781	0.517786	0.404815	0.399741	0.407127	0.552936	0.450254	0.441363	0.496544	0.474248	0.605647	0.451761	0.460316	0.036641	0.0540535	0.0201885
28	0.661162	0.399244	0.592734	0.57334	0.358968	0.378301	0.452473	0.498677	0.704514	0.747392	0.133877	0.436782	0.619416	0.422703	0.34469	0.684224	0.435484	0.426224	0.380476	0.31908	0.443207	0.513176	0.493875	0.558637	0.473502	0.408975	0.536681	0.431542	0.458636	0.0443338	0.052447	0.0295915
29	0.631048	0.448552	0.595794	0.595808	0.353132	0.568249	0.513823	0.492729	0.688518	0.689489	0.176947	0.557669	0.685126	0.412141	0.216115	0.694201	0.546237	0.49992	0.381273	0.429543	0.242316	0.550624	0.472363	0.603859	0.50576	0.489546	0.557714	0.463292	0.470573	0.0338186	0.061474	0.043618
30	0.653753	0.435327	0.585816	0.529598	0.38614	0.627284	0.507385	0.517018	0.676317	0.725317	0.185277	0.192628	0.639783	0.409337	0.231472	0.695771	0.536852	0.326208	0.261616	0.412051	0.21559	0.519417	0.426352	0.509798	0.500576	0.45385	0.564395	0.386549	0.433948	0.034337	0.0650075	0.039761
31	0.636252	0.391121	0.608638	0.535017	0.270636	0.498045	0.431493	0.54657	0.656101	0.718031	0.217063	0.242965	0.805174	0.4199	0.275056	0.650595	0.557283	0.359308	0.341712	0.406544	0.292205	0.505548	0.472363	0.581248	0.373272	0.466599	0.52919	0.429895	0.44254	0.0430174	0.0669623	0.0357256
32	0.650907	0.375063	0.569216	0.56743	0.301682	0.470203	0.364993	0.545418	0.620216	0.624515	0.158809	0.538843	0.521296	0.376671	0.281646	0.582932	0.181818	0.5725	0.381627	0.356657	0.170156	0.481045	0.486705	0.525776	0.442396	0.436512	0.508964	0.399571	0.414178	0.0390978	0.0550094	0.0454377
33	0.614818	0.404534	0.582513	0.482511	0.264162	0.348305	0.328486	0.463893	0.574746	0.608907	0.11568	0.200753	0.650933	0.372954	0.340773	0.646847	0.397849	0.370234	0.262413	0.392938	0.117595	0.48012	0.457126	0.503768	0.548963	0.422743	0.467288	0.37316	0.417608	0.0402381	0.0603249	0.0537448
34	0.618381	0.332368	0.582933	0.519775	0.292413	0.302513	0.509202	0.541245	0.714655	0.720143	0.0906298	0.34126	0.472311	0.380974	0.185713	0.635908	0.385435	0.373425	0.316046	0.353094	0.134076	0.467638	0.43412	0.582454	0.470622	0.482407	0.513363	0.353522	0.417773	0.050149	0.0520214	0.0539051
35	0.598381	0.347166	0.556347	0.518649	0.28947	0.507539	0.441566	0.525613	0.656035	0.685005	0.071015	0.286564	0.584925	0.36363	0.211079	0.688681	0.416031	0.274366	0.27675	0.388079	0.177283	0.451456	0.383328	0.483569	0.346198	0.465579	0.512577	0.35256	0.38507	0.0397502	0.0630942	0.0395132
36	0.606833	0.332809	0.540435	0.472019	0.346461	0.407738	0.351511	0.602124	0.731142	0.649349	0.101087	0.143282	0.68468	0.329171	0.169485	0.57959	0.437928	0.474956	0.273387	0.347911	0.0516704	0.466713	0.429638	0.447091	0.41129	0.402346	0.504042	0.354841	0.365237	0.0449913	0.0678474	0.054293
37	0.581858	0.275063	0.553808	0.51304	0.297464	0.540487	0.343028	0.583938	0.760811	0.621842	0.166312	0.174396	0.569761	0.315772	0.264549	0.668017	0.444184	0.470091	0.300469	0.388727	-0.0120267	0.420481	0.41948	0.492011	0.516129	0.408975	0.507134	0.374839	0.376254	0.0491461	0.0580558	0.0671886
38	0.621955	0.323804	0.536854	0.439438	0.364559	0.425209	0.426191	0.468533	0.740366	0.605027	0.134763	0.078478	0.614658	0.316359	0.216861	0.70742	0.29609	0.401659	0.27259	0.24263	0.143875	0.474804	0.346579	0.419958	0.424539	0.398266	0.495194	0.337653	0.350093	0.0408401	0.0694119	0.0443853
39	0.621467	0.368766	0.524288	0.457535	0.338859	0.326526	0.369007	0.547535	0.612496	0.610072	0.139312	0.201348	0.436111	0.305242	0.173837	0.600253	0.273705	0.301723	0.318435	0.468416	0.0868597	0.415395	0.352555	0.465179	0.456797	0.390107	0.477655	0.305552	0.376473	0.0379785	0.0472776	0.0510364
40	0.611993	0.440617	0.542982	0.461761	0.297415	0.48201	0.353329	0.59328	0.559993	0.625162	0.208378	0.582243	0.506653	0.291582	0.240923	0.630084	0.394819	0.364253	0.195327	0.443149	0.00668151	0.417938	0.422767	0.375641	0.429724	0.339113	0.496854	0.379362	0.347859	0.0350049	0.0540919	0.0585907
41	0.609951	0.341877	0.527398	0.462519	0.310707	0.47499	0.442475	0.497867	0.788551	0.654393	0.186341	0.156361	0.403033	0.260057	0.192552	0.612661	0.352004	0.362817	0.190902	0.382248	0.13363	0.431577	0.331341	0.380163	0.434908	0.321265	0.511073	0.301859	0.345019	0.0453576	0.049101	0.0390077
42	0.600435	0.296411	0.506897	0.467146	0.261514	0.4501	0.319549	0.478778	0.779097	0.631844	0.0978376	0.208086	0.390619	0.257221	0.277916	0.62826	0.214467	0.327484	0.18922	0.408487	0.0890869	0.403375	0.455034	0.368405	0.395161	0.399796	0.479177	0.287901	0.359907	0.0512428	0.0509123	0.0462753
43	0.578436	0.30806	0.491876	0.444612	0.275982	0.473873	0.346739	0.513748	0.655479	0.669483	0.0934657	0.226714	0.422359	0.301004	0.264362	0.576956	0.426882	0.291753	0.317727	0.420149	0.17461	0.4043	0.376457	0.362376	0.472926	0.302907	0.475829	0.32458	0.359103	0.043201	0.0459496	0.0366703
44	0.570679	0.310202	0.537661	0.419669	0.297464	0.305385	0.384913	0.485131	0.605888	0.702682	0.0689472	0.191637	0.412696	0.265763	0.244467	0.568954	0.368817	0.330356	0.20462	0.368319	0.126058	0.394129	0.388109	0.36328	0.423387	0.339623	0.461967	0.29514	0.343272	0.044639	0.0484428	0.0376375
45	0.563237	0.277393	0.515739	0.446307	0.332336	0.381811	0.32682	0.507987	0.624043	0.557903	-0.0122888	0.212842	0.484502	0.251516	0.221649	0.54586	0.502542	0.297017	0.20577	0.419501	0.196882	0.389274	0.34389	0.391317	0.300691	0.332483	0.453358	0.301045	0.339148	0.0374143	0.0598609	0.0282937
46	0.57686	0.326574	0.491162	0.480905	0.258375	0.326606	0.365977	0.530439	0.871083	0.598431	0.0449604	0.236227	0.271092	0.228695	0.232529	0.558167	0.121212	0.362259	0.307372	0.397797	0.118931	0.377947	0.338213	0.417244	0.489631	0.311066	0.482641	0.262501	0.350119	0.0566232	0.0485162	0.0443176
47	0.590809	0.221474	0.516328	0.448492	0.285791	0.398245	0.402939	0.556254	0.619071	0.587393	0.187522	0.0901704	0.347655	0.234237	0.158543	0.633072	0.24868	0.476791	0.229224	0.263039	0.0694878	0.411466	0.349268	0.429907	0.323157	0.396736	0.46268	0.289544	0.320437	0.0429074	0.0567813	0.0472094
48	0.600543	0.31801	0.490741	0.450276	0.253274	0.450499	0.397258	0.468782	0.869218	0.592524	0.162886	0.106223	0.363711	0.248419	0.200759	0.66351	0.341838	0.323337	0.141517	0.373178	0.155902	0.400601	0.304452	0.456437	0.325461	0.327384	0.489113	0.283578	0.334773	0.0542341	0.0565246	0.0358236
49	0.542488	0.444458	0.523498	0.406144	0.217715	0.345273	0.418163	0.472363	0.793556	0.623394	-0.0242231	0.442331	0.25905	0.227848	0.134544	0.562269	0.374487	0.2301	0.154438	0.31001	0.0191537	0.380259	0.391395	0.413024	0.522465	0.252422	0.478705	0.262316	0.326961	0.0497241	0.0586022	0.0605291
50	0.531385	0.238854	0.497945	0.437353	0.248516	0.421221	0.504734	0.491919	0.643867	0.580711	0.0388751	0.343639	0.428752	0.23978	0.0955608	0.496581	0.428837	0.231855	0.0906275	0.331066	0.0797327	0.379334	0.388706	0.472716	0.428571	0.316675	0.45965	0.266056	0.3424	0.0413389	0.0559568	0.0483358
51	0.608778	0.309635	0.44573	0.472509	0.219873	0.36769	0.489889	0.491421	0.754923	0.630077	-0.0137658	0.212247	0.294507	0.216698	0.136222	0.589719	0.205767	0.382198	0.3164	0.232264	0.0997773	0.379565	0.362115	0.442569	0.346198	0.294238	0.479052	0.259999	0.308104	0.0500853	0.0559494	0.0428828
52	0.56126	0.348552	0.473989	0.489012	0.204718	0.235102	0.405817	0.392645	0.818319	0.610848	-0.0480326	0.391399	0.481974	0.263578	0.218167	0.524437	0.521408	0.300128	0.283299	0.291545	0.172829	0.347896	0.432925	0.411818	0.226382	0.261601	0.454026	0.326262	0.306428	0.0575569	0.0605625	0.03637
53	0.536458	0.350189	0.471072	0.398573	0.211634	0.308257	0.379005	0.491421	0.866307	0.482668	-0.122297	0.215418	0.279194	0.249332	0.160035	0.601519	0.324047	0.279311	0.237012	0.305475	0.047216	0.349283	0.324768	0.396141	0.334677	0.277409	0.449558	0.247063	0.29071	0.0556747	0.0622212	0.0430009
54	0.546355	0.311776	0.477856	0.422334	0.286331	0.419386	0.249034	0.498427	0.631469	0.622532	-0.0275316	0.551724	0.417602	0.222208	0.215431	0.50114	0.394917	0.298772	0.224887	0.280207	0.0400891	0.336338	0.337317	0.43262	0.462558	0.281999	0.44655	0.311017	0.310161	0.0425836	0.0591248	0.0522747
55	0.533775	0.325252	0.502484	0.434209	0.262985	0.308177	0.282436	0.445988	0.780275	0.606536	-0.19154	0.328973	0.175054	0.215036	0.0813231	0.461484	0.493548	0.267826	0.21055	0.245546	0.0886414	0.333796	0.277562	0.515225	0.355415	0.289138	0.448212	0.226917	0.30076	0.0519261	0.068476	0.0486045
56	0.524248	0.30529	0.46929	0.387757	0.260827	0.359872	0.512914	0.348177	0.68263	0.586229	-0.136299	0.281015	0.240392	0.174089	0.160532	0.546417	0.179863	0.221008	0.2756	0.232912	-0.0672606	0.333102	0.364804	0.490202	0.41129	0.298317	0.443723	0.215846	0.294767	0.0423542	0.058669	0.0679446
57	0.509669	0.309761	0.458388	0.432536	0.180588	0.319266	0.42763	0.451063	0.553778	0.575235	-0.0145929	0.000792707	0.232736	0.206918	0.167744	0.427197	0.309775	0.274685	0.322772	0.160026	0.00712695	0.319001	0.379743	0.450407	0.394009	0.27078	0.421791	0.214225	0.283013	0.0383646	0.0486473	0.0583508
58	0.548376	0.246599	0.450941	0.411741	0.261808	0.51065	0.381883	0.449724	0.679392	0.637622	-0.0383434	0.496631	0.282093	0.202517	0.132181	0.364447	0.2087	0.302361	0.155146	0.231293	-0.0387528	0.3227	0.319092	0.407597	0.416475	0.27537	0.457874	0.23397	0.276253	0.0451806	0.0507396	0.0583048
59	0.537583	0.24795	0.444368	0.434131	0.227132	0.377742	0.325759	0.437113	0.66212	0.545701	-0.024164	0.425089	0.2841	0.203136	0.128202	0.529602	0.262854	0.262163	0.110187	0.1908	0.00935412	0.326167	0.325067	0.520953	0.336982	0.261601	0.42396	0.242352	0.281561	0.0418235	0.0554687	0.0592886
Fig2c: Chromatin bound fraction quantification
											Mean	SEM	p value
Control	0.361192	0.232017	0.471678	0.364939	0.322255	0.113233	0.165578	0.133765	0.124952	0.0839701	0.237358	0.042353
P2	0.151602	0.0543945	0.0618702	0.0691865	0.250788	0.229242	0.128326	0.0410785	0.144589		0.125675	0.0255266	0.0396324
P3	0.208286	0.102667	0.165389	0.12688	0.130838	0.0291224	0.0871151				0.121471	0.0216742	0.0298814
Fig2d: RAD21 levels
						Mean		SEM		p value
NaCl (M)	Control		P1	P2	P3	Control	Patients	Control	Patients	Control	Patients
0	1	1	1	1	1	1	1	0	0
0.25	1.15798	1.5441	0.26906	0.165307	0.37485	1.35104	0.269739	0.193636	0.0605625	0.2115	0.0003
0.5	0.968267	0.629596	0.103546	0.741828	0.205598	0.798932	0.350324	0.169841	0.198191	0.3581	0.0306
Fig3d: Relative gene expression levels of nervous system development genes													Mean				SEM				p value
	Control			P1			P2			P3			Control	P1	P2	P3	Control	P1	P2	P3	P1 vs C	P2 vs C	P3 vs C
PCDHB8	1	0.641157	0.774453	0.278597	0.278838	0.270744	0.210224	0.221442	0.201486	0.222596	0.1751	0.225313	0.805203	0.27606	0.211051	0.20767	0.104848	0.00266196	0.00578248	0.016323	0.0073	0.0048	0.0049
PCDHB10	1	0.762469	1.24941	0.525313	0.640602	0.556711	0.484645	0.436786	0.404371	0.61238	0.538213	0.578344	1.00396	0.574209	0.441934	0.576313	0.140749	0.0344525	0.0233433	0.0214597	0.0413	0.017	0.0398
PCDHB15	1	0.869797	1.06529	0.36255	0.359111	0.371131	0.342696	0.278355	0.294992	0.324772	0.361295	0.258816	0.978363	0.364264	0.305348	0.314961	0.0575306	0.00357849	0.0193045	0.0300226	0.0004	0.0004	0.0005
SHC3	1	0.805943	0.983673	0.0215115	0.0303428	0.0213444	0.0911888	0.0777507	0.0804229	0.067102	0.0548353	0.0481941	0.929872	0.0243996	0.0831208	0.0567105	0.062217	0.00297555	0.00411195	0.00554475	0.0001	0.0002	0.0002
Fig3e: Relative gene expression levels of embryonic development genes													Mean				SEM				p value
	Control			P1			P2			P3			Control	P1	P2	P3	Control	P1	P2	P3	P1 vs C	P2 vs C	P3 vs C
HOXB3	1	0.834365	0.830038	3.14106	2.72735	3.71922	3.39874	3.14923	3.716	5.2325	3.69673	2.94854	0.888134	0.0560131	3.19588	0.287978	3.42132	0.164195	3.95926	0.673059	0.0014	0.0001	0.0104
HOXB5	1	0.706494	1.03258	23.2032	24.4625	20.1122	7.54228	5.54044	6.07865	8.09763	6.64031	6.89237	0.913024	22.5926	6.38712	7.2101	0.103815	1.29392	0.598819	0.450223	less 0,0001	0.0008	0.0002
HOXB8	1	1.10861	1.02544	101.213	156.769	146.018	36.3781	35.5062	38.2861	162.861	130.803	120.676	1.04468	134.667	36.7235	138.114	0.0328341	17.0326	0.821832	12.7296	0.0014	less 0,0001	0.0004
HOXC6	1	0.91621	1.00087	9.65482	10.2852	8.25347	8.75435	7.43844	6.86257	8.4123	7.60132	7.75432	0.972359	9.39783	7.68512	7.92265	0.0281089	0.601138	0.560527	0.249073	0.0002	0.0003	less 0,0001
HOXC9	1	0.869797	0.917799	12.1362	12.9735	11.1193	12.8616	11.0043	9.978	11.8556	9.45613	7.80825	0.929199	12.0764	11.2813	9.70667	0.0380613	0.536731	0.844871	1.17647	less 0,0001	0.0003	0.0017
HOXC10	1	0.0841292	0.45573	5279.74	5863.31	5330.3	9442.81	8933.44	7275.09	6924.53	6344.32	6653.97	0.513286	5491.11	8550.45	6640.94	0.266266	186.891	655.186	167.817	less 0,0001	less 0,0001	less 0,0001
HOXC13	1	0.392292	0.725099	0.277633	0.157399	0.239816	2.21146	1.89212	3.69033	1.70823	3.0871		0.705797	0.224949	2.59797	2.39766	0.217367	0.0355376	0.554563	0.563588	0.0944	0.0336	0.0488
HOXD4	1	0.699187	0.624706	0.227076	0.525769	0.366021	0.251739	0.215387	0.420084	0.337393	0.365071	0.0151452	0.774631	0.372956	0.295737	0.239203	0.114853	0.086397	0.0631279	0.112447	0.0491	0.0217	0.0291
HOXD8	1	0.762469	0.586926	0.331309	0.480464	0.31864	0.203063	0.223756	0.47426	0.254811	0.388571	0.0035573	0.783131	0.376804	0.30036	0.215646	0.119833	0.0520202	0.0872584	0.11299	0.0359	0.0312	0.0262
HOXD10	1	1.02013	0.631235	0.000581171	0.00162821	0.00139067	0.000722357	0.00129754	0.00085236	0.0012819	0.00216901	0.000124635	0.883788	0.00120002	0.000957421	0.00119185	0.12656	0.000317306	0.00017436	0.000592576	0.0022	0.0022	0.0022
HOXD11	1	0.757202	0.905163	0.000769522	0.000339924	0.000804288	0.000110781	0.000609536	7.88106e-05	0.000517017	0.000977409	0.000771525	0.887455	0.000637911	0.000266376	0.000755317	0.0707305	0.000149508	0.000172032	0.000133308	0.0002	0.0002	0.0002
HOXD13	1	0.808741	0.740335	8.34488e-05	0.00086351	0.00163669	0.000530632	0.00352051	0.00360384	0.000108689	0.00512316	0.00238797	0.849692	0.000861217	0.00255166	0.00253994	0.0777971	0.000448916	0.001012	0.00145126	0.0004	0.0004	0.0004
HAND2	1	0.803155	0.943602	0.180648	0.199921	0.184923	0.238986	0.229251	0.200789	0.220294	0.181275	0.171943	0.915586	0.188497	0.223009	0.19117	0.0585948	0.00585051	0.0114735	0.0148263	0.0002	0.0003	0.0003
IRX2	1	0.713878	1.00434	1.05793	1.18304	1.03168	1.40444	1.38032	1.24725	1.88884	1.70084	1.50525	0.906073	1.09089	1.344	1.69831	0.0962196	0.0467518	0.048934	0.110872	0.1591	0.0154	0.0057
Fig4h: DNA metilation levels
HOXB3 DMR		HOXB4,5,6 DMR
Controls	Patients	Controls	Patients
77.13	3.56	96.09	1.77
10.51	4.82	41.02	1.93
38.98	3.23	15.49	2.08
92.67	4.82	100	1.33
11.75	4.27	45.56	12.2
42.28	3.77	18.89	9.81
93.71	4.94	100	2.24
25.74	6.19	45.14	3.5
55.68	6.92	9.3	1.36
97.8	2.67	96.18	1.7
6.37	2.67	35.54	1.13
43.78	2.84	15.12	1.44
56.39	6.62	90.45	1.79
21.31	9.98	38.67	2.03
38.97	10.15	15.14	2.06
84.8	2.05		1.98
7.78	2.77		1.19
38.03	2.38		1.32
			1.65
			1.46
Mean
46.8711	4.70278	50.8393	2.6985
SEM
7.33992	0.574426	9.15948	0.651728
p-value	C vs P		C vs P
	less 0,0001		less 0,0001
Fig6a: SMC1A ChIP-Seq validation
	Experiment 1			Experiment 2			Experiment 3			Mean			SEM			p valor
	Control	P2	P3	Control	P2	P3	Control	P2	P3	Control	P2	P3	Control	P2	P3	C vs P2	C vs P3
ANKRD26	0.419089	1.62602	1.59845	0.956981	2.01108	2.17459	0.740465	1.83727	1.30829	0.705512	1.82479	1.69378	0.156442	0.111462	0.254885	0.0043	0.0298
ACTN4	0.295523	1.13459	1.05007	0.66338	0.966378	1.18071	0.666629	1.31149	1.37716	0.541844	1.13749	1.20265	0.12331	0.0997532	0.0951685	0.0199	0.0132
CBX5	0.96402	1.08926	1.22179	0.536365	1.23078	1.27671	0.544285	1.11893	1.08395	0.681557	1.14632	1.19415	0.141417	0.0431378	0.0574033	0.0347	0.0283
PHF12	0.712081	1.43906	2.05578	0.822479	2.55505	2.02587	0.861555	1.88271	1.56752	0.798705	1.95894	1.88306	0.0448097	0.324791	0.158192	0.024	0.0027
TUBD1	0.553673	0.859452	1.40433	0.642644	1.02223	1.55607	0.363724	1.62602		0.520013	1.32413	1.4802	0.0823548	0.304962	0.0822149	0.0492	0.0043
LOC100507642	0.478186	0.973486	1.01725	0.557745	1.20108	1.13545	0.633293	0.853177	0.859452	0.556408	1.00925	1.00405	0.0448336	0.10213	0.0800417	0.0153	0.0082
FAM98A	0.232038	0.479355	0.945363	0.366717	0.568752	1.09728	0.246049	0.594972	0.581936	0.281601	0.547693	0.874858	0.0428003	0.0350388	0.153067	0.0224	0.0203
CCDC12	0.390426	1.01229	1.28297	0.647371	1.53343	1.20696	0.70172	1.19231	1.06558	0.579839	1.24601	1.18517	0.096111	0.152999	0.0637699	0.0211	0.0063
ADI1	1.56369	1.48187	4.37327	2.24476	2.65042	5.13841	0.990276	2.6634	3.69912	1.59958	2.26523	4.4036	0.363013	0.392161	0.416256	0.2809	0.0071
N6AMT1	0.555027	0.753236	1.75394	1.29873	1.70327	1.82832	0.904694	1.53718	1.2924	0.919485	1.33123	1.62489	0.215072	0.293295	0.167821	0.3209	0.049
C-	0.083577	0.387575	0.0854349	0.191781	0.156967	0.0566758	0.223689	0.528561	0.129102	0.166349	0.357701	0.0904043	0.0424489	0.108433	0.0210798	0.1757	0.1843
Fig6c: SMC1A ChIP-Seq validation at HOX and PCDHB clusters
	Experiment 1		Experiment 2		Mean		SEM
	Control	P3	Control	P3	Control	P3	Control	P3
HOXB4	1.80612	1.27984	1.50743	1.20401	1.65678	1.24193	0.150861	0.0382969
HOXB5	1.86896	1.28611	1.44611	1.17496	1.65754	1.23053	0.213571	0.0561386
HOXB8	1.70744	0.764358	0.966378	0.80263	1.33691	0.783494	0.374293	0.0193305
HOXC5	1.6181	1.0946	2.09124	1.12441	1.85467	1.1095	0.238971	0.0150577
HOXC8	1.45319	1.03227	1.81054	0.872143	1.63187	0.952205	0.180487	0.0808752
EVX2	1.7755	1.05264	1.54849	0.838711	1.66199	0.945675	0.114658	0.10805
HOXD4	2.48731	1.64199	2.46312	2.13772	2.47522	1.88986	0.0122161	0.250384
	Experiment 1		Experiment 2		Experiment 3		Mean		SEM		p valor
	Control	P3	Control	P3	Control	P3	Control	P3	Control	P3
PCDHB16	0.773752	0.403024	0.808029	0.587105	0.788885	0.679667	0.790222	0.556599	0.0099294	0.0814	0.046
PCDHB10	0.625605	0.278015	0.63931	0.202865	0.629568	0.260642	0.631494	0.247174	0.00407666	0.0227419	less 0,0001
PCDHB13	0.34638	0.275985	0.358732	0.162032	0.341409	0.175671	0.348841	0.204563	0.00515595	0.0359701	0.0167
PCDHB14	0.43686	0.30062	0.44152	0.133594	0.453813	0.380618	0.444064	0.271611	0.00506261	0.0728562	0.0785
Fig7d: Validation of predicted TADs by 3C-qPCR
	Experiment 1			Experiment 2			Experiment 3			Mean			SEM			p valor
	Control	P1	P2	Control	P1	P2	Control	P1	P2	Control	P1	P2	Control	P1	P2	C vs P1	C vs P2
TAD1	1	0.839686	0.785616	1	0.706882	0.810512	1	0.762203	0.859785	1	0.76959	0.818638	0	0.0385603	0.0814	0.004	0.0012
TAD2	1	0.852084	0.67027	1		0.535057	1	0.767504	0.593388	1	0.809794	0.599572	0	0.0345705	0.0392012	0.0052	0.0008
TAD3	1	0.757805	0.673552	1	0.694897	0.722595	1	0.881631	0.847948	1	0.778111	0.748032	0	0.0549183	0.0519869	0.0156	0.0084
TAD4	1	0.586353	0.491485	1	0.726135	0.598691	1	0.842791	0.874814	1	0.718426	0.654997	0	0.0742155	0.114318	0.0191	0.0392
TAD5	1	1.524	0.416262	1	1.44965	0.70172	1	1.15129	0.791164	1	1.37498	0.636382	0	0.114022	0.113182	0.0302	0.0324
TAD6 HOXC	1	0.545254	0.797377	1	0.410845	0.669737	1	0.767504	0.911581	1	0.574534	0.792898	0	0.104118	0.0699332	0.015	0.0415
Supplementary Fig. 1a:Western blot quantification from Figure 1a
NIPBL									NIPBL	Mean		SEM		p value
Exp. 1	C	Q	Exp. 2	C	Q	Exp. 3	C	Q		C	Q	C	Q	C (P vs Control)	Q (P vs Control)
Control	1	0.500861	Control	1	0.788228	Control	1	0.667645	Control	1	0.652245	0	0.0834109
P1	0.63939	0.883896	P1	0.882131	1.08358	P1	0.350484	0.399887	P1	0.624002	0.789122	0.153848	0.203215	0.07	0.567
P2	1.92094	1.55767	P2	1.51057	1.45036	P2	0.737739	0.767944	P2	1.38975	1.25866	0.347274	0.247599	0.3245	0.081
P3	1.3782	0.826903	P3	0.653545	0.612569	P3	0.492632	0.566672	P3	0.84146	0.668715	0.272684	0.0802912	0.5922	0.8938
SMC1A									SMCA	Mean		SEM		p value
Exp. 1	C	Q	Exp. 2	C	Q	Exp. 3	C	Q		C	Q	C	Q	C (P vs Control)	Q (P vs Control)
Control	1	0.858943	Control	1	0.890425	Control	1	1.20529	Control	1	0.984886	0	0.110707
P1	0.909615	1.03284	P1	0.855694	0.584308	P1	0.610625	0.557666	P1	0.791978	0.724937	0.092112	0.154324	0.0868	0.2429
P2	0.760399	1.10256	P2	1.33886	0.762399	P2	1.34505	1.2284	P2	1.1481	1.03112	0.194089	0.13935	0.4879	0.8079
P3	0.754139	0.914905	P3	0.533933	0.972491	P3	1.04053	0.536944	P3	0.776202	0.808113	0.146832	0.136762	0.2021	0.3719
RAD21									RAD21	Mean		SEM		p value
Exp. 1	C	Q	Exp. 2	C	Q	Exp. 3	C	Q		C	Q	C	Q	C (P vs Control)	Q (P vs Control)
Control	1	0.699315	Control	1	0.87279	Control	1	1.20983	Control	1	0.927312	0	0.150051
P1	0.663183	0.663684	P1	0.656452	0.790876	P1	0.84099	1.25788	P1	0.720208	0.904147	0.0604939	0.180852	0.0098	0.9262
P2	0.500168	0.752923	P2	0.796058	0.537246	P2	1.23293	1.18892	P2	0.843052	0.826364	0.213083	0.1919	0.5023	0.6998
P3	0.554495	0.61865	P3	0.453274	0.639888	P3	1.3253	1.30912	P3	0.777691	0.855885	0.275688	0.226967	0.4652	0.8059
Acetyl-SMC3									Acetyl-SMC3	Mean		SEM		p value
Exp. 1	C	Q	Exp. 2	C	Q	Exp. 3	C	Q		C	Q	C	Q	C (P vs Control)	Q (P vs Control)
Control	1	1.0393	Control	1	0.718908	Control	1	0.615597	Control	1	0.791269	0	0.127703
P1	1.3436	1.16287	P1	1.29502	1.70932	P1	1.44431	2.21875	P1	1.36098	1.69698	0.0440171	0.305229	0.0012	0.052
P2	0.966802	1.35866	P2	0.852719	1.77631	P2	0.822718	0.74545	P2	0.880746	1.29347	0.043943	0.299717	0.0533	0.1981
P3	1.1764	1.00803	P3	1.09363	1.55759	P3	0.723136	1.27155	P3	0.997722	1.27905	0.139522	0.158875	0.9878	0.0749
Supplementary Fig. 2a: Quantification of NIPBL levels in cycling conditions																					Mean	SEM	p value
Control C	1.61674	2.34519	2.05832	2.2342	1.69329	1.90746	2.90154	2.63594	2.17197	2.32783	1.92649	2.16337	2.14228	1.88577	2.01549	2.42072	2.94696	1.64792	1.63454	1.19723	2.09366	0.0980133
P1 C	2.44173	1.83479	2.26002	1.84098	2.07673	1.95159	2.48134	2.02601	2.03833	2.03085	2.39332	1.79122	1.79432	1.74981	2.06134	2.57449	1.75698	1.9043	1.70663	2.45698	2.05859	0.0626438	0.764837
P2 C	1.92614	2.14858	2.0063	1.6709	1.97756	1.98224	1.83384	2.29007	1.88548	1.9876	1.77632	1.64807	1.68275	1.94227	1.72673	2.12384	1.96787	1.69567	1.81856	1.97463	1.90327	0.0387376	0.0828489
P3 C	1.82261	2.14164	1.89017	1.9801	1.67532	1.92861	1.71965	1.749	2.04765	2.25013	2.14423	1.80869	2.73552	2.16006	1.8354	1.95973	1.53797	1.74728	1.83727	2.80328	1.98871	0.0722221	0.39434
Supplementary Fig. 2c: Quantification of NIPBL levels in quiescent conditions
Control Q	2.27095	1.30235	1.48797	1.73518	1.8384	1.96993	1.77526	2.05886	1.63542	1.42388	1.75915	1.68724	1.86473	1.77905	1.99504	2.02229	2.07633	2.05969	1.87838	1.45062	1.80354	0.0565898
P1 Q	1.75655	1.74035	2.36579	2.23635	1.37993	1.8611	1.44374	1.34607	1.46486	1.79954	1.37142	1.70011	1.50681	1.92114	1.7897	1.90977	2.29057	1.95816	1.8021	1.40007	1.75221	0.0693881	0.569802
P2 Q	1.65088	1.50446	1.32785	1.47077	2.47576	1.69871	1.57304	2.50327	2.29957	1.72896	1.93942	1.38064	1.56394	1.74256	1.79876	1.94198	1.40186	1.91097	1.33047	1.77082	1.75073	0.0782848	0.587974
P3 Q	2.26725	2.0262	1.58137	2.21731	2.4148	1.86351	1.94849	1.94596	1.5915	1.58721	1.53273	1.48143	1.83383	1.71206	1.22069	1.66146	1.5482	1.77058	1.63004	1.85923	1.78469	0.065608	0.828941
Supplementary Fig 3a: Relative expression levels of NIPBL										Mean			SEM			p value
	Control			P3			P3 OE-NIPBL			Control	P3	P3 OE-NIPBL	Control	P3	P3 OE-NIPBL	P3 vs C	P3 OE-NIPBL vs P3
NIPBL	1	0.620401	1.37914	0.726887	0.613453	0.840182	368.641	348.755	221.015	0.999849	0.726841	312.804	0.151671	0.0655287	46.3068	0.1738	0.0025
Supplementary Fig 3b: Relative expression levels of nervous system development genes										Mean			SEM			p value
	Control			P3			P3 OE-NIPBL			Control	P3	P3 OE-NIPBL	Control	P3	P3 OE-NIPBL	P3 vs C	P3 OE-NIPBL vs P3
PCDHB8	1	0.555156	0.910226	0.472253	0.634766	0.552596	1.10389	0.652715	1.33855	0.821794	0.553205	1.03172	0.135976	0.0469703	0.201484	0.0103	0.0083
PCDHB10	1	0.566821		0.378307	0.584104	0.522788	0.724233	0.683337	0.694731	0.78341	0.495066	0.700767	0.218789	0.0610762	0.0121997	0.2097	0.0299
PCDHB15	1	0.780226		0.398494		0.37353	2.34177	2.29357	2.20309	0.890113	0.386012	2.27948	0.111003	0.0126087	0.0406979	0.0458	less 0,0001
SHC3	1	0.727472	0.814675	0.0798054	0.148064	0.186765	1.70834	1.59394	1.72253	0.847383	0.138212	1.67494	0.080449	0.0313042	0.0407527	0.0012	less 0,0001
MEF2C	1	1.00067	0.719116		3.10436	2.38551	1.20637	1.03713	1.43846	0.906595	2.74494	1.22732	0.0938506	0.363076	0.116465	0.0085	0.0162
Supplementary Fig 3c: Relative expression levels of embryonic development genes										Mean			SEM			p value
	Control			P3			P3 OE-NIPBL			Control	P3	P3 OE-NIPBL	Control	P3	P3 OE-NIPBL	P3 vs C	P3 OE-NIPBL vs P3
HOXB5	1	1.07995	1.00996		1.92425	2.87647	6.59179	5.95675	7.23266	1.02997	2.40036	6.59373	0.0251846	0.480941	0.36876	0.0318	0.0059
HOXB8	1	1.91981		46.1299	41.1371	51.2842	72.5382	71.0454	77.2075	1.45991	46.1837	73.5971	0.464575	2.93279	1.85816	0.0013	0.0014
HOXC6	1	0.747924	0.792398		3.8485	4.57667	1.82851	1.75872	1.66385	0.846774	4.21259	1.75036	0.0777733	0.367778	0.0477735	0.0014	0.0031
HOXC9	1	1.45494	1.2094	7.50385		9.74254	5.73849	5.06538	5.36853	1.22145	8.62319	5.3908	0.131625	1.13071	0.194859	0.0033	0.0349
HOXC10	1	0.735075		990.924	1001.1	1310.08	687.716	835.022	823.526	0.867538	1100.7	782.088	0.133807	102.855	47.3584	0.0039	0.0481
HOXD11	1	0.543731	0.526424	0.00165109	0.00123121	0.00153696	0.0146869	0.0127143	0.0119454	0.690052	0.00147309	0.0131155	0.155239	0.000125492	0.00081739	0.0114	0.0001
HOXD13	1	0.651106	0.685058	0.0119871	0.00718547		0.406315	0.426515	0.450835	0.778721	0.0095863	0.427888	0.111204	0.00242521	0.0128853	0.0127	0.0001
IRX5	1	0.930426	0.870127		3.40888	3.57836	1.04073	0.918657	0.900954	0.933518	3.49362	0.953448	0.0375675	0.0692712	0.0439922	less 0,0001	less 0,0001
IRX2	1	0.671735	0.394828	2.79458	2.92284		3.37683	3.66972	3.93311	0.688854	2.85871	3.65989	0.175115	0.0647802	0.160849	0.0026	0.0329
SBDS	1	0.872564		1.87038	2.10429		0.607785	0.591166	0.480818	0.936282	1.98734	0.559923	0.0643648	0.118141	0.0398897	0.016	0.0008
Supplementary Fig4a: Relative expression levels of nervous system development genes										Mean			SEM			p value
	Control			P7			P8			Control	P7	P8	Control	P7	P8	P7 vs C	P8 vs C
PCDHB8	1	1.29684	1.24401	0.330449	0.51853	0.294737	0.715323	0.680657	0.717806	1.18028	0.381239	0.704595	0.0915311	0.0694978	0.0120049	0.0022	0.0067
PCDHB10	1	1.22264	0.965936	0.563505	0.398458	0.42264	0.313528	0.246843	0.294567	1.06286	0.461534	0.284979	0.080589	0.051522	0.0198617	0.0033	0.0007
PCDHB15	1	1.54756	0.952638	0.104205	0.0870206	0.0689885	0.194791	0.190342	0.162292	1.16673	0.0867381	0.182475	0.191132	0.0101792	0.0101849	0.0049	0.0068
SHC3	1	1.16473	0.891929	0.00686036	0.00220119	0.00597229	0.00922651	0.00847052	0.00633108	1.01889	0.00501128	0.00800937	0.0794103	0.00142993	0.000868087	0.0002	0.0002
Supplementary Fig4b: Relative expression levels of embryonic development genes										Mean			SEM			p value
	Control			P7			P8			Control	P7	P8	Control	P7	P8	P7 vs C	P8 vs C
HOXB3	1	0.834365	0.830038	2.16033	1.47683	2.70382	4.05584	4.01853	4.08877	0.888134	2.11366	4.05438	0.0560131	0.355392	0.0203145	0.0271	less 0,0001
HOXB5	1	0.834365	0.815779	2.86047	2.1177	4.45369	11.0809	10.3867	9.16838	0.883381	3.14395	10.212	0.0586251	0.689893	0.559622	0.0309	less 0,0001
HOXB8	1	0.76313	0.982821	2.46656	5.96904	1.46662	19.0273	11.4452	13.7529	0.594348	3.30074	14.7418	0.295594	1.36664	2.24659	0.125	0.0034
HOXC6	1	1.38511	1.02456	6.57732	8.21067	5.05426	20.1355	19.6983	20.0658	1.13656	6.61408	19.9665	0.124627	0.912443	0.135767	0.004	less 0,0001
HOXC9	1	1.28343	1.06807	8.4123	7.8762	7.95852	18.3368	14.2379	12.966	1.11716	8.08234	15.1802	0.0855229	0.16688	1.62232	less 0,0001	0.001
HOXC10	1	1.08298	1.00025	2569.91	1293.89	1571.04	3012.34	3666.02	3354	1.02774	1811.61	3344.12	0.0276487	387.956	188.992	0.0095	less 0,0001
HOXC13	1	0.392292	0.725099	1.50655		1.58557	7.43844	7.44704	6.55078	0.705797	1.54606	7.14542	0.175904	0.0322967	0.297682	0.0191	less 0,0001
HOXD4	1	0.932225	1.21947	0.0958053	0.0358347	0.115423	0.337978	0.108945	0.215636	1.05056	0.0823543	0.220853	0.0867908	0.0239676	0.066246	0.0004	0.0016
HOXD8	1	0.831478	1.11053	0.392632	0.379586	0.549046	0.167822	0.195016	0.14576	0.98067	0.440422	0.169533	0.0812297	0.0545073	0.0142617	0.0052	0.0006
HOXD10	1	0.857822	1.10669	0.000859777	0.000772863	0.00075827	0.00331908	0.00247504	0.00232535	0.98817	0.00079697	0.00270649	0.0721703	3.17223e-05	0.000309695	0.0002	0.0002
HOXD11	1	1.12506	1.06807	0.000682208	0.000738815	0.000778239	0.161171	0.0807721	0.103426	1.06437	0.000733087	0.115123	0.0361913	2.79021e-05	0.0239632	less 0,0001	less 0,0001
HOXD13	1	1.06584	1.05702	0.00149307	0.00314549	0.000319366	0.0526168	0.0147992	0.0350769	1.04095	0.00165264	0.0341643	0.0206591	0.000820695	0.0109395	less 0,0001	less 0,0001
HAND2	1	1.11729	0.90125	0.070928	0.101005	0.0615328	0.0314674	0.0397381	0.0373348	1.00618	0.077822	0.0361801	0.0625149	0.0119187	0.00245929	0.0001	0.0001
IRX2	1	1.13283	0.933033	1.22052	1.1708	1.12701	0.793701	0.735433	0.66281	1.02196	1.17278	0.730648	0.0587829	0.0270452	0.0379055	0.0442	0.0141
Supplementary Figure 6. Validation of the reduction of NIPBL peaks by NIPBL ChIP-qPCR experiments
	Experiment 1				Experiment 2				Mean				SEM
	Control	P1	P2	P4	Control	P1	P2	P4	Control	P1	P2	P4	Control	P1	P2	P4
ADI1	0.427798	0.205898	0.0449667	0.0317962	0.481297	0.0877778	0.050942	0.0766803	0.454547	0.146838	0.0479543	0.0542383	0.0268298	0.0592365	0.0029966	0.0225091
SAMHD1	1.01396	0.624165	0.20733	0.0569169	1.10924	0.702015	0.313073	0.0818754	1.0616	0.66309	0.260202	0.0693961	0.0477833	0.039041	0.0530298	0.0125165
HOXB7	1.14472	0.325335	0.20805	0.0155171	1	0.413225	0.501736	0.303549	1.07236	0.36928	0.354893	0.159533	0.0725783	0.0440762	0.147282	0.144446
HOXC12	1.77769	0.582367	0.486327	0.447513	1.59107	0.790041	0.570382	0.664343	1.68438	0.686204	0.528355	0.555928	0.093585	0.104148	0.0421528	0.108739
EVX2	0.898132	0.680657	0.547147	0.494828	0.840875	0.678285	0.739675	0.356003	0.869503	0.679471	0.643411	0.425416	0.0287145	0.00118981	0.0965515	0.0696199
C-	0.0290564	0.181747	0.148137	0.0440413	0.0123017	0.101884	0.0123017	0.0128686	0.020679	0.141815	0.0802191	0.0284549	0.00840239	0.0400506	0.0681204	0.0156329
